# Supplementary material for: Distinct genetic liability profiles define clinically relevant patient strata across common diseases
Source: Nat Commun. 2024 Jul 1;15:5534. doi: 10.1038/s41467-024-49338-2 (PMC11217418; doi:10.1038/s41467-024-49338-2)
Supplement: Supplementary file 5 — Supplementary Data 2 [file 41467_2024_49338_MOESM5_ESM.txt]

Loci	N. genes	CAD best Z-statistic	Tissue	Group-specific differences	Best group-specific gene	WMW estimate best gene	WMW p-value best gene
chr1:47.4-47.8Mb	1	0,724509595	Adipose_Subcutaneous	gr3	CYP4A22	0.07928	2.59e-05
chr1:109.4-110.5Mb	6	-4,580688604	Adipose_Subcutaneous	gr1,gr2,gr3,gr4,gr5	RP5-1065J22.8	0.48785,-0.23443,-0.19877,-0.27219,0.96131	1.2e-234,1.91e-62,4.05e-32,1.63e-81,6.04e-104
chr6:25.8-33.7Mb	95	-4,285459753	Adipose_Subcutaneous	gr2,gr3,gr4	HLA-DRB5	-0.07513,-0.07896,0.15841	6.73e-07,7.43e-06,5.13e-20
chr12:58.7-59.1Mb	1	0,468416525	Adipose_Subcutaneous	gr4	RP11-362K2.2	-0.00477	6.85e-05
chr12:110.1-110.5Mb	1	-0,33645925	Adipose_Subcutaneous	gr3	GLTP	-0.10165	6.34e-07
chr12:112.1-113.5Mb	6	5,289388769	Adipose_Subcutaneous	gr2,gr3,gr4	TMEM116	-0.04259,2.32337,-0.03709	4.88e-109,0,5.7e-84
chr1:109.6-110.5Mb	4	-1,666639122	Adipose_Visceral_Omentum	gr1,gr2,gr3,gr4,gr5	RP4-735C1.4	0.19339,-0.09079,-0.11812,-0.13181,0.32594	5.89e-33,2.61e-07,4.22e-08,2.03e-13,3.3e-18
chr6:25.5-33.7Mb	68	-4,379322809	Adipose_Visceral_Omentum	gr2,gr3,gr4	HLA-DRB5	-0.06845,-0.07611,0.15917	3.2e-06,6.89e-06,3.39e-19
chr12:110.7-112.7Mb	7	-6,146002431	Adipose_Visceral_Omentum	gr2,gr3,gr4	TMEM116	-0.14054,2.10633,-0.10619	5.67e-154,0,5.09e-115
chr1:109.4-110.4Mb	6	3,334446629	Adrenal_Gland	gr1,gr2,gr3,gr4,gr5	SARS	-0.70017,0.38984,0.36995,0.44534,-1.26689	0,9.54e-117,7.19e-73,5.06e-146,1.48e-232
chr6:25.5-33.9Mb	62	-4,110328139	Adrenal_Gland	gr2,gr4	HLA-C	-1.0741,1.18114	0
chr12:112.1-112.5Mb	1	3,231114658	Adrenal_Gland	gr2,gr3,gr4	ADAM1A	0.02973,-1.20833,0.02694	4.74e-37,1.15e-155,3.57e-31
chr14:24.4-24.8Mb	1	2,368723351	Adrenal_Gland	gr2	EMC9	-0.00925	9.4e-05
chr1:109.3-110.5Mb	8	3,411174828	Artery_Aorta	gr1,gr2,gr3,gr4,gr5	CELSR2	-0.06859,0.027,0.02612,0.02879,-1.16558	6.54e-104,7.11e-35,7.5e-24,1.69e-37,2.29e-102
chr6:25.8-33.9Mb	83	4,580248435	Artery_Aorta	gr2,gr3,gr4	HLA-DRB5	-0.08029,-0.07853,0.18077	5.67e-08,6.36e-06,5.12e-22
chr12:112-114Mb	6	-5,441387426	Artery_Aorta	gr2,gr3,gr4	TMEM116	-0.09751,1.70207,-0.08514	6.26e-68,1.28e-287,2.4e-53
chr1:109.8-110.5Mb	6	3,031988898	Artery_Coronary	gr1,gr2,gr3,gr4,gr5	SYPL2	-0.26252,0.1356,0.09446,0.14697,-0.58733	7.32e-69,2.71e-23,4.98e-09,1.5e-25,1.15e-40
chr4:77.6-78Mb	1	1,355510651	Artery_Coronary	gr2	SOWAHB	0.00714	0.000208
chr6:26.2-28.4Mb	6	-1,19229995	Artery_Coronary	gr2,gr4	ZNF391	-0.12025,0.10134	1.32e-29,2.47e-23
chr6:29.4-34Mb	48	-3,751226577	Artery_Coronary	gr2,gr3,gr4	HLA-DQB1	-0.22251,-0.04605,0.33483	8.58e-90,2.53e-05,1.05e-133
chr12:110.1-110.5Mb	1	-1,038637167	Artery_Coronary	gr3	GLTP	-0.01893	6.65e-06
chr12:112.1-113.7Mb	4	-4,949456162	Artery_Coronary	gr2,gr3,gr4	TMEM116	-0.08972,2.04319,-0.08256	9.78e-69,0,2.34e-60
chr1:109.4-110.5Mb	6	4,583618248	Colon_Sigmoid	gr1,gr2,gr3,gr4,gr5	CELSR2	-0.63628,0.29285,0.26323,0.30146,-1.36939	0,4.61e-116,1.6e-65,7.78e-113,7.14e-242
chr6:26-34Mb	62	4,487397064	Colon_Sigmoid	gr2,gr4	HLA-C	-1.03301,1.12856	0
chr12:112.1-112.9Mb	3	5,111683548	Colon_Sigmoid	gr2,gr3,gr4	TMEM116	-0.22955,1.71336,-0.19827	4.49e-150,0,6.31e-116
chr1:109.9-110.5Mb	3	-2,253282661	Colon_Transverse	gr1,gr2,gr3,gr4,gr5	AMIGO1	0.16381,-0.07188,-0.06341,-0.093,0.39806	1.81e-35,1.08e-10,1.81e-06,1.78e-15,1.08e-25
chr6:25.8-33.4Mb	68	4,312673204	Colon_Transverse	gr2,gr3,gr4	HLA-DRB5	-0.07507,-0.07918,0.16768	2.67e-07,4.14e-06,2.53e-20
chr12:110.7-112.7Mb	4	3,751344091	Colon_Transverse	gr2,gr3,gr4	TMEM116	-0.16676,1.81473,-0.15994	1.65e-129,0,9.59e-115
chr1:109.4-110.5Mb	7	4,97599405	Heart_Atrial_Appendage	gr1,gr2,gr3,gr4,gr5	SYPL2	-0.54087,0.26023,0.23772,0.28202,-1.10706	2.56e-291,2.18e-78,1.9e-46,2.94e-89,1.04e-124
chr6:26.2-33.8Mb	50	-4,138661172	Heart_Atrial_Appendage	gr2,gr3,gr4	HLA-DRB5	-0.10479,-0.05413,0.20083	5.8e-15,3.41e-05,3.9e-34
chr12:112-112.7Mb	4	-5,026537808	Heart_Atrial_Appendage	gr2,gr3,gr4	ADAM1B	-0.05427,2.31896,-0.04865	1.67e-206,0,4.94e-168
chr1:109.8-110.5Mb	4	-2,396183221	Heart_Left_Ventricle	gr1,gr2,gr3,gr4,gr5	SYPL2	-0.28923,0.14887,0.1361,0.15358,-0.58608	1.53e-72,1.2e-22,1.92e-13,1.83e-23,3.49e-42
chr5:16.2-16.6Mb	1	-0,430817975	Heart_Left_Ventricle	gr2	RP1-167G20.1	0.05734	0.000218
chr6:25.8-33.7Mb	77	-4,74790597	Heart_Left_Ventricle	gr2,gr3,gr4	HLA-DRB5	-0.0963,-0.07895,0.17847	4.17e-10,8.59e-06,1.72e-24
chr12:111.2-112.7Mb	6	-5,856876271	Heart_Left_Ventricle	gr2,gr3,gr4	RP3-462E2.5	0.31123,-1.83479,0.28207	4.27e-181,0,2.4e-153
chr19:17.2-17.6Mb	1	-0,71573006	Heart_Left_Ventricle	gr2	BABAM1	0.0351	9.68e-05
chr1:109.6-110.3Mb	6	-10,00933509	Liver	gr1,gr2,gr3,gr4,gr5	CELSR2	1.7421,-0.21989,-0.13326,-0.19638,3.42206	0,0,3.52e-283,0,0
chr6:25.7-33.7Mb	50	-3,991651358	Liver	gr2,gr3,gr4	CYP21A2	0.28484,0.07861,-0.42713	3.19e-67,5.48e-05,2.53e-110
chr12:111.9-112.7Mb	2	-6,644796997	Liver	gr2,gr3,gr4	TMEM116	-0.07597,2.23975,-0.06793	3.55e-150,0,1.42e-118
chr1:109.4-110.5Mb	9	-7,028664047	Whole_Blood	gr1,gr2,gr3,gr4,gr5	PSRC1	1.15059,-0.60298,-0.51533,-0.58788,2.06475	0,0,1.17e-175,4.58e-306,0
chr6:25.8-33.8Mb	71	4,373413098	Whole_Blood	gr2,gr3,gr4	HLA-DRB5	-0.07314,-0.08018,0.1767	1.51e-07,6.11e-07,7.73e-23
chr12:110.7-112.7Mb	5	-4,622736246	Whole_Blood	gr2,gr3,gr4	TMEM116	-0.20317,1.92213,-0.1846	2.62e-183,0,6.81e-143
chr15:28.4-28.8Mb	1	0,692670835	Whole_Blood	gr2	HERC2	-0.00582	7.52e-06
chr17:73.7-74.1Mb	1	0,445465707	Whole_Blood	gr1	TRIM47	-0.03466	1.67e-05
