# Supplementary material for: Distinct genetic liability profiles define clinically relevant patient strata across common diseases
Source: Nat Commun. 2024 Jul 1;15:5534. doi: 10.1038/s41467-024-49338-2 (PMC11217418; doi:10.1038/s41467-024-49338-2)
Supplement: Supplementary file 6 — Supplementary Data 3 [file 41467_2024_49338_MOESM6_ESM.txt]

UKBiobank Field	UKBiobank Meaning	UKBiobank Field class	Group-specific Test	Beta	SE beta	P-value	P-value BH corrected	Conf. Int. (lower)	Conf. Int. (upper)	Type
Apolipoprotein A	NA	Blood_biochemistry	gr1_vs_all	0,0631617528528357	0,0157102569160393	5,83593070844818e-05	0,00363286686600899	0,0323702151095273	0,093953290596144	CONTINUOUS
Apolipoprotein B	NA	Blood_biochemistry	gr1_vs_all	-0,127852277727186	0,0133061195540368	8,32798899332368e-22	2,0736692593376e-19	-0,153931792827083	-0,10177276262729	CONTINUOUS
Cholesterol	NA	Blood_biochemistry	gr1_vs_all	-0,0536147492716926	0,0124215846006459	1,59561308822741e-05	0,00132435886322875	-0,0779606077198759	-0,0292688908235094	CONTINUOUS
HDL cholesterol	NA	Blood_biochemistry	gr1_vs_all	0,0403060629830432	0,0154522929040815	0,00910449324737479	0,28337735232454	0,0100201254124797	0,0705920005536067	CONTINUOUS
LDL direct	NA	Blood_biochemistry	gr1_vs_all	-0,0738256242275426	0,0123514086634961	2,31520670226416e-09	2,88243234431888e-07	-0,098033940366331	-0,0496173080887542	CONTINUOUS
Apolipoprotein B	NA	Blood_biochemistry	gr2_vs_all	0,0718194891349255	0,0143103857322257	5,25323961127943e-07	0,000130805666320858	0,0437716484948873	0,0998673297749638	CONTINUOUS
Aspartate aminotransferase	NA	Blood_biochemistry	gr2_vs_all	0,0626570664145227	0,0169989619481391	0,000228549874799547	0,0113817837650174	0,0293397132216032	0,0959744196074423	CONTINUOUS
Cholesterol	NA	Blood_biochemistry	gr2_vs_all	0,0381168555158412	0,013341096241067	0,00428029710053808	0,0888161648361652	0,0119687873690671	0,0642649236626154	CONTINUOUS
Cystatin C	NA	Blood_biochemistry	gr2_vs_all	-0,0449757126826117	0,0163738019778083	0,00602391015984492	0,101255852573305	-0,0770677748491065	-0,0128836505161168	CONTINUOUS
IGF-1	NA	Blood_biochemistry	gr2_vs_all	-0,0511702623873971	0,017036162819673	0,00267158963674067	0,0831532274435534	-0,0845605279487165	-0,0177799968260777	CONTINUOUS
LDL direct	NA	Blood_biochemistry	gr2_vs_all	0,0383483437922065	0,0132729824972486	0,00386690326721402	0,0875326285032992	0,0123337761301686	0,0643629114542444	CONTINUOUS
Urate	NA	Blood_biochemistry	gr2_vs_all	-0,0427892892412342	0,0160651054714699	0,00774044127716488	0,115755611427061	-0,0742763173731527	-0,0113022611093158	CONTINUOUS
White blood cell (leukocyte) count	NA	Blood_count	gr2_vs_all	0,0667202917379888	0,0169573442075603	8,36497221739757e-05	0,00694292694043998	0,0334845078177217	0,0999560756582558	CONTINUOUS
Lymphocyte count	NA	Blood_count	gr2_vs_all	0,0624777454956882	0,0169075385539863	0,000220313926514541	0,0113817837650174	0,0293395788626526	0,0956159121287238	CONTINUOUS
Neutrophill count	NA	Blood_count	gr2_vs_all	0,0449359104495218	0,0169155590635386	0,00790299355124515	0,115755611427061	0,011782023906626	0,0780897969924176	CONTINUOUS
Eosinophill count	NA	Blood_count	gr2_vs_all	0,117997048312727	0,0327929411978793	0,000321231647470596	0,0133311133700297	1,0551933967867	1,19993817184936	CAT_ORD
Eosinophill percentage	NA	Blood_count	gr2_vs_all	0,0495300445075305	0,0170550576327515	0,00368727677671719	0,0875326285032992	0,0161027457930826	0,0829573432219784	CONTINUOUS
Mean sphered cell volume	NA	Blood_count	gr2_vs_all	-0,0470982003907779	0,0171722030172419	0,00609975015501839	0,101255852573305	-0,080755099839782	-0,0134413009417738	CONTINUOUS
Eosinophill-to-Lymphocyte ratio	NA	Blood_count_ratio	gr2_vs_all	0,0468209480288234	0,0169397991700146	0,00571624541827372	0,101255852573305	0,0136195517502533	0,0800223443073935	CONTINUOUS
Apolipoprotein B	NA	Blood_biochemistry	gr3_vs_all	0,108082711669736	0,0174488051448754	5,98582241252417e-10	1,49046978071852e-07	0,0738836820125232	0,142281741326949	CONTINUOUS
Aspartate aminotransferase	NA	Blood_biochemistry	gr3_vs_all	-0,0620928551689532	0,0207498481497971	0,0027713365422846	0,0690062799028865	-0,102761810227231	-0,0214239001106758	CONTINUOUS
Direct bilirubin	NA	Blood_biochemistry	gr3_vs_all	-0,0559351566021298	0,0212422965861439	0,00846671673704722	0,125183612132666	-0,0975692928598899	-0,0143010203443697	CONTINUOUS
Cholesterol	NA	Blood_biochemistry	gr3_vs_all	0,0588819439341602	0,0162946617539902	0,000302845813856328	0,0150817215300451	0,0269449937560771	0,0908188941122432	CONTINUOUS
Gamma glutamyltransferase	NA	Blood_biochemistry	gr3_vs_all	-0,0566261973841787	0,0203407667822341	0,0053770534689429	0,111573859480565	-0,0964933676952861	-0,0167590270730712	CONTINUOUS
LDL direct	NA	Blood_biochemistry	gr3_vs_all	0,078327965435638	0,0162079984848129	1,35846075832451e-06	0,000169128364411401	0,0465608721439248	0,110095058727351	CONTINUOUS
Haemoglobin concentration	NA	Blood_count	gr3_vs_all	-0,069170640329955	0,0182826865526708	0,000155203918736946	0,0128819252551665	-0,105004047513825	-0,0333372331460854	CONTINUOUS
Haematocrit percentage	NA	Blood_count	gr3_vs_all	-0,0632595831403495	0,0186367704773407	0,000689419509612512	0,0245236368419308	-0,0997869820640765	-0,0267321842166225	CONTINUOUS
Lymphocyte count	NA	Blood_count	gr3_vs_all	-0,0538295494359118	0,0205943116360824	0,00896142998438524	0,125183612132666	-0,0941936585290274	-0,0134654403427962	CONTINUOUS
Eosinophill count	NA	Blood_count	gr3_vs_all	-0,146551007278814	0,039613326344161	0,000216635975501371	0,0134855894749603	0,799161920167364	0,933410389854563	CAT_ORD
Eosinophill percentage	NA	Blood_count	gr3_vs_all	-0,0633195835231951	0,0207695615227866	0,0023018922092838	0,0636856844568518	-0,104027176082546	-0,0226119909638444	CONTINUOUS
Reticulocyte percentage	NA	Blood_count	gr3_vs_all	-0,0634483752892237	0,0206362289517345	0,00211097646553993	0,0636856844568518	-0,103894640811346	-0,0230021097671014	CONTINUOUS
Reticulocyte count	NA	Blood_count	gr3_vs_all	-0,0708671804719989	0,0205802034383075	0,000575640704795242	0,0238890892490025	-0,111203638005589	-0,0305307229384088	CONTINUOUS
High light scatter reticulocyte count	NA	Blood_count	gr3_vs_all	-0,057303032546354	0,0205376711378773	0,00527410709180888	0,111573859480565	-0,0975561283029211	-0,0170499367897868	CONTINUOUS
Diastolic blood pressure, automated reading	NA	Blood_pressure	gr3_vs_all	-0,0522467497827252	0,0200342582110212	0,00911854142357388	0,125183612132666	-0,0915131743333026	-0,0129803252321478	CONTINUOUS
Platelet-to-Lymphocyte ratio	NA	Blood_count_ratio	gr3_vs_all	0,0544694407369605	0,0207164329914675	0,0085637023646508	0,125183612132666	0,0138659781855468	0,0950729032883741	CONTINUOUS
Eosinophill-to-Lymphocyte ratio	NA	Blood_count_ratio	gr3_vs_all	-0,0538028079023547	0,0206301744553456	0,00911571153444475	0,125183612132666	-0,0942372068296103	-0,0133684089750992	CONTINUOUS
Apolipoprotein A	NA	Blood_biochemistry	gr4_vs_all	-0,0648962749003979	0,0171648992046931	0,000156915935894324	0,0195360340188433	-0,0985388591398565	-0,0312536906609392	CONTINUOUS
Apolipoprotein B	NA	Blood_biochemistry	gr4_vs_all	0,0682527971628094	0,0145757495775239	2,85343104227024e-06	0,00071050432952529	0,0396848529431877	0,0968207413824311	CONTINUOUS
C-reactive protein	NA	Blood_biochemistry	gr4_vs_all	-0,0547108867866065	0,0172056464726077	0,00147621128154606	0,0735153218209938	-0,0884333342036463	-0,0209884393695667	CONTINUOUS
HDL cholesterol	NA	Blood_biochemistry	gr4_vs_all	-0,0468401671636308	0,0168722434395377	0,0055067090440609	0,195881507424452	-0,0799091566435169	-0,0137711776837448	CONTINUOUS
LDL direct	NA	Blood_biochemistry	gr4_vs_all	0,041981527918441	0,0135244420030009	0,00191146521062148	0,0793258062407914	0,0154741086815585	0,0684889471553235	CONTINUOUS
Total bilirubin	NA	Blood_biochemistry	gr4_vs_all	0,0456861802869955	0,0167922260499913	0,00652129869887925	0,202975422002617	0,0127740220087573	0,0785983385652337	CONTINUOUS
Monocyte percentage	NA	Blood_count	gr4_vs_all	0,0447189454403978	0,0169749401079042	0,00843559717480902	0,210046369652745	0,0114486741891811	0,0779892166916145	CONTINUOUS
Apolipoprotein B	NA	Blood_biochemistry	gr5_vs_all	-0,294504354269378	0,0308951008340616	1,73265153758566e-21	4,27964929783658e-19	-0,355057639202872	-0,233951069335884	CONTINUOUS
Direct bilirubin	NA	Blood_biochemistry	gr5_vs_all	0,12454615855965	0,0376202281035121	0,000932981521105512	0,0329209193875802	0,0508118663865851	0,198280450732716	CONTINUOUS
Cholesterol	NA	Blood_biochemistry	gr5_vs_all	-0,199243229817267	0,0289020228177798	5,61794531639922e-12	4,62544164383536e-10	-0,25589015362047	-0,142596306014064	CONTINUOUS
LDL direct	NA	Blood_biochemistry	gr5_vs_all	-0,216878086415717	0,0287359097069515	4,66070814440344e-14	5,75597455833825e-12	-0,273199434504337	-0,160556738327097	CONTINUOUS
Eosinophill percentage	NA	Blood_count	gr5_vs_all	-0,108120356721899	0,0372945312358273	0,00374695245724503	0,0958710570074782	-0,181216294764425	-0,0350244186793738	CONTINUOUS
Mean sphered cell volume	NA	Blood_count	gr5_vs_all	0,13159406790538	0,0374794485374999	0,000447366013202818	0,0220998810522192	0,0581356986114581	0,205052437199303	CONTINUOUS
Eosinophill-to-Lymphocyte ratio	NA	Blood_count_ratio	gr5_vs_all	-0,0995959546025176	0,0370428866945743	0,00718042594948489	0,136428093040213	-0,172198678407281	-0,026993230797754	CONTINUOUS
Diagnoses - ICD10	J39 Other diseases of upper respiratory tract	ICD9-10_OPCS4	gr1_vs_all	-0,884204114150899	0,304004567149108	0,00363141080446893	0,180844258062553	0,227628101192212	0,749487146212596	CAT_SINGLE_UNORDERED
Diagnoses - ICD10	J44 Other chronic obstructive pulmonary disease	ICD9-10_OPCS4	gr1_vs_all	0,132404389402148	0,0506491353215175	0,00894500023275616	0,28337735232454	1,0336889495286	1,26070976822552	CAT_SINGLE_UNORDERED
Diagnoses - ICD10	E78 Disorders of lipoprotein metabolism and other lipidaemias	ICD9-10_OPCS4	gr1_vs_all	-0,0828297070697024	0,0313484076861001	0,00823620745530221	0,28337735232454	0,865652728576309	0,978839143367942	CAT_SINGLE_UNORDERED
Illnesses of siblings	Stroke	Family_history	gr2_vs_all	0,233377150788351	0,0802468463437764	0,00363468371294591	0,0875326285032992	1,07906639917722	1,4779530845449	CAT_MUL_BINARY_VAR
Diagnoses - ICD10	I20 Angina pectoris	ICD9-10_OPCS4	gr2_vs_all	0,113518721094652	0,0337942163150862	0,000781920002254879	0,0278140115087807	1,04841895709299	1,19692308490568	CAT_SINGLE_UNORDERED
Height	NA	Height_derived	gr2_vs_all	-0,0563304014200571	0,0124570130305798	6,16351406475741e-06	0,000767357501062298	-0,0807456983149397	-0,0319151045251745	CONTINUOUS
Illnesses of adopted mother	None of the above (group 1)	Family_history	gr3_vs_all	-2,14232105298827	0,826629817620309	0,00955216317478178	0,125183612132666	0,0232259352944884	0,593239915880251	CAT_MUL_BINARY_VAR
Diagnoses - ICD10	J45 Asthma	ICD9-10_OPCS4	gr3_vs_all	0,161401943281677	0,060163103125279	0,00730218085910315	0,125183612132666	1,04444373006372	1,32222967405512	CAT_SINGLE_UNORDERED
Illnesses of mother	None of the above (group 1)	Family_history	gr4_vs_all	-0,12991366983541	0,0384013126311337	0,000716848380349024	0,059498415568969	0,814501621987583	0,946817914783405	CAT_MUL_BINARY_VAR
Diagnoses - ICD10	I35 Nonrheumatic aortic valve disorders	ICD9-10_OPCS4	gr4_vs_all	0,193440453937309	0,0744369368066213	0,00935731712425164	0,211815633085333	1,04869521460261	1,40401244454134	CAT_SINGLE_UNORDERED
Diagnoses - ICD10	I70 Atherosclerosis	ICD9-10_OPCS4	gr4_vs_all	0,258032871196829	0,0968495978301332	0,00771570449139604	0,210046369652745	1,0705913373345	1,56495112717306	CAT_SINGLE_UNORDERED
Diagnoses - ICD10	I85 Oesophageal varices	ICD9-10_OPCS4	gr4_vs_all	0,777636901168041	0,237511523445884	0,0010599842540683	0,0659840198157517	1,36632256181424	3,46651904373736	CAT_SINGLE_UNORDERED
Non-accidental death in close genetic family	NA	Family_history	gr5_vs_all	-0,447727127434896	0,155049413613147	0,00388141931204365	0,0958710570074782	0,471602695851666	0,866029885734551	CAT_SINGLE_BINARY
Illnesses of mother	Heart disease	Family_history	gr5_vs_all	-0,295336659646675	0,0883159173979184	0,00082551996670636	0,0329209193875802	0,625982616768377	0,884935390003387	CAT_MUL_BINARY_VAR
Illnesses of siblings	High blood pressure	Family_history	gr5_vs_all	-0,271510269850883	0,098390537656291	0,00578870399257181	0,119150823847103	0,62854215545868	0,924346424213165	CAT_MUL_BINARY_VAR
Illnesses of siblings	Breast cancer	Family_history	gr5_vs_all	0,459164368525476	0,156091616096768	0,00326485799736813	0,0958710570074782	1,16559352719442	2,14920566205608	CAT_MUL_BINARY_VAR
Diagnoses - ICD10	I20 Angina pectoris	ICD9-10_OPCS4	gr5_vs_all	-0,20668653896891	0,0732188956165035	0,00475976607887423	0,106878383771085	0,7045521421706	0,938774347107725	CAT_SINGLE_UNORDERED
Diagnoses - ICD10	I26 Pulmonary embolism	ICD9-10_OPCS4	gr5_vs_all	0,518225470190628	0,196061034142409	0,00821302883030326	0,144901294363208	1,14333897225591	2,4657549685639	CAT_SINGLE_UNORDERED
Diagnoses - ICD10	E78 Disorders of lipoprotein metabolism and other lipidaemias	ICD9-10_OPCS4	gr5_vs_all	-0,275896197992606	0,0732510366994384	0,000165586757694993	0,0102249822876658	0,657398044894184	0,87605464992591	CAT_SINGLE_UNORDERED
