# Supplementary material for: Distinct genetic liability profiles define clinically relevant patient strata across common diseases
Source: Nat Commun. 2024 Jul 1;15:5534. doi: 10.1038/s41467-024-49338-2 (PMC11217418; doi:10.1038/s41467-024-49338-2)
Supplement: Supplementary file 8 — Supplementary Data 5 [file 41467_2024_49338_MOESM8_ESM.xlsx]

## Sheet: Sheet 1
pathway	collection	tissue	genes	improvement_g	Zstat	comp_sign	WMW_est	WMW_pvalue
axonal fasciculation	GO	Adipose_Subcutaneous	AMIGO1,CNTN2,RTN4,CELSR3	FALSE,FALSE,FALSE	-0.220985046068341	gr1,gr2,gr5	0.0953,-0.0642,0.1811	2.6e-09,0.000202,1.22e-06
myelination	GO	Adipose_Subcutaneous	AMIGO1,GNPAT,MPDZ,SBF2,EIF2B2,MYO5A,HEXA,PLLP,PMP22	FALSE,FALSE	0.0434064100410011	gr1,gr4	0.09,-0.0725	1.5e-08,3.18e-05
response to estrogen	GO	Adipose_Visceral_Omentum	GSTM3,DTYMK,GHRL,CRIPAK,ARSA	FALSE,FALSE,FALSE	0.171239566002244	gr1,gr4,gr5	0.0944,-0.0645,0.155	2.15e-09,0.000196,3.65e-05
cellular calcium ion homeostasis	GO	Artery_Aorta	SYPL2,HTR2B,STIM2,EPHX2,C5,ITGB1,TPCN2,SLC37A4,TRPV4,HTR2A,PSEN1,CHRNA7,PRKCB,CCL5,PRKCA,CD40,VAPB	FALSE,FALSE,FALSE,FALSE	2.27916513127301	gr1,gr2,gr3,gr5	-0.1172,0.0708,0.0863,-0.2124	1.61e-13,3.38e-05,3.14e-05,3.54e-08
heterophilic cell-cell adhesion via plasma membrane cell adhesion molecules	GO	Artery_Aorta	AMIGO1,AMICA1,AMIGO2,CD209	FALSE,FALSE	-0.639428262863143	gr1,gr5	0.0887,0.2068	3.05e-08,2.2e-08
axonogenesis	GO	Artery_Aorta	DOCK7,NTNG1,AMIGO1,TBCE,GSK3B,UCHL1,MAP1B,FLOT1,DST,FZD1,FGFR2,PAK1,ATP8A2,POU4F1,LLGL1,ULK2,MAPT	FALSE,FALSE	-0.476930630938791	gr1,gr2	0.073,-0.181	4.01e-06,7.72e-27
axonal fasciculation	GO	Artery_Aorta	AMIGO1,CNTN2,RTN4	FALSE,FALSE,FALSE,FALSE	-0.0461975565474448	gr1,gr2,gr4,gr5	0.1277,-0.0735,-0.0869,0.2552	1.47e-15,2.2e-05,9.39e-07,5.97e-12
synaptic vesicle	GO	Artery_Aorta	PPT1,SYPL2,MFF,SNCA,KIF3A,AMPH,SLC2A8,MTMR2,TRAPPC4,STON2,GRIN2A,RABAC1,SYNGR1	FALSE,FALSE,FALSE,FALSE,FALSE	-0.342973605370054	gr1,gr2,gr3,gr4,gr5	-0.1642,0.0897,0.1033,0.087,-0.2776	8e-25,1.32e-07,5.89e-07,3.93e-07,8.22e-13
Wnt signaling pathway	GO	Artery_Aorta	CELSR2,LGR6,TCF7L1,LRRFIP2,ARL6,GSK3B,NPHP3,DVL3,TCF7,SFRP4,FZD1,WISP1,INVS,TNKS2,TCF7L2,DKK3,CD44,LRP5,TGFB1I1,WWOX,NXN,HIC1,SOST,WNT3,RNF138,CSNK1G2,RSPO4,KREMEN1	FALSE,FALSE,FALSE	-0.0776629446170723	gr1,gr4,gr5	-0.1178,0.0762,-0.2186	1.67e-13,1.19e-05,5.49e-09
ventricular system development	GO	Artery_Aorta	CELSR2,ULK4,AK8	FALSE,FALSE,FALSE,FALSE,FALSE	-0.546022626350744	gr1,gr2,gr3,gr4,gr5	-0.2657,0.1642,0.1205,0.1653,-0.5401	4.4e-64,1.06e-23,8.88e-10,9.12e-23,7.75e-46
regulation of protein localization	GO	Artery_Aorta	CELSR2,SEPT2,CEP120,ARHGDIG,ADCYAP1	FALSE,FALSE,FALSE,FALSE,FALSE	0.605125929991966	gr1,gr2,gr3,gr4,gr5	-0.2097,0.1159,0.1032,0.1535,-0.4172	5.54e-40,1.56e-11,7.38e-07,2.1e-18,2.69e-29
myelination	GO	Artery_Aorta	AMIGO1,NFASC,SCN2A,MPDZ,JAM3,EIF2B2,GAL3ST1	FALSE	1.09202281586574	gr1	0.0877	3.58e-08
positive regulation of axonogenesis	GO	Artery_Aorta	AMIGO1,SHOX2,ILK,PLXNB2	FALSE,FALSE,FALSE,FALSE	-2.12279344653889	gr1,gr2,gr4,gr5	0.1132,-0.0668,-0.085,0.2575	8.54e-13,0.000106,1.01e-06,5.29e-12
synaptic vesicle	GO	Artery_Coronary	SYPL2,SLC2A8,MTMR2,TRAPPC4,LRRK2,RABAC1	FALSE,FALSE,FALSE,FALSE,FALSE	0.200971767180618	gr1,gr2,gr3,gr4,gr5	-0.1651,0.0856,0.0967,0.1012,-0.3169	5.43e-25,4.21e-07,2.26e-06,3.55e-09,2.77e-15
Purine salvage	Reactome	Colon_Sigmoid	AMPD2,ADK,ADAL	FALSE,FALSE,FALSE	1.42591953634026	gr1,gr4,gr5	-0.1098,0.0784,-0.2226	1.02e-11,5.07e-06,8.22e-09
regulation of protein localization	GO	Colon_Sigmoid	CELSR2,SEPT2,MAPK8	FALSE,FALSE,FALSE,FALSE,FALSE	2.84270091831933	gr1,gr2,gr3,gr4,gr5	-0.3801,0.2358,0.2075,0.2388,-0.736	3.11e-130,3.04e-43,4.17e-23,4.9e-42,6.06e-88
homophilic cell adhesion via plasma membrane adhesion molecules	GO	Colon_Transverse	AMIGO1,PCDHA6,PCDHA10,PCDHB2,PCDHB16,PCDH20,CDH16,CDH26	FALSE,FALSE	-0.647958409146213	gr1,gr5	0.0714,0.1658	6.37e-06,8.24e-06
N-acetyltransferase activity	GO	Colon_Transverse	ELP3,NAT10,SAT2,NAGS	TRUE	-1.42064085604204	gr1	0.0647	5.01e-05
response to estrogen	GO	Colon_Transverse	GSTM3,RBBP5,PTPRN,DTYMK,CRIPAK,CTNNA1,EPO,ARSA	FALSE	0.654391705513825	gr1	0.0921	6.37e-09
cellular calcium ion homeostasis	GO	Heart_Atrial_Appendage	SYPL2,EPHX2,PRKCA	FALSE,FALSE,FALSE,FALSE,FALSE	1.72929355630217	gr1,gr2,gr3,gr4,gr5	-0.3393,0.1704,0.2095,0.2017,-0.6998	2.3e-99,1.54e-24,2.04e-25,4.25e-33,2.26e-64
synaptic vesicle	GO	Heart_Atrial_Appendage	SYPL2,MFF,AMPH,STX1A,SLC2A8,TRAPPC4,BRSK1	FALSE,FALSE,FALSE,FALSE,FALSE	2.39665328436072	gr1,gr2,gr3,gr4,gr5	-0.2506,0.1204,0.1292,0.1664,-0.4061	4.55e-56,9.36e-13,2.87e-10,6.73e-22,2.12e-25
sarcoplasmic reticulum	GO	Heart_Atrial_Appendage	GSTM2,HAX1,THBS4,SRI,SAR1A	FALSE,FALSE,FALSE,FALSE	-1.2607608072511	gr1,gr2,gr4,gr5	-0.1003,0.068,0.0639,-0.2525	3.52e-10,7.11e-05,0.000278,2.23e-11
response to estrogen	GO	Heart_Atrial_Appendage	GSTM3,CRIPAK,ARSA	FALSE,FALSE,FALSE	0.392022658473203	gr1,gr2,gr5	0.1044,-0.0719,0.1724	1.43e-11,1.56e-05,3.54e-06
synaptic vesicle	GO	Heart_Left_Ventricle	PPT1,SYPL2,SV2A,BIN1,MFF,KIF3A,GRIA1,PCLO,SYPL1,SLC2A8,SLC18A2,CADM1,TRAPPC4,SVOP,DMXL2,SV2B	FALSE,FALSE	-0.0292779509994938	gr1,gr4	-0.1037,0.0697	5.32e-11,5.52e-05
myelination	GO	Heart_Left_Ventricle	AMIGO1,LPAR1,SBF2,EIF2B2,TGFB1	FALSE,FALSE,FALSE	-2.01396856310171	gr1,gr2,gr5	0.1075,-0.0732,0.2136	1.74e-11,2.23e-05,1.42e-08
glutathione derivative biosynthetic process	GO	Heart_Left_Ventricle	GSTM1,GSTM5,GSTM3,GCLC,GGCT,GSTP1,GSTZ1,GSS,GSTT2B,GSTT1	FALSE,FALSE	0.0322034519318222	gr1,gr5	0.0671,0.1554	2.48e-05,3.76e-05
Golgi Associated Vesicle Biogenesis	Reactome	Liver	SORT1,SH3GL2,CPD	FALSE,FALSE,FALSE,FALSE,FALSE	-5.86195773033902	gr1,gr2,gr3,gr4,gr5	0.9206,-0.5172,-0.4772,-0.5205,1.6166	0,3.81e-219,9.58e-129,1.34e-215,0
spindle pole	GO	Liver	PSRC1,CEP19,MAD2L1,CEP44,DDX11,CKAP2,CTDP1,CEP89	FALSE,FALSE,FALSE,FALSE,FALSE	-3.13667670377359	gr1,gr2,gr3,gr4,gr5	0.5429,-0.3122,-0.2527,-0.3323,0.9039	2.53e-260,1.1e-76,9.45e-35,1.11e-83,2.93e-117
ossification	GO	Liver	SORT1,SPP1,PDLIM7,COL11A2,BMP1,NPR2,TWSG1	FALSE,FALSE,FALSE,FALSE,FALSE	-2.58571238569512	gr1,gr2,gr3,gr4,gr5	0.565,-0.3264,-0.2953,-0.3419,1.0538	2.51e-281,2.03e-84,1.12e-47,1.68e-89,2.31e-163
endosome	GO	Liver	SORT1,GPC1,ZFYVE20,ADCYAP1R1,VPS26A,KCNJ11,SLC11A2,RAB5B,CLIP1,DGKH,SNX11,KIF16B,ARSA	FALSE,FALSE,FALSE,FALSE	-3.09825242723363	gr1,gr2,gr3,gr5	0.3732,-0.2576,-0.1953,0.8015	6.3e-123,2.04e-52,1.47e-21,3.03e-96
spindle	GO	Liver	RPS6KA1,CDC14A,PSRC1,MZT2A,RIF1,MAEA,NSUN2,MTUS1,HAUS4,NUP85,CTDP1	FALSE,FALSE,FALSE,FALSE,FALSE	-4.04839247026048	gr1,gr2,gr3,gr4,gr5	0.4477,-0.2828,-0.1874,-0.2812,0.8226	1.77e-179,1.99e-63,9.24e-20,1.64e-59,1.94e-95
clathrin-coated pit	GO	Liver	SORT1,SELE,RAMP2	FALSE,FALSE,FALSE,FALSE,FALSE	-7.71430991976206	gr1,gr2,gr3,gr4,gr5	0.9392,-0.5063,-0.4625,-0.5002,1.6307	0,1.17e-230,8.72e-130,5.98e-221,0
Golgi to endosome transport	GO	Liver	SORT1,DOPEY1,KIF16B,DOPEY2	FALSE,FALSE,FALSE,FALSE,FALSE	-4.37487662815605	gr1,gr2,gr3,gr4,gr5	0.782,-0.4452,-0.3841,-0.4651,1.4036	0,3.26e-161,1.61e-82,3.25e-168,3.13e-251
endocytosis	GO	Liver	SORT1,LY75,LRP4,STAB2	FALSE,FALSE,FALSE,FALSE,FALSE	-5.74787228805425	gr1,gr2,gr3,gr4,gr5	0.7871,-0.4589,-0.4049,-0.4617,1.4625	0,6.69e-166,1.36e-89,1.78e-163,1.49e-273
homophilic cell adhesion via plasma membrane adhesion molecules	GO	Liver	CELSR2,AMIGO1,PIK3CB,PCDH7,PCDHGC3,CDHR5	FALSE,FALSE,FALSE,FALSE,FALSE	-5.09293919495431	gr1,gr2,gr3,gr4,gr5	0.7123,-0.4211,-0.3388,-0.4307,1.3339	0,1.89e-141,3.97e-63,9.86e-142,4.83e-229
heterophilic cell-cell adhesion via plasma membrane cell adhesion molecules	GO	Liver	AMIGO1,SELE,TENM2	FALSE,FALSE,FALSE,FALSE	-2.68115459940021	gr1,gr2,gr4,gr5	0.1143,-0.066,-0.0802,0.2425	1.13e-13,7.44e-05,1.86e-06,8.28e-12
axonogenesis	GO	Liver	AMIGO1,TNN,NTN1,BRSK1	FALSE,FALSE	-0.266635390862283	gr1,gr5	0.1002,0.2346	1.79e-10,1.36e-10
extrinsic apoptotic signaling pathway via death domain receptors	GO	Liver	SORT1,KIAA0141,NF1	FALSE,FALSE,FALSE,FALSE,FALSE	-5.81554602122293	gr1,gr2,gr3,gr4,gr5	0.9415,-0.538,-0.4876,-0.5143,1.7401	0,5.75e-232,2.19e-141,4e-219,0
microtubule cytoskeleton	GO	Liver	INPP5B,PSRC1,BSN,ARHGEF28,CEP57,CLIP1,CKAP2,MYCBP2,ZNF263,MC1R,MAPRE2	FALSE,FALSE,FALSE,FALSE,FALSE	-2.70404430288841	gr1,gr2,gr3,gr4,gr5	0.4653,-0.2841,-0.288,-0.2362,0.8522	3.93e-191,1.11e-63,6.03e-45,5.28e-43,1.47e-108
negative regulation of cell growth	GO	Liver	PSRC1,RTN4,BMPR2,NME6,DCBLD2,GREM1,FLCN,DACT3	FALSE,FALSE,FALSE,FALSE,FALSE	-1.20997382996584	gr1,gr2,gr3,gr4,gr5	0.5232,-0.2869,-0.2845,-0.3296,0.9884	1.06e-242,2.82e-65,1.93e-44,1.21e-82,4.26e-142
nuclear membrane	GO	Liver	SORT1,CERS2,LPIN1,MRPL19,CAPG,TSGA10,OSBPL6,SULT1E1,NUP54,AQP1,POM121C,TMEM176B,PCM1,ADRA1A,NLRP6,POU6F1,DGKH,NPIPA1,NUP85,PLCB1,NUP50	FALSE,FALSE,FALSE,FALSE,FALSE	-1.99645992183556	gr1,gr2,gr3,gr4,gr5	0.338,-0.2099,-0.1776,-0.1931,0.6139	2.34e-101,4.17e-35,9.04e-18,5.99e-29,4.53e-58
Golgi cisterna membrane	GO	Liver	SORT1,GALNT3,YIPF5,FUT10	FALSE,FALSE,FALSE,FALSE,FALSE	-5.26763420956958	gr1,gr2,gr3,gr4,gr5	0.773,-0.4526,-0.3917,-0.4359,1.4088	0,2.39e-164,7.58e-85,1.56e-146,5.22e-248
myelination	GO	Liver	AMIGO1,GNPAT,EGR2	FALSE,FALSE,FALSE,FALSE	-1.56116501052145	gr1,gr2,gr4,gr5	0.1246,-0.0709,-0.1079,0.3279	5.17e-15,4.11e-05,8.9e-10,1.59e-18
spindle pole	GO	Whole_Blood	PSRC1,ALMS1,DYNC1LI1,CEP63,CEP19,SPDL1,PPP2CB,RMDN1,NEK6,DDX11,NEDD1,CKAP2,TUBGCP3,KNSTRN,DNAAF1,CTDP1,HAUS8,FAM83D	FALSE,FALSE,FALSE,FALSE,FALSE	-3.41342299551795	gr1,gr2,gr3,gr4,gr5	0.264,-0.1759,-0.1298,-0.1429,0.4533	2.03e-62,1.13e-24,3.01e-10,2.9e-16,3.21e-33
microtubule bundle formation	GO	Whole_Blood	PSRC1,NAV1,CCSER2,MARK4	FALSE,FALSE,FALSE,FALSE,FALSE	-3.77358185123138	gr1,gr2,gr3,gr4,gr5	0.5371,-0.3005,-0.2958,-0.3112,0.9496	4.41e-255,1.55e-71,3.22e-48,4.7e-73,1.18e-124
spindle	GO	Whole_Blood	MAP7D1,EVI5,PSRC1,MZT2A,SEPT2,NSUN2,RPS6KA2,MTUS1,INVS,TUBGCP3,CDC16,MAP2K5,SEPT12,NDE1,CBX1,NUP85,CTDP1,MAPRE1,CLTCL1	FALSE,FALSE,FALSE,FALSE,FALSE	-3.66303366181052	gr1,gr2,gr3,gr4,gr5	0.2263,-0.1627,-0.1246,-0.1288,0.5127	6.64e-46,2.64e-21,1.73e-09,1.31e-13,5.03e-44
spindle microtubule	GO	Whole_Blood	PSRC1,NEIL2,CDC16,NCOR1,SKA1	FALSE,FALSE,FALSE,FALSE,FALSE	-3.80511413790204	gr1,gr2,gr3,gr4,gr5	0.4632,-0.2665,-0.2689,-0.276,0.8775	9.13e-190,1.72e-55,6.74e-39,7.3e-57,2.44e-113
heterophilic cell-cell adhesion via plasma membrane cell adhesion molecules	GO	Whole_Blood	AMIGO1,ITGA4,CBLN1,CDH2,LGALS7B	FALSE,FALSE,FALSE	-3.36176608285099	gr1,gr4,gr5	0.0817,-0.0734,0.1547	3.32e-07,3.15e-05,3.73e-05
axonal fasciculation	GO	Whole_Blood	AMIGO1,RTN4,EPHB3,CDK5R1	FALSE,FALSE	0.119957472697308	gr1,gr4	0.072,-0.0621	6.25e-06,0.000387
microtubule binding	GO	Whole_Blood	KIF1B,MAST2,SGIP1,PSRC1,REEP1,MAP6D1,JAKMIP1,KIF13A,NEIL2,CCSER2,NDE1,SKA1,CAMSAP3,MARK4,KIF16B,MAPRE1	FALSE,FALSE,FALSE,FALSE,FALSE	-2.06894565954738	gr1,gr2,gr3,gr4,gr5	0.2524,-0.1369,-0.1548,-0.1544,0.477	1.85e-57,9.95e-16,4.28e-14,5.61e-19,2.89e-36
cellular response to starvation	GO	Whole_Blood	PCSK9,KIAA1324,BMPR2,SFRP1,SIRT1,SREBF1,SPHK1	FALSE	0.70034016449669	gr1	-0.0882	3.02e-08
microtubule cytoskeleton	GO	Whole_Blood	MFN2,MAST2,PSRC1,NAV1,TBCA,TWISTNB,NME8,CCSER2,ASRGL1,CCNA1,CKAP2,SEPT12,MAPK3,MC1R,DOC2B,CENPV,TUBB6,SKA1,ZNF44,MARK4,NUCB1,DGCR8	FALSE,FALSE,FALSE,FALSE,FALSE	-3.10635688231087	gr1,gr2,gr3,gr4,gr5	0.2164,-0.1152,-0.1286,-0.1188,0.3087	6.34e-43,1.74e-11,5.4e-10,7.43e-12,2.32e-16
negative regulation of cell growth	GO	Whole_Blood	MUL1,CDA,PPT1,PSRC1,ST7L,RTN4,SERTAD2,BMPR2,SERPINE2,NME6,DCBLD2,APBB2,SCGB3A1,ZC3H12D,SFRP1,DCSTAMP,SIRT1,ADIPOR2,ING1,ESR2,OSGIN1,FLCN	FALSE,FALSE,FALSE,FALSE,FALSE	-1.00802939036149	gr1,gr2,gr3,gr4,gr5	0.2127,-0.1201,-0.1229,-0.1437,0.4505	2.29e-41,1.76e-12,2.84e-09,1.32e-16,1.06e-33
midbody	GO	Whole_Blood	PSRC1,SEPT2,ZNF330,KIF13A,ALKBH4,DDX11,SPG20,SEPT12,TTC19,FLCN,RAB11FIP4,TEX14,CTDP1,CHMP4B,TRIOBP	FALSE,FALSE,FALSE,FALSE,FALSE	-2.16621788362381	gr1,gr2,gr3,gr4,gr5	0.2615,-0.1387,-0.1357,-0.1914,0.5477	3.01e-61,3.37e-16,4.64e-11,1.7e-28,8.71e-48
myelination	GO	Whole_Blood	AMIGO1,HEXB,LPAR1,EIF2B2,OLIG2	FALSE,FALSE	0.243011317456101	gr1,gr4	0.0905,-0.0697	1.5e-08,6.49e-05
negative regulation of extrinsic apoptotic signaling pathway in absence of ligand	GO	Whole_Blood	KIAA1324,CTNNA1,UNC5B,MAP2K5	FALSE,FALSE,FALSE	0.427835096809831	gr1,gr4,gr5	-0.0752,0.0664,-0.1952	5.61e-07,5.49e-05,5.59e-08
Activation of C3 and C5	Reactome	Adipose_Subcutaneous	C4A,C4B,C5	FALSE,FALSE	-1.06189631930768	gr2,gr4	-0.1505,0.2027	6.14e-18,9.88e-30
Butyrophilin (BTN) family interactions	Reactome	Adipose_Subcutaneous	BTNL8,BTNL9,BTN3A2,BTN2A2,BTN3A1,BTN3A3,BTN2A1	FALSE,FALSE	0.948896954228966	gr2,gr4	0.1942,-0.1899	3.32e-30,8.61e-26
E3 ubiquitin ligases ubiquitinate target proteins	Reactome	Adipose_Subcutaneous	PEX14,RNF144A,HLTF,TMEM129,HIST1H2BC,HIST1H2BK,HLA-A,HLA-B,DERL1,VCP,PEX5,WDR61,RNF40,PEX12,UBA52,PCNA	FALSE,FALSE	-0.805339461373685	gr2,gr4	-0.2903,0.3175	1.54e-66,1.07e-74
Interleukin-7 signaling	Reactome	Adipose_Subcutaneous	TSLP,HIST1H3A,BRWD1	FALSE,FALSE	-0.460921462712746	gr2,gr4	0.0728,-0.0917	2.52e-05,1.56e-07
Mitochondrial tRNA aminoacylation	Reactome	Adipose_Subcutaneous	WARS2,TARS2,DARS2,LARS2,VARS2,NARS2,CARS2,EARS2	FALSE,FALSE	0.106249471412437	gr2,gr4	0.2308,-0.1738	1.6e-41,2.65e-23
Mitophagy	Reactome	Adipose_Subcutaneous	MFN2,PINK1,MFN1,CSNK2B,TOMM7,PGAM5,UBA52,MAP1LC3A	FALSE,FALSE	0.299675146896165	gr2,gr4	-0.2116,0.2184	3.83e-35,5.28e-36
Nef mediated downregulation of MHC class I complex cell surface expression	Reactome	Adipose_Subcutaneous	HLA-A,AP1S1,PACS1,AP1G1,AP1M1	FALSE,FALSE	0.264555410438322	gr2,gr4	-0.1217,0.134	1.29e-12,1.66e-14
Post-translational protein phosphorylation	Reactome	Adipose_Subcutaneous	SERPINC1,MATN3,APOB,EVA1A,TGOLN2,SPARCL1,C4A,LAMB1,ITIH2,TMEM132A,HSP90B1,DNAJC3,GAS6,FAM20A,SERPIND1	FALSE,FALSE	1.40197996373663	gr2,gr4	0.074,-0.0713	1.28e-05,5.2e-05
Pre-NOTCH Processing in Golgi	Reactome	Adipose_Subcutaneous	ST3GAL3,NOTCH4,TMED2	FALSE	-0.330541750899592	gr2	0.0796	2.84e-06
Signal transduction by L1	Reactome	Adipose_Subcutaneous	ITGA9,CSNK2B,ITGB3	FALSE,FALSE	0.0460055789813398	gr2,gr4	-0.3499,0.3283	4.68e-95,6.09e-80
mRNA decay by 3' to 5' exoribonuclease	Reactome	Adipose_Subcutaneous	SKIV2L,HBS1L,EXOSC1,DCPS,WDR61,EXOSC6,NT5C3B	FALSE,FALSE	-0.477496209015694	gr2,gr4	0.1548,-0.1692	1.3e-19,2.88e-22
cell fate determination	GO	Adipose_Subcutaneous	CTNNB1,NOTCH4,HOXA2,DSCAML1	FALSE	1.01348745586379	gr2	0.0638	0.000148
leukocyte homeostasis	GO	Adipose_Subcutaneous	BAK1,FLT3,BCL2	FALSE	0.877581822892286	gr2	-0.0625	0.000244
T cell mediated cytotoxicity	GO	Adipose_Subcutaneous	MICA,MICB,CTSC,CTSH	FALSE,FALSE	-2.04845417944907	gr2,gr4	-0.216,0.2199	2.34e-36,1.31e-38
translation elongation factor activity	GO	Adipose_Subcutaneous	EEFSEC,GFM1,NELFE,HBS1L	FALSE,FALSE	0.0767488345857779	gr2,gr4	-0.0605,0.0684	0.000486,7.85e-05
ATP-dependent RNA helicase activity	GO	Adipose_Subcutaneous	DDX18,SKIV2L,DDX43,DDX56,DDX25,DDX54,MOV10L1	FALSE,FALSE	1.7968554559945	gr2,gr4	0.1515,-0.1627	7.24e-19,5.15e-21
helicase activity	GO	Adipose_Subcutaneous	CHD5,HFM1,CHD1L,DDX59,DDX1,DDX18,ERCC3,SMARCAL1,HLTF,HELQ,DDX60,DDX60L,SKIV2L,DDX43,MCM9,DDX56,WRN,ERCC6L2,DDX31,ERCC6,DNA2,HELLS,DDX25,DDX11,DDX54,DDX55,DDX51,DHX33,CHD3,DHX58,RECQL5,DHX34,MCM8,CHD6	FALSE,FALSE	-1.48377139767531	gr2,gr4	0.0859,-0.0977	6.5e-07,1.68e-08
nuclear heterochromatin	GO	Adipose_Subcutaneous	SATB1,ZFP57,MPHOSPH8	FALSE,FALSE	-0.809754540867587	gr2,gr4	-0.1519,0.1395	2.92e-19,1.43e-15
centriole	GO	Adipose_Subcutaneous	CEP104,SASS6,CCSAP,SDCCAG8,ALMS1,SPICE1,CEP63,POC5,CCHCR1,AHI1,LRRCC1,CNTLN,POC1B,MPHOSPH9,CCDC92,IFT88,STARD9,CCP110,FBF1,CEP192,CEP89,FTCD,PCNT,SFI1	FALSE,FALSE	-3.27876514069894	gr2,gr4	-0.1246,0.0941	3.34e-13,5.91e-08
nucleobase-containing compound metabolic process	GO	Adipose_Subcutaneous	SRBD1,ATIC,NDUFA10,CRMP1,TPMT,ZNRD1,AK9,WRN,MTAP,NUDT2,FPGS,DDX11,PRPSAP2,BRIP1,PRPSAP1,METTL4,ERCC2	FALSE,FALSE	1.28135463042236	gr2,gr4	0.0736,-0.0827	1.6e-05,2.08e-06
regulation of gene expression by genetic imprinting	GO	Adipose_Subcutaneous	GSK3B,ZFP57,KCNQ1,PRMT7	FALSE,FALSE	-3.13725180016466	gr2,gr4	-0.1552,0.1202	9.82e-20,7.64e-12
protein export from nucleus	GO	Adipose_Subcutaneous	GSK3B,CCHCR1,NUPL2,XPO6	FALSE,FALSE	-2.89729080720043	gr2,gr4	-0.3013,0.29	6.22e-70,2.13e-61
defense response	GO	Adipose_Subcutaneous	CD84,IL17RB,CAMLG,CD83,HLA-B,TAPBP,DEFB1,TMEM8B,MICU1,PTPRCAP,MLF2,CLEC1B,APAF1,TPSAB1,IL32,COLEC12,MALT1,PSG4,LILRB3,LILRA2,MX2,ICOSLG,KREMEN1	FALSE,FALSE	-0.232063720506798	gr2,gr4	-0.1671,0.1479	8.77e-23,1.97e-17
synaptonemal complex assembly	GO	Adipose_Subcutaneous	HORMAD1,BAG6,STAG3,CPEB1,SYCE1L	FALSE,FALSE	-0.963240438080032	gr2,gr4	0.0938,-0.1065	4.87e-08,8.03e-10
peripheral nervous system development	GO	Adipose_Subcutaneous	ZFP57,EDNRB,PMP22	FALSE,FALSE	-0.741648247956758	gr2,gr4	-0.1589,0.1268	3.71e-21,3.69e-13
response to biotic stimulus	GO	Adipose_Subcutaneous	PRRT1,SYNDIG1L,SYNDIG1	FALSE,FALSE	1.49115627667545	gr2,gr4	0.3717,-0.4367	7.39e-110,1.1e-135
embryo development	GO	Adipose_Subcutaneous	PDPN,NR5A2,POLR1B,TDGF1,BAG6,NOTCH4,FUT10,FZD8,FOXI2,RACGAP1,TDG,PSEN1,GATM,TPM1,TWSG1,ATP5A1,LSR,BMP2,PCSK2	FALSE,FALSE	-0.571450495698581	gr2,gr4	0.0651,-0.0692	0.000136,8.39e-05
external side of plasma membrane	GO	Adipose_Subcutaneous	TNFRSF18,PDPN,S1PR1,FCER1G,CXCR4,ITGA6,ITGA4,P2RY12,EPHA5,ANXA5,TLR2,ITGA1,ITGA2,IL4,CD83,HLA-DRB1,CD274,KCNMA1,FAS,RTN4RL2,MS4A2,CD5,CHRNA7,CD79B,FCER2,IL12RB1,CD22,CD33,CD40,ICOSLG	FALSE,FALSE	0.0299646445675183	gr2,gr4	-0.0771,0.0994	6.37e-06,1.32e-08
negative regulation of autophagy	GO	Adipose_Subcutaneous	HTR2B,WDR6,DAP,ZKSCAN3,BCL2,BCL2L1	FALSE,FALSE	0.742702865074615	gr2,gr4	0.1087,-0.119	2e-10,1.71e-11
kinase activity	GO	Adipose_Subcutaneous	PINK1,CNKSR1,CDC7,FAM20B,DTYMK,GSK3B,PIK3CB,ALPK1,HMGXB3,MAPK9,CSNK2B,LRGUK,TPK1,FASTK,YWHAZ,UCK1,MASTL,MAPK8,ATAD1,DYRK4,N4BP2L1,MARK3,CDK10,FN3KRP,EPS8L1,PI4KA	FALSE,FALSE	-2.84641019993541	gr2,gr4	-0.1193,0.1121	2.71e-12,1.19e-10
hydrolase activity, acting on acid anhydrides, in phosphorus-containing anhydrides	GO	Adipose_Subcutaneous	CHD5,HLTF,SKIV2L,DDX11,DDX54,NUDT7,CHD3,BRIP1,ERCC2	FALSE,FALSE	0.400190099473097	gr2,gr4	0.1372,-0.1601	2.74e-15,2.95e-20
antigen processing and presentation of endogenous peptide antigen via MHC class I	GO	Adipose_Subcutaneous	ERAP1,ERAP2,TAP2,TAPBP	FALSE,FALSE	0.520370589679857	gr2,gr4	-0.1417,0.1573	3.02e-16,1.86e-19
protein domain specific binding	GO	Adipose_Subcutaneous	PPP3R1,TUBA3E,TADA3,CHMP2B,MLF1,TACC3,ARFIP1,CSNK2B,GABRR2,YWHAZ,VCP,MPP7,TACC2,ARL1,NEDD4,PIAS1,STX1B,CHMP1A,RARA,WNT3,GRB2,STRN4,CHMP2A,TGM2,YWHAB,PICK1	FALSE,FALSE	1.27429563545886	gr2,gr4	-0.1041,0.1248	9.61e-10,8.37e-13
integral component of endoplasmic reticulum membrane	GO	Adipose_Subcutaneous	PIGK,RTN4,SACM1L,BNIP1,TAP2,ELOVL4,DERL1,BSCL2,LRMP,ANKLE2,RTN1,DERL3	FALSE	-1.11376693552392	gr2	-0.0666	0.000101
lung development	GO	Adipose_Subcutaneous	PDPN,CHI3L1,CTNNB1,NPHP3,SPARC,BAG6,NODAL,BMPR1A,LIPA,SP1,IFT88,CCDC40,SMAD2	FALSE,FALSE	2.69262697708044	gr2,gr4	0.0701,-0.0862	4.59e-05,7.21e-07
early endosome membrane	GO	Adipose_Subcutaneous	SNX27,CD207,STAM2,ZFYVE28,TMEM165,TICAM2,MARCH3,RUFY1,HLA-G,HLA-A,HLA-C,HLA-B,STX7,SNX13,SNX16,MARCH8,FAM21C,FAM21A,REP15,PLA2G4B,RAB5C,CLIP3,KIF16B,SYNDIG1	FALSE,FALSE	0.40070219962714	gr2,gr4	-0.3717,0.4029	1.92e-106,8.42e-121
response to retinoic acid	GO	Adipose_Subcutaneous	TIE1,NCOA1,CD38,MICB,IGF2R,MEST,AQP3,PTGES,CTSH,SERPINF1,RARA,CDKN2D	FALSE,FALSE	-3.62724045313662	gr2,gr4	-0.0757,0.096	1.02e-05,3.02e-08
negative regulation of interferon-gamma production	GO	Adipose_Subcutaneous	XCL1,IL20RB,HLA-DRB1,GAS6,C1QBP,RARA	FALSE,FALSE	-2.74465685705185	gr2,gr4	-0.1838,0.1918	9e-28,9.17e-28
positive regulation of interleukin-12 production	GO	Adipose_Subcutaneous	TLR2,HLA-G,CD40	FALSE	-0.346582244623847	gr2	0.0744	8.51e-06
negative regulation of transcription elongation from RNA polymerase II promoter	GO	Adipose_Subcutaneous	NELFE,SUPT4H1,RECQL5	FALSE,FALSE	0.47533753385169	gr2,gr4	-0.0989,0.0876	8.28e-10,2.83e-08
negative regulation of T cell proliferation	GO	Adipose_Subcutaneous	IL20RB,NDFIP1,HLA-G,HLA-DRB1,CD274,PDCD1LG2,SFTPD,FOXJ1	FALSE,FALSE	-0.992216324163004	gr2,gr4	-0.1009,0.1419	2.96e-09,8.13e-16
ATPase activity, coupled to transmembrane movement of substances	GO	Adipose_Subcutaneous	ABCD3,TAP2,ABCC8,ABCC3	FALSE,FALSE	-0.13757168315349	gr2,gr4	-0.1028,0.1307	2.05e-09,3.8e-14
defense response to bacterium	GO	Adipose_Subcutaneous	FCER1G,NLRC4,ANXA3,TLR2,HIST1H2BC,HIST1H2BK,MICA,DEFB1,PRG2,LYZ,NOS2,DEFB124	FALSE,FALSE	0.032255923436129	gr2,gr4	-0.1405,0.1509	1.28e-16,6.55e-18
mRNA transcription by RNA polymerase II	GO	Adipose_Subcutaneous	ARNT,POU5F1,ZBTB1	FALSE,FALSE	-2.5319567989174	gr2,gr4	-0.2454,0.2036	1.79e-45,7.84e-32
ribosome binding	GO	Adipose_Subcutaneous	RPSA,EIF2A,BAG6,ERI1,IGHMBP2,EIF2S1	FALSE,FALSE	0.0434843756882986	gr2,gr4	0.0833,-0.113	9.83e-07,5.43e-11
negative regulation of blood vessel endothelial cell migration	GO	Adipose_Subcutaneous	CSNK2B,RGCC,VASH1	FALSE,FALSE	-0.186513703578192	gr2,gr4	-0.3399,0.3305	7.49e-91,4.37e-82
synapse	GO	Adipose_Subcutaneous	CAMK2N1,TMEM57,PPT1,NMNAT2,CNTN2,GAD1,HTR2B,SEPT2,COLQ,CTNNB1,MAP1B,PRRT1,PCLO,ACHE,FRRS1L,DENND1A,ANK3,DNMBP,MAPK8IP1,TRAPPC4,LRRK2,P2RX4,CBLN3,SNTB2,CHRNB1,USP14,GRIN2D,CBLN4,SNAP29,PICK1,SHANK3	FALSE,FALSE	1.48041008847101	gr2,gr4	0.113,-0.0855	4.79e-11,1.23e-06
endothelial cell differentiation	GO	Adipose_Subcutaneous	S1PR1,NOTCH4,HOXB5	FALSE	0.371002399231488	gr2	0.0828	1.41e-06
regulation of protein kinase activity	GO	Adipose_Subcutaneous	CSNK2B,PLCE1,TRPT1,SMG8	FALSE,FALSE	0.162961275510421	gr2,gr4	-0.2643,0.2861	3.88e-55,2.75e-60
negative regulation of proteolysis	GO	Adipose_Subcutaneous	SPINK5,BAG6,CLN8,NR1H3	FALSE,FALSE	1.0188513419664	gr2,gr4	0.1248,-0.1104	3.22e-13,1.68e-10
protein tetramerization	GO	Adipose_Subcutaneous	HLA-DRB1,ACHE,SBF2,CAT,PEX5,OXA1L,DHRS4,SHMT1	FALSE,FALSE	-1.60708292861358	gr2,gr4	-0.1516,0.1816	4.41e-19,4.08e-25
positive regulation of SMAD protein signal transduction	GO	Adipose_Subcutaneous	POU5F1,NODAL,BMPR1A	FALSE,FALSE	-1.23798824709347	gr2,gr4	-0.2242,0.2	9.4e-39,1.15e-30
proteasome binding	GO	Adipose_Subcutaneous	UCHL5,BAG6,USP14	FALSE,FALSE	-0.242071366395018	gr2,gr4	0.0908,-0.1232	1.06e-07,3.09e-13
Butyrophilin (BTN) family interactions	Reactome	Adipose_Visceral_Omentum	BTNL8,BTNL9,BTN3A2,BTN2A2,BTN2A1	FALSE,FALSE	0.0577279920024468	gr2,gr4	0.1218,-0.1061	1.15e-12,1.16e-09
E3 ubiquitin ligases ubiquitinate target proteins	Reactome	Adipose_Visceral_Omentum	PEX14,RNF144A,HIST1H2BJ,HLA-A,HLA-B,VCP,RNF40,PEX12,UBA52	FALSE,FALSE	-1.05308825859552	gr2,gr4	-0.3819,0.4008	7.42e-112,5.41e-117
Nonhomologous End-Joining (NHEJ)	Reactome	Adipose_Visceral_Omentum	RIF1,BARD1,XRCC5,HIST1H2BJ,POLM	FALSE	0.0323626739102431	gr2	-0.1071	3.73e-10
Post-translational protein phosphorylation	Reactome	Adipose_Visceral_Omentum	PCSK9,SERPINC1,LTBP1,SPP1,C4A,LAMB1,PENK,DNAJC3,MBTPS1,SERPIND1	FALSE,FALSE	0.50530700868167	gr2,gr4	0.1821,-0.1746	1.33e-26,3.56e-23
Transcriptional regulation of pluripotent stem cells	Reactome	Adipose_Visceral_Omentum	POLR2D,TDGF1,POU5F1	FALSE,FALSE	-0.736653895942234	gr2,gr4	-0.1915,0.1841	1.61e-28,1.26e-26
mRNA decay by 3' to 5' exoribonuclease	Reactome	Adipose_Visceral_Omentum	SKIV2L,EXOSC6,NT5C3B	FALSE,FALSE	1.68329893888128	gr2,gr4	0.3056,-0.3383	1.18e-72,8.58e-86
receptor recycling	GO	Adipose_Visceral_Omentum	ALS2,CAMLG,REP15,FAM109A	FALSE,FALSE,FALSE	1.85799506289699	gr2,gr3,gr4	0.14,-0.3851,0.1205	3.94e-17,3.04e-74,1.03e-12
T cell mediated cytotoxicity	GO	Adipose_Visceral_Omentum	MICA,MICB,CTSH	FALSE,FALSE	-0.968701590359555	gr2,gr4	-0.2328,0.2406	1.71e-42,5.1e-49
aminoacyl-tRNA editing activity	GO	Adipose_Visceral_Omentum	LARS2,LARS,VARS2	FALSE,FALSE	0.892577866293404	gr2,gr4	0.2976,-0.2718	6.11e-68,2.83e-55
helicase activity	GO	Adipose_Visceral_Omentum	HFM1,CHD1L,DDX59,DDX1,ERCC3,SMARCAL1,RAD54L2,DHX36,SKIV2L2,YTHDC2,SKIV2L,ASCC3,WRN,DDX31,DNA2,HELLS,DDX25,DDX11,DDX55,DHX33,DHX58,DHX34,MCM8	FALSE,FALSE	-1.99724290429144	gr2,gr4	0.133,-0.1508	1.46e-14,5.16e-18
transmembrane receptor protein tyrosine kinase activity	GO	Adipose_Visceral_Omentum	MERTK,TRIM27,RET	FALSE,FALSE	1.29700722401858	gr2,gr4	0.0876,-0.0674	7.68e-08,5.2e-05
endopeptidase inhibitor activity	GO	Adipose_Visceral_Omentum	GPX1,CAST,C4A,SERPINF2,USP14,SPINT2,PSMF1,CSTB,SERPIND1	FALSE,FALSE	0.85446899034174	gr2,gr4	0.1888,-0.1614	1.71e-28,3.5e-20
collagen trimer	GO	Adipose_Visceral_Omentum	COL24A1,LOX,RPS18,SCARA3,C1QL3,SFTPD,GLDN	FALSE	0.874254371950077	gr2	-0.0743	1.27e-05
mitochondrial envelope	GO	Adipose_Visceral_Omentum	HSD17B8,ABCB8,BIK	FALSE,FALSE	-0.450189311769249	gr2,gr4	-0.074,0.109	1.25e-05,5.81e-10
early endosome	GO	Adipose_Visceral_Omentum	PCSK9,RABGAP1L,RPS6KC1,VAMP8,ALS2,WDFY1,SNX13,STEAP2,SNX16,FAM21A,VPS11,FAM109A,VIPAS39,CCDC154,MGRN1,RABEP1,ANKRD27	FALSE,FALSE,FALSE	2.99858875840714	gr2,gr3,gr4	0.0654,-0.2052,0.062	0.000111,7.32e-23,0.000353
trans-Golgi network	GO	Adipose_Visceral_Omentum	PIFO,RAB13,GCC2,AP4M1,LRRK2,FAM109A,ATP7B,CRHR1,GGA3,CBY1	FALSE,FALSE,FALSE	2.1800521234647	gr2,gr3,gr4	0.1068,-0.2936,0.081	3.89e-10,6.85e-44,2.21e-06
centriole	GO	Adipose_Visceral_Omentum	CEP104,SASS6,SDCCAG8,ALMS1,CEP63,POC5,CCHCR1,AHI1,LRRCC1,CNTLN,TOPORS,KIF24,CCDC92,IFT88,FBF1,CEP192,FTCD,PCNT	FALSE,FALSE	-3.14936401514781	gr2,gr4	-0.1204,0.0902	2.77e-12,2.05e-07
retrograde vesicle-mediated transport, Golgi to ER	GO	Adipose_Visceral_Omentum	TAPBP,COPG2,SCFD1	FALSE,FALSE	1.89474103564659	gr2,gr4	-0.0804,0.0934	1.9e-06,7.12e-08
autophagy	GO	Adipose_Visceral_Omentum	DAP,ATG10,IRGM,BNIP1,RAB24,ZKSCAN3,LRRK2,DRAM1,ULK3,GABARAPL2,ULK2,NPC1,MAP1LC3A,RGS19,ARSA	FALSE	-0.380088674335177	gr2	0.0647	0.000145
defense response	GO	Adipose_Visceral_Omentum	IL17RB,CAMLG,HLA-B,TAPBP,DEFB1,TMEM8B,PTPRCAP,TNFRSF1A,IL32,HP,NLRP1,LILRB3,DEFB119	FALSE,FALSE	-0.936912915302237	gr2,gr4	-0.242,0.2569	1.02e-46,4.69e-50
cellular defense response	GO	Adipose_Visceral_Omentum	NCF2,HLA-G,KLRG1,KLRC2,ADORA2B,NCR1	FALSE	0.995062367570572	gr2	0.0663	0.000111
cellular response to DNA damage stimulus	GO	Adipose_Visceral_Omentum	CASP9,CHD1L,MAEL,MSH2,BARD1,ATR,NEK1,MICA,PMS2,HUS1,XRCC2,WRN,POLB,TOPORS,APTX,VCP,MASTL,MGMT,RPS3,MRE11A,XRCC3,RPS27L,TIPIN,CIB1,MCM8	FALSE,FALSE	0.434545258198463	gr2,gr4	-0.0685,0.0615	5.18e-05,0.000392
lysosome organization	GO	Adipose_Visceral_Omentum	PPT1,ZKSCAN3,CLN8,ACP2,GAA,HPS4	FALSE,FALSE	-0.98173785244825	gr2,gr4	0.1282,-0.1038	4.69e-14,3.08e-09
peripheral nervous system development	GO	Adipose_Visceral_Omentum	ARTN,ZFP57,PMP22	FALSE,FALSE	1.45468308743324	gr2,gr4	-0.1784,0.1663	3.39e-26,3.81e-21
response to glucose	GO	Adipose_Visceral_Omentum	NCF2,GPX1,APOM,PPARD,SLC37A4,IRS2,EIF2B2,PFKL	FALSE,FALSE	2.19764379756572	gr2,gr4	0.1071,-0.0881	5.04e-10,4.93e-07
external side of plasma membrane	GO	Adipose_Visceral_Omentum	TNFRSF18,TNFRSF9,ALCAM,CD80,P2RY12,NLGN1,GPR125,ANXA5,HLA-DRB1,TMC1,KCNMA1,STAB2,P2RX7,RTN4RL1,FCER2,CD40	FALSE,FALSE	-0.805099364604182	gr2,gr4	-0.1095,0.1078	1.32e-10,7.81e-10
negative regulation of autophagy	GO	Adipose_Visceral_Omentum	WDR6,DAP,ZKSCAN3	FALSE,FALSE	-0.315173695816998	gr2,gr4	0.1617,-0.1691	2.23e-21,1.98e-21
positive regulation of calcium ion transport into cytosol	GO	Adipose_Visceral_Omentum	BAK1,P2RX3,P2RX7	FALSE	-0.689732707055369	gr2	-0.0655	0.000109
antioxidant activity	GO	Adipose_Visceral_Omentum	GPX7,PDIA5,APOM,CAT,HP,SEPW1	FALSE	-0.268812629237487	gr2	101	4.73e-09
hydrolase activity, acting on acid anhydrides	GO	Adipose_Visceral_Omentum	XRCC5,SKIV2L2,IRGM,SKIV2L,DDX11,DHX58	FALSE,FALSE	-1.17839011333576	gr2,gr4	0.2091,-0.228	6.75e-35,1.2e-39
antigen processing and presentation of endogenous peptide antigen via MHC class I	GO	Adipose_Visceral_Omentum	ERAP2,TAP2,TAPBP	FALSE,FALSE	0.125343744065542	gr2,gr4	-0.1666,0.1883	9.71e-23,1.06e-27
regulation of complement activation	GO	Adipose_Visceral_Omentum	CFH,C4BPB,C4BPA,CD55,C6,C4A,CD59	FALSE,FALSE	-0.136105912146739	gr2,gr4	0.2231,-0.2338	2.51e-40,1.85e-40
negative regulation of tumor necrosis factor production	GO	Adipose_Visceral_Omentum	TWIST2,TRIM27,GSTP1,MC1R	FALSE,FALSE	-0.142129871555621	gr2,gr4	0.0998,-0.0629	6.43e-09,0.000318
high-density lipoprotein particle remodeling	GO	Adipose_Visceral_Omentum	APOM,LCAT,ABCA5	FALSE,FALSE	-0.714058711502782	gr2,gr4	0.1443,-0.1216	4.73e-17,2.83e-12
negative regulation of T cell proliferation	GO	Adipose_Visceral_Omentum	HLA-G,HLA-DRB1,PDCD1LG2,SFTPD	FALSE,FALSE	-1.04708766069413	gr2,gr4	-0.112,0.1926	1.13e-11,9.63e-28
retrograde transport, endosome to Golgi	GO	Adipose_Visceral_Omentum	GCC2,FAM21A,BET1L,FAM109A,GOSR1	FALSE,FALSE,FALSE	2.75632401089864	gr2,gr3,gr4	0.111,-0.3502,0.13	4.53e-11,4.91e-62,6.3e-14
ATPase activity, coupled to transmembrane movement of substances	GO	Adipose_Visceral_Omentum	ABCD3,TAP2,ABCB8,ABCC8,ATP6V1D,ABCC3	FALSE,FALSE	-2.00553021644867	gr2,gr4	-0.078,0.0798	5.22e-06,3.88e-06
negative regulation of cell differentiation	GO	Adipose_Visceral_Omentum	P2RY12,HOPX,NOTCH4	FALSE,FALSE	-0.319916541201498	gr2,gr4	0.1083,-0.0665	2.05e-10,0.000194
protein tetramerization	GO	Adipose_Visceral_Omentum	HLA-DRB1,CAT,DHRS4	FALSE,FALSE	-1.12407345623615	gr2,gr4	-0.2435,0.3073	5.89e-49,8.56e-68
BH domain binding	GO	Adipose_Visceral_Omentum	BOK,BAK1,BIK	FALSE,FALSE	-0.351772195960216	gr2,gr4	-0.0772,0.0615	7.89e-06,0.000507
recycling endosome	GO	Adipose_Visceral_Omentum	RAB13,VAMP8,SH3TC2,PANK1,FAM109A,VIPAS39,USP6,RABEP1	FALSE,FALSE,FALSE	1.35079418318564	gr2,gr3,gr4	0.0777,-0.2983,0.0901	6.19e-06,1.15e-45,2.07e-07
Butyrophilin (BTN) family interactions	Reactome	Adrenal_Gland	BTNL8,BTNL9,BTN3A2,BTN2A1	FALSE,FALSE	1.6135903703667	gr2,gr4	0.1576,-0.1441	8.83e-21,3.48e-16
DAP12 interactions	Reactome	Adrenal_Gland	HLA-C,RAC1,PLCG2,SIGLEC16,SIGLEC14,SIRPB1	FALSE,FALSE	0.0289678592951129	gr2,gr4	-0.3749,0.4071	1.72e-110,5.99e-121
E3 ubiquitin ligases ubiquitinate target proteins	Reactome	Adrenal_Gland	RNF144A,HLTF,HLA-A,RNF40	FALSE,FALSE	-1.28030125111901	gr2,gr4	-0.1324,0.1413	1.11e-14,4.63e-16
Nef mediated downregulation of MHC class I complex cell surface expression	Reactome	Adrenal_Gland	HLA-A,AP1S1,AP1G1	FALSE,FALSE	0.151913917666912	gr2,gr4	-0.1574,0.19	1.39e-20,1.48e-28
Regulation of Insulin-like Growth Factor (IGF) transport and uptake by Insulin-like Growth Factor Binding Proteins (IGFBPs)	Reactome	Adrenal_Gland	MATN3,TGOLN2,IGFBP2,FGA,FGG,C4A,GOLM1,TMEM132A,MEN1,PRSS23,APLP2,DNAJC3,FAM20A,KLK1	FALSE,FALSE	1.96205699288699	gr2,gr4	0.1305,-0.1372	3.88e-14,3.78e-15
mRNA decay by 3' to 5' exoribonuclease	Reactome	Adrenal_Gland	SKIV2L,EXOSC6,NT5C3B	FALSE,FALSE	0.802859635729558	gr2,gr4	0.1942,-0.2314	8.57e-30,1.02e-40
aminoacyl-tRNA editing activity	GO	Adrenal_Gland	LARS2,LARS,VARS2	FALSE,FALSE	1.26611116804498	gr2,gr4	0.3289,-0.313	2.05e-82,3.03e-72
humoral immune response mediated by circulating immunoglobulin	GO	Adrenal_Gland	HLA-DRB1,HLA-DQB1,ZP3	FALSE,FALSE	-3.65481208128037	gr2,gr4	-0.3903,0.4825	1.16e-126,1.57e-152
antigen processing and presentation of exogenous peptide antigen via MHC class I, TAP-independent	GO	Adrenal_Gland	LNPEP,HLA-F,HLA-G,HLA-A,HLA-C	FALSE,FALSE	-0.360734065182687	gr2,gr4	-0.4905,0.542	1.02e-181,8.51e-216
negative regulation of inflammatory response to antigenic stimulus	GO	Adrenal_Gland	PSMB4,GPX1,HLA-DRB1	FALSE,FALSE	-0.402430306498273	gr2,gr4	-0.2595,0.3168	2.35e-57,2.48e-77
collagen binding	GO	Adrenal_Gland	ITGA9,TNXB,HSD17B12,CCBE1	FALSE,FALSE	0.897115945346679	gr2,gr4	0.257,-0.2308	2.85e-51,3.83e-40
lipid metabolic process	GO	Adrenal_Gland	MGST3,IL1RN,GPX1,NPHP3,SRD5A3,NAAA,BTN2A1,TNXB,DAGLB,ABHD11,PON1,PNPLA8,PNPLA7,LIPN,CH25H,PC,GDPD3,PLCG2,PEMT,ATP5A1,CPNE1,PLTP,APOL4	FALSE,FALSE	1.39795269101145	gr2,gr4	0.1118,-0.0796	6.03e-11,4.64e-06
fatty acid metabolic process	GO	Adrenal_Gland	THEM4,ACOX3,FABP2,TNXB,PNPLA8,ACSM5,ACSF3	FALSE,FALSE	-0.694868857341711	gr2,gr4	0.1722,-0.1774	9.83e-24,1.73e-24
autophagy	GO	Adrenal_Gland	ATG10,BNIP1,ZKSCAN3,DRAM1,SUPT20H,ULK3,NPC1	FALSE	-0.039766993761899	gr2	0.0774	5.96e-06
heparin binding	GO	Adrenal_Gland	MSTN,AAMP,LRPAP1,THBS4,TNXB,GPNMB,HSD17B12,APLP2,RSPO4	FALSE,FALSE	-0.0896939515907024	gr2,gr4	0.1987,-0.1603	1.6e-31,1.98e-20
serine-type peptidase activity	GO	Adrenal_Gland	PREPL,DPP4,PRSS16	FALSE,FALSE	0.411824268993037	gr2,gr4	-0.1301,0.1093	5.84e-18,1.54e-12
activation of cysteine-type endopeptidase activity involved in apoptotic process by cytochrome c	GO	Adrenal_Gland	BAK1,CASP7,APAF1	FALSE,FALSE	-0.34498721845001	gr2,gr4	-0.068,0.0766	7.65e-05,1.57e-05
response to heat	GO	Adrenal_Gland	MSTN,MICA,GCLC,P2RX3	FALSE,FALSE	-1.50484380613382	gr2,gr4	-0.1092,0.1254	2.87e-10,7.05e-13
external side of plasma membrane	GO	Adrenal_Gland	SDC1,ITGA4,CCR4,P2RY12,ANXA5,FGA,FGG,CD83,HLA-DRB1,FAS,GFRA1,EMR1,CD33,CD40	FALSE,FALSE	-1.18376493730874	gr2,gr4	-0.1332,0.133	5.8e-15,2.06e-14
negative regulation of autophagy	GO	Adrenal_Gland	ZKSCAN3,GATA4,RASIP1	FALSE,FALSE	0.595546010779395	gr2,gr4	0.1167,-0.1248	1.02e-11,2.52e-12
hydrolase activity, acting on acid anhydrides, in phosphorus-containing anhydrides	GO	Adrenal_Gland	HLTF,SKIV2L,DDX11	FALSE,FALSE	-1.94949585299537	gr2,gr4	0.1732,-0.2233	1.44e-23,1.17e-37
ATPase activity	GO	Adrenal_Gland	ATP8B2,NTPCR,MSH2,DNAH6,ERCC3,DNAH7,DNAH12,MCM2,HLTF,ATP13A3,DNAH5,TAP2,PEX6,MCM9,PMS2,WRN,MCM4,DNA2,ATP5L,ABCC9,PSMC1,SPATA5L1,ABCC6,ATP5A1	FALSE,FALSE	-1.62828820904494	gr2,gr4	-0.0636,0.1083	0.000219,5.51e-10
cytolysis	GO	Adrenal_Gland	MICA,C5,LYZ	FALSE,FALSE	-0.537854251505101	gr2,gr4	-0.1432,0.1497	9.49e-17,3.76e-18
antigen processing and presentation of endogenous peptide antigen via MHC class I	GO	Adrenal_Gland	ERAP1,ERAP2,TAP2	FALSE,FALSE	-1.96916185659047	gr2,gr4	-0.2673,0.2968	2.19e-55,2.95e-64
phosphatase binding	GO	Adrenal_Gland	CNST,SH3YL1,SH3RF2,PPP1R18,SYTL2,SLC9A3R1,CEP192,SFI1	FALSE,FALSE	0.101785828742547	gr2,gr4	0.1958,-0.1784	4.19e-31,1.6e-24
actin cytoskeleton organization	GO	Adrenal_Gland	NPHP4,ARPC5,PFN4,ACTR2,EPB41L5,FMNL2,NISCH,MRAS,PFDN1,DIAPH1,TNXB,FSCN1,RAC1,GAS2L3,CORO1C,SPTBN5,MYH10,CORO6,SLC9A3R1,NF2	FALSE,FALSE	-0.211417104817623	gr2,gr4	0.1153,-0.1029	1.15e-11,3.3e-09
integral component of endoplasmic reticulum membrane	GO	Adrenal_Gland	ELOVL1,BNIP1,TAP2,ASPH,DCSTAMP,ANKLE2,SLC27A2,FITM2	FALSE,FALSE	0.24413675642439	gr2,gr4	-0.138,0.174	3.87e-16,1.11e-23
mitochondrial membrane	GO	Adrenal_Gland	RNF5,BAK1,PNPLA7,SFXN4,COX14,SLC25A30,OXA1L,COX16,IVD,SORD,PEMT,C19orf12,NDUFA6	FALSE,FALSE	1.34673343818701	gr2,gr4	0.0689,-0.0664	4.95e-05,0.00014
positive regulation of interleukin-12 production	GO	Adrenal_Gland	HLA-G,TIRAP,CD40	FALSE,FALSE	0.346190455300311	gr2,gr4	0.106,-0.1038	3.46e-10,1.84e-09
negative regulation of T cell proliferation	GO	Adrenal_Gland	IL20RB,HLA-G,HLA-DRB1,PDCD1LG2,TGFB1	FALSE,FALSE	0.554454065470308	gr2,gr4	-0.0979,0.1511	4.94e-09,2.21e-17
ATPase activity, coupled to transmembrane movement of substances	GO	Adrenal_Gland	TAP2,SYNE1,DCSTAMP,ABCC9,ATP6V1D,ABCC6	FALSE,FALSE	-1.61381775330408	gr2,gr4	-0.1644,0.188	4.87e-22,2.42e-27
cellular protein catabolic process	GO	Adrenal_Gland	PPT1,RNF5,CLN8	FALSE,FALSE	-0.454525183322357	gr2,gr4	0.2533,-0.2291	2.55e-58,1.83e-44
natural killer cell lectin-like receptor binding	GO	Adrenal_Gland	MICA,RAET1G,ULBP1,ULBP3	FALSE,FALSE	0.651672987869476	gr2,gr4	-0.1048,0.1324	1.61e-09,3.4e-14
protein tetramerization	GO	Adrenal_Gland	HLA-DRB1,ME1,CAT,OXA1L,DHRS4,SHMT1	FALSE,FALSE	-2.28168363821268	gr2,gr4	-0.1882,0.2157	1.32e-28,7.29e-35
regulation of mitochondrial membrane potential	GO	Adrenal_Gland	BAK1,BCO2,C22orf29	FALSE,FALSE	0.556389521865531	gr2,gr4	-0.0664,0.0688	9.99e-05,8.69e-05
protein K63-linked ubiquitination	GO	Adrenal_Gland	ARIH2,RNF5,TRAF6	FALSE	0.639528214052352	gr2	0.2453	7.88e-48
positive regulation of mitochondrial outer membrane permeabilization involved in apoptotic signaling pathway	GO	Adrenal_Gland	BAK1,GSK3A,BID	FALSE,FALSE	-2.08377723928933	gr2,gr4	-0.0703,0.069	3.1e-05,6.95e-05
E3 ubiquitin ligases ubiquitinate target proteins	Reactome	Artery_Aorta	RAD18,HLTF,TMEM129,UBE2D3,HLA-A,HLA-B,VCP,PEX5,PEX12,RNF152,UBA52,PCNA	FALSE,FALSE	-0.0976032116943784	gr2,gr4	-0.3191,0.3328	2.87e-80,1.89e-81
Nef mediated downregulation of MHC class I complex cell surface expression	Reactome	Artery_Aorta	HLA-A,AP1S1,PACS1,AP1M1	FALSE,FALSE	0.16786131025548	gr2,gr4	-0.1985,0.2057	8.28e-31,4.09e-32
Neurotransmitter clearance	Reactome	Artery_Aorta	SLC22A1,ACHE,ALDH2,SLC6A4	FALSE,FALSE,FALSE	-1.79993650678861	gr2,gr3,gr4	0.2117,-0.6722,0.2019	5.74e-37,2.9e-217,1.14e-32
Post-translational protein phosphorylation	Reactome	Artery_Aorta	SERPINC1,QSOX1,MATN3,AFP,SPARCL1,DMP1,C4A,IGFBP3,LAMB1,PRSS23,HSP90B1,DNAJC3,MBTPS1	TRUE,TRUE	-2.18471161422504	gr2,gr4	0.1155,-0.112	8.18e-12,2.03e-10
Synaptic adhesion-like molecules	Reactome	Artery_Aorta	DLG1,FLOT1,RTN3,GRIN2A	FALSE,FALSE	-1.0991426730141	gr2,gr4	-0.254,0.2396	5.7e-55,7.05e-44
mRNA decay by 3' to 5' exoribonuclease	Reactome	Artery_Aorta	SKIV2L,HBS1L,DCPS,EXOSC6,NT5C3B	FALSE,FALSE	-0.50214465760724	gr2,gr4	0.1518,-0.1642	7.7e-19,3.19e-21
kidney development	GO	Artery_Aorta	ALDH9A1,AGT,PAX8,NPHP3,KIF3A,ZNF354A,BAG6,C1GALT1,INVS,ARL3,CAT,AQP11,TENC1	FALSE,FALSE	1.32267386596301	gr2,gr4	0.1421,-0.1375	8.08e-17,1.87e-15
blood vessel remodeling	GO	Artery_Aorta	AGT,BMPR2,BAK1,SEMA3C	FALSE	0.404554995531014	gr2	-0.0769	6.78e-06
aminoacyl-tRNA editing activity	GO	Artery_Aorta	LARS2,LARS,VARS2	FALSE,FALSE	0.453110068450687	gr2,gr4	0.265,-0.2381	1.19e-53,5.5e-43
inflammatory response to antigenic stimulus	GO	Artery_Aorta	IL20RB,HLA-DRB1,HMGB1,PNMA1	FALSE,FALSE	-1.18201116832827	gr2,gr4	-0.2302,0.2787	3e-42,2.63e-56
estradiol 17-beta-dehydrogenase activity	GO	Artery_Aorta	HSD17B11,HSD17B8,HSD17B12,HSD17B14	FALSE,FALSE	-1.56445264215009	gr2,gr4	-0.0794,0.1026	3.87e-06,5.86e-09
helicase activity	GO	Artery_Aorta	HFM1,MOV10,TTF2,DDX59,DDX1,DHX57,ERCC3,SMARCAL1,DHX30,RAD54L2,HLTF,DHX36,SKIV2L2,CHD1,SKIV2L,MCM9,WRN,ERCC6L2,DDX31,ERCC6,DNA2,DDX10,RECQL,DDX11,DDX55,DHX33,CHD3,DHX58,DDX42,MCM8	FALSE,FALSE	-3.46058146150298	gr2,gr4	0.0579,-0.0777	0.000769,7.71e-06
endopeptidase inhibitor activity	GO	Artery_Aorta	GPX1,CAST,C4A,CD109,C5,USP14,CPAMD8,SPINT2,PSMF1,CSTB	TRUE,TRUE	0.860836487222761	gr2,gr4	0.1374,-0.1053	5.01e-16,2.71e-09
endosome	GO	Artery_Aorta	ATP1A2,BIRC6,LHCGR,STEAP3,CALCRL,RFTN1,PLD1,OCIAD1,PDCD6,PRSS16,FLOT1,FYN,IGF2R,YKT6,ARC,SLC39A4,VPS28,CUBN,MARCH8,KCNJ11,MS4A2,EXPH5,M6PR,VPS36,ZFYVE21,ARRDC4,RABEP1,SNX11,GCGR,VPS16,KIF16B,BACE2,CRKL,TCN2,ARSA	FALSE	-0.728499163790206	gr2	-0.0929	4.38e-08
centriole	GO	Artery_Aorta	CEP104,SDCCAG8,CEP63,DZIP1L,CEP19,CCHCR1,AHI1,CEP41,LRRCC1,CNTLN,POC1B,IFT88,CENPJ,DZIP1,CCDC78,CNTROB,FBF1,CEP192,CEP89,FTCD,SFI1	FALSE,FALSE	-2.64147429701261	gr2,gr4	-0.112,0.1236	4.81e-11,1.14e-12
microtubule organizing center	GO	Artery_Aorta	EVI5,BIRC6,FIGN,PDCD6IP,CRMP1,FLOT1,MTUS1,ERCC6L2,ALDOB,ZNF365,TACC2,TUBGCP2,AKAP11,AJUBA,TRIP4,NEIL1,STX1B,CHMP1A,MVB12A,NINL,TRIOBP,ATF4	FALSE,FALSE	-1.1763691180366	gr2,gr4	-0.1088,0.1185	1.03e-10,1.09e-11
actin filament	GO	Artery_Aorta	RCSD1,AIF1,SH2B2,TEK,AIF1L,ANKRD26,GAS2,VPS11,PAWR,IQGAP1,VPS16	FALSE,FALSE	-2.38303041259512	gr2,gr4	0.1013,-0.1316	2.53e-09,3.52e-14
caveola	GO	Artery_Aorta	ATP1A2,ATP1B1,BMPR2,CAV3,P2RY12,F2R,FLOT1,SMPD2,DLC1,BMPR1A,MYOF,HTR2A,CDH15,INSR,PACSIN2	FALSE,FALSE	0.121767082697568	gr2,gr4	-0.1213,0.1304	1.04e-12,7.71e-14
nucleobase-containing compound metabolic process	GO	Artery_Aorta	CTPS1,CMPK1,AK5,ATIC,NDUFA10,CRMP1,ZNRD1,SLC29A1,AK9,WRN,NUDT2,FPGS,DDX11,PNP,PRPSAP2,PRPSAP1,ERCC2,POLR3H	FALSE,FALSE	0.324248364924995	gr2,gr4	0.0794,-0.0801	4e-06,4.59e-06
nucleosome assembly	GO	Artery_Aorta	ITGB3BP,H3F3A,HIST3H2A,NAP1L5,CENPU,HIST1H2BE,HIST1H2BF,HIST1H2BG,HIST1H2AG,HIST1H3H,CENPQ,TSPYL4,TSPYL1,H2AFV,TSPYL5,CENPP	FALSE,FALSE	0.815956683501822	gr2,gr4	0.1284,-0.1348	5.88e-14,1.71e-14
regulation of gene expression by genetic imprinting	GO	Artery_Aorta	GSK3B,ZFP57,PRMT7,DNMT3B	FALSE,FALSE	-1.7145939082778	gr2,gr4	-0.1576,0.1492	2.07e-20,1.59e-17
mRNA catabolic process	GO	Artery_Aorta	AGO4,DXO,RNH1	FALSE,FALSE	1.12693778805369	gr2,gr4	-0.0882,0.1133	5.54e-08,8.89e-13
protein export from nucleus	GO	Artery_Aorta	STRADB,GSK3B,CCHCR1,NUPL2	FALSE,FALSE	-2.0001577787524	gr2,gr4	-0.2443,0.2659	1.33e-45,3.2e-53
phagocytosis, engulfment	GO	Artery_Aorta	FCER1G,AIF1,ELMO1	FALSE,FALSE	1.22459889956841	gr2,gr4	0.1774,-0.2533	1.64e-25,1.45e-47
defense response	GO	Artery_Aorta	IL31RA,CAMLG,HLA-B,TAP1,TAPBP,NOD1,DEFB1,DEFA1,HSF1,TMEM8B,PTPRCAP,MLF2,TPSAB1,IL32,NLRP1,MALT1,LILRB3,MX2,KREMEN1	FALSE,FALSE	1.48850485447729	gr2,gr4	-0.1775,0.1686	3.73e-25,1.6e-22
response to oxidative stress	GO	Artery_Aorta	GPX7,GCLM,ERCC3,GPX1,ETFDH,ERCC8,RGS14,MICB,GCLC,VNN1,IPCEF1,SCARA3,WRN,NAPRT1,PTGS1,TOR1A,MSRB2,ERCC6,CAT,PSEN1,GATM,NEIL1,COQ7,EPX,ERCC2,NDUFA6	FALSE,FALSE	0.694745225111987	gr2,gr4	-0.0686,0.0708	5.71e-05,4.55e-05
synaptonemal complex assembly	GO	Artery_Aorta	BAG6,CPEB1,SYCE1L	FALSE,FALSE	2.16885711648225	gr2,gr4	0.2863,-0.2908	2.56e-62,3.38e-63
peripheral nervous system development	GO	Artery_Aorta	ARTN,NFASC,SERPINI1,ZFP57	FALSE,FALSE	1.47601056256092	gr2,gr4	-0.1645,0.1559	1.49e-22,4.11e-19
COP9 signalosome	GO	Artery_Aorta	DOCK7,NCKIPSD,WDR6,FLOT1,COPS7A	FALSE,FALSE	-0.937593021808056	gr2,gr4	-0.2453,0.2466	3.07e-84,1.61e-71
androgen metabolic process	GO	Artery_Aorta	PPARGC1A,HSD17B8,PLEKHA1	FALSE,FALSE	1.31877583983734	gr2,gr4	-0.073,0.1059	2.66e-05,2.31e-09
serine-type peptidase activity	GO	Artery_Aorta	PAFAH2,PRSS16,PRCP,TPSAB1,PRSS8,DPP9	FALSE,FALSE	0.553799472018478	gr2,gr4	-0.0829,0.0957	1.23e-06,5.25e-08
activation of cysteine-type endopeptidase activity involved in apoptotic process by cytochrome c	GO	Artery_Aorta	CASP9,BAK1,CASP7	FALSE,FALSE	1.04412279322747	gr2,gr4	-0.0757,0.0955	1.02e-05,6.12e-08
electron transfer activity	GO	Artery_Aorta	AKR7A2,COX7A2L,HAAO,NDUFS1,ETFDH,DMGDH,GLRX,P4HA2,NQO2,POR,LOXL2,FDX1,SUOX,ALDH2,GLRX5,COX11,COX7A1	FALSE,FALSE,FALSE	-0.44954833249174	gr2,gr3,gr4	0.1333,-0.3435,0.0796	5.29e-15,5.49e-60,4.69e-06
embryo development	GO	Artery_Aorta	FOXO6,POLR1B,UBR3,TDGF1,BAG6,NOTCH4,SFRP4,HUS1,GTF2IRD1,FZD1,FUT10,PSEN1,GATM,FOXL1,USP22,TWSG1,LSR	FALSE,FALSE	-1.00468355114698	gr2,gr4	0.1396,-0.1219	4.38e-16,3.04e-12
external side of plasma membrane	GO	Artery_Aorta	TNFRSF14,FCER1A,FCER1G,SDC1,CXCR4,KCNJ3,ITGA6,P2RY12,ANXA5,ITGA1,ITGA2,HLA-DRB1,B4GALT1,ITGB1,CD44,MS4A2,CD5,NCAM1,STAB2,CHRNA7,IL12RB1,CD33,LILRB1,CD40,SCUBE1	FALSE,FALSE	-2.40452421367906	gr2,gr4	-0.09,0.0899	1.68e-07,2.2e-07
response to UV-C	GO	Artery_Aorta	BAK1,WRN,BRCA2,DCUN1D3	FALSE	0.619682840007562	gr2	-0.0605	0.000447
hydrolase activity, acting on acid anhydrides, in phosphorus-containing anhydrides	GO	Artery_Aorta	HLTF,SKIV2L2,SKIV2L,DDX11,NUDT14,NUDT7,CHD3,ERCC2	FALSE,FALSE	-0.463209797439389	gr2,gr4	0.1085,-0.117	2.39e-10,1e-11
antigen processing and presentation of endogenous peptide antigen via MHC class I	GO	Artery_Aorta	ERAP2,TAP2,TAP1,TAPBP	FALSE,FALSE	0.621750162199025	gr2,gr4	-0.1008,0.0795	8.5e-09,4.08e-06
phosphatase binding	GO	Artery_Aorta	MAST2,SH3YL1,PPP1R21,DLG1,PPP1R18,CSRNP2,CARHSP1,CEP192,SFI1	FALSE,FALSE	-0.437121848429458	gr2,gr4	0.1888,-0.1587	1.16e-28,1.59e-19
lamellipodium	GO	Artery_Aorta	CAPZB,PHACTR4,HAX1,ARPC5,NRBP1,PLEKHH2,KLHL2,FER,CTNNA1,AIF1,WASF1,FGD3,APBB1IP,ITGB1,ILK,RAB3IP,FGD6,TRPV4,WASF3,ARHGEF7,MCF2L,AJUBA,BCAR1,NME1-NME2,VASP,PARVB	FALSE,FALSE	1.86269951779192	gr2,gr4	0.0677,-0.0772	8.09e-05,1.07e-05
actin filament polymerization	GO	Artery_Aorta	AIF1,WASF1,MSRB2,WASF3,PREX1	FALSE,FALSE	2.27751700389779	gr2,gr4	0.183,-0.2183	6.16e-27,3.58e-35
regulation of complement activation	GO	Artery_Aorta	CD46,C4A,C5,CD59	TRUE,TRUE	0.931955003806552	gr2,gr4	0.2437,-0.213	9.95e-49,9.09e-33
Hsp70 protein binding	GO	Artery_Aorta	SNCA,PPID,BAG6	FALSE,FALSE	2.8079484224812	gr2,gr4	0.2836,-0.2818	8.55e-62,3.76e-60
early endosome membrane	GO	Artery_Aorta	EPS15,SNX27,TMEM163,STAM2,RUFY1,HLA-G,HLA-A,HLA-C,HLA-B,SNX16,STAM,MARCH8,FAM21A,MTMR2,REP15,APPL2,LLGL1,KIF16B,SYNDIG1,PMEPA1	FALSE,FALSE	-0.74277592851452	gr2,gr4	-0.4318,0.4722	3.92e-145,8.49e-165
ruffle membrane	GO	Artery_Aorta	THEM4,SH3YL1,AIF1,AIF1L,ITGB1,IFIT5,PLEKHA1,TRPV4,PACSIN2	FALSE,FALSE	0.222570206900132	gr2,gr4	0.1427,-0.1338	7.48e-17,3.95e-14
centriolar satellite	GO	Artery_Aorta	FLOT1,PCM1,ALDOB	FALSE,FALSE	0.503983694150435	gr2,gr4	-0.3127,0.3139	4.6e-81,3.17e-70
regulation of Rho protein signal transduction	GO	Artery_Aorta	ARHGEF19,NGEF,ALS2CL,ARHGEF26,MCF2L2,RASGRF2,FLOT1,PREX2,ARHGEF39,FGD3,NET1,FGD6,ARHGEF7,MCF2L,ARHGEF40,ARHGEF1,PREX1,BCR	FALSE,FALSE	3.0778875807611	gr2,gr4	-0.1504,0.1291	1.16e-18,1.51e-13
ionotropic glutamate receptor binding	GO	Artery_Aorta	GSK3B,CANX,FLOT1	FALSE,FALSE	-1.19707403195556	gr2,gr4	-0.2883,0.3042	9.79e-68,1.84e-65
positive regulation of insulin secretion involved in cellular response to glucose stimulus	GO	Artery_Aorta	GPLD1,HLA-DRB1,PLA2G6	FALSE,FALSE	-0.0390186069865842	gr2,gr4	-0.3073,0.3557	5.42e-76,2.62e-88
regulation of cell proliferation	GO	Artery_Aorta	TRNP1,FOXO6,AGT,BIRC6,BMPR2,GNL3,MECOM,TCF7,CTNNA1,SPARC,BAG6,SERPINE1,B4GALT1,PTGS1,FGFR2,STAT6,CHST11,PIAS1,CFDP1,FANCA,NOS2,RBBP9,TPD52L2	FALSE,FALSE	0.51649178403972	gr2,gr4	0.1109,-0.0872	9.98e-11,5.56e-07
negative regulation of T cell proliferation	GO	Artery_Aorta	IL20RB,DLG1,PDE5A,HLA-G,HLA-DRB1,PDCD1LG2,SFTPD,PAWR,LILRB1	FALSE,FALSE	-0.317714568796311	gr2,gr4	-0.1463,0.1584	5.85e-18,3.1e-19
sarcolemma	GO	Artery_Aorta	ATP1A2,SNTG2,SLC8A1,CAV3,DLG1,FLOT1,ANK1,SNTB1,PLEC,ITGB1,VCL,KCNJ11,CD59,SSPN,KRT8,ITGA7,SLC8B1,SGCG,CIB2,CIB1,CCDC78,FKRP,COL6A1,COL6A2	FALSE,FALSE	-2.33185006797726	gr2,gr4	-0.0736,0.1141	1.5e-05,6.88e-11
melanosome	GO	Artery_Aorta	CAPG,PDCD6IP,RPN1,RAB7A,CANX,FLOT1,GPNMB,SND1,CTSB,SDCBP,RAB2A,GGH,YWHAZ,MLANA,ITGB1,GANAB,RAB38,HSP90B1,DCT,ATP6V0A1,ITGB3,YWHAB,HPS4,SYNGR1	FALSE,FALSE	0.0198734387507047	gr2,gr4	-0.1014,0.1086	2.16e-09,6.21e-10
intrinsic apoptotic signaling pathway in response to DNA damage by p53 class mediator	GO	Artery_Aorta	MSH2,BAG6,TMEM109,BRCA2,NUPR1	FALSE,FALSE	1.56471484743568	gr2,gr4	0.2211,-0.228	3.13e-38,1.16e-39
mRNA transcription by RNA polymerase II	GO	Artery_Aorta	ARNT,POU5F1,ZBTB1	FALSE,FALSE	-2.0470398237418	gr2,gr4	-0.2093,0.1777	1.36e-33,1.32e-24
ribosome binding	GO	Artery_Aorta	RPSA,EIF2A,BAG6,ERI1,SEC61A2,IGHMBP2,WIBG	FALSE,FALSE	0.273442542424281	gr2,gr4	0.1725,-0.2092	5.51e-24,3.5e-33
membrane raft	GO	Artery_Aorta	PPT1,MALL,CAV3,RFTN1,TDGF1,GSK3B,DLG1,ITGA1,RIPK1,FLOT1,LYN,TEK,ITGB1,HK1,MS4A2,PPP2R1B,FAIM2,STAT6,STX2,PSEN1,CHRNA7,P2RX1,SLC6A4,SDC4	FALSE,FALSE	-0.576241604641003	gr2,gr4	-0.0902,0.1022	1.23e-07,4.41e-09
negative regulation of proteolysis	GO	Artery_Aorta	BAG6,CLN8,NR1H3	FALSE,FALSE	2.68965632241961	gr2,gr4	0.3101,-0.304	2.84e-72,1.06e-68
gamma-delta T cell activation	GO	Artery_Aorta	MICA,MICB,AMICA1	FALSE,FALSE	-1.40568745484194	gr2,gr4	-0.3498,0.3541	2.42e-91,5.27e-93
protein stabilization	GO	Artery_Aorta	MUL1,MSX1,PPARGC1A,BAG6,PEX6,CLU,GNAQ,IFT46,USP2,ZSWIM7,NAPG,DSC3,DSG1,SWSAP1,HPS4	FALSE,FALSE	0.886646686695755	gr2,gr4	0.1361,-0.1297	1.3e-15,1.11e-13
actin filament binding	GO	Artery_Aorta	CAPZB,RCSD1,CTNNA1,AIF1,SCIN,CORO2A,AIF1L,SVIL,LIMA1,TRPV4,AJUBA,SPTB,ADSSL1,SLC6A4,VPS16,MYH7B,TRIOBP	FALSE,FALSE	0.292718993645839	gr2,gr4	0.1049,-0.1003	8.14e-10,9.32e-09
actin filament bundle assembly	GO	Artery_Aorta	AIF1,LIMA1,PAWR	FALSE,FALSE	1.57291118004301	gr2,gr4	0.1891,-0.253	3.52e-30,2.13e-49
protein tetramerization	GO	Artery_Aorta	HLA-DRB1,ACHE,CAT,MTMR2,PEX5,DHRS4,SHMT1,CCL5	FALSE,FALSE	-0.312430896351796	gr2,gr4	-0.1827,0.1925	4.4e-27,5.3e-28
defense response to virus	GO	Artery_Aorta	GBP3,GBP1,RNASEL,F2RL1,POLR3G,TMEM173,MICA,IRF5,DEFA1,IFIT5,FAM111A,DNAJC3,IRF9,POLR3K,DHX58,ZNF175,LILRB1,MAVS,CD40,IFNAR1,MX2,APOBEC3C,APOBEC3D,APOBEC3G,POLR3H	FALSE,FALSE	0.686660858497918	gr2,gr4	-0.0613,0.0725	0.000343,3.22e-05
regulation of mitochondrial membrane potential	GO	Artery_Aorta	NDUFS1,BAK1,BCO2,C22orf29	FALSE,FALSE	-0.0836045763591705	gr2,gr4	-0.0708,0.0673	4.05e-05,0.000119
intrinsic apoptotic signaling pathway in response to endoplasmic reticulum stress	GO	Artery_Aorta	UBE2K,BAG6,BAK1,TNFRSF10B,TRIB3,ATF4	FALSE,FALSE	1.29579877670236	gr2,gr4	0.1371,-0.1504	1.26e-15,5.62e-18
cellular response to interferon-gamma	GO	Artery_Aorta	EPRS,TDGF1,AIF1,HLA-DPA1,DAPK1,NOS2,CCL5,IL12RB1	FALSE,FALSE	2.48356863523665	gr2,gr4	0.0977,-0.1627	1.08e-08,1e-20
interferon-gamma secretion	GO	Artery_Aorta	RNF19B,F2RL1,BTN3A2,BTN3A1,TRIM27,LILRB1	FALSE,FALSE	-0.34781129722412	gr2,gr4	0.1719,-0.1623	5.11e-24,1.9e-20
nucleic acid phosphodiester bond hydrolysis	GO	Artery_Aorta	DDX1,DXO,MRE11A	FALSE,FALSE	-0.567425953323709	gr2,gr4	-0.0941,0.098	3.78e-08,5.66e-09
positive regulation of G1/S transition of mitotic cell cycle	GO	Artery_Aorta	PPP1R1C,AIF1,PLCB1	FALSE,FALSE	0.961789357843107	gr2,gr4	0.2184,-0.2642	2.21e-37,8.21e-52
Association of TriC/CCT with target proteins during biosynthesis	Reactome	Artery_Coronary	SKIV2L,FBXL3,STAT3	FALSE,FALSE	-0.253126253234398	gr2,gr4	0.1742,-0.1467	5.36e-25,3.14e-18
Mitochondrial tRNA aminoacylation	Reactome	Artery_Coronary	WARS2,LARS2,VARS2,NARS2	FALSE,FALSE	1.31829057166865	gr2,gr4	0.2428,-0.2128	4.97e-46,6.41e-34
mRNA decay by 3' to 5' exoribonuclease	Reactome	Artery_Coronary	SKIV2L,HBS1L,DCPS,EXOSC6,NT5C3B	FALSE,FALSE	-1.17008444745783	gr2,gr4	0.1109,-0.1014	1.29e-10,4.99e-09
T cell mediated cytotoxicity	GO	Artery_Coronary	MICA,MICB,CTSH	FALSE,FALSE	-1.83560960987626	gr2,gr4	-0.3952,0.4246	1.97e-117,9.91e-135
estradiol 17-beta-dehydrogenase activity	GO	Artery_Coronary	HSD17B8,HSD17B12,HSD17B14	FALSE,FALSE	-1.42257509820421	gr2,gr4	-0.0742,0.1179	1.3e-05,1.51e-11
tumor necrosis factor receptor binding	GO	Artery_Coronary	FASLG,LTB,TRAP1,TNFSF13	FALSE,FALSE	1.86885255874358	gr2,gr4	0.1133,-0.1493	5.33e-11,7.04e-18
nuclear heterochromatin	GO	Artery_Coronary	ZFP57,CBX1,TRIM28	FALSE,FALSE	-1.16774179050787	gr2,gr4	-0.1859,0.1627	3.35e-28,3.03e-20
centriole	GO	Artery_Coronary	CEP104,CEP63,DZIP1L,CEP19,POC5,CCHCR1,AHI1,LRRCC1,KIF24,FBF1,CEP192,FTCD,SFI1	FALSE,FALSE	-1.69735917566995	gr2,gr4	-0.1318,0.149	1.26e-14,9.56e-18
protein export from nucleus	GO	Artery_Coronary	CCHCR1,NUPL2,XPO6	FALSE,FALSE	-2.14358949088459	gr2,gr4	-0.346,0.3142	1.91e-89,6.06e-73
defense response	GO	Artery_Coronary	CAMLG,HLA-B,TAPBP,PTPRCAP,MLF2,MX1	FALSE,FALSE	-1.27609920462848	gr2,gr4	-0.2511,0.2583	4.85e-49,1.45e-50
response to oxidative stress	GO	Artery_Coronary	GPX7,ERCC3,ETFDH,RGS14,MICB,MSRA,WRN,NAPRT1,CAT,LRRK2,MSRB3,HMOX2	FALSE,FALSE	-2.57260207870923	gr2,gr4	-0.1322,0.1473	9.83e-15,3.45e-17
ATP-dependent helicase activity	GO	Artery_Coronary	HFM1,DDX59,DDX1,DHX57,SKIV2L,WRN,DDX31,DDX10,CHD4,DDX11,DDX55,TDRD9,DHX33,DHX58,DHX34	FALSE,FALSE	-3.24930042238392	gr2,gr4	0.0674,-0.0798	8.88e-05,4.69e-06
external side of plasma membrane	GO	Artery_Coronary	IL12RB2,TGFBR3,CD244,FASLG,P2RY12,ITGA2,HLA-DRB1,MFGE8,TNFSF13	FALSE,FALSE	-0.801151760719857	gr2,gr4	-0.1135,0.1612	3.15e-11,3.74e-20
negative regulation of gene expression	GO	Artery_Coronary	BAK1,HINFP,BBS2,FLCN,NOS2,PTRH2	FALSE,FALSE	-0.0142802781084962	gr2,gr4	-0.0593,0.065	0.000543,0.000211
antigen processing and presentation of endogenous peptide antigen via MHC class I	GO	Artery_Coronary	ERAP1,ERAP2,TAP2,TAPBP	TRUE,FALSE	-1.49035242176296	gr2,gr4	-0.1699,0.1627	9.26e-23,9.21e-21
integral component of endoplasmic reticulum membrane	GO	Artery_Coronary	TAP2,ELOVL4,SLC37A4,RTN1,AMFR	FALSE,FALSE	0.0156123215130093	gr2,gr4	-0.0665,0.0837	0.000129,1.75e-06
late endosome membrane	GO	Artery_Coronary	TMEM9,MITD1,HLA-DRB5,HLA-DRB1,SNX16,CHMP1B,NPC1	FALSE,FALSE	-1.55734429674901	gr2,gr4	-0.2175,0.3027	2.41e-39,6.76e-63
negative regulation of proteasomal ubiquitin-dependent protein catabolic process	GO	Artery_Coronary	FHIT,TAF9,BAG6	FALSE,FALSE	1.48975371671821	gr2,gr4	0.2559,-0.2673	6.69e-50,3.48e-54
regulation of cell proliferation	GO	Artery_Coronary	FOXO6,GNL3,PKD2,SPARC,BAG6,STAT6,NOS2,JUP	FALSE,FALSE	1.95677031655067	gr2,gr4	0.1314,-0.1468	1.99e-14,2e-17
negative regulation of T cell proliferation	GO	Artery_Coronary	HLA-G,HLA-DRB1,IDO1,SFTPD	FALSE,FALSE	-1.74123702383138	gr2,gr4	-0.1832,0.2428	4.93e-28,2.27e-43
defense response to bacterium	GO	Artery_Coronary	GNLY,PLAC8,MICA,NOS2,BPI	FALSE,FALSE	-1.57639252793235	gr2,gr4	-0.1419,0.1286	1.11e-16,1.3e-13
intrinsic apoptotic signaling pathway in response to DNA damage by p53 class mediator	GO	Artery_Coronary	MSH2,BAG6,PPP2R5C	FALSE,FALSE	0.887325702361405	gr2,gr4	0.2802,-0.2807	1.66e-60,1.06e-60
ribosome binding	GO	Artery_Coronary	RPSA,EIF2A,BAG6	FALSE,FALSE	1.64834725075838	gr2,gr4	0.2642,-0.2982	2.23e-53,4.3e-67
negative regulation of neuron differentiation	GO	Artery_Coronary	DTX1,NOTCH3,TTC3	TRUE	0.519963314367037	gr2	0.0597	0.000575
unfolded protein binding	GO	Artery_Coronary	ERO1LB,PFDN1,TAPBP,SRSF12,TRAP1,LMAN1,CHAF1A	FALSE	1.59258425247475	gr2	-0.06	0.000492
protein tetramerization	GO	Artery_Coronary	HLA-DRB1,CAT,MTMR2,PEX5,SHMT1	FALSE,FALSE	-1.32236687843098	gr2,gr4	-0.1807,0.2052	2.67e-26,8.11e-31
Endogenous sterols	Reactome	Colon_Sigmoid	POMC,CYP4V2,CYP21A2,ARNT2	FALSE,FALSE	2.79732512661734	gr2,gr4	0.2548,-0.3253	3.25e-51,2.64e-76
Mitochondrial tRNA aminoacylation	Reactome	Colon_Sigmoid	WARS2,LARS2,VARS2,NARS2,CARS2	FALSE,FALSE	0.213453746960585	gr2,gr4	0.2566,-0.2239	2.78e-51,4.14e-37
mRNA decay by 3' to 5' exoribonuclease	Reactome	Colon_Sigmoid	SKIV2L,WDR61,EXOSC6,NT5C3B	TRUE,TRUE	0.19861808851019	gr2,gr4	0.0872,-0.1027	4.48e-07,3.18e-09
regulation of cell growth	GO	Colon_Sigmoid	AGT,DDR1,NOV,FXYD2	FALSE,FALSE	1.90221129217774	gr2,gr4	0.2,-0.2152	2.65e-31,2.21e-35
kidney development	GO	Colon_Sigmoid	ALDH9A1,AGT,SIX2,PAX8,ACVR2B,CTNNB1,NPHP3,APC,KIF3A,BAG6,C1GALT1,FOXD4,INVS,ARL3,FOXC2	FALSE,FALSE	1.32413200082511	gr2,gr4	0.1139,-0.1053	3.54e-11,1.12e-09
inflammatory response to antigenic stimulus	GO	Colon_Sigmoid	IL20RB,RBPJ,HLA-DRB1,PNMA1	FALSE,FALSE	-0.235457010995317	gr2,gr4	-0.1556,0.1959	2.24e-20,5.55e-28
antigen binding	GO	Colon_Sigmoid	IGKV4-1,MICA,LILRA2,CD40	FALSE,FALSE	-1.38921196366516	gr2,gr4	-0.0895,0.0839	1.75e-07,1.25e-06
transmembrane receptor protein tyrosine kinase activity	GO	Colon_Sigmoid	TIE1,MERTK,FLT4,DDR1,RET	FALSE,FALSE	-1.31729303262651	gr2,gr4	0.1902,-0.184	2.63e-28,1.8e-26
collagen binding	GO	Colon_Sigmoid	DDR1,HSD17B12,GP6	FALSE,FALSE	0.397448789602794	gr2,gr4	0.2536,-0.2555	3.4e-49,1.92e-49
nucleobase-containing compound metabolic process	GO	Colon_Sigmoid	METTL14,ZNRD1,AK9,UPP1,NUDT2,DDX11,PRPSAP2,PRPSAP1,POLR3H	FALSE	-0.0687318243239076	gr2	0.0595	0.00048
ubiquitin-dependent protein catabolic process	GO	Colon_Sigmoid	USP39,USP40,ANAPC4,UBE2K,BAG6,RNF8,USP45,NUB1,BTRC,USPL1,UCHL3,SPATA5L1,PSMB6,USP6,SMURF2,USP36,PSMF1,USP25,TTC3	FALSE,FALSE	-2.33957468593431	gr2,gr4	0.0712,-0.1155	3.4e-05,2.75e-11
defense response	GO	Colon_Sigmoid	CAMLG,HLA-B,TMEM8B,PTPRCAP,RNASE6,LILRA2	FALSE,FALSE	-1.93226888882424	gr2,gr4	-0.2865,0.3031	2.8e-63,3.2e-69
cellular response to DNA damage stimulus	GO	Colon_Sigmoid	CASP9,MAEL,MSH2,BARD1,NEK1,APC,MICA,RNF8,PMS2,XRCC2,APTX,FANCG,KIN,MASTL,MGMT,MRE11A,CCNK,RPS27L,TIPIN,BRSK1,MCM8	FALSE,FALSE	-1.1236448786632	gr2,gr4	-0.0646,0.0583	0.000155,0.000821
synaptonemal complex assembly	GO	Colon_Sigmoid	BAG6,STAG3,SYCE1,SYCE1L	FALSE,FALSE	0.696589623920858	gr2,gr4	0.2008,-0.1888	8.11e-32,6.79e-28
embryo implantation	GO	Colon_Sigmoid	POLR1B,DDR1,EPO,LAMB1	FALSE,FALSE	1.06832882652718	gr2,gr4	0.1889,-0.2137	1.08e-28,1.04e-35
lactation	GO	Colon_Sigmoid	CDO1,DDR1,ATP7B,DHODH,NME1-NME2	FALSE,FALSE	0.735470668575025	gr2,gr4	0.1698,-0.2003	1.69e-23,4.25e-31
embryo development	GO	Colon_Sigmoid	ELF3,POLR1B,TDGF1,BAG6,NOTCH4,FUT10,FOXD4,FZD10,FOXA1,GATM,TPM1,FZD2,TWSG1,PCSK2	FALSE,FALSE	-0.365804141770022	gr2,gr4	0.1292,-0.1175	4.03e-14,1.45e-11
external side of plasma membrane	GO	Colon_Sigmoid	ANXA5,IL13,HLA-DRB1,FAS,MCAM,STAB2,SERPINA5,ANPEP,CD22,CD33,CD40	FALSE,FALSE	-0.363512881544355	gr2,gr4	-0.1138,0.1212	2.44e-11,4.45e-12
antigen processing and presentation of endogenous peptide antigen via MHC class I	GO	Colon_Sigmoid	ERAP1,ERAP2,TAP2	FALSE,FALSE	0.686571487175199	gr2,gr4	-0.086,0.0827	6.42e-07,1.59e-06
spinal cord motor neuron differentiation	GO	Colon_Sigmoid	GIGYF2,ABT1,CLN8	FALSE,FALSE	1.6810705892532	gr2,gr4	0.0854,-0.0638	6.62e-07,0.000301
regulation of complement activation	GO	Colon_Sigmoid	CD46,C4A,C4B,CD59	FALSE,FALSE	0.984197797265916	gr2,gr4	0.2865,-0.2619	2.81e-63,2.29e-51
polyubiquitin modification-dependent protein binding	GO	Colon_Sigmoid	FAM175A,BAG6,SPATA5L1	FALSE,FALSE	-0.286296062495439	gr2,gr4	0.2365,-0.2758	1.16e-42,4.32e-57
late endosome membrane	GO	Colon_Sigmoid	CHMP2B,HLA-DRA,HLA-DRB5,HLA-DRB1,FIG4,SNX16,MVB12B,SLC11A2,AP5M1,ABCA5	FALSE,FALSE	0.271074102022283	gr2,gr4	-0.0633,0.1549	0.000126,4.66e-17
positive regulation of interleukin-12 production	GO	Colon_Sigmoid	HLA-G,TIRAP,CD40	FALSE,FALSE	-2.07583476538684	gr2,gr4	0.0856,-0.1072	5.24e-07,5.44e-10
positive regulation of insulin secretion involved in cellular response to glucose stimulus	GO	Colon_Sigmoid	GCG,HLA-DRB1,PLA2G6	FALSE,FALSE	0.492711375526477	gr2,gr4	-0.1942,0.2445	3.08e-31,1.18e-41
regulation of cell proliferation	GO	Colon_Sigmoid	TAL1,AGT,CTNNB1,CTNNA1,BAG6,FXYD2,GUCY2C,NFKBIA,FA2H,CFDP1,NOS2	FALSE,FALSE	1.42006268074328	gr2,gr4	0.1331,-0.136	6.31e-15,3.42e-15
ATPase activity, coupled to transmembrane movement of substances	GO	Colon_Sigmoid	ABCD3,TAP2,ATP6V1D,ABCC6	FALSE	-1.72919897564593	gr2	-0.0587	0.000608
intrinsic apoptotic signaling pathway in response to DNA damage by p53 class mediator	GO	Colon_Sigmoid	MSH2,BAG6,RPS27L	FALSE,FALSE	2.53938205379764	gr2,gr4	0.2558,-0.2618	1.01e-53,7.14e-57
ribosome binding	GO	Colon_Sigmoid	RPSA,EIF2A,NAA15,BAG6,SEC61A2,EIF5AL1,WIBG	FALSE,FALSE	-0.132251530261669	gr2,gr4	0.1609,-0.2009	5.72e-21,2.45e-31
negative regulation of proteolysis	GO	Colon_Sigmoid	BAG6,CLN8,SERPINA5	FALSE,FALSE	2.34710377920142	gr2,gr4	0.2496,-0.2621	1.49e-47,4.79e-52
protein autophosphorylation	GO	Colon_Sigmoid	EPHB1,FGFR3,FLT4,DDR1,STK33,MAP3K11,STK24,MYLK2	FALSE,FALSE	2.37740827684332	gr2,gr4	0.1895,-0.1701	4.86e-29,1.69e-22
protein stabilization	GO	Colon_Sigmoid	MDM4,CPN2,BAG6,PEX6,IFT46,NAPG	FALSE,FALSE	0.380547123754813	gr2,gr4	0.1647,-0.1862	6.88e-22,2.73e-27
protein tetramerization	GO	Colon_Sigmoid	HLA-DRB1,PEX5,SHMT1	FALSE,FALSE	-1.70219064020955	gr2,gr4	-0.2049,0.2426	2.61e-34,3.29e-41
defense response to virus	GO	Colon_Sigmoid	GBP3,GBP1,MICA,IFIT5,UNC93B1,IRF9,DHX58,ZNF175,CD40,IFNAR1,APOBEC3D,APOBEC3G,POLR3H	FALSE,FALSE	-1.98829818796234	gr2,gr4	-0.0711,0.0731	2.79e-05,2.24e-05
intrinsic apoptotic signaling pathway in response to endoplasmic reticulum stress	GO	Colon_Sigmoid	UBE2K,BAG6,ATF4	FALSE,FALSE	1.20728082885782	gr2,gr4	0.229,-0.2496	1.51e-40,3.44e-47
regulation of ERK1 and ERK2 cascade	GO	Colon_Sigmoid	EPHB1,APIP,GSTP1	TRUE	0.0280530786701517	gr2	0.0549	0.000711
negative regulation of dendritic cell differentiation	GO	Colon_Sigmoid	HLA-G,TMEM176B,ZBTB46	FALSE,FALSE	-1.11502435783434	gr2,gr4	0.086,-0.0755	3.83e-07,1.25e-05
Complement cascade	Reactome	Colon_Transverse	CFHR3,COLEC11,CPN2,C4A,CD59,IGHV1-69,IGHV2-70,IGLV4-60	TRUE,TRUE	-0.603059747166093	gr2,gr4	0.1391,-0.1007	9.21e-17,8.65e-09
DAP12 interactions	Reactome	Colon_Transverse	HLA-C,HLA-B,RAC1,KLRC2,SIGLEC16,SIGLEC14,SIRPB1	FALSE,FALSE	-0.160957561252899	gr2,gr4	-0.5488,0.5824	1.47e-237,4.71e-250
Regulation of Insulin-like Growth Factor (IGF) transport and uptake by Insulin-like Growth Factor Binding Proteins (IGFBPs)	Reactome	Colon_Transverse	LTBP1,C4A,DNAJC3,ADAM10,MFGE8,IGFALS,MBTPS1	TRUE,TRUE	-0.262949539403841	gr2,gr4	0.1609,-0.1361	1.1e-21,1.64e-14
mRNA decay by 3' to 5' exoribonuclease	Reactome	Colon_Transverse	EXOSC7,SKIV2L,EXOSC6,NT5C3B	FALSE,FALSE	1.63724393623994	gr2,gr4	0.1903,-0.1921	2e-28,1.09e-28
receptor recycling	GO	Colon_Transverse	CAMLG,FAM109A,ARFGEF2	FALSE,FALSE,FALSE	4.5875826464811	gr2,gr3,gr4	0.177,-0.5653,0.1879	5.53e-26,3.5e-154,5.38e-28
aminoacyl-tRNA editing activity	GO	Colon_Transverse	LARS2,LARS,VARS2	FALSE,FALSE	0.458092614846037	gr2,gr4	0.3118,-0.295	1.85e-74,1.96e-64
antigen processing and presentation of exogenous peptide antigen via MHC class I, TAP-independent	GO	Colon_Transverse	CTSS,HLA-F,HLA-G,HLA-A,HLA-C,HLA-B	FALSE,FALSE	-2.74050934736027	gr2,gr4	-0.6907,0.7402	0
transmembrane receptor protein tyrosine kinase activity	GO	Colon_Transverse	TIE1,MERTK,TRIM27,ROS1	FALSE	-0.415899332831905	gr2	0.0875	2.52e-07
early endosome	GO	Colon_Transverse	ATP11B,CLCN3,ZFYVE16,STEAP2,SNX16,FAM21A,VPS11,FAM109A,VIPAS39,NIPA1,CCDC154,MGRN1,USP10,ANKRD13B,PACSIN2	FALSE,FALSE,FALSE	0.572321431143408	gr2,gr3,gr4	0.1202,-0.2315,0.0747	1.94e-12,8.59e-29,1.56e-05
trans-Golgi network	GO	Colon_Transverse	SMPD4,RAC1,GSAP,AP4M1,GCNT1,GOLGA1,FAM109A,ATP7B,STX4,CRHR1,GGA3,ARFGEF2,CLTCL1	FALSE,FALSE,FALSE	0.881989455997067	gr2,gr3,gr4	0.0963,-0.2923,0.09	1.7e-08,1.21e-44,2.02e-07
centriole	GO	Colon_Transverse	CEP104,CCSAP,CEP63,CEP19,POC5,CCHCR1,AHI1,LRRCC1,TOPORS,FBF1,CEP192,FTCD	FALSE,FALSE	-1.28017670193102	gr2,gr4	-0.0888,0.0829	2.15e-07,2.07e-06
actin filament	GO	Colon_Transverse	AIF1,TSC1,VPS11,IQGAP1,MYO9B,TFPT	FALSE,FALSE	-0.0150678861620906	gr2,gr4	0.2066,-0.1971	2.44e-33,6.97e-30
regulation of gene expression by genetic imprinting	GO	Colon_Transverse	GSK3B,ZFP57,ARID4A,PRMT7,DNMT3B	FALSE,FALSE	-1.21257100190739	gr2,gr4	-0.132,0.1168	1.23e-14,2.7e-11
DNA-templated transcription, initiation	GO	Colon_Transverse	HIST1H4K,BRF1,RRN3,NCOA6	FALSE,FALSE	-0.597551417647718	gr2,gr4	0.1904,-0.1639	2.8e-29,1.53e-20
protein export from nucleus	GO	Colon_Transverse	GSK3B,CCHCR1,NUPL2,NXT1	FALSE,FALSE	-1.63163927570274	gr2,gr4	-0.1551,0.167	5.64e-20,1.86e-21
defense response	GO	Colon_Transverse	IL17RB,CAMLG,HLA-B,TMEM8B,PTPRCAP,LILRA2	FALSE,FALSE	-0.711559777592767	gr2,gr4	-0.2417,0.2612	4.19e-46,7.81e-52
cellular defense response	GO	Colon_Transverse	GNLY,DCDC2,HLA-G,PNLIPRP2,KLRC2	FALSE,FALSE	-0.557332709671262	gr2,gr4	0.0787,-0.0609	3.82e-06,0.000472
cellular response to DNA damage stimulus	GO	Colon_Transverse	CASP9,RBBP5,MSH2,TLK1,BARD1,XPC,MICA,PMS2,MCM7,WRN,TOPORS,APTX,MASTL,PARG,MGMT,MRE11A,ZNF385A,SIRT4,XRCC3,RPS27L,TIPIN,MCM8,NCOA6	FALSE,FALSE	1.09373532147404	gr2,gr4	-0.0727,0.0718	2.32e-05,4.39e-05
lysosome organization	GO	Colon_Transverse	ZKSCAN3,CLN8,GAA,HPS4	FALSE,FALSE	0.0475582918124152	gr2,gr4	0.1177,-0.0911	9.98e-12,2.37e-07
external side of plasma membrane	GO	Colon_Transverse	FCER1A,GPR125,HLA-DRB1,MUC17,B4GALT1,CD44,CD276,MFGE8,ACE,FCER2	FALSE,FALSE	-0.97447285425661	gr2,gr4	-0.1586,0.178	8.19e-21,3.16e-24
negative regulation of autophagy	GO	Colon_Transverse	WDR6,TBC1D14,ZKSCAN3	FALSE,FALSE	0.155246464770562	gr2,gr4	0.1205,-0.1107	3.19e-12,2.31e-10
hydrolase activity, acting on acid anhydrides	GO	Colon_Transverse	SKIV2L,DDX58,DDX11,DHX58,BRIP1,SMARCA4	FALSE,FALSE	0.403129376142945	gr2,gr4	0.1472,-0.1639	1.44e-17,3.03e-21
cytolysis	GO	Colon_Transverse	MICA,MICB,LYZ	FALSE,FALSE	-0.47000149844583	gr2,gr4	-0.2222,0.2093	1.27e-36,3.05e-34
antigen processing and presentation of endogenous peptide antigen via MHC class I	GO	Colon_Transverse	ERAP1,ERAP2,TAP2	FALSE,FALSE	-1.03262177778517	gr2,gr4	-0.1636,0.1862	6.03e-22,1.63e-27
lamellipodium	GO	Colon_Transverse	PHACTR4,PKN2,PIP5K1A,ARPC5,NRBP1,SPRY1,MCC,CTNNA1,AIF1,RAC1,DBNL,TSC1,SWAP70,RDX,ARHGEF7,AJUBA,NME1-NME2,MYO9B,ITSN1	FALSE,FALSE	0.709953228612374	gr2,gr4	0.1172,-0.0979	7.65e-12,1.55e-08
response to retinoic acid	GO	Colon_Transverse	TIE1,MICB,AQP3	FALSE,FALSE	-0.906445346027713	gr2,gr4	-0.0632,0.0872	0.000294,5.31e-07
negative regulation of tumor necrosis factor production	GO	Colon_Transverse	TRIM27,MC1R,CACTIN	FALSE	0.0965351826231234	gr2	0.0752	6.22e-06
positive regulation of interleukin-12 production	GO	Colon_Transverse	HLA-G,IRF5,PLCB1	FALSE,FALSE	-0.504636095594054	gr2,gr4	0.0918,-0.0712	6.6e-08,3.04e-05
CENP-A containing nucleosome assembly	GO	Colon_Transverse	ITGB3BP,CENPU,HIST1H4K,CENPQ,CENPP,MIS18A	FALSE,FALSE	0.118743569012612	gr2,gr4	0.161,-0.1701	3.83e-21,2.66e-22
positive regulation of T cell proliferation	GO	Colon_Transverse	AIF1,ZP3,ADK,CD59,CD276	FALSE,FALSE	1.40163127900522	gr2,gr4	0.2217,-0.2595	4.62e-38,5.45e-51
negative regulation of T cell proliferation	GO	Colon_Transverse	DLG1,HLA-G,HLA-DRB1,SFTPD,CD276	FALSE,FALSE	-0.818339805273944	gr2,gr4	-0.1321,0.1772	5.16e-15,2.66e-23
retrograde transport, endosome to Golgi	GO	Colon_Transverse	DENND2A,FAM21A,FAM109A,SNX6	FALSE,FALSE,FALSE	1.09315091531809	gr2,gr3,gr4	0.1528,-0.4792,0.1651	1.25e-19,2.38e-113,6.73e-22
xenobiotic catabolic process	GO	Colon_Transverse	CRYZ,GSTM3,GSTO1	FALSE,FALSE,FALSE	-0.474393755418365	gr2,gr4,gr5	-0.0582,-0.0644,0.1706	0.000677,0.000242,6.53e-06
ATPase activity, coupled to transmembrane movement of substances	GO	Colon_Transverse	SLC12A8,TAP2,ABCC8,ABCB9,ATP6V1D,ABCD4	FALSE,FALSE	-1.11674532414553	gr2,gr4	-0.0977,0.1368	8.83e-09,2.68e-15
cellular response to interferon-gamma	GO	Colon_Transverse	TDGF1,AIF1,HLA-DPA1	FALSE,FALSE	2.42667331340128	gr2,gr4	0.3076,-0.3136	1.03e-72,3.84e-75
interferon-gamma secretion	GO	Colon_Transverse	BTN3A2,BTN3A1,TRIM27	FALSE,FALSE	-0.0331558087327558	gr2,gr4	0.2092,-0.1912	1.26e-37,1.51e-30
ruffle assembly	GO	Colon_Transverse	PIP5K1A,AIF1,RAC1	FALSE,FALSE	4.12375593803854	gr2,gr4	0.2933,-0.3204	1.19e-66,1.23e-77
negative regulation of dendritic cell differentiation	GO	Colon_Transverse	HLA-G,TMEM176B,TMEM176A	FALSE	-1.1825793938112	gr2	0.0718	3.31e-05
Association of TriC/CCT with target proteins during biosynthesis	Reactome	Heart_Atrial_Appendage	SKIV2L,CCNE2,KIFC3,CCT6B	FALSE,FALSE	-2.87137855489698	gr2,gr4	0.147,-0.1438	1.89e-17,1.25e-16
Butyrophilin (BTN) family interactions	Reactome	Heart_Atrial_Appendage	BTNL8,BTN3A2,BTN2A2,BTN3A1	FALSE,FALSE	0.665816653788584	gr2,gr4	0.197,-0.1805	5.16e-32,8.95e-25
Mitochondrial tRNA aminoacylation	Reactome	Heart_Atrial_Appendage	WARS2,DARS2,LARS2,PPA2,VARS2,NARS2,CARS2	FALSE,FALSE	0.57902046759168	gr2,gr4	0.2235,-0.1968	2.89e-39,3.11e-29
Nef mediated downregulation of MHC class I complex cell surface expression	Reactome	Heart_Atrial_Appendage	AP1S3,HLA-A,AP1S1	FALSE,FALSE	-0.943187060221625	gr2,gr4	-0.2081,0.2352	4.11e-33,5.49e-41
Post-translational protein phosphorylation	Reactome	Heart_Atrial_Appendage	LAMC1,MATN3,APOB,C4A,PENK,KTN1,CDH2,NUCB1	TRUE,TRUE	-0.997669096747625	gr2,gr4	0.162,-0.1037	2.29e-21,5.04e-09
Synthesis of PC	Reactome	Heart_Atrial_Appendage	SLC44A3,CSNK2B,CHPT1,CHKB	FALSE,FALSE	-1.15785223383098	gr2,gr4	-0.1625,0.1704	7.98e-21,5.51e-23
mRNA decay by 3' to 5' exoribonuclease	Reactome	Heart_Atrial_Appendage	SKIV2L,EXOSC6,NT5C3B	FALSE,FALSE	0.82181993029174	gr2,gr4	0.1679,-0.1777	8.29e-24,5.38e-26
humoral immune response mediated by circulating immunoglobulin	GO	Heart_Atrial_Appendage	HLA-DRB1,HLA-DQB1,ZP3	FALSE,FALSE	-3.25746002741424	gr2,gr4	-0.409,0.5332	5.57e-158,2.33e-187
antigen processing and presentation of peptide or polysaccharide antigen via MHC class II	GO	Heart_Atrial_Appendage	HLA-DQA1,HLA-DQB1,HLA-DQB2,HLA-DMA,HLA-DPA1,HLA-DPB1	TRUE,TRUE	-1.1939099181337	gr2,gr4	-0.497,0.5498	5.63e-191,5.59e-225
aldehyde dehydrogenase (NAD) activity	GO	Heart_Atrial_Appendage	ALDH9A1,ALDH7A1,ALDH2,ALDH1A3	FALSE,FALSE,FALSE	2.46811212036853	gr2,gr3,gr4	0.2367,-0.7012,0.2158	2.41e-47,3.75e-247,7.42e-39
helicase activity	GO	Heart_Atrial_Appendage	HFM1,DDX59,ERCC3,SKIV2L,DDX31,ERCC6,DNA2,DDX6,DDX11,TDRD9,MCM8	FALSE,FALSE	-2.07109809591255	gr2,gr4	0.1089,-0.0923	2.78e-10,7.82e-08
multivesicular body	GO	Heart_Atrial_Appendage	HLA-DMA,ZP3,TSG101	FALSE,FALSE	-0.166002724492962	gr2,gr4	-0.2585,0.2279	2.6e-53,1.99e-38
centriole	GO	Heart_Atrial_Appendage	SDCCAG8,CEP63,CEP19,CETN3,CCHCR1,LRRCC1,CCDC92,DZIP1,TUBG1,CEP192,FTCD,PCNT	FALSE,FALSE	-4.13945880666851	gr2,gr4	-0.1462,0.1829	1.5e-17,8.71e-26
focal adhesion	GO	Heart_Atrial_Appendage	ASAP3,LIMS2,ARPC2,LIMD1,FGFR3,ATF6B,EZR,PTK2B,EPHX2,SDCBP,PLEC,BSPRY,PAK1,PNMA1,FERMT1	FALSE	1.19498239521284	gr2	0.0767	8.28e-06
defense response	GO	Heart_Atrial_Appendage	TTLL3,CAMLG,HLA-B,TAPBP,DEFB1,DEFA1B,TMEM8B,PTPRCAP,MTL5,MLF2,IL32	FALSE,FALSE	-0.25317865152004	gr2,gr4	-0.205,0.2247	5.34e-34,7.83e-39
cellular response to DNA damage stimulus	GO	Heart_Atrial_Appendage	CASP9,BARD1,NEK1,MICA,PMS2,XRCC2,LYN,MASTL,ERCC6,PARG,MGMT,MRE11A,RPS27L,TIPIN,CIB1,BRSK1,MCM8,NCOA6	FALSE,FALSE	0.621544240484092	gr2,gr4	-0.0966,0.1106	1.55e-08,2.09e-10
response to unfolded protein	GO	Heart_Atrial_Appendage	HSPB3,THBS4,ATF6B,EDEM2	FALSE,FALSE	-0.770159290977382	gr2,gr4	0.1437,-0.1771	1.14e-16,8.19e-25
activation of cysteine-type endopeptidase activity involved in apoptotic process by cytochrome c	GO	Heart_Atrial_Appendage	CASP9,BAK1,CASP7	FALSE,FALSE	0.160649896691398	gr2,gr4	-0.0907,0.0998	1.66e-07,2.23e-08
electron transfer activity	GO	Heart_Atrial_Appendage	QDPR,NQO2,ME1,POR,AKR1B1,FDX1,SUOX,ALDH2,RNFT2,GLRX5,CYBA	FALSE,FALSE,FALSE	0.990975091744055	gr2,gr3,gr4	0.1422,-0.4134,0.1494	4.79e-17,2.61e-87,1.27e-17
external side of plasma membrane	GO	Heart_Atrial_Appendage	FCER1A,P2RY12,GPR125,ANXA5,HLA-DRB1,NRCAM,GPIHBP1,CD274,KLRD1,CD276,ANPEP,CDH13,CLPTM1	FALSE,FALSE	-0.127690303970176	gr2,gr4	-0.1466,0.1606	9.59e-18,1.87e-20
kinase activity	GO	Heart_Atrial_Appendage	CNKSR1,CMPK1,ALPK1,CSNK2B,ABCB4,LRGUK,FASTK,YWHAZ,MASTL,BCKDK,CDK10,FN3KRP,PI4KA	FALSE,FALSE	-1.73781106999059	gr2,gr4	-0.0992,0.1238	6.1e-09,1.29e-12
hydrolase activity, acting on acid anhydrides, in phosphorus-containing anhydrides	GO	Heart_Atrial_Appendage	SKIV2L,DDX11,NUDT7	FALSE,FALSE	-2.04078271120313	gr2,gr4	0.1575,-0.1763	1.04e-19,1.09e-24
protein domain specific binding	GO	Heart_Atrial_Appendage	YWHAQ,ICA1L,TWIST2,MLF1,TACC3,CSNK2B,EZR,STX1A,YWHAZ,MPP7,ARL1,CRK,LIN7B,YWHAB,PPARA	FALSE,FALSE	-0.982403955163864	gr2,gr4	-0.0727,0.0829	2e-05,1.4e-06
regulation of complement activation	GO	Heart_Atrial_Appendage	PROS1,C4A,CD59	TRUE,TRUE	0.269937981013219	gr2,gr4	0.2395,-0.2316	5.23e-49,5.27e-38
heat shock protein binding	GO	Heart_Atrial_Appendage	PPID,BAK1,TFAM	FALSE,FALSE	0.980743407857469	gr2,gr4	-0.0734,0.0787	1.73e-05,8.06e-06
animal organ regeneration	GO	Heart_Atrial_Appendage	ATIC,BAK1,NRF1,FPGS	FALSE,FALSE	1.40201657184137	gr2,gr4	-0.0652,0.0697	0.000144,7.8e-05
limb morphogenesis	GO	Heart_Atrial_Appendage	FLVCR1,FBN2,BAK1,PCNT	FALSE,FALSE	-0.885379636056427	gr2,gr4	-0.0649,0.1132	0.000149,1.71e-10
negative regulation of T cell proliferation	GO	Heart_Atrial_Appendage	HLA-G,HLA-DRB1,CD274,SFTPD,CD276	FALSE,FALSE	-1.04868214553353	gr2,gr4	-0.1738,0.2323	3.56e-25,5.56e-40
defense response to bacterium	GO	Heart_Atrial_Appendage	MICA,DEFB1,DEFA1B,LYZ,NOS2,BPI	FALSE,FALSE	0.760388857187428	gr2,gr4	-0.1603,0.1366	9.44e-21,2.89e-15
regulation of protein kinase activity	GO	Heart_Atrial_Appendage	CSNK2B,TRPT1,PRKAR1A	FALSE,FALSE	-3.98944589101596	gr2,gr4	-0.1913,0.2118	1.09e-27,1.89e-34
inner ear development	GO	Heart_Atrial_Appendage	MPV17,FGFR3,HLA-DMA,SLC25A27,EYA4	FALSE,FALSE	1.31474076615925	gr2,gr4	-0.1679,0.1936	8.24e-23,3.4e-28
chaperone binding	GO	Heart_Atrial_Appendage	AHSA2,BAK1,TIMM10	FALSE,FALSE	-0.0449965051763442	gr2,gr4	-0.0819,0.0742	1.58e-06,2.67e-05
response to calcium ion	GO	Heart_Atrial_Appendage	ITPR3,PTK2B,AQP3	TRUE,TRUE	0.739469100373315	gr2,gr4	-0.0626,0.0861	0.000312,9.81e-07
regulation of cell cycle	GO	Heart_Atrial_Appendage	TACC3,BAK1,FIGNL1,CCNE2,MASTL,BIRC2,RBL2,CABLES2	FALSE,FALSE	-0.455333980103607	gr2,gr4	-0.0607,0.0691	4e-04,7.98e-05
vagina development	GO	Heart_Atrial_Appendage	MERTK,BAK1,ESR2	FALSE,FALSE	1.2338306000083	gr2,gr4	-0.0785,0.087	2.79e-06,3.79e-07
cellular response to mechanical stimulus	GO	Heart_Atrial_Appendage	BAK1,CYBA,KCNJ2	FALSE,FALSE	0.170484747842277	gr2,gr4	-0.0641,0.0961	0.000209,4.53e-08
positive regulation of release of cytochrome c from mitochondria	GO	Heart_Atrial_Appendage	MFF,BAK1,PYCARD	FALSE,FALSE	0.462415271391646	gr2,gr4	-0.0875,0.0866	2.34e-07,6.73e-07
extrinsic apoptotic signaling pathway in absence of ligand	GO	Heart_Atrial_Appendage	BOK,BAK1,ST20,EYA2	FALSE,FALSE	0.463304888117848	gr2,gr4	-0.063,0.0944	0.000245,6.91e-08
Association of TriC/CCT with target proteins during biosynthesis	Reactome	Heart_Left_Ventricle	FBXO6,GBA,FBXL5,SKIV2L,FKBP9,CCNE2,FBXW4,CCT6B	FALSE,FALSE	-2.94635637258137	gr2,gr4	0.1093,-0.1024	1.19e-10,2.83e-09
Initial triggering of complement	Reactome	Heart_Left_Ventricle	C4A,COLEC10,FCN1	TRUE,TRUE	-0.277306043589767	gr2,gr4	0.1947,-0.2036	2.21e-32,2.34e-29
Mitochondrial tRNA aminoacylation	Reactome	Heart_Left_Ventricle	WARS2,DARS2,LARS2,PPA2,VARS2,CARS2,EARS2	FALSE,FALSE	0.515303982643768	gr2,gr4	0.1903,-0.1585	1.66e-28,5.7e-20
Receptor-ligand binding initiates the second proteolytic cleavage of Notch receptor	Reactome	Heart_Left_Ventricle	ADAM17,NOTCH4,UBA52,JAG1	FALSE	-0.649079339556833	gr2	0.0698	3.7e-05
Regulation of Insulin-like Growth Factor (IGF) transport and uptake by Insulin-like Growth Factor Binding Proteins (IGFBPs)	Reactome	Heart_Left_Ventricle	SERPINC1,MATN3,APOB,IGFBP7,SPARCL1,C4A,PENK,ITIH2,MMP1,APOA1,MFGE8,FAM20A,KLK13,LGALS1	FALSE,TRUE	1.13988918970946	gr2,gr4	0.1115,-0.0833	4.9e-11,1.85e-06
Synthesis of PC	Reactome	Heart_Left_Ventricle	SLC44A5,SLC44A3,BCHE,CSNK2B,STARD10,CHPT1,LPIN2,CHKB	FALSE,FALSE	-2.02561334651676	gr2,gr4	-0.14,0.1331	3.77e-16,1.79e-14
Transcriptional regulation of pluripotent stem cells	Reactome	Heart_Left_Ventricle	TDGF1,POU5F1,POLR2L	FALSE,FALSE	-0.324302919625454	gr2,gr4	-0.1408,0.1262	3.42e-16,2.61e-13
mRNA decay by 3' to 5' exoribonuclease	Reactome	Heart_Left_Ventricle	SKIV2L,HBS1L,EXOSC6,NT5C3B	FALSE,FALSE	-0.412800200930003	gr2,gr4	0.1552,-0.1473	1.47e-19,1.22e-17
blood vessel remodeling	GO	Heart_Left_Ventricle	BAK1,SEMA3C,DBH	FALSE,FALSE	-0.660661424118584	gr2,gr4	-0.0727,0.0662	7.64e-06,7.18e-05
antigen processing and presentation of peptide or polysaccharide antigen via MHC class II	GO	Heart_Left_Ventricle	HLA-DQA1,HLA-DQB1,HLA-DQB2,HLA-DMA,HLA-DOA,HLA-DPA1,HLA-DPB1	FALSE,FALSE	-0.0441135932988766	gr2,gr4	-0.3024,0.3349	5.27e-68,3e-81
3-hydroxyacyl-CoA dehydrogenase activity	GO	Heart_Left_Ventricle	EHHADH,HSD17B8,CRYL1	FALSE,FALSE	1.22527622674492	gr2,gr4	-0.0721,0.0962	1.94e-05,1.32e-08
ATP-dependent RNA helicase activity	GO	Heart_Left_Ventricle	SKIV2L,DDX43,DDX56,MOV10L1	FALSE,FALSE	0.826160164553302	gr2,gr4	0.1145,-0.1329	3.35e-11,1.97e-14
aldehyde dehydrogenase (NAD) activity	GO	Heart_Left_Ventricle	ALDH9A1,ALDH7A1,ALDH2,ALDH3A2	FALSE,FALSE,FALSE	-0.261285945955476	gr2,gr3,gr4	0.2191,-0.6124,0.1937	2.84e-39,5.49e-183,4.15e-30
multivesicular body	GO	Heart_Left_Ventricle	HLA-DMA,ZP3,TSG101,CRHR1	FALSE,FALSE	0.932072136178904	gr2,gr4	-0.1638,0.1387	4.19e-22,4.71e-15
Golgi lumen	GO	Heart_Left_Ventricle	MUC21,DEFB1,MMP16,OGN,F10,WNT3,TGFB1,MMP11	FALSE,FALSE	-0.866879816518541	gr2,gr4	-0.2577,0.2809	4.27e-52,1.72e-58
centriole	GO	Heart_Left_Ventricle	CEP104,SDCCAG8,CEP63,CCHCR1,CEP41,CNTLN,POC1B,MPHOSPH9,CCDC92,IFT88,CEP192,FTCD,SFI1	FALSE,FALSE	-4.6166846162197	gr2,gr4	-0.1025,0.1195	2.26e-09,4.88e-12
focal adhesion	GO	Heart_Left_Ventricle	ASAP3,ADAM17,ARPC2,ARHGAP24,ITGA2,ATF6B,LAMA4,TRIP6,PTK2B,EPHX2,SDCBP,PLEC,BSPRY,PXN,ARHGEF7,PNMA1,BRCA1,ITGB3,FERMT1,PARVB	FALSE,FALSE	0.290111158605985	gr2,gr4	0.0852,-0.078	6.23e-07,6.5e-06
alcohol metabolic process	GO	Heart_Left_Ventricle	CHDH,ADH1A,ALDH2,DHRS4	FALSE,FALSE,FALSE	-0.600022637444791	gr2,gr3,gr4	0.194,-0.5914,0.157	1.21e-31,1.09e-171,1.38e-20
regulation of gene expression by genetic imprinting	GO	Heart_Left_Ventricle	GSK3B,KDM1B,ZFP57,PRMT7,BRCA1	FALSE,FALSE	-0.323938986982644	gr2,gr4	-0.1735,0.1647	2.12e-24,6.5e-21
phagocytosis, engulfment	GO	Heart_Left_Ventricle	FCER1G,AIF1,MFGE8	FALSE,FALSE	3.0091976221585	gr2,gr4	0.2557,-0.2692	3e-49,3.19e-54
autophagy	GO	Heart_Left_Ventricle	S100A9,IFI16,ATG10,ZKSCAN3,TMEM74,PSEN1,ULK3,ULK2,NPC1,MAP1LC3A,ARSA	FALSE	0.134274856526641	gr2	0.0654	0.000126
defense response	GO	Heart_Left_Ventricle	SP140,CAMLG,OR2H2,HLA-B,TAPBP,NOD1,DEFB1,TMEM8B,PTPRCAP,HP,SOCS6,LILRA2,LILRA1,MX1,ICOSLG,KREMEN1	FALSE,FALSE	0.342903745718768	gr2,gr4	-0.238,0.2301	3e-44,3.86e-40
response to oxidative stress	GO	Heart_Left_Ventricle	GPX7,ERCC3,OGG1,NDUFB4,GPX3,RGS14,MICB,GCLC,VNN1,SOD2,NAPRT1,TOR1A,ABCC2,CAT,NDUFA12,PSEN1,BCL2,ERCC2,GSS	FALSE,FALSE	-0.182073368649818	gr2,gr4	-0.0677,0.0743	8.17e-05,2.17e-05
lysosome organization	GO	Heart_Left_Ventricle	PPT1,IDUA,ZKSCAN3,NAGPA,AKTIP,GAA	FALSE,FALSE	-1.20406242317039	gr2,gr4	0.0928,-0.0931	5.64e-08,1.16e-07
central nervous system development	GO	Heart_Left_Ventricle	PAX8,GABRA4,MOG,CITED2,SH3GL2,GSTP1,PNMA1,EIF2B2,ALDH3A2,ARSA	FALSE,FALSE	0.531515134157601	gr2,gr4	-0.0952,0.1265	2.57e-08,3.42e-13
peripheral nervous system development	GO	Heart_Left_Ventricle	ZFP57,CITED2,ALDH3A2	FALSE,FALSE	-0.9433105041374	gr2,gr4	-0.1891,0.1982	7.33e-29,5.42e-29
cell recognition	GO	Heart_Left_Ventricle	NCR3,CSGALNACT1,CADM1,CD226,LAMA5	FALSE,FALSE	-0.250086074210127	gr2,gr4	0.2614,-0.2686	1.24e-51,7.31e-54
activation of cysteine-type endopeptidase activity involved in apoptotic process by cytochrome c	GO	Heart_Left_Ventricle	CASP9,BAK1,CASP7	FALSE,FALSE	0.742437483346852	gr2,gr4	-0.0604,0.0854	0.000385,1.12e-06
negative regulation of autophagy	GO	Heart_Left_Ventricle	HTR2B,WDR6,TBC1D14,ZKSCAN3,BCL2	FALSE,FALSE	1.19303968846385	gr2,gr4	0.1081,-0.1083	2.48e-10,8.62e-10
positive regulation of gene expression	GO	Heart_Left_Ventricle	PKP4,HOXD3,CITED2,TRIM24,EPHX2,FUBP3,TESC,FLCN,MED1,WNT3,CALR,TGFB1,LILRB1,ZNF580,MYLK2	TRUE	0.335442997100595	gr2	0.0579	0.000694
positive regulation of pathway-restricted SMAD protein phosphorylation	GO	Heart_Left_Ventricle	CSNK2B,GDF6,TGFB1	FALSE,FALSE	-3.12750671678479	gr2,gr4	-0.2369,0.2727	4.11e-42,1.39e-55
immunoglobulin mediated immune response	GO	Heart_Left_Ventricle	FCER1G,MYD88,HLA-DMA	FALSE,FALSE	1.36812638075758	gr2,gr4	-0.1802,0.1677	2.66e-27,1.52e-21
kinase activity	GO	Heart_Left_Ventricle	CNKSR1,CDC7,PDK1,DTYMK,GSK3B,CKMT2,CSNK2B,ABCB4,TPK1,FASTK,YWHAZ,MASTL,CDK10,FN3KRP,PI4KA	FALSE,FALSE	-3.30366807552482	gr2,gr4	-0.1361,0.1282	3.2e-15,1.46e-13
hydrolase activity, acting on acid anhydrides, in phosphorus-containing anhydrides	GO	Heart_Left_Ventricle	SKIV2L,DDX11,NUDT14,ERCC2	FALSE,FALSE	-1.61189568823027	gr2,gr4	0.1516,-0.1711	1.63e-18,6.82e-23
protein domain specific binding	GO	Heart_Left_Ventricle	NR0B2,FAF1,TUBA3E,TUBA3D,ICA1L,MLF1,TACC3,CSNK2B,AKAP7,YWHAZ,UBQLN1,MPP7,ABCC2,LIN7C,HOMER2,NDE1,IST1,WNT3,LIN7B	FALSE,FALSE	1.56591978689525	gr2,gr4	-0.0783,0.1281	4.19e-06,1.9e-13
actin filament polymerization	GO	Heart_Left_Ventricle	HCLS1,AIF1,MTSS1,GAS7	FALSE,FALSE	1.65018676184436	gr2,gr4	0.2004,-0.2175	4.2e-31,5e-36
heat shock protein binding	GO	Heart_Left_Ventricle	FAF1,BAK1,TFAM,SLC18A2	FALSE	1.08013832248733	gr2	-57	0.00078
endoplasmic reticulum calcium ion homeostasis	GO	Heart_Left_Ventricle	BAK1,PSEN1,BCL2	FALSE	-0.584089802386373	gr2	-0.0601	0.000465
response to retinoic acid	GO	Heart_Left_Ventricle	TIE1,SCAMP3,PPARG,CD38,IGFBP7,MICB,MAP7,TMEM161A	FALSE,FALSE	0.272061093067161	gr2,gr4	-0.0931,0.1249	5.69e-08,5.15e-13
ruffle membrane	GO	Heart_Left_Ventricle	SH3YL1,ADAM17,AIF1,DDX58,IFIT5,TIRAP,TESC,FERMT1	FALSE,FALSE	-0.397370528789651	gr2,gr4	0.1601,-0.1491	6.75e-21,1.46e-17
negative regulation of peptidyl-serine phosphorylation	GO	Heart_Left_Ventricle	BAK1,MLXIPL,DMTN	FALSE,FALSE	0.751548100489632	gr2,gr4	-0.062,0.068	0.000212,8.8e-05
positive regulation of T cell proliferation	GO	Heart_Left_Ventricle	VCAM1,CD1D,SPTA1,AIF1,ZP3,PDCD1LG2,ADK	FALSE,FALSE	0.992417980377198	gr2,gr4	0.164,-0.2086	1.3e-21,4.84e-33
xenobiotic catabolic process	GO	Heart_Left_Ventricle	CRYZ,GSTM1,GSTM3	FALSE,FALSE,FALSE	0.0837880829591733	gr2,gr4,gr5	-0.0673,-0.0838,0.2011	5.82e-05,1.11e-06,5.46e-08
defense response to bacterium	GO	Heart_Left_Ventricle	S100A9,FCER1G,HIST1H2BE,MICA,NOD1,DEFB1,LYZ,HP,HAMP	FALSE,FALSE	2.81334660972656	gr2,gr4	-0.0831,0.0594	1.25e-06,0.000602
mRNA transcription by RNA polymerase II	GO	Heart_Left_Ventricle	ARNT,POU5F1,ZBTB1,MED1	FALSE,FALSE	-1.16242848441619	gr2,gr4	-0.1367,0.1169	2.51e-15,1.25e-11
post-translational protein modification	GO	Heart_Left_Ventricle	EDEM3,MCFD2,MOGS,GGCX,GALNT3,SUMF1,GALNT15,RFT1,PIGX,MUC21,MANEA,C1GALT1,SUMF2,PIGO,DPM2,UGGT2,F10,MGAT2,PIGH,PMM2,ST6GALNAC2,B4GALT6,PIGN,CALR,B3GNT8,EDEM2,B4GALT5,PIGP,MGAT3,ARSA	FALSE,FALSE	0.0618331195338221	gr2,gr4	-0.1222,0.1267	1.08e-12,3.38e-13
positive regulation of T cell differentiation	GO	Heart_Left_Ventricle	HLA-DMA,IL7,ZBTB1	FALSE,FALSE	0.474085290724645	gr2,gr4	-0.1883,0.1687	2.07e-29,2.34e-21
regulation of protein kinase activity	GO	Heart_Left_Ventricle	FAF1,CSNK2B,TRPT1	FALSE,FALSE	-2.62987708690947	gr2,gr4	-0.2398,0.2397	5.51e-45,1.78e-45
positive regulation of proteolysis	GO	Heart_Left_Ventricle	BAK1,IFT88,IST1	FALSE	-0.257146077908255	gr2	-0.0644	0.000165
natural killer cell lectin-like receptor binding	GO	Heart_Left_Ventricle	MICA,MICB,RAET1G,ULBP1	FALSE,FALSE	-1.00774276306323	gr2,gr4	-0.2774,0.2855	4e-61,1.44e-67
positive regulation of smooth muscle cell proliferation	GO	Heart_Left_Ventricle	MYD88,ITGA2,AIF1,CDH13	FALSE,FALSE	1.63893814484374	gr2,gr4	0.1994,-0.2399	1.02e-31,1.23e-44
negative regulation of smooth muscle cell proliferation	GO	Heart_Left_Ventricle	PPARG,NPR3,AIF1,VIPR2,OGN	FALSE,FALSE	1.5340302300969	gr2,gr4	0.156,-0.2138	6.24e-20,6.06e-35
inner ear development	GO	Heart_Left_Ventricle	MAPKAPK2,IGFBP7,CXCL14,HLA-DMA,SLC25A27,EYA4,TGFB1,JAG1	FALSE,FALSE	-0.0645724918842711	gr2,gr4	-0.134,0.133	2.68e-15,2.7e-14
protein tetramerization	GO	Heart_Left_Ventricle	HMGCL,HLA-DRB1,SBF2,CAT,TXNRD1,OXA1L,DHRS4,IGF1R,SHMT1	FALSE,FALSE	-0.995920113544535	gr2,gr4	-0.1525,0.1861	4.15e-19,2.99e-26
cellular response to interferon-gamma	GO	Heart_Left_Ventricle	TDGF1,AIF1,HLA-DPA1	FALSE,FALSE	2.0722763704489	gr2,gr4	0.2401,-0.2778	7.41e-45,3.91e-59
interferon-gamma secretion	GO	Heart_Left_Ventricle	BTN3A2,BTN3A1,LILRB1	FALSE,FALSE	-0.312640721287197	gr2,gr4	0.1765,-0.175	2.64e-28,3.79e-25
positive regulation of mitochondrial outer membrane permeabilization involved in apoptotic signaling pathway	GO	Heart_Left_Ventricle	GSK3B,BAK1,BID	FALSE,FALSE	-1.96341531381222	gr2,gr4	-0.0692,0.078	5.89e-05,1.03e-05
ABC transporter disorders	Reactome	Liver	ERLEC1,RNF5,PSMD5,KCNJ11,PSMF1	FALSE,FALSE	0.419526839732646	gr2,gr4	0.1256,-0.0807	1.75e-13,4.23e-06
N-glycan trimming in the ER and Calnexin/Calreticulin cycle	Reactome	Liver	MOGS,RNF103,RNF5,RAD23B,GANAB,UGGT2	FALSE,FALSE	-0.178608677345048	gr2,gr4	0.1076,-0.0967	2.66e-10,3.12e-08
Post-translational protein phosphorylation	Reactome	Liver	PCSK9,LTBP1,AFP,SPP1,C4A,LAMB1,MBTPS1,FAM20A,BPIFB2	FALSE,FALSE	0.758579579774404	gr2,gr4	0.1681,-0.1274	1.44e-23,4.81e-13
tRNA Aminoacylation	Reactome	Liver	LARS2,VARS2,PPA1,WARS	FALSE,FALSE	0.46231915358958	gr2,gr4	0.248,-0.2313	8.04e-48,3.84e-41
magnesium ion binding	GO	Liver	HMGCL,RPS6KA1,PGM1,DXO,STK38,NT5C3A,NUDT5,PPA1,SRR,PRPSAP2,NT5C3B,BRSK1,EYA2,MTG2,MOV10L1,MAPK12	FALSE,FALSE	-0.38887989726188	gr2,gr4	0.0909,-0.0833	1.3e-07,2.05e-06
T cell mediated cytotoxicity	GO	Liver	MICA,MICB,CTSC,CTSH	FALSE,FALSE	-0.180077700524788	gr2,gr4	-0.2481,0.2552	9.29e-48,1.53e-47
immunoglobulin production involved in immunoglobulin mediated immune response	GO	Liver	HLA-DRB1,HLA-DQB1,NOD2	TRUE,TRUE	-3.26495070892713	gr2,gr4	-0.3532,0.4873	1.56e-109,3.45e-141
antigen processing and presentation of exogenous peptide antigen via MHC class I, TAP-independent	GO	Liver	CTSS,HLA-F,HLA-G,HLA-C	FALSE,FALSE	-2.57872042386991	gr2,gr4	-0.5558,0.5835	1.06e-233,6.52e-251
mRNA binding	GO	Liver	RBM8A,DXO,C1QBP	FALSE,FALSE	0.697926017688831	gr2,gr4	0.1917,-0.2472	2.83e-29,5.63e-44
1-acylglycerol-3-phosphate O-acyltransferase activity	GO	Liver	LCLAT1,AGPAT1,AGPAT4	TRUE,FALSE	-1.23424813911209	gr2,gr4	0.1307,-0.157	1.29e-14,4.2e-19
endopeptidase inhibitor activity	GO	Liver	CAST,MEGF10,C4A,C4B,CD109,LPA,PSMF1	FALSE,FALSE	1.96281109080477	gr2,gr4	0.1138,-0.0629	3.12e-11,0.000326
regulation of gene expression by genetic imprinting	GO	Liver	ZFP57,PRMT7,BRCA1	FALSE,FALSE	-1.27848942207722	gr2,gr4	-0.1742,0.1483	2.5e-26,1.06e-18
complement activation, classical pathway	GO	Liver	MASP2,C9,C4A,C4B,MBL2,IGHG4,C1QBP	FALSE	-0.210897212435063	gr2	0.1206	1.9e-12
response to unfolded protein	GO	Liver	ATF6B,DNAJA1,HSPH1	FALSE,FALSE	1.679385262467	gr2,gr4	0.2683,-0.2571	7.47e-53,4.08e-50
peripheral nervous system development	GO	Liver	ZFP57,EGR2,NF1	FALSE,FALSE	-0.0228531027938596	gr2,gr4	-0.1721,0.1359	3.95e-24,8.11e-15
positive regulation of calcium ion transport into cytosol	GO	Liver	BAK1,ADCYAP1R1,GIMAP5,P2RX3	FALSE,FALSE	0.319757032109711	gr2,gr4	-0.0993,0.078	7.85e-09,8.99e-06
ligase activity	GO	Liver	TTLL7,UBA7,HLTF,MCCC2,TRIM31,MKRN1,TTLL11,EGR2,MGRN1,ACSF2	FALSE,FALSE	-0.937667343571151	gr2,gr4	0.0902,-0.0939	1.27e-07,1.01e-07
heat shock protein binding	GO	Liver	FAF1,BAK1,DNAJA1,SLC18A2,KCNJ11	FALSE,FALSE	0.987865933393273	gr2,gr4	-0.0582,0.0612	0.000653,0.000493
inner ear development	GO	Liver	HLA-DMA,SLC25A27,BDNF	FALSE,FALSE	-1.49607139308063	gr2,gr4	-0.2024,0.1836	1.41e-33,3.21e-25
chaperone binding	GO	Liver	AHSA2,BAK1,TIMM10,SLC25A17,ST13	FALSE	0.368924748183826	gr2	-0.0568	0.000893
protein tetramerization	GO	Liver	HMGCL,TP63,HLA-DRB1,ACHE,SHMT1	FALSE,FALSE	-2.00661766246253	gr2,gr4	-0.1796,0.233	1.74e-26,1.48e-39
regulation of cell cycle	GO	Liver	CCNO,BAK1,MASTL,RBL2,PLCB1,E2F1,BCR	FALSE,FALSE	0.0312949844421989	gr2,gr4	-0.0663,0.0725	0.000109,3.02e-05
regulation of mitochondrial membrane potential	GO	Liver	PRELID1,BAK1,BCO2,ADORA2A	FALSE,FALSE	0.650084386572772	gr2,gr4	-0.0753,0.081	9.8e-06,3.2e-06
protein K48-linked ubiquitination	GO	Liver	UBE2K,TRIM38,RNF5,UBE2Q2,TTC3	FALSE	1.23780475900672	gr2	0.1624	2.02e-21
Association of TriC/CCT with target proteins during biosynthesis	Reactome	Whole_Blood	GBA,KIF13A,SKIV2L,FKBP9,AP3M1,SPHK1,CCT8	FALSE,FALSE	-0.59626042632407	gr2,gr4	0.1401,-0.1551	2.87e-16,3.12e-19
Butyrophilin (BTN) family interactions	Reactome	Whole_Blood	BTNL8,BTN3A2,BTN2A1	FALSE,FALSE	0.716214778023487	gr2,gr4	0.1995,-0.1849	6.15e-41,9.57e-33
DAP12 interactions	Reactome	Whole_Blood	HLA-C,HLA-B,TREM1,HRAS,KLRC2,SIGLEC14,SIRPB1	FALSE,FALSE	-1.91895816713453	gr2,gr4	-0.5557,0.6293	3.24e-245,1.01e-289
Non-integrin membrane-ECM interactions	Reactome	Whole_Blood	LAMC1,DDR1,TRAPPC4	FALSE,FALSE	-0.594818444149509	gr2,gr4	0.2218,-0.2239	8.5e-38,9.14e-39
Post-translational protein phosphorylation	Reactome	Whole_Blood	PCSK9,F5,SERPINC1,QSOX1,LAMC1,PDIA6,FSTL1,SPP1,C4A,GOLM1,FBN1,MFGE8,MBTPS1,FAM20A,CDH2,NUCB1,APP	FALSE,TRUE	-0.291821271800424	gr2,gr4	0.0936,-0.0737	3.9e-08,3e-05
mRNA decay by 3' to 5' exoribonuclease	Reactome	Whole_Blood	TTC37,SKIV2L,EXOSC6,NT5C3B	FALSE,FALSE	1.12571443560394	gr2,gr4	0.1524,-0.1605	3.23e-20,3.98e-22
protein peptidyl-prolyl isomerization	GO	Whole_Blood	PPIE,FKBPL,FKBP9,PPP2R4	FALSE	-1.02772137504864	gr2	0.0901	2.24e-07
regulation of cell growth	GO	Whole_Blood	IGFBP2,IL17RB,HTRA3,DDR1,ABTB2,CHPT1,FBLN5,BCAR1	FALSE,FALSE	-0.271423884423595	gr2,gr4	0.1335,-0.1142	5.59e-15,5.15e-11
immunoglobulin production involved in immunoglobulin mediated immune response	GO	Whole_Blood	HLA-DRB1,HLA-DQB1,NOD2	FALSE,FALSE	-3.39908426487686	gr2,gr4	-0.3917,0.5641	1.66e-166,4.01e-206
nuclear heterochromatin	GO	Whole_Blood	FOXC1,ZFP57,SIRT1,CBX1	FALSE,FALSE	-0.980599938572387	gr2,gr4	-0.1648,0.1462	1.94e-21,1.15e-16
centriole	GO	Whole_Blood	CEP104,SDCCAG8,ALMS1,CEP63,CEP19,POC5,CCHCR1,AHI1,NEDD1,IFT88,TUBGCP3,HERC2,BBS4,CCDC78,CEP192	FALSE,FALSE	-0.799602372737676	gr2,gr4	-0.1089,0.0815	2.09e-10,3.06e-06
nucleobase-containing compound metabolic process	GO	Whole_Blood	AK5,NDUFA10,TPMT,ZNRD1,AK9,NUDT2,NUDT5,DDX11,DUT,TK2,METTL4	FALSE,FALSE	2.05231348110815	gr2,gr4	0.1193,-0.1301	2.46e-12,6.25e-14
defense response	GO	Whole_Blood	IL17RB,TNIP1,HLA-B,TAP1,TAPBP,CRISP3,DEFA3,MTL5,CLEC1B,RNASE6,TPSAB1,IL32,NOD2,HP,KCNN4,LILRB3,LILRB5,LILRA2,LILRA1,MX2,MX1,ICOSLG,KREMEN1	FALSE,FALSE	-1.11080992310543	gr2,gr4	-0.1946,0.1791	2.98e-30,8.88e-25
embryo implantation	GO	Whole_Blood	POLR1B,SPP1,DDR1,GRN	FALSE,FALSE	-0.740547993138672	gr2,gr4	0.1923,-0.2298	8.89e-30,6.24e-41
serine-type peptidase activity	GO	Whole_Blood	ABHD10,HTRA3,PRSS16,ST14,ABHD17C,TPSAB1,TPSD1,SEC11C,CFD,HPN	FALSE	1.18132336212711	gr2	-0.0622	0.00028
external side of plasma membrane	GO	Whole_Blood	IL12RB2,CHRNB2,FCER1G,SELL,ITGA4,CCR1,ANXA5,ITGA1,IL4,HLA-DRB1,CD274,TLR4,KCNMA1,FAS,CD9,MFGE8,ANPEP,ITGAX,TNFSF13,EMR1,IL12RB1,CD33,LILRB1,ADA,CD40,ICOSLG	FALSE,FALSE	-1.06602807161954	gr2,gr4	-0.1034,0.1061	1.16e-09,1.23e-09
negative regulation of gene expression	GO	Whole_Blood	CCR1,NDFIP1,BAK1,UPK3B,FGFR1,SFRP1,HEY1,HRAS,INPPL1,MDM2,BBS4,BBS2,FLCN,RARA,NME1-NME2,MKKS	FALSE	0.910401200932107	gr2	-0.0685	5.69e-05
sterol metabolic process	GO	Whole_Blood	CYP27A1,CYP21A2,EBPL,CYP19A1	FALSE,FALSE	-1.09727223020083	gr2,gr4	-0.1108,0.0776	3.27e-11,1.5e-05
hydrolase activity, acting on carbon-nitrogen (but not peptide) bonds, in linear amidines	GO	Whole_Blood	DDAH2,ARG1,GATM	FALSE,TRUE,FALSE	-2.77204328142815	gr2,gr3,gr4	-0.1697,-0.0787,0.2693	8.96e-25,7.86e-05,1.41e-51
antigen processing and presentation of endogenous peptide antigen via MHC class I	GO	Whole_Blood	ERAP1,ERAP2,TAP2,TAP1,TAPBP	FALSE,FALSE	1.10260061080896	gr2,gr4	-0.1144,0.0805	4.03e-11,2.19e-06
animal organ regeneration	GO	Whole_Blood	LPIN1,BAK1,TEK	FALSE	0.20620180536281	gr2	-0.0679	9.17e-05
regulation of T cell differentiation	GO	Whole_Blood	PRELID1,HLA-DOA,SLC46A2,ADA	FALSE,FALSE	0.399832072650664	gr2,gr4	-0.1069,0.1055	2.96e-10,1.4e-09
protein autophosphorylation	GO	Whole_Blood	MYO3B,STK17B,EPHA4,PASK,GRK7,EPHB3,MAP3K13,FGFR4,CLK4,FLT4,DDR1,EPHB4,EPHA1,FGFR1,TEK,DAPK1,NEK6,GRK5,STK33,MAP3K11,LRRK2,STK24,MAP3K9,DAPK2,PEAK1,ERN1,MAP3K10,PRKD2,BCR,PIM3	FALSE,FALSE	-0.75438107746343	gr2,gr4	0.0599,-0.102	0.000446,3.84e-09
protein tetramerization	GO	Whole_Blood	HLA-DRB1,CAT,SHMT1	FALSE,FALSE	-3.20468237822723	gr2,gr4	-0.2958,0.3601	3.91e-69,5.05e-91
interferon-gamma secretion	GO	Whole_Blood	F2RL1,BTN3A2,TRIM27,LILRB1	FALSE,FALSE	-0.712649425087215	gr2,gr4	0.2188,-0.2132	4.09e-38,1.29e-33
hydrolase activity, acting on ester bonds	GO	Colon_Transverse	PLB1,NT5E,SERAC1,AOAH,PTER,C11orf54,VPS29,PGAP3	FALSE	-0.280867512176185	gr3	113	5.69e-08
transmembrane signaling receptor activity	GO	Liver	LPHN2,CELSR2,SELE,EDAR,TLR1,ADCYAP1R1,NPR2,KLRD1,GPR182,TRPV1,LILRB3	FALSE,FALSE	-2.05774594977064	gr3,gr4	-0.2369,-0.2328	7.94e-31,1.78e-41
HDMs demethylate histones	Reactome	Adipose_Subcutaneous	HIST1H3A,KDM5A,KDM2B,KDM4B	FALSE	2.07092530637169	gr4	-0.0776	8.4e-06
Wnt signaling pathway	GO	Adipose_Subcutaneous	WNT2B,KLHL12,TRABD2A,CTNNB1,GSK3B,NPHP3,CSNK2B,WNT16,FZD3,INVS,TNKS2,DKK3,DRD2,WNT5B,WIF1,PPM1A,WDR61,MESDC2,BRD7,WWOX,WNT3,RSPO4,KREMEN1	FALSE	0.372701782019037	gr4	122	3.64e-12
positive regulation of mitochondrial outer membrane permeabilization involved in apoptotic signaling pathway	GO	Adipose_Subcutaneous	ATPIF1,GSK3B,BAK1,SIVA1,BID	FALSE	-0.862263376262731	gr4	0.0627	0.000356
estradiol 17-beta-dehydrogenase activity	GO	Adipose_Visceral_Omentum	HSD17B11,HSD17B8,HSD17B12,HSD17B14	FALSE	-2.04540092471645	gr4	0.0785	7.36e-06
glutathione transferase activity	GO	Adipose_Visceral_Omentum	GSTM5,GSTM3,MGST2,GSTP1,GSTT2B,GSTT2,GSTT1	FALSE	0.203895731237927	gr4	-0.0877	5.41e-07
phospholipid binding	GO	Adipose_Visceral_Omentum	SGIP1,PSD4,CPS1,BDH1,ANXA5,APOM,AMPH,HIP1,LPAR1,MYOF,F10,EPN3,PLA2G4C,MAP1LC3A	FALSE	0.355605697032012	gr4	-0.0851	1.11e-06
nucleobase-containing compound metabolic process	GO	Adipose_Visceral_Omentum	EXOSC10,CMPK1,NDUFA10,CRMP1,ZNRD1,WRN,NUDT2,DDX11,PRPSAP2,METTL4	FALSE	0.195583238715796	gr4	-0.0633	0.000265
integral component of endoplasmic reticulum membrane	GO	Adipose_Visceral_Omentum	RTN4,BNIP1,TAP2,TMEM66,ACER3,SLC37A4,RTN1,PIGT	FALSE	-0.916073204689902	gr4	0.1158	2.36e-11
late endosome membrane	GO	Adipose_Visceral_Omentum	TMEM9,VAMP8,MITD1,CHMP2B,HLA-DRA,HLA-DRB5,HLA-DRB1,CHMP4C,SNX16,VPS28,ABCA5,NPC1	FALSE	0.33079828129147	gr4	0.0856	1.73e-06
positive regulation of Rho protein signal transduction	GO	Adipose_Visceral_Omentum	F2R,LPAR1,ARRB1,LPAR2	TRUE	0.38147124213901	gr4	-72	4.12e-05
Notch receptor processing	GO	Adrenal_Gland	ADAM17,DNER,NOTCH4	FALSE	-1.26000436628879	gr4	0.0665	0.000193
cellular response to DNA damage stimulus	GO	Artery_Aorta	CASP9,FOXO6,SPDYA,MSH2,BARD1,RAD18,ATR,RNF168,NEK1,ERCC8,RAD17,MICA,MCM9,PMS2,HUS1,XRCC2,WRN,LYN,APTX,VCP,FANCG,MASTL,ERCC6,PARG,MGMT,USP47,C11orf82,MRE11A,SIRT4,BRCA2,PSEN1,TIPIN,CIB1,MCM8,NCOA6	FALSE	2.02045868446026	gr4	0.0581	0.000791
mitochondrial fusion	GO	Artery_Aorta	MFF,MFN1,BAK1,FIS1	FALSE	0.198205118544355	gr4	59	0.000624
MHC class II receptor activity	GO	Artery_Aorta	HLA-DRB1,HLA-DQA1,HLA-DQB1,HLA-DQA2,HLA-DQB2,HLA-DOB,HLA-DPA1	FALSE	-1.17606171066973	gr4	0.3488	4.62e-87
limb morphogenesis	GO	Artery_Aorta	FLVCR1,IDUA,FBN2,BAK1,LRP5	FALSE	1.18457601348992	gr4	0.0661	0.000152
xenobiotic catabolic process	GO	Artery_Aorta	CRYZ,GSTM1,GSTM3,GSTO1	FALSE,FALSE	-0.0488876585394132	gr4,gr5	-0.083,0.1616	1.46e-06,2.15e-05
response to hydrogen peroxide	GO	Artery_Aorta	SDC1,SLC8A1,GPX1,BAK1,APTX,GNAO1	FALSE	1.38384829493111	gr4	0.0634	0.000318
homeostasis of number of cells	GO	Artery_Aorta	GCNT4,BAK1,MAP7,RRN3	FALSE	0.759867973440264	gr4	0.0641	0.000216
positive regulation of mitochondrial outer membrane permeabilization involved in apoptotic signaling pathway	GO	Artery_Aorta	ATPIF1,GSK3B,BAK1,SIVA1,ZNF205	FALSE	1.29621602020358	gr4	0.0769	1.32e-05
Elastic fibre formation	Reactome	Artery_Coronary	ITGB5,FBN2,MFAP3	TRUE	-0.257674395493179	gr4	0.0656	0.000173
Pre-NOTCH Processing in the Endoplasmic Reticulum	Reactome	Artery_Coronary	POGLUT1,NOTCH4,NOTCH3	FALSE	-0.116940591500614	gr4	91	1.99e-07
hemopoiesis	GO	Artery_Coronary	SPTA1,NOTCH4,FUT10,GLRX5,ROGDI,FLCN,TXNRD2	FALSE	-0.643369638887416	gr4	0.0813	2.82e-06
ATP-dependent helicase activity	GO	Colon_Sigmoid	HFM1,DHX57,DHX36,YTHDC2,SKIV2L,ERCC6L2,DDX31,DDX6,DDX11,DDX55,TDRD9,DHX58,DHX34,DHX35	TRUE	-2.95848673502434	gr4	-0.0591	0.000691
MHC class II receptor activity	GO	Colon_Sigmoid	HLA-DRA,HLA-DRB1,HLA-DQA1,HLA-DQB1,HLA-DQA2,HLA-DQB2,HLA-DOB,HLA-DPA1	FALSE	-0.427592261288775	gr4	0.1348	7.43e-13
xenobiotic catabolic process	GO	Colon_Sigmoid	CRYZ,GSTM3,GSTO1	FALSE,FALSE	-1.50584370037677	gr4,gr5	-0.0668,0.1685	0.00013,4.53e-06
defense response to bacterium	GO	Colon_Sigmoid	RBPJ,MICA,STAB2,NOS2,CST11	FALSE	-0.347270462752734	gr4	0.0601	0.000569
Degradation of cysteine and homocysteine	Reactome	Colon_Transverse	CDO1,SUOX,GOT2,MPST	TRUE	1.9592641261479	gr4	-0.0615	0.000447
integral component of endoplasmic reticulum membrane	GO	Colon_Transverse	RTN4,DHRS9,BNIP1,TAP2,TMEM66,CREB3,SGPL1,SLC37A4,ABCB9,ANKLE2,SLC27A5	FALSE	-1.601432385856	gr4	0.0778	7.33e-06
MHC class II receptor activity	GO	Colon_Transverse	HLA-DRB1,HLA-DQA1,HLA-DQB1,HLA-DQA2,HLA-DQB2,HLA-DOB,HLA-DPA1	FALSE	-0.766788428386707	gr4	0.1708	6.3e-20
lysosome	GO	Heart_Atrial_Appendage	DRAM2,CTSK,VAMP4,HYAL3,HYAL1,FGFR3,NAAA,AGA,SLC36A1,HLA-DMA,GUSB,CTSB,PEBP4,SNX16,SFTPD,CAT,GNS,GAA,DNASE2,CTSZ,NAGA,ARSA	FALSE	1.02651691051706	gr4	0.1127	1.37e-10
Wnt signaling pathway	GO	Heart_Atrial_Appendage	NPHP3,DVL3,MCC,CSNK2B,PYGO1,PLCG2,RNF43,RNF138	FALSE	-0.890984938873171	gr4	0.1445	8.69e-17
ribosome biogenesis	GO	Heart_Atrial_Appendage	ZNHIT6,LSG1,RPS18,SURF6,NOP10	TRUE	1.16027185710288	gr4	0.0596	0.000541
ER Quality Control Compartment (ERQC)	Reactome	Heart_Left_Ventricle	EDEM3,RNF5,UGGT2,AMFR,UBA52,EDEM2	FALSE	-0.579598390208158	gr4	0.0673	0.000114
estradiol 17-beta-dehydrogenase activity	GO	Heart_Left_Ventricle	HSD17B8,HSD17B12,HSD17B1	FALSE	-1.00751756861571	gr4	0.0894	3.09e-07
cellular response to DNA damage stimulus	GO	Heart_Left_Ventricle	C1orf86,CASP9,VAV3,MAEL,MAPKAPK2,SPRTN,MSH2,BARD1,MLH1,CHCHD6,RNF168,NEK1,MICA,XRCC2,LYN,APTX,MASTL,MGMT,MRE11A,ALKBH8,ZNF385A,NUAK1,PARP4,PSEN1,RPS27L,TIPIN,CIB1,FBXO31,BRCA1,BCL2,XRCC1,BBC3,MCM8	FALSE	1.528427037659	gr4	0.0642	0.000209
external side of plasma membrane	GO	Heart_Left_Ventricle	VCAM1,FCER1A,FCER1G,ITGAV,P2RY12,ANXA5,ITGA2,HLA-DRB1,GPIHBP1,SERPINA5,DLK1,MFGE8,ANPEP,SCNN1B,ITGAX,CDH13,RTN4RL1,CD226,CALR,LILRB1,CD40,UMODL1,ABCG1,ICOSLG	FALSE	-0.212362631782379	gr4	0.0985	1.55e-08
negative regulation of gene expression	GO	Heart_Left_Ventricle	MAEL,ZNF281,BAK1,CITED2,UPK3B,VEGFB,WWP2,FLCN,NME1-NME2	FALSE	-0.903709684920767	gr4	0.0727	2.58e-05
negative regulation of peptidyl-serine phosphorylation	GO	Whole_Blood	GPD1L,BAK1,PPM1F	FALSE	0.962204649732938	gr4	0.0626	0.000313
limb morphogenesis	GO	Whole_Blood	FLVCR1,FBN2,BAK1	FALSE	1.38181358146587	gr4	0.0621	0.000327
regulation of cell cycle	GO	Whole_Blood	PHACTR4,BAK1,FIGNL1,MASTL,CCNA1,MX2,BCR	FALSE	0.341723463221037	gr4	0.0616	0.000415
protein trimerization	GO	Whole_Blood	TRIM27,TRIM4,TRIM22	FALSE	0.556932233030432	gr4	-0.0783	5.41e-06
ventricular system development	GO	Adipose_Visceral_Omentum	CELSR2,ULK4,AK8	FALSE	-1.95980433979189	gr5	-0.1947	1.53e-07
positive regulation of axonogenesis	GO	Adipose_Visceral_Omentum	AMIGO1,STK25,ILK	FALSE	-0.279655104721703	gr5	0.1616	1.85e-05
regulation of cell cycle	GO	Artery_Coronary	ID3,PHACTR4,BAP1,CCNO,BAK1,FIGNL1,MASTL,RBL2,BCR	TRUE	0.439073874533199	gr5	-0.1615	1.11e-05
trans-Golgi network	GO	Whole_Blood	KIAA1324,AP4B1,STX6,VAMP5,GCC2,LAP3,PAM,CLTB,GSAP,AP4M1,LRRK2,ATP7B,CLN3,CRHR1,ATP9B,ATP9A,CLTCL1,FAM109B	FALSE	-0.265178282662014	gr5	-0.1507	5.28e-05
