# Supplementary material for: Distinct genetic liability profiles define clinically relevant patient strata across common diseases
Source: Nat Commun. 2024 Jul 1;15:5534. doi: 10.1038/s41467-024-49338-2 (PMC11217418; doi:10.1038/s41467-024-49338-2)
Supplement: Supplementary file 9 — Supplementary Data 6 [file 41467_2024_49338_MOESM9_ESM.xlsx]

## Sheet: PathScores_clusterLiverEndophen
Pheno ID	Pheno Field	Pheno Meaning	Pheno Class	Tissue	Database	Pathway	N genes detected	N genes total	Beta	SE Beta	Z-statistic	P-value	P-value BH corrected	Genes
30630	Apolipoprotein A	NA	Blood_biochemistry	Adipose_Subcutaneous	Reactome	ABC transporter disorders	16	63	-7.18479e-05	2.21105e-05	-3.24949	0.00115626	0.00701257	PSMB2,PSMB9,PSMB1,DERL1,VCP,PSMB7,PSMD13,ABCC8,PSMC3,OS9,PSMA4,PSMB3,PSMC5,UBA52,PSMF1,DERL3
30630	Apolipoprotein A	NA	Blood_biochemistry	Adipose_Subcutaneous	Reactome	ABC-family proteins mediated transport	18	103	-6.60642e-05	2.34752e-05	-2.81421	0.00489012	0.0234475	PSMB2,ABCD3,PSMB9,PSMB1,DERL1,VCP,PSMB7,PSMD13,PSMC3,OS9,EIF2S1,PSMA4,PSMB3,ABCC3,PSMC5,UBA52,PSMF1,DERL3
30630	Apolipoprotein A	NA	Blood_biochemistry	Adipose_Subcutaneous	Reactome	AKT phosphorylates targets in the cytosol	2	14	2.32812e-05	7.82185e-06	2.97643	0.0029165	0.0156492	CASP9,GSK3B
30630	Apolipoprotein A	NA	Blood_biochemistry	Adipose_Subcutaneous	Reactome	APC/C-mediated degradation of cell cycle proteins	17	86	-8.63828e-05	2.2771e-05	-3.79354	0.000148545	0.00146279	PSMB2,CDC14A,ANAPC4,SKP1,PSMB9,PSMB1,CDC26,PSMB7,PSMD13,PSMC3,CDC16,PSMA4,PSMB3,CDC27,PSMC5,UBA52,PSMF1
30630	Apolipoprotein A	NA	Blood_biochemistry	Adipose_Subcutaneous	Reactome	ATF4 activates genes	6	26	-4.7108e-05	1.354e-05	-3.47918	0.000503028	0.00373773	NFYC,DCP2,EXOSC1,HERPUD1,EXOSC6,ATF4
30630	Apolipoprotein A	NA	Blood_biochemistry	Adipose_Subcutaneous	Reactome	Activated NOTCH1 Transmits Signal to the Nucleus	4	31	3.91882e-05	1.10417e-05	3.54911	0.000386603	0.00316337	DTX2,PSEN1,UBA52,ITCH
30630	Apolipoprotein A	NA	Blood_biochemistry	Adipose_Subcutaneous	Reactome	Activated NTRK2 signals through FRS2 and FRS3	3	11	-3.2694e-05	9.59141e-06	-3.40867	0.00065289	0.00457839	FRS3,HRAS,GRB2
30630	Apolipoprotein A	NA	Blood_biochemistry	Adipose_Subcutaneous	Reactome	Activation of ATR in response to replication stress	8	37	4.4811e-05	1.58038e-05	2.83546	0.00457628	0.022669	CDC7,MCM6,CDC25A,ATRIP,RFC4,MCM10,RPA1,MCM8
30630	Apolipoprotein A	NA	Blood_biochemistry	Adipose_Subcutaneous	Reactome	Activation of GABAB receptors	3	39	-4.09808e-05	9.57229e-06	-4.28119	1.85952e-05	0.000281944	ADCY3,ADCY4,KCNJ15
30630	Apolipoprotein A	NA	Blood_biochemistry	Adipose_Subcutaneous	Reactome	Activation of NF-kappaB in B cells	13	67	-8.757e-05	1.99093e-05	-4.39844	1.09071e-05	0.00017736	PSMB2,SKP1,PSMB9,PSMB1,PSMB7,PSMD13,PSMC3,PSMA4,PSMB3,PSMC5,MALT1,UBA52,PSMF1
30630	Apolipoprotein A	NA	Blood_biochemistry	Adipose_Subcutaneous	Reactome	Activation, myristolyation of BID and translocation to mitochondria	3	4	3.13885e-05	9.58202e-06	3.27578	0.00105385	0.00646129	CASP8,NMT1,BID
30630	Apolipoprotein A	NA	Blood_biochemistry	Adipose_Subcutaneous	Reactome	Acyl chain remodelling of PG	4	18	-3.11646e-05	1.10494e-05	-2.82049	0.00479535	0.0231913	PLA2G5,PLA2R1,PLA2G12A,PLA2G4B
30630	Apolipoprotein A	NA	Blood_biochemistry	Adipose_Subcutaneous	Reactome	Adaptive Immune System	144	828	-0.000326189	6.59505e-05	-4.94597	7.58096e-07	1.73589e-05	UBR4,CAPZB,PSMB2,RAP1A,CTSS,THEM4,NCF2,PPP3R1,CD207,ACTR1B,DYNC1I2,RAPGEF4,ITGA4,RAF1,ARIH2,RNF123,CD200R1,ANAPC13,PIK3CB,ANAPC4,KLHL5,RCHY1,DAPP1,TLR2,ERAP1,ERAP2,KIF3A,SKP1,SEC24A,CD14,RNF14,LCP2,CANX,BTNL8,BTNL9,RNF182,BTN3A2,BTN2A2,BTN3A1,BTN3A3,BTN2A1,HLA-G,HLA-H,HLA-A,HLA-C,HLA-B,MICA,MICB,HLA-DRA,HLA-DRB5,HLA-DRB1,HLA-DQA1,HLA-DQB1,HLA-DQA2,HLA-DQB2,HLA-DOB,TAP2,PSMB9,HLA-DPA1,HLA-DPB1,TAP…
30630	Apolipoprotein A	NA	Blood_biochemistry	Adipose_Subcutaneous	Reactome	Adenylate cyclase activating pathway	2	10	-3.31947e-05	7.83323e-06	-4.23767	2.25917e-05	0.000316848	ADCY3,ADCY4
30630	Apolipoprotein A	NA	Blood_biochemistry	Adipose_Subcutaneous	Reactome	Antigen Presentation: Folding, assembly and peptide loading of class I MHC	12	25	-9.4274e-05	1.78141e-05	-5.2921	1.21004e-07	3.77129e-06	ERAP1,ERAP2,SEC24A,CANX,HLA-G,HLA-H,HLA-A,HLA-C,HLA-B,TAP2,TAPBP,SEC24C
30630	Apolipoprotein A	NA	Blood_biochemistry	Adipose_Subcutaneous	Reactome	Antigen processing-Cross presentation	25	101	-0.000231749	2.63388e-05	-8.79877	1.39054e-18	3.12036e-16	PSMB2,CTSS,NCF2,CD207,TLR2,CD14,HLA-G,HLA-H,HLA-A,HLA-C,HLA-B,TAP2,PSMB9,TAPBP,PSMB1,SEC61G,PSMB7,MRC1,PSMD13,PSMC3,PSMA4,PSMB3,PSMC5,UBA52,PSMF1
30630	Apolipoprotein A	NA	Blood_biochemistry	Adipose_Subcutaneous	Reactome	Antigen processing: Ubiquitination & Proteasome degradation	44	309	-0.000114619	3.66405e-05	-3.12819	0.00175901	0.010333	UBR4,PSMB2,ARIH2,RNF123,ANAPC13,ANAPC4,KLHL5,RCHY1,SKP1,RNF14,RNF182,PSMB9,UBR2,PSMB1,ASB4,TRIM4,CDC26,FBXW2,PSMB7,ASB13,PSMD13,PSMC3,UBE3B,FBXW8,CDC16,LRR1,TRIM69,NEDD4,PSMA4,BTBD1,MGRN1,FBXO31,PSMB3,ASB16,CDC27,UBE2Z,TRIM37,PSMC5,UBA52,FBXO27,PSMF1,ITCH,RNF114,UBE2G2
30630	Apolipoprotein A	NA	Blood_biochemistry	Adipose_Subcutaneous	Reactome	Aquaporin-mediated transport	5	52	-4.71003e-05	1.24164e-05	-3.7934	0.000148626	0.00146279	AQP10,ADCY3,AQP3,ADCY4,GNB5
30630	Apolipoprotein A	NA	Blood_biochemistry	Adipose_Subcutaneous	Reactome	Arachidonate production from DAG	2	5	6.36168e-05	7.84811e-06	8.10601	5.2511e-16	7.36467e-14	DAGLB,ABHD12
30630	Apolipoprotein A	NA	Blood_biochemistry	Adipose_Subcutaneous	Reactome	Assembly of active LPL and LIPC lipase complexes	2	19	0.000144591	7.81621e-06	18.4988	2.33575e-76	2.62071e-73	LPL,LMF2
30630	Apolipoprotein A	NA	Blood_biochemistry	Adipose_Subcutaneous	Reactome	Assembly of collagen fibrils and other multimeric structures	10	58	-5.89586e-05	1.60038e-05	-3.68403	0.000229618	0.00206703	COL24A1,CTSS,LAMC2,PXDN,ITGA6,COL4A4,COL4A3,COL8A1,PLEC,MMP9
30630	Apolipoprotein A	NA	Blood_biochemistry	Adipose_Subcutaneous	Reactome	Asymmetric localization of PCP proteins	14	64	-7.10943e-05	2.06509e-05	-3.44267	0.000576086	0.00412777	PSMB2,VANGL2,PSMB9,PSMB1,FZD3,PSMB7,FZD8,PSMD13,PSMC3,PSMA4,PSMB3,PSMC5,UBA52,PSMF1
30630	Apolipoprotein A	NA	Blood_biochemistry	Adipose_Subcutaneous	Reactome	Autodegradation of Cdh1 by Cdh1:APC/C	15	63	-8.79253e-05	2.13915e-05	-4.1103	3.95254e-05	0.000506893	PSMB2,ANAPC4,PSMB9,PSMB1,CDC26,PSMB7,PSMD13,PSMC3,CDC16,PSMA4,PSMB3,CDC27,PSMC5,UBA52,PSMF1
30630	Apolipoprotein A	NA	Blood_biochemistry	Adipose_Subcutaneous	Reactome	Axon guidance	96	532	-0.000206381	5.32869e-05	-3.873	0.000107525	0.00113815	PSMB2,RPS8,SPTA1,LHX4,ARPC5,CNTN2,SPTBN1,ACTR2,CXCR4,ARPC2,COL4A4,COL4A3,NGEF,FARP2,CNTN6,SRGAP3,ITGA9,RPSA,RPL29,GSK3B,PLXNA1,PIK3CB,PFN2,CRMP1,RPL9,EPHA5,MYO10,ITGA1,ITGA2,RGMB,ABLIM3,RPS14,CLTB,CAP2,CSNK2B,PSMB9,RPS18,RPL10A,PSMB1,HOXA2,SEMA3E,LAMB1,EPHB6,RPL8,RPS6,TLN1,PSMB7,RPL12,RET,MAPK8,ANK3,RPS24,DPYSL4,PSMD13,HRAS,AP2A2,RPS13,PSMC3,RPS3,DSCAML1,ROBO3,NELL2,SRGAP1,RPLP0,UPF3A,RPS29,RPL36…
30630	Apolipoprotein A	NA	Blood_biochemistry	Adipose_Subcutaneous	Reactome	BMAL1:CLOCK,NPAS2 activates circadian gene expression	4	28	-5.39242e-05	1.10555e-05	-4.87759	1.07447e-06	2.31838e-05	NCOA1,CLOCK,SERPINE1,NCOA6
30630	Apolipoprotein A	NA	Blood_biochemistry	Adipose_Subcutaneous	Reactome	Beta defensins	3	39	2.54754e-05	9.59827e-06	2.65417	0.00795083	0.0345769	TLR2,DEFB1,DEFB124
30630	Apolipoprotein A	NA	Blood_biochemistry	Adipose_Subcutaneous	Reactome	Bile salt and organic anion SLC transporters	2	14	-2.21131e-05	7.81769e-06	-2.8286	0.00467553	0.0228085	EMB,SLC47A1
30630	Apolipoprotein A	NA	Blood_biochemistry	Adipose_Subcutaneous	Reactome	Binding and Uptake of Ligands by Scavenger Receptors	10	122	-7.20554e-05	1.7499e-05	-4.11769	3.8279e-05	0.000505283	COLEC11,APOB,MARCO,MASP1,SPARC,SCARA5,HSP90B1,IGHV1-69,HPR,COLEC12
30630	Apolipoprotein A	NA	Blood_biochemistry	Adipose_Subcutaneous	Reactome	Biological oxidations	53	222	-9.9161e-05	3.814e-05	-2.59992	0.00932499	0.0393332	AKR7A2,CYP4A11,CYP4A22,GCLM,GSTM2,GSTM1,GSTM5,GSTM3,ARNT,FMO2,NCOA1,UGP2,SULT1C2,CYP8B1,AADAC,SLC26A1,UGT2B4,ADH4,ADH1A,ADH1B,ADH1C,CYP2U1,CYP4V2,NQO2,TPMT,CYP21A2,GGCT,CYP3A5,AOC1,PAPSS2,CYP2C9,CYP2C8,GLYATL2,TRMT112,GSTP1,FDX1,ACSM4,MGST1,CYP27B1,GSTZ1,ACSM1,SULT1A2,CYP4F12,CYP4F11,SULT2B1,PTGIS,N6AMT1,CBR3,COMT,GSTT2B,GSTT2,GSTT1,CYP2D6
30630	Apolipoprotein A	NA	Blood_biochemistry	Adipose_Subcutaneous	Reactome	Biosynthesis of maresins	5	8	4.31285e-05	1.21051e-05	3.56283	0.000366931	0.00307236	EPHX2,ALOX5,CYP2C9,CYP2C8,CYP2D6
30630	Apolipoprotein A	NA	Blood_biochemistry	Adipose_Subcutaneous	Reactome	Biosynthesis of the N-glycan precursor (dolichol lipid-linked oligosaccharide, LLO) and transfer to a nascent protein	12	78	5.14446e-05	1.91523e-05	2.68608	0.00723006	0.0323192	ST3GAL3,FPGT,ST6GALNAC5,RFT1,SRD5A3,SLC17A5,ST8SIA1,ALG5,ALG11,ST8SIA2,PMM2,ST6GALNAC2
30630	Apolipoprotein A	NA	Blood_biochemistry	Adipose_Subcutaneous	Reactome	Branched-chain amino acid catabolism	6	23	4.44859e-05	1.3551e-05	3.28285	0.00102776	0.00633595	HIBCH,MCCC1,BCKDHB,ACADSB,IVD,SHMT1
30630	Apolipoprotein A	NA	Blood_biochemistry	Adipose_Subcutaneous	Reactome	Butyrophilin (BTN) family interactions	7	12	7.72541e-05	1.56481e-05	4.93696	7.93949e-07	1.78162e-05	BTNL8,BTNL9,BTN3A2,BTN2A2,BTN3A1,BTN3A3,BTN2A1
30630	Apolipoprotein A	NA	Blood_biochemistry	Adipose_Subcutaneous	Reactome	C-type lectin receptors (CLRs)	25	144	-0.000124422	2.73301e-05	-4.55257	5.30161e-06	9.44192e-05	PSMB2,MUC1,FCER1G,PPP3R1,CASP8,RAF1,MUC20,MUC4,SKP1,PSMB9,PSMB1,PSMB7,PSMD13,HRAS,MUC6,PSMC3,CLEC4D,PSMA4,NFATC3,PSMB3,PSMC5,MALT1,ICAM3,UBA52,PSMF1
30630	Apolipoprotein A	NA	Blood_biochemistry	Adipose_Subcutaneous	Reactome	CDT1 association with the CDC6:ORC:origin complex	12	59	-7.20724e-05	1.91335e-05	-3.76681	0.000165379	0.00158594	PSMB2,PSMB9,PSMB1,PSMB7,PSMD13,PSMC3,PSMA4,PSMB3,PSMC5,UBA52,PSMF1,MCM8
30630	Apolipoprotein A	NA	Blood_biochemistry	Adipose_Subcutaneous	Reactome	CLEC7A (Dectin-1) induces NFAT activation	2	11	-3.3773e-05	7.81089e-06	-4.32384	1.53389e-05	0.000235758	PPP3R1,NFATC3
30630	Apolipoprotein A	NA	Blood_biochemistry	Adipose_Subcutaneous	Reactome	CLEC7A (Dectin-1) signaling	16	100	-0.000115131	2.20735e-05	-5.21578	1.83166e-07	5.40822e-06	PSMB2,PPP3R1,CASP8,SKP1,PSMB9,PSMB1,PSMB7,PSMD13,PSMC3,PSMA4,NFATC3,PSMB3,PSMC5,MALT1,UBA52,PSMF1
30630	Apolipoprotein A	NA	Blood_biochemistry	Adipose_Subcutaneous	Reactome	CRMPs in Sema3A signaling	4	16	3.51474e-05	1.10512e-05	3.1804	0.00147086	0.00877822	GSK3B,PLXNA1,CRMP1,DPYSL4
30630	Apolipoprotein A	NA	Blood_biochemistry	Adipose_Subcutaneous	Reactome	CaM pathway	3	26	-3.0091e-05	9.57242e-06	-3.14351	0.0016695	0.00985884	ADCY3,ADCY4,PRKCA
30630	Apolipoprotein A	NA	Blood_biochemistry	Adipose_Subcutaneous	Reactome	Calcineurin activates NFAT	3	9	-2.85358e-05	9.56438e-06	-2.98354	0.00284954	0.0153711	PPP3R1,PPIA,NFATC3
30630	Apolipoprotein A	NA	Blood_biochemistry	Adipose_Subcutaneous	Reactome	Cellular response to hypoxia	15	75	-7.55103e-05	2.13978e-05	-3.52888	0.000417392	0.00320763	PSMB2,ARNT,LIMD1,PSMB9,PSMB1,PSMB7,HIF1AN,PSMD13,PSMC3,PSMA4,PSMB3,PSMC5,UBA52,HIF3A,PSMF1
30630	Apolipoprotein A	NA	Blood_biochemistry	Adipose_Subcutaneous	Reactome	Cellular responses to external stimuli	83	470	-0.000182827	4.90078e-05	-3.73056	0.000191092	0.00177194	CAPZB,PSMB2,PRDX1,GPX7,ARNT,HSPA7,NCF2,MDM4,H3F3A,DYNC1I2,NUP35,ATG4B,LIMD1,CHMP2B,GSK3B,PIK3R4,SOD3,ANAPC4,LAMTOR3,ATG10,HSPA4,MAPK9,HIST1H3A,HIST1H1C,HIST1H2BC,HIST1H2BK,PSMB9,MAP3K5,NUP43,MRPL18,PSMB1,NUPL2,DYNC1I1,CCAR2,CHMP4C,NUDT2,VCP,TXN,CDC26,PSMB7,MAPK8,HIF1AN,HSPA12A,BAG3,PSMD13,CAT,ATG13,PSMC3,PRDX5,GSTP1,PGR,PHC1,SP1,NUP107,CDC16,GPX2,PSMA4,UBN1,DCTN5,MT1E,MT1A,MT1G,RPA1,SUZ12,PSMB3,C…
30630	Apolipoprotein A	NA	Blood_biochemistry	Adipose_Subcutaneous	Reactome	Chylomicron remodeling	2	10	0.00011281	7.81098e-06	14.4425	2.90162e-47	1.62781e-44	APOB,LPL
30630	Apolipoprotein A	NA	Blood_biochemistry	Adipose_Subcutaneous	Reactome	Class I MHC mediated antigen processing & presentation	63	372	-0.00029187	4.29709e-05	-6.79227	1.10591e-11	9.22812e-10	UBR4,PSMB2,CTSS,NCF2,CD207,ARIH2,RNF123,ANAPC13,ANAPC4,KLHL5,RCHY1,TLR2,ERAP1,ERAP2,SKP1,SEC24A,CD14,RNF14,CANX,RNF182,HLA-G,HLA-H,HLA-A,HLA-C,HLA-B,TAP2,PSMB9,TAPBP,UBR2,PSMB1,SEC61G,ASB4,TRIM4,CDC26,FBXW2,PSMB7,ASB13,MRC1,SEC24C,PSMD13,PSMC3,UBE3B,FBXW8,CDC16,LRR1,TRIM69,NEDD4,PSMA4,BTBD1,MGRN1,FBXO31,PSMB3,ASB16,CDC27,UBE2Z,TRIM37,PSMC5,UBA52,FBXO27,PSMF1,ITCH,RNF114,UBE2G2
30630	Apolipoprotein A	NA	Blood_biochemistry	Adipose_Subcutaneous	Reactome	Cleavage of the damaged pyrimidine	4	8	-3.80788e-05	1.10479e-05	-3.4467	0.000567569	0.00410846	NEIL2,SMUG1,TDG,NEIL1
30630	Apolipoprotein A	NA	Blood_biochemistry	Adipose_Subcutaneous	Reactome	Cobalamin (Cbl, vitamin B12) transport and metabolism	4	21	-5.54007e-05	1.10755e-05	-5.00211	5.67386e-07	1.38393e-05	MMACHC,CUBN,MMAB,TCN2
30630	Apolipoprotein A	NA	Blood_biochemistry	Adipose_Subcutaneous	Reactome	Collagen formation	15	90	-6.86553e-05	2.01792e-05	-3.40229	0.000668336	0.00462884	PLOD1,COL24A1,CTSS,LAMC2,PXDN,ITGA6,COL4A4,COL4A3,CRTAP,COL8A1,COL21A1,PLOD3,PLEC,P4HA3,MMP9
30630	Apolipoprotein A	NA	Blood_biochemistry	Adipose_Subcutaneous	Reactome	Cristae formation	7	31	-3.95169e-05	1.46206e-05	-2.70283	0.00687566	0.0309819	IMMT,ATP5C1,ATP5G2,ATP5S,ATP5H,ATP5A1,SAMM50
30630	Apolipoprotein A	NA	Blood_biochemistry	Adipose_Subcutaneous	Reactome	Cross-presentation of soluble exogenous antigens (endosomes)	12	50	-9.52462e-05	1.91314e-05	-4.97852	6.41097e-07	1.49856e-05	PSMB2,CD207,PSMB9,PSMB1,PSMB7,MRC1,PSMD13,PSMC3,PSMA4,PSMB3,PSMC5,PSMF1
30630	Apolipoprotein A	NA	Blood_biochemistry	Adipose_Subcutaneous	Reactome	Cyclin A:Cdk2-associated events at S phase entry	16	84	-8.65837e-05	2.20722e-05	-3.92274	8.75664e-05	0.000953879	PSMB2,CDC25A,SKP1,PSMB9,PSMB1,PSMB7,PSMD13,PSMC3,LIN52,PSMA4,RBL2,PSMB3,PSMC5,UBA52,PSMF1,CDC25B
30630	Apolipoprotein A	NA	Blood_biochemistry	Adipose_Subcutaneous	Reactome	Cyclin E associated events during G1/S transition	15	82	-8.77724e-05	2.13875e-05	-4.10392	4.06318e-05	0.000512235	PSMB2,CDC25A,SKP1,PSMB9,PSMB1,PSMB7,PSMD13,PSMC3,LIN52,PSMA4,RBL2,PSMB3,PSMC5,UBA52,PSMF1
30630	Apolipoprotein A	NA	Blood_biochemistry	Adipose_Subcutaneous	Reactome	Cytochrome P450 - arranged by substrate type	17	65	-7.07784e-05	2.36997e-05	-2.98647	0.00282238	0.0152981	CYP4A11,CYP4A22,ARNT,NCOA1,CYP8B1,CYP2U1,CYP4V2,CYP21A2,CYP3A5,CYP2C9,CYP2C8,FDX1,CYP27B1,CYP4F12,CYP4F11,PTGIS,CYP2D6
30630	Apolipoprotein A	NA	Blood_biochemistry	Adipose_Subcutaneous	Reactome	Cytosolic iron-sulfur cluster assembly	5	13	-3.4545e-05	1.23696e-05	-2.79274	0.00522668	0.0246401	CIAO1,MMS19,CIAPIN1,BRIP1,ERCC2
30630	Apolipoprotein A	NA	Blood_biochemistry	Adipose_Subcutaneous	Reactome	Cytosolic sulfonation of small molecules	5	24	-3.52955e-05	1.23454e-05	-2.859	0.00425012	0.0214803	SULT1C2,SLC26A1,PAPSS2,SULT1A2,SULT2B1
30630	Apolipoprotein A	NA	Blood_biochemistry	Adipose_Subcutaneous	Reactome	DAP12 interactions	8	44	-9.40316e-05	1.46e-05	-6.44053	1.19243e-10	7.4328e-09	PIK3CB,LCP2,HLA-C,HLA-B,HRAS,GRB2,SIGLEC14,SIRPB1
30630	Apolipoprotein A	NA	Blood_biochemistry	Adipose_Subcutaneous	Reactome	Deactivation of the beta-catenin transactivating complex	4	42	3.89187e-05	1.10618e-05	3.51828	0.000434416	0.00329334	CTNNB1,YWHAZ,UBA52,CBY1
30630	Apolipoprotein A	NA	Blood_biochemistry	Adipose_Subcutaneous	Reactome	Deadenylation-dependent mRNA decay	11	56	5.27644e-05	1.83504e-05	2.87538	0.00403568	0.0205472	CNOT6L,DCP2,CNOT8,SKIV2L,HBS1L,EXOSC1,DCPS,EIF4B,WDR61,EXOSC6,NT5C3B
30630	Apolipoprotein A	NA	Blood_biochemistry	Adipose_Subcutaneous	Reactome	Defective CFTR causes cystic fibrosis	15	61	-7.23078e-05	2.14074e-05	-3.3777	0.000731048	0.0049959	PSMB2,PSMB9,PSMB1,DERL1,VCP,PSMB7,PSMD13,PSMC3,OS9,PSMA4,PSMB3,PSMC5,UBA52,PSMF1,DERL3
30630	Apolipoprotein A	NA	Blood_biochemistry	Adipose_Subcutaneous	Reactome	Degradation of AXIN	12	55	-7.98252e-05	1.91188e-05	-4.17522	2.9779e-05	0.000407464	PSMB2,PSMB9,PSMB1,PSMB7,TNKS2,PSMD13,PSMC3,PSMA4,PSMB3,PSMC5,UBA52,PSMF1
30630	Apolipoprotein A	NA	Blood_biochemistry	Adipose_Subcutaneous	Reactome	Degradation of DVL	12	57	-9.07467e-05	1.91242e-05	-4.74511	2.08488e-06	3.83482e-05	PSMB2,KLHL12,PSMB9,PSMB1,PSMB7,PSMD13,PSMC3,PSMA4,PSMB3,PSMC5,UBA52,PSMF1
30630	Apolipoprotein A	NA	Blood_biochemistry	Adipose_Subcutaneous	Reactome	Degradation of GLI1 by the proteasome	13	60	-6.00075e-05	1.99137e-05	-3.01338	0.00258375	0.0143696	PSMB2,SKP1,PSMB9,PSMB1,PSMB7,PSMD13,PSMC3,PSMA4,PSMB3,PSMC5,UBA52,PSMF1,ITCH
30630	Apolipoprotein A	NA	Blood_biochemistry	Adipose_Subcutaneous	Reactome	Degradation of GLI2 by the proteasome	13	60	-5.14696e-05	1.99131e-05	-2.58471	0.00974654	0.0405023	PSMB2,GSK3B,SKP1,PSMB9,PSMB1,PSMB7,PSMD13,PSMC3,PSMA4,PSMB3,PSMC5,UBA52,PSMF1
30630	Apolipoprotein A	NA	Blood_biochemistry	Adipose_Subcutaneous	Reactome	Degradation of beta-catenin by the destruction complex	16	84	-5.91535e-05	2.21062e-05	-2.67587	0.00745394	0.0331878	PSMB2,CTNNB1,GSK3B,SKP1,PSMB9,PSMB1,PPP2CB,PSMB7,PSMD13,PSMC3,PPP2R1B,PSMA4,PSMB3,PSMC5,UBA52,PSMF1
30630	Apolipoprotein A	NA	Blood_biochemistry	Adipose_Subcutaneous	Reactome	Degradation of the extracellular matrix	14	111	-7.48852e-05	2.06689e-05	-3.62309	0.000291154	0.00253236	HSPG2,CTSS,LAMC2,CAPN10,KLKB1,CAST,LAMB1,MMP16,A2M,PSEN1,TPSAB1,CAPN12,MMP24,MMP9
30630	Apolipoprotein A	NA	Blood_biochemistry	Adipose_Subcutaneous	Reactome	Deubiquitination	48	282	-0.000117345	3.77533e-05	-3.1082	0.00188249	0.0108874	OTUD3,MUL1,USP48,PSMB2,USP24,UCHL5,MDM4,HIST3H2A,INO80B,STAM2,BARD1,USP37,TADA3,CDC25A,RNF123,ACTR8,UCHL1,FAM175A,SMAD1,HIST1H2BC,HIST1H2BK,PSMB9,PSMB1,VCP,PSMB7,STAMBPL1,TNKS2,PSMD13,DDB2,PSMC3,BIRC3,NFRKB,MCRS1,USP44,ATXN3,PSMA4,CCP110,INO80E,RHOT1,PSMB3,PSMC5,USP14,INO80C,SMAD2,BABAM1,UBA52,PSMF1,ACTR5
30630	Apolipoprotein A	NA	Blood_biochemistry	Adipose_Subcutaneous	Reactome	Developmental Biology	155	1033	-0.000191607	6.66577e-05	-2.87448	0.00404717	0.0205472	PSMB2,MED8,RPS8,FLG,SPTA1,LHX4,ARPC5,NR5A2,CNTN2,H3F3A,NCOA1,SPTBN1,ACTR2,POLR2D,CXCR4,HOXD3,HOXD1,ARPC2,COL4A4,COL4A3,NGEF,FARP2,CNTN6,SRGAP3,ITGA9,RPSA,CTNNB1,TDGF1,RPL29,GSK3B,PLXNA1,PIK3CB,PFN2,CRMP1,RPL9,EPHA5,MYO10,ITGA1,ITGA2,RGMB,CTNNA1,SPINK5,ABLIM3,RPS14,CLTB,DSP,CAP2,HIST1H3A,HIST1H2BC,HIST1H2BK,POU5F1,CSNK2B,PSMB9,RPS18,RPL10A,MED20,CDK19,FAM120B,PSMB1,HOXA2,HOXA3,SEMA3E,LAMB1,EPHB6,L…
30630	Apolipoprotein A	NA	Blood_biochemistry	Adipose_Subcutaneous	Reactome	Disassembly of the destruction complex and recruitment of AXIN to the membrane	5	31	3.7057e-05	1.23566e-05	2.99897	0.00270917	0.01487	CTNNB1,GSK3B,CAV1,PPP2CB,PPP2R1B
30630	Apolipoprotein A	NA	Blood_biochemistry	Adipose_Subcutaneous	Reactome	Disease	159	922	-0.000188139	6.92266e-05	-2.71773	0.00657344	0.0298599	CASP9,HSPG2,CNKSR1,PSMB2,RPS8,MMACHC,PRDX1,TAF13,RAP1A,MUC1,MSH2,MSH6,ERCC3,POLR2D,CXCR4,THSD7B,STAM2,NUP35,STAT4,RAF1,MLH1,RPSA,CTNNB1,CDC25A,RPL29,CHMP2B,GSK3B,PCCB,PIK3CB,GYG1,MCCC1,MUC20,MUC4,FGFR3,RPL9,ANTXR2,TLR2,TAF9,MSH3,CAST,SKP1,CD14,RPS14,CANX,HLA-A,NELFE,NOTCH4,PSMB9,RPS18,TAF11,RPL10A,RNGTT,NUP43,GTF2H5,PSMB1,TBP,PMS2,NUPL2,PPIA,VPS37D,TAF6,AP1S1,SND1,OPN1SW,TRIM24,KIAA1549,ZC3HAV1,F…
30630	Apolipoprotein A	NA	Blood_biochemistry	Adipose_Subcutaneous	Reactome	Diseases of metabolism	9	44	-5.53138e-05	1.65834e-05	-3.33548	0.00085162	0.00552322	MMACHC,PCCB,GYG1,MCCC1,CUBN,SFTPD,FDX1,UBA52,TCN2
30630	Apolipoprotein A	NA	Blood_biochemistry	Adipose_Subcutaneous	Reactome	Diseases of signal transduction	53	366	-0.000161949	4.03359e-05	-4.01502	5.94565e-05	0.000702212	CASP9,CNKSR1,PSMB2,RAP1A,POLR2D,RAF1,CTNNB1,GSK3B,PIK3CB,FGFR3,SKP1,PSMB9,PSMB1,SND1,OPN1SW,TRIM24,KIAA1549,ZC3HAV1,FGF20,FGF17,PPP2CB,VCP,TLN1,PSMB7,APBB1IP,FZD8,VCL,TNKS2,PSMD13,HRAS,POLR2L,PSMC3,MAP3K11,PPP2R1B,CBL,OS9,RASA3,PSEN1,MARK3,CSK,PSMA4,IQGAP1,PSMB3,ITGB3,PSMC5,GRB2,SMAD2,POLR2E,GTF2F1,UBA52,PSMF1,YWHAB,KREMEN1
30630	Apolipoprotein A	NA	Blood_biochemistry	Adipose_Subcutaneous	Reactome	Downstream signaling events of B Cell Receptor (BCR)	17	81	-0.000133429	2.27485e-05	-5.86541	4.48498e-09	1.79719e-07	PSMB2,PPP3R1,SKP1,PSMB9,PSMB1,PPIA,PSMB7,PSMD13,HRAS,PSMC3,PSMA4,NFATC3,PSMB3,PSMC5,MALT1,UBA52,PSMF1
30630	Apolipoprotein A	NA	Blood_biochemistry	Adipose_Subcutaneous	Reactome	E3 ubiquitin ligases ubiquitinate target proteins	16	57	-0.000100989	2.13333e-05	-4.73385	2.20402e-06	3.98857e-05	PEX14,RNF144A,HLTF,TMEM129,HIST1H2BC,HIST1H2BK,HLA-A,HLA-B,DERL1,VCP,PEX5,WDR61,RNF40,PEX12,UBA52,PCNA
30630	Apolipoprotein A	NA	Blood_biochemistry	Adipose_Subcutaneous	Reactome	EPH-ephrin mediated repulsion of cells	9	49	-4.62424e-05	1.65829e-05	-2.78856	0.00529467	0.0248562	EPHA5,CLTB,EPHB6,AP2A2,PSEN1,EFNB3,YES1,MMP9,CLTCL1
30630	Apolipoprotein A	NA	Blood_biochemistry	Adipose_Subcutaneous	Reactome	ER-Phagosome pathway	21	85	-0.000148529	2.39208e-05	-6.20919	5.33312e-10	2.71989e-08	PSMB2,TLR2,CD14,HLA-G,HLA-H,HLA-A,HLA-C,HLA-B,TAP2,PSMB9,TAPBP,PSMB1,SEC61G,PSMB7,PSMD13,PSMC3,PSMA4,PSMB3,PSMC5,UBA52,PSMF1
30630	Apolipoprotein A	NA	Blood_biochemistry	Adipose_Subcutaneous	Reactome	ERCC6 (CSB) and EHMT2 (G9a) positively regulate rRNA expression	6	46	-4.15725e-05	1.26477e-05	-3.28697	0.00101283	0.00627841	H3F3A,HIST1H3A,HIST1H2BC,HIST1H2BK,ERCC6,CHD3
30630	Apolipoprotein A	NA	Blood_biochemistry	Adipose_Subcutaneous	Reactome	ESR-mediated signaling	18	128	-0.000140794	2.29226e-05	-6.14215	8.15189e-10	3.81101e-08	NR5A2,H3F3A,NCOA1,POLR2D,PPID,HIST1H3A,HIST1H2BC,HIST1H2BK,TBP,RAD21,POLR2L,PGR,SP1,BCL2,POLR2E,KDM4B,GTF2F1,PPP5C
30630	Apolipoprotein A	NA	Blood_biochemistry	Adipose_Subcutaneous	Reactome	Effects of PIP2 hydrolysis	5	27	0.000101291	1.23945e-05	8.17223	3.03933e-16	5.68354e-14	DGKG,DGKQ,DAGLB,DGKB,ABHD12
30630	Apolipoprotein A	NA	Blood_biochemistry	Adipose_Subcutaneous	Reactome	Endogenous sterols	7	27	-7.11771e-05	1.46437e-05	-4.86059	1.171e-06	2.47898e-05	ARNT,NCOA1,CYP8B1,CYP4V2,CYP21A2,FDX1,PTGIS
30630	Apolipoprotein A	NA	Blood_biochemistry	Adipose_Subcutaneous	Reactome	Endosomal/Vacuolar pathway	6	12	-9.64884e-05	1.18376e-05	-8.15101	3.623e-16	5.80716e-14	CTSS,HLA-G,HLA-H,HLA-A,HLA-C,HLA-B
30630	Apolipoprotein A	NA	Blood_biochemistry	Adipose_Subcutaneous	Reactome	Energy dependent regulation of mTOR by LKB1-AMPK	2	29	-2.28773e-05	7.82668e-06	-2.92299	0.0034672	0.0179272	LAMTOR3,PPM1A
30630	Apolipoprotein A	NA	Blood_biochemistry	Adipose_Subcutaneous	Reactome	Establishment of Sister Chromatid Cohesion	2	11	-2.29324e-05	7.81077e-06	-2.936	0.00332504	0.0173521	RAD21,ESCO1
30630	Apolipoprotein A	NA	Blood_biochemistry	Adipose_Subcutaneous	Reactome	Estrogen-dependent gene expression	16	122	-0.000137197	2.15555e-05	-6.36484	1.95778e-10	1.15612e-08	NR5A2,H3F3A,NCOA1,POLR2D,HIST1H3A,HIST1H2BC,HIST1H2BK,TBP,RAD21,POLR2L,PGR,SP1,BCL2,POLR2E,KDM4B,GTF2F1
30630	Apolipoprotein A	NA	Blood_biochemistry	Adipose_Subcutaneous	Reactome	Ethanol oxidation	4	12	2.54554e-05	7.59927e-06	3.34971	0.000809065	0.00538287	ADH4,ADH1A,ADH1B,ADH1C
30630	Apolipoprotein A	NA	Blood_biochemistry	Adipose_Subcutaneous	Reactome	FCERI mediated NF-kB activation	14	157	-8.59232e-05	2.06683e-05	-4.15724	3.22208e-05	0.000430377	PSMB2,SKP1,PSMB9,PSMB1,PSMB7,PSMD13,PSMC3,IGHV1-69,PSMA4,PSMB3,PSMC5,MALT1,UBA52,PSMF1
30630	Apolipoprotein A	NA	Blood_biochemistry	Adipose_Subcutaneous	Reactome	FRS-mediated FGFR3 signaling	6	20	-4.74229e-05	1.35256e-05	-3.50615	0.000454706	0.00342403	FGFR3,FRS3,FGF20,FGF17,HRAS,GRB2
30630	Apolipoprotein A	NA	Blood_biochemistry	Adipose_Subcutaneous	Reactome	Fc epsilon receptor (FCERI) signaling	24	210	-0.000128662	2.70012e-05	-4.76506	1.8889e-06	3.63097e-05	PSMB2,FCER1G,PPP3R1,PIK3CB,SKP1,LCP2,MAPK9,PSMB9,PSMB1,PSMB7,MAPK8,PSMD13,HRAS,PSMC3,MS4A2,IGHV1-69,PSMA4,NFATC3,PSMB3,PSMC5,GRB2,MALT1,UBA52,PSMF1
30630	Apolipoprotein A	NA	Blood_biochemistry	Adipose_Subcutaneous	Reactome	Formation of annular gap junctions	2	9	-2.94603e-05	7.82831e-06	-3.7633	0.000167716	0.00159472	CLTB,CLTCL1
30630	Apolipoprotein A	NA	Blood_biochemistry	Adipose_Subcutaneous	Reactome	Formation of the ternary complex, and subsequently, the 43S complex	18	52	-8.93237e-05	2.34223e-05	-3.81362	0.000136973	0.00138454	RPS8,RPSA,RPS14,RPS18,EIF3B,RPS6,RPS24,EIF3F,RPS13,RPS3,RPS29,EIF2S1,RPS27L,RPS2,EIF3C,RPS28,RPS9,RPS5
30630	Apolipoprotein A	NA	Blood_biochemistry	Adipose_Subcutaneous	Reactome	Free fatty acid receptors	2	5	-2.70995e-05	7.80905e-06	-3.47026	0.00052003	0.00383864	FFAR4,FFAR3
30630	Apolipoprotein A	NA	Blood_biochemistry	Adipose_Subcutaneous	Reactome	G alpha (q) signalling events	32	212	0.00011036	3.11278e-05	3.54538	0.000392104	0.00316504	XCL2,XCL1,AGT,GPR17,HTR2B,NMUR1,DGKG,UTS2B,DGKQ,QRFPR,F2R,HCRTR2,DAGLB,DGKB,ADRA1A,OPN4,FFAR4,HRAS,EDNRB,LTB4R,GPR132,PLCB2,GNB5,NMB,PRKCA,GRB2,LPAR2,FFAR3,GPR4,ADRA1D,ABHD12,RGS19
30630	Apolipoprotein A	NA	Blood_biochemistry	Adipose_Subcutaneous	Reactome	G1/S DNA Damage Checkpoints	13	68	-7.01612e-05	1.99036e-05	-3.52505	0.000423468	0.00323219	PSMB2,MDM4,CDC25A,PSMB9,PSMB1,PSMB7,PSMD13,PSMC3,PSMA4,PSMB3,PSMC5,UBA52,PSMF1
30630	Apolipoprotein A	NA	Blood_biochemistry	Adipose_Subcutaneous	Reactome	GAB1 signalosome	2	11	-2.17392e-05	7.80941e-06	-2.78372	0.00537436	0.0251251	CSK,GRB2
30630	Apolipoprotein A	NA	Blood_biochemistry	Adipose_Subcutaneous	Reactome	GABA receptor activation	4	55	-5.70558e-05	1.10533e-05	-5.16188	2.44638e-07	6.53534e-06	ADCY3,GABRR2,ADCY4,KCNJ15
30630	Apolipoprotein A	NA	Blood_biochemistry	Adipose_Subcutaneous	Reactome	GPCR downstream signalling	118	1160	0.000167121	6.07821e-05	2.74952	0.00596869	0.0275591	ARHGEF16,PLEKHG5,ARHGEF19,HSPG2,S1PR1,XCL2,XCL1,AGT,APOB,ADCY3,PLB1,PPP3R1,ADRA2B,SCTR,GPR17,CXCR4,PDE11A,PTH2R,HTR2B,NMUR1,NGEF,CX3CR1,GRM2,PIK3CB,P2RY12,ARHGEF26,DGKG,RTP4,UTS2B,DGKQ,GRK4,CNGA1,QRFPR,NPY5R,CYP4V2,F2R,GPR150,REEP5,ARHGEF37,RGS14,GUCA1B,HCRTR2,GNA12,DAGLB,DGKB,CRHR2,PIK3CG,GPR37,OPN1SW,TAS2R4,OR2A25,ARHGEF35,ARHGEF5,ARHGEF10,LPL,ADRA1A,PPP2CB,ARHGEF39,FGD3,C5,OR1Q1,AKR1C3,NMT2,OP…
30630	Apolipoprotein A	NA	Blood_biochemistry	Adipose_Subcutaneous	Reactome	Gamma-carboxylation of protein precursors	3	10	3.3755e-05	9.53078e-06	3.54169	0.00039764	0.0031868	GGCX,PROZ,GAS6
30630	Apolipoprotein A	NA	Blood_biochemistry	Adipose_Subcutaneous	Reactome	Generation of second messenger molecules	10	38	4.7485e-05	1.67676e-05	2.83196	0.00462674	0.022669	LCP2,HLA-DRA,HLA-DRB5,HLA-DRB1,HLA-DQA1,HLA-DQB1,HLA-DQA2,HLA-DQB2,HLA-DPA1,HLA-DPB1
30630	Apolipoprotein A	NA	Blood_biochemistry	Adipose_Subcutaneous	Reactome	Glycerophospholipid catabolism	2	7	2.39989e-05	7.81492e-06	3.07091	0.0021343	0.0122178	ENPP6,GDPD3
30630	Apolipoprotein A	NA	Blood_biochemistry	Adipose_Subcutaneous	Reactome	Golgi Associated Vesicle Biogenesis	13	56	-8.18331e-05	1.99049e-05	-4.1112	3.93709e-05	0.000506893	DNAJC6,ACBD3,TGOLN2,TXNDC5,TPD52L1,SNX9,IGF2R,AP1S1,PICALM,NECAP1,AP1G1,RAB5C,AP1M1
30630	Apolipoprotein A	NA	Blood_biochemistry	Adipose_Subcutaneous	Reactome	Golgi Cisternae Pericentriolar Stack Reorganization	2	14	4.16165e-05	7.80999e-06	5.32862	9.90327e-08	3.17471e-06	RAB2A,RAB1B
30630	Apolipoprotein A	NA	Blood_biochemistry	Adipose_Subcutaneous	Reactome	HDL remodeling	3	10	5.69932e-05	9.58558e-06	5.94572	2.75552e-09	1.14507e-07	LCAT,LIPG,PLTP
30630	Apolipoprotein A	NA	Blood_biochemistry	Adipose_Subcutaneous	Reactome	HS-GAG degradation	5	21	4.38765e-05	1.23686e-05	3.54742	0.000389078	0.00316337	HSPG2,GLB1L,NAGLU,SGSH,SDC4
30630	Apolipoprotein A	NA	Blood_biochemistry	Adipose_Subcutaneous	Reactome	Hedgehog 'off' state	24	100	-6.96249e-05	2.6423e-05	-2.63502	0.00841379	0.0360316	PSMB2,ADCY10,GPR161,WDR35,ADCY3,GSK3B,WDR19,KIF3A,SKP1,PSMB9,PSMB1,PSMB7,PSMD13,PSMC3,IFT88,ADCY4,PSMA4,IFT140,PSMB3,PSMC5,UBA52,PSMF1,ITCH,IFT52
30630	Apolipoprotein A	NA	Blood_biochemistry	Adipose_Subcutaneous	Reactome	Hedgehog 'on' state	16	86	-9.04396e-05	2.20845e-05	-4.09517	4.21975e-05	0.000526062	PSMB2,GPR161,KIF3A,PSMB9,PSMB1,PSMB7,PSMD13,PSMC3,ULK3,PSMA4,GAS8,PSMB3,PSMC5,UBA52,PSMF1,ITCH
30630	Apolipoprotein A	NA	Blood_biochemistry	Adipose_Subcutaneous	Reactome	Hedgehog ligand biogenesis	16	65	-7.80887e-05	2.21101e-05	-3.53181	0.000412786	0.00319411	PSMB2,HHAT,PSMB9,PSMB1,VCP,PSMB7,PSMD13,SCUBE2,PSMC3,OS9,DISP2,PSMA4,PSMB3,PSMC5,UBA52,PSMF1
30630	Apolipoprotein A	NA	Blood_biochemistry	Adipose_Subcutaneous	Reactome	Hh mutants that don't undergo autocatalytic processing are degraded by ERAD	13	56	-7.50689e-05	1.99154e-05	-3.7694	0.000163674	0.00158313	PSMB2,PSMB9,PSMB1,VCP,PSMB7,PSMD13,PSMC3,OS9,PSMA4,PSMB3,PSMC5,UBA52,PSMF1
30630	Apolipoprotein A	NA	Blood_biochemistry	Adipose_Subcutaneous	Reactome	Hydrolysis of LPC	3	9	-3.38701e-05	9.58821e-06	-3.53247	0.000411761	0.00319411	PLA2G4B,PLA2G4C,GPCPD1
30630	Apolipoprotein A	NA	Blood_biochemistry	Adipose_Subcutaneous	Reactome	Immune System	357	2067	-0.000353479	0.000102819	-3.43788	0.000586369	0.00416396	TNFRSF18,ATAD3B,TNFRSF25,MASP2,CASP9,PADI2,UBR4,CAPZB,CDA,PSMB2,PPIE,GBP3,GBP7,GBP5,S1PR1,RAP1A,SIKE1,CTSS,THEM4,HRNR,MUC1,AIM2,FCER1G,NCF2,ARPC5,CFH,CFHR3,CFHR1,CHI3L1,C4BPB,CD46,IRF6,PTPN14,TMEM63A,COLEC11,APOB,NLRC4,ATP6V1E2,ACTR2,PPP3R1,CD207,ACTR1B,IL1R1,IL18R1,PTPN18,DYNC1I2,RAPGEF4,WIPF1,ITGA4,NUP35,STAT4,CASP8,ARPC2,TMBIM1,IL17RE,RAF1,CTNNB1,NCKIPSD,ARIH2,APEH,RNF123,IL17RB,NIT2,CD200R1,P…
30630	Apolipoprotein A	NA	Blood_biochemistry	Adipose_Subcutaneous	Reactome	Immunoregulatory interactions between a Lymphoid and a non-Lymphoid cell	29	215	-0.000142592	2.78014e-05	-5.12894	2.91557e-07	7.43471e-06	ITGA4,CD200R1,HLA-G,HLA-H,HLA-A,HLA-C,HLA-B,MICA,MICB,TREML4,PILRB,PILRA,NCR3LG1,KLRG1,CLEC2D,KLRC1,IGHV1-69,CD300LG,CD300C,COLEC12,ICAM3,CD22,CD33,SIGLEC12,SIGLEC6,LILRB3,LILRA4,LILRA2,CD40
30630	Apolipoprotein A	NA	Blood_biochemistry	Adipose_Subcutaneous	Reactome	Infectious disease	89	447	-0.000139001	5.20125e-05	-2.67245	0.00753041	0.0332642	PSMB2,RPS8,TAF13,ERCC3,POLR2D,CXCR4,STAM2,NUP35,RPSA,CTNNB1,RPL29,CHMP2B,RPL9,ANTXR2,TAF9,SKP1,RPS14,CANX,HLA-A,NELFE,PSMB9,RPS18,TAF11,RPL10A,RNGTT,NUP43,GTF2H5,PSMB1,TBP,NUPL2,PPIA,VPS37D,TAF6,AP1S1,CHMP4C,TAF2,VPS28,RPL8,RPS6,UBAP1,PSMB7,RPL12,NMT2,RPS24,PSMD13,POLR2L,AP2A2,RPS13,GTF2H1,PSMC3,VPS37C,BANF1,PACS1,RPS3,CBL,NUP107,SYT1,RPLP0,DNAJC3,RPS29,RPL36AL,RPS27L,PSMA4,SV2B,RPS2,STX1B,AP1G1,…
30630	Apolipoprotein A	NA	Blood_biochemistry	Adipose_Subcutaneous	Reactome	Innate Immune System	199	1137	-0.00025765	7.63804e-05	-3.37324	0.000742981	0.0049959	ATAD3B,MASP2,CASP9,PADI2,UBR4,CDA,PSMB2,PPIE,RAP1A,SIKE1,CTSS,HRNR,MUC1,AIM2,FCER1G,NCF2,ARPC5,CFH,CFHR3,CFHR1,CHI3L1,C4BPB,CD46,TMEM63A,COLEC11,APOB,NLRC4,ATP6V1E2,ACTR2,PPP3R1,ACTR1B,WIPF1,CASP8,ARPC2,TMBIM1,RAF1,CTNNB1,NCKIPSD,APEH,NIT2,PIK3R4,DNAJC13,PIK3CB,GYG1,PLD1,ATP11B,MASP1,MUC20,MUC4,PGM2,ATP8A1,LAMTOR3,TLR2,AGA,MYO10,ARSB,TICAM2,SKP1,CD14,GM2A,LCP2,RAB24,MAPK9,LY86,DSP,TXNDC5,HLA-H,HL…
30630	Apolipoprotein A	NA	Blood_biochemistry	Adipose_Subcutaneous	Reactome	Integrin alphaIIb beta3 signaling	8	27	-4.05604e-05	1.56318e-05	-2.59474	0.00946673	0.0397815	RAP1A,RAPGEF4,TLN1,APBB1IP,RAPGEF3,CSK,ITGB3,GRB2
30630	Apolipoprotein A	NA	Blood_biochemistry	Adipose_Subcutaneous	Reactome	Interaction between L1 and Ankyrins	4	29	-3.26935e-05	1.10524e-05	-2.95804	0.00309628	0.0163869	SPTA1,SPTBN1,ANK3,SPTBN5
30630	Apolipoprotein A	NA	Blood_biochemistry	Adipose_Subcutaneous	Reactome	Interferon alpha/beta signaling	12	69	-7.44359e-05	1.8215e-05	-4.08651	4.38022e-05	0.000540066	IRF6,HLA-G,HLA-H,HLA-A,HLA-C,HLA-B,STAT2,OAS1,IFI27,IFNAR2,IFNAR1,MX2
30630	Apolipoprotein A	NA	Blood_biochemistry	Adipose_Subcutaneous	Reactome	Interleukin-1 signaling	17	103	-8.65898e-05	2.25174e-05	-3.84547	0.000120349	0.00122756	PSMB2,IL1R1,SKP1,AGER,PSMB9,PSMB1,PSMB7,PSMD13,TOLLIP,PSMC3,PELI2,PSMA4,PSMB3,PSMC5,UBA52,PSMF1,S100B
30630	Apolipoprotein A	NA	Blood_biochemistry	Adipose_Subcutaneous	Reactome	Interleukin-18 signaling	3	8	3.37996e-05	9.56333e-06	3.53429	0.000408939	0.00319411	IL18R1,IL4,ALOX5
30630	Apolipoprotein A	NA	Blood_biochemistry	Adipose_Subcutaneous	Reactome	Interleukin-20 family signaling	3	26	-2.69058e-05	9.5789e-06	-2.80887	0.00497195	0.0236378	STAT4,IL20RB,STAT2
30630	Apolipoprotein A	NA	Blood_biochemistry	Adipose_Subcutaneous	Reactome	Intracellular signaling by second messengers	38	306	-0.000201903	3.32658e-05	-6.06939	1.28558e-09	5.76967e-08	CASP9,OTUD3,PSMB2,THEM4,ADCY3,GSK3B,PIK3CB,FGFR3,CNOT6L,LAMTOR3,CSNK2B,PSMB9,FRK,PSMB1,FGF20,FGF17,PPP2CB,PSMB7,TNKS2,PSMD13,PSMC3,PPP2R1B,PHC1,ADCY4,NEDD4,PSMA4,PHLPP2,CHD3,SUZ12,PSMB3,PIP4K2B,PSMC5,PRKCA,GRB2,CBX8,UBA52,PSMF1,CBX6
30630	Apolipoprotein A	NA	Blood_biochemistry	Adipose_Subcutaneous	Reactome	Intrinsic Pathway of Fibrin Clot Formation	6	22	-6.51048e-05	1.32315e-05	-4.92046	8.63891e-07	1.90056e-05	SERPINC1,KLKB1,A2M,GP1BA,C1QBP,SERPIND1
30630	Apolipoprotein A	NA	Blood_biochemistry	Adipose_Subcutaneous	Reactome	Invadopodia formation	2	4	2.01802e-05	7.81975e-06	2.58067	0.00986124	0.0406776	ADAM19,SH3PXD2A
30630	Apolipoprotein A	NA	Blood_biochemistry	Adipose_Subcutaneous	Reactome	L1CAM interactions	13	100	-6.11061e-05	1.97628e-05	-3.09198	0.00198845	0.0114413	SPTA1,CNTN2,SPTBN1,CNTN6,ITGA9,ITGA1,ITGA2,CSNK2B,LAMB1,ANK3,AP2A2,SPTBN5,ITGB3
30630	Apolipoprotein A	NA	Blood_biochemistry	Adipose_Subcutaneous	Reactome	MAP2K and MAPK activation	13	38	-8.30589e-05	1.99432e-05	-4.16478	3.11746e-05	0.000421421	CNKSR1,RAP1A,RAF1,LAMTOR3,TLN1,APBB1IP,VCL,HRAS,MARK3,CSK,IQGAP1,ITGB3,YWHAB
30630	Apolipoprotein A	NA	Blood_biochemistry	Adipose_Subcutaneous	Reactome	MAPK family signaling cascades	43	289	-0.000226191	3.64209e-05	-6.21048	5.28947e-10	2.71989e-08	CNKSR1,PSMB2,CDC14A,RAP1A,SPTA1,SPTBN1,RAF1,FGFR3,LAMTOR3,PSMB9,FRS3,PSMB1,FGF20,FGF17,PPP2CB,TLN1,PSMB7,APBB1IP,RET,RASGEF1A,VCL,PSMD13,HRAS,PSMC3,MAP3K11,PPP2R1B,RASA3,MARK3,SPTBN5,CSK,PSMA4,IQGAP1,PSMB3,ETV4,ITGB3,PSMC5,GRB2,SHC2,UBA52,PPP5C,GRIN2D,PSMF1,YWHAB
30630	Apolipoprotein A	NA	Blood_biochemistry	Adipose_Subcutaneous	Reactome	MAPK6/MAPK4 signaling	13	94	-7.5711e-05	1.99149e-05	-3.80172	0.000143724	0.00143981	PSMB2,CDC14A,PSMB9,PSMB1,PSMB7,PSMD13,PSMC3,PSMA4,PSMB3,ETV4,PSMC5,UBA52,PSMF1
30630	Apolipoprotein A	NA	Blood_biochemistry	Adipose_Subcutaneous	Reactome	MET activates RAS signaling	4	11	-6.59878e-05	1.10582e-05	-5.9673	2.41483e-09	1.04209e-07	MUC20,HRAS,RANBP10,GRB2
30630	Apolipoprotein A	NA	Blood_biochemistry	Adipose_Subcutaneous	Reactome	Macroautophagy	12	68	-6.90643e-05	1.91625e-05	-3.60415	0.00031323	0.00268278	ATG4B,CHMP2B,PIK3R4,LAMTOR3,ATG10,CHMP4C,ATG13,WIPI1,WDR45B,CHMP2A,MAP1LC3A,MTMR3
30630	Apolipoprotein A	NA	Blood_biochemistry	Adipose_Subcutaneous	Reactome	Meiosis	15	88	-6.49441e-05	2.08265e-05	-3.11834	0.00181893	0.0105743	MSH4,H3F3A,MLH1,HIST1H3A,HIST1H2BC,HIST1H2BK,SUN1,STAG3,RAD21,TEX12,BRCA2,RPA1,TOP3A,RAD51C,DIDO1
30630	Apolipoprotein A	NA	Blood_biochemistry	Adipose_Subcutaneous	Reactome	Meiotic synapsis	7	60	-5.16552e-05	1.39389e-05	-3.70584	0.000210733	0.00193805	HIST1H2BC,HIST1H2BK,SUN1,STAG3,RAD21,TEX12,DIDO1
30630	Apolipoprotein A	NA	Blood_biochemistry	Adipose_Subcutaneous	Reactome	Metabolism of Angiotensinogen to Angiotensins	2	17	2.08122e-05	7.80467e-06	2.66664	0.00766178	0.0337118	AGT,CTSZ
30630	Apolipoprotein A	NA	Blood_biochemistry	Adipose_Subcutaneous	Reactome	Metabolism of fat-soluble vitamins	8	48	9.87632e-05	1.56581e-05	6.30747	2.84034e-10	1.59343e-08	HSPG2,APOB,PLB1,LPL,TTPA,AKR1C3,BCO2,SDC4
30630	Apolipoprotein A	NA	Blood_biochemistry	Adipose_Subcutaneous	Reactome	Metabolism of polyamines	19	85	-0.000136968	2.40794e-05	-5.68818	1.28526e-08	4.73038e-07	PSMB2,ADI1,CPS1,PSMB9,PSMB1,MTAP,PSMB7,PSMD13,APIP,PSMC3,SLC25A15,GATM,PSMA4,NMRAL1,PSMB3,NAGS,PSMC5,MRI1,PSMF1
30630	Apolipoprotein A	NA	Blood_biochemistry	Adipose_Subcutaneous	Reactome	Metabolism of steroids	31	155	-8.98597e-05	2.99722e-05	-2.9981	0.00271689	0.01487	NFYC,ARV1,GGPS1,NCOA1,CYP8B1,SRD5A3,HSD17B11,AMACR,HSD17B4,SEC24A,CYP21A2,OSBPL3,STARD3NL,FDFT1,SQLE,HSD17B3,IDI1,AKR1C2,AKR1C3,CUBN,SEC24C,HSD17B12,NR1H3,FDX1,SP1,CYP27B1,HSD17B1,ABCC3,HSD17B14,NCOA6,PTGIS
30630	Apolipoprotein A	NA	Blood_biochemistry	Adipose_Subcutaneous	Reactome	Metallothioneins bind metals	3	11	-2.91341e-05	8.23829e-06	-3.53643	0.000405643	0.00319411	MT1E,MT1A,MT1G
30630	Apolipoprotein A	NA	Blood_biochemistry	Adipose_Subcutaneous	Reactome	Mitochondrial biogenesis	15	94	-7.1644e-05	2.15521e-05	-3.32423	0.000886743	0.00567568	NCOA1,IMMT,PPARGC1B,ATP5C1,TFAM,SIRT3,ATP5G2,ATP5S,IDH2,CRTC3,ATP5H,ATP5A1,NCOA6,SAMM50,MAPK12
30630	Apolipoprotein A	NA	Blood_biochemistry	Adipose_Subcutaneous	Reactome	Mitochondrial protein import	17	65	-8.34601e-05	2.27832e-05	-3.66324	0.000249092	0.00220064	TIMM17A,COA6,CHCHD5,SLC25A12,COX17,GRPEL1,COX19,TOMM7,CHCHD2,FXN,PITRM1,TIMM10,PAM16,ATP5A1,TIMM21,ACO2,SAMM50
30630	Apolipoprotein A	NA	Blood_biochemistry	Adipose_Subcutaneous	Reactome	Mitochondrial tRNA aminoacylation	8	21	7.03941e-05	1.55991e-05	4.51271	6.40281e-06	0.000110522	WARS2,TARS2,DARS2,LARS2,VARS2,NARS2,CARS2,EARS2
30630	Apolipoprotein A	NA	Blood_biochemistry	Adipose_Subcutaneous	Reactome	Mitochondrial translation elongation	22	91	7.15037e-05	2.59325e-05	2.7573	0.00582849	0.027023	MRPS21,MRPL19,MRPL35,MRPS9,GFM1,MRPL47,MRPL36,MRPS10,MRPL14,MRPL18,MRPL23,MRPL21,MRPL48,MRPL51,MRPL42,OXA1L,MRPL10,MRPL38,MRPL54,MRPL34,MRPS26,MRPL39
30630	Apolipoprotein A	NA	Blood_biochemistry	Adipose_Subcutaneous	Reactome	Mitochondrial translation initiation	22	91	7.05563e-05	2.5931e-05	2.72092	0.00651036	0.0296936	MRPS21,MRPL19,MRPL35,MRPS9,MRPL47,MRPL36,MRPS10,MRPL14,MRPL18,MRPL23,MRPL21,MRPL48,MRPL51,MRPL42,MTIF3,OXA1L,MRPL10,MRPL38,MRPL54,MRPL34,MRPS26,MRPL39
30630	Apolipoprotein A	NA	Blood_biochemistry	Adipose_Subcutaneous	Reactome	Mitophagy	8	29	-6.80416e-05	1.56425e-05	-4.34979	1.36316e-05	0.000215417	MFN2,PINK1,MFN1,CSNK2B,TOMM7,PGAM5,UBA52,MAP1LC3A
30630	Apolipoprotein A	NA	Blood_biochemistry	Adipose_Subcutaneous	Reactome	Mitotic Anaphase	40	182	-0.000102899	3.49562e-05	-2.94366	0.00324384	0.0170074	PSMB2,ITGB3BP,AHCTF1,SPC25,DYNC1I2,ANAPC4,CENPC,CENPU,CENPK,CENPH,SPDL1,PSMB9,LEMD2,CENPQ,NUP43,PSMB1,DYNC1I1,PPP2CB,RAD21,CENPP,CDC26,PSMB7,PSMD13,PSMC3,BANF1,PPP2R1B,NUP107,ANKLE2,CDC16,PSMA4,PSMB3,CDC27,SKA2,PSMC5,NUP85,SEH1L,UBA52,B9D2,PSMF1,MAPRE1
30630	Apolipoprotein A	NA	Blood_biochemistry	Adipose_Subcutaneous	Reactome	Muscle contraction	22	200	-6.93043e-05	2.62927e-05	-2.63588	0.00839249	0.0360316	LMOD1,KCNK1,CAV3,ATP2B2,CORIN,ITGA1,KCNK5,KCNK17,SRI,TLN1,NPR2,VIM,VCL,KCNQ1,ACTN3,KCNE3,FXYD6,TPM1,MYH3,MYL4,MYL9,KCNK15
30630	Apolipoprotein A	NA	Blood_biochemistry	Adipose_Subcutaneous	Reactome	Negative regulation of MET activity	5	21	4.78831e-05	1.23721e-05	3.87024	0.00010875	0.00114035	STAM2,PTPRJ,CBL,GRB2,UBA52
30630	Apolipoprotein A	NA	Blood_biochemistry	Adipose_Subcutaneous	Reactome	Negative regulation of the PI3K/AKT network	10	103	-6.63299e-05	1.75148e-05	-3.78708	0.000152459	0.00148747	THEM4,PIK3CB,FGFR3,FGF20,FGF17,PPP2CB,PPP2R1B,PHLPP2,PIP4K2B,GRB2
30630	Apolipoprotein A	NA	Blood_biochemistry	Adipose_Subcutaneous	Reactome	Negative regulators of DDX58/IFIH1 signaling	2	34	2.60982e-05	7.80409e-06	3.34417	0.000825401	0.00544764	UBA52,ITCH
30630	Apolipoprotein A	NA	Blood_biochemistry	Adipose_Subcutaneous	Reactome	Neutrophil degranulation	115	479	-0.000220672	5.90242e-05	-3.73867	0.000185034	0.00173006	ATAD3B,PADI2,UBR4,CDA,PPIE,RAP1A,CTSS,HRNR,FCER1G,ARPC5,CHI3L1,TMEM63A,ACTR2,ACTR1B,TMBIM1,APEH,NIT2,DNAJC13,GYG1,PLD1,ATP11B,PGM2,ATP8A1,LAMTOR3,TLR2,AGA,ARSB,TICAM2,CD14,GM2A,RAB24,DSP,TXNDC5,HLA-H,HLA-A,HLA-C,HLA-B,CSNK2B,ENPP4,FRK,VNN1,IGF2R,RNASET2,PSMB1,PPIA,FGL2,IMPDH1,AOC1,GGH,CPNE3,VCP,OSTF1,ALAD,PSMB7,FCN1,GDI2,ALOX5,PLAU,VCL,PSMD13,AP2A2,TOLLIP,AMPD3,SVIP,CD59,CAT,PSMC3,PTPRJ,PRG2,GSTP…
30630	Apolipoprotein A	NA	Blood_biochemistry	Adipose_Subcutaneous	Reactome	Nitric oxide stimulates guanylate cyclase	5	25	-3.55614e-05	1.23668e-05	-2.87556	0.00403344	0.0205472	PDE11A,PRKG2,KCNMA1,GUCY1B2,NOS2
30630	Apolipoprotein A	NA	Blood_biochemistry	Adipose_Subcutaneous	Reactome	Nuclear Receptor transcription pathway	6	51	5.86815e-05	1.356e-05	4.32755	1.50827e-05	0.000235039	NR5A2,NRBP1,NR1H3,PGR,ESRRB,RARA
30630	Apolipoprotein A	NA	Blood_biochemistry	Adipose_Subcutaneous	Reactome	Oncogenic MAPK signaling	18	74	-7.94122e-05	2.38382e-05	-3.3313	0.00086453	0.00557473	CNKSR1,RAP1A,RAF1,SND1,TRIM24,KIAA1549,ZC3HAV1,TLN1,APBB1IP,VCL,HRAS,MAP3K11,RASA3,MARK3,CSK,IQGAP1,ITGB3,YWHAB
30630	Apolipoprotein A	NA	Blood_biochemistry	Adipose_Subcutaneous	Reactome	Opioid Signalling	8	81	-4.4505e-05	1.56408e-05	-2.84543	0.0044354	0.0221179	ADCY3,PPP3R1,PPP2CB,PPP2R1B,ADCY4,PLCB2,GNB5,PRKCA
30630	Apolipoprotein A	NA	Blood_biochemistry	Adipose_Subcutaneous	Reactome	Opsins	2	9	-2.10534e-05	7.82716e-06	-2.68979	0.00715008	0.0320896	OPN1SW,OPN4
30630	Apolipoprotein A	NA	Blood_biochemistry	Adipose_Subcutaneous	Reactome	Organelle biogenesis and maintenance	66	281	-0.000123515	4.42147e-05	-2.79353	0.00521399	0.0246401	NPHP4,TCTEX1D1,CCT3,SDCCAG8,CYS1,WDR35,NCOA1,DYNC2LI1,ALMS1,IMMT,DYNC1I2,TRAF3IP1,SEPT2,IQCB1,NPHP3,CEP63,TCTEX1D2,WDR19,EXOC3,CEP72,KIF3A,PPARGC1B,EXOC2,AHI1,BBS9,WDR60,PCM1,ASAP1,HAUS6,ATP5C1,TFAM,SIRT3,CNGA4,TMEM216,CEP57,IFT46,ATP5G2,RAB3IP,CEP290,TCTN2,IFT88,HAUS4,ATP5S,IDH2,CRTC3,IFT140,CLUAP1,CCP110,BBS2,ATP5H,FBF1,CEP192,ATP5A1,HAUS1,HAUS8,CEP89,B9D2,NINL,MAPRE1,NCOA6,IFT52,CCT8,PCNT,SFI1…
30630	Apolipoprotein A	NA	Blood_biochemistry	Adipose_Subcutaneous	Reactome	Organic cation transport	5	10	-3.90135e-05	1.23755e-05	-3.15249	0.00161902	0.00961131	SLC22A15,SLC22A5,SLC22A16,SLC22A1,SLC22A18
30630	Apolipoprotein A	NA	Blood_biochemistry	Adipose_Subcutaneous	Reactome	Organic cation/anion/zwitterion transport	6	15	-5.75923e-05	1.35572e-05	-4.24809	2.1567e-05	0.000314262	SLC22A15,SLC22A5,SLC22A16,SLC22A1,SLC22A18,SLC22A12
30630	Apolipoprotein A	NA	Blood_biochemistry	Adipose_Subcutaneous	Reactome	Oxygen-dependent proline hydroxylation of Hypoxia-inducible Factor Alpha	13	66	-8.05614e-05	1.99097e-05	-4.04634	5.20386e-05	0.000621142	PSMB2,LIMD1,PSMB9,PSMB1,PSMB7,PSMD13,PSMC3,PSMA4,PSMB3,PSMC5,UBA52,HIF3A,PSMF1
30630	Apolipoprotein A	NA	Blood_biochemistry	Adipose_Subcutaneous	Reactome	PERK regulates gene expression	7	29	-4.30763e-05	1.46153e-05	-2.94734	0.00320546	0.0168851	NFYC,DCP2,EXOSC1,EIF2S1,HERPUD1,EXOSC6,ATF4
30630	Apolipoprotein A	NA	Blood_biochemistry	Adipose_Subcutaneous	Reactome	PI Metabolism	14	84	7.13716e-05	2.07357e-05	3.44196	0.000577594	0.00412777	INPP4A,SACM1L,PIK3R4,PIK3CB,ENPP6,RUFY1,PIK3CG,PLEKHA1,SBF2,MTMR6,GDPD3,PIP4K2B,PI4KA,MTMR3
30630	Apolipoprotein A	NA	Blood_biochemistry	Adipose_Subcutaneous	Reactome	PIP3 activates AKT signaling	35	275	-0.000172508	3.18613e-05	-5.41434	6.1564e-08	2.03161e-06	CASP9,OTUD3,PSMB2,THEM4,GSK3B,PIK3CB,FGFR3,CNOT6L,LAMTOR3,CSNK2B,PSMB9,FRK,PSMB1,FGF20,FGF17,PPP2CB,PSMB7,TNKS2,PSMD13,PSMC3,PPP2R1B,PHC1,NEDD4,PSMA4,PHLPP2,CHD3,SUZ12,PSMB3,PIP4K2B,PSMC5,GRB2,CBX8,UBA52,PSMF1,CBX6
30630	Apolipoprotein A	NA	Blood_biochemistry	Adipose_Subcutaneous	Reactome	PIWI-interacting RNA (piRNA) biogenesis	7	29	-5.39221e-05	1.46455e-05	-3.68182	0.000231618	0.00206703	TDRKH,POLR2D,TDRD6,PIWIL2,POLR2L,POLR2E,MOV10L1
30630	Apolipoprotein A	NA	Blood_biochemistry	Adipose_Subcutaneous	Reactome	PLC beta mediated events	4	44	-3.28421e-05	1.10389e-05	-2.97512	0.002929	0.0156492	ADCY3,ADCY4,PLCB2,PRKCA
30630	Apolipoprotein A	NA	Blood_biochemistry	Adipose_Subcutaneous	Reactome	POU5F1 (OCT4), SOX2, NANOG activate genes related to proliferation	2	13	-4.81048e-05	7.8149e-06	-6.15553	7.49238e-10	3.65498e-08	TDGF1,POU5F1
30630	Apolipoprotein A	NA	Blood_biochemistry	Adipose_Subcutaneous	Reactome	PPARA activates gene expression	26	117	-9.28486e-05	2.82235e-05	-3.28976	0.00100285	0.00627841	NFYC,MED8,CYP4A11,ARNT,RGL1,AGT,GRHL1,NCOA1,FABP1,CLOCK,PPARGC1B,MED20,CDK19,FAM120B,FDFT1,NR1H3,MED19,MED21,SP1,MED4,MED31,MED24,MED13,MED16,NCOA6,MED15
30630	Apolipoprotein A	NA	Blood_biochemistry	Adipose_Subcutaneous	Reactome	PTEN Regulation	23	158	-0.000136493	2.62774e-05	-5.19431	2.05623e-07	5.76772e-06	OTUD3,PSMB2,CNOT6L,LAMTOR3,CSNK2B,PSMB9,FRK,PSMB1,PSMB7,TNKS2,PSMD13,PSMC3,PHC1,NEDD4,PSMA4,CHD3,SUZ12,PSMB3,PSMC5,CBX8,UBA52,PSMF1,CBX6
30630	Apolipoprotein A	NA	Blood_biochemistry	Adipose_Subcutaneous	Reactome	Packaging Of Telomere Ends	2	33	-2.56643e-05	6.67268e-06	-3.84618	0.000120001	0.00122756	HIST1H2BC,HIST1H2BK
30630	Apolipoprotein A	NA	Blood_biochemistry	Adipose_Subcutaneous	Reactome	Paradoxical activation of RAF signaling by kinase inactive BRAF	13	38	-7.77229e-05	1.99397e-05	-3.89789	9.70556e-05	0.00103711	CNKSR1,RAP1A,RAF1,TLN1,APBB1IP,VCL,HRAS,MAP3K11,MARK3,CSK,IQGAP1,ITGB3,YWHAB
30630	Apolipoprotein A	NA	Blood_biochemistry	Adipose_Subcutaneous	Reactome	Passive transport by Aquaporins	2	13	-2.02792e-05	7.82736e-06	-2.59081	0.00957555	0.0399396	AQP10,AQP3
30630	Apolipoprotein A	NA	Blood_biochemistry	Adipose_Subcutaneous	Reactome	Peptide hormone metabolism	14	87	-6.20066e-05	2.07153e-05	-2.99327	0.00276024	0.015034	AGT,CTNNB1,BCHE,CPE,EXOC3,EXOC2,CRHR2,ACHE,FFAR4,INHBC,MYO5A,SEC11C,PCSK2,CTSZ
30630	Apolipoprotein A	NA	Blood_biochemistry	Adipose_Subcutaneous	Reactome	Peroxisomal lipid metabolism	10	29	4.55754e-05	1.75128e-05	2.6024	0.00925782	0.0391973	ACOX3,AMACR,HSD17B4,ECI2,PHYH,ACOT4,DECR2,NUDT7,NUDT19,SLC25A17
30630	Apolipoprotein A	NA	Blood_biochemistry	Adipose_Subcutaneous	Reactome	Phenylalanine and tyrosine catabolism	5	11	4.40508e-05	1.2373e-05	3.56024	0.000370569	0.00307984	QDPR,PCBD1,HPD,GSTZ1,FAH
30630	Apolipoprotein A	NA	Blood_biochemistry	Adipose_Subcutaneous	Reactome	Phosphorylation of CD3 and TCR zeta chains	11	27	6.33383e-05	1.76464e-05	3.5893	0.000331616	0.00279754	HLA-DRA,HLA-DRB5,HLA-DRB1,HLA-DQA1,HLA-DQB1,HLA-DQA2,HLA-DQB2,HLA-DPA1,HLA-DPB1,PTPRJ,CSK
30630	Apolipoprotein A	NA	Blood_biochemistry	Adipose_Subcutaneous	Reactome	Pink/Parkin Mediated Mitophagy	6	22	-4.42556e-05	1.35501e-05	-3.26608	0.00109059	0.00665024	MFN2,PINK1,MFN1,TOMM7,UBA52,MAP1LC3A
30630	Apolipoprotein A	NA	Blood_biochemistry	Adipose_Subcutaneous	Reactome	Plasma lipoprotein assembly	2	19	-5.32255e-05	7.81551e-06	-6.81024	9.76256e-12	9.12799e-10	APOB,A2M
30630	Apolipoprotein A	NA	Blood_biochemistry	Adipose_Subcutaneous	Reactome	Plasma lipoprotein assembly, remodeling, and clearance	14	71	0.000197621	2.06382e-05	9.5755	1.02116e-21	2.86436e-19	APOB,HDLBP,LPL,CUBN,LIPA,AP2A2,NR1H3,A2M,LCAT,NPC1,LIPG,LSR,PLTP,LMF2
30630	Apolipoprotein A	NA	Blood_biochemistry	Adipose_Subcutaneous	Reactome	Plasma lipoprotein remodeling	6	32	0.000161539	1.35236e-05	11.9449	7.02301e-33	2.62661e-30	APOB,LPL,LCAT,LIPG,PLTP,LMF2
30630	Apolipoprotein A	NA	Blood_biochemistry	Adipose_Subcutaneous	Reactome	Platelet Aggregation (Plug Formation)	10	37	-5.92679e-05	1.74691e-05	-3.39272	0.000692103	0.00476405	RAP1A,ADRA2B,RAPGEF4,TLN1,APBB1IP,RAPGEF3,CSK,GP1BA,ITGB3,GRB2
30630	Apolipoprotein A	NA	Blood_biochemistry	Adipose_Subcutaneous	Reactome	Platelet activation, signaling and aggregation	44	259	0.000143645	3.67642e-05	3.90718	9.3399e-05	0.00100763	PDPN,RAP1A,FCER1G,ADRA2B,RAPGEF4,RAF1,TEX264,PIK3CB,P2RY12,DGKG,DGKQ,MMRN1,ANXA5,F2R,SPARC,LCP2,GNA12,DAGLB,DGKB,PPIA,SERPINE1,PIK3CG,RARRES2,YWHAZ,TLN1,APBB1IP,VCL,VEGFB,CTSW,ENDOD1,A2M,CLEC1B,RAPGEF3,GAS6,GNB5,CSK,SERPINF2,GP1BA,ITGB3,PRKCA,GRB2,ACTN4,GP6,ABHD12
30630	Apolipoprotein A	NA	Blood_biochemistry	Adipose_Subcutaneous	Reactome	Platelet sensitization by LDL	3	17	-4.97959e-05	9.57897e-06	-5.19846	2.01079e-07	5.76772e-06	APOB,PPP2CB,PPP2R1B
30630	Apolipoprotein A	NA	Blood_biochemistry	Adipose_Subcutaneous	Reactome	Pregnenolone biosynthesis	2	12	-2.77245e-05	7.80803e-06	-3.55077	0.000384167	0.00316337	STARD3NL,FDX1
30630	Apolipoprotein A	NA	Blood_biochemistry	Adipose_Subcutaneous	Reactome	Propionyl-CoA catabolism	2	5	-2.3597e-05	7.83175e-06	-3.013	0.00258704	0.0143696	MCEE,PCCB
30630	Apolipoprotein A	NA	Blood_biochemistry	Adipose_Subcutaneous	Reactome	Protein ubiquitination	18	77	-9.63252e-05	2.27183e-05	-4.23998	2.23607e-05	0.000316848	PEX14,RNF144A,HLTF,TMEM129,HIST1H2BC,HIST1H2BK,HLA-A,HLA-B,DERL1,VCP,PEX5,WDR61,RNF40,PEX12,UBE2Z,UBA52,PCNA,UBE2G2
30630	Apolipoprotein A	NA	Blood_biochemistry	Adipose_Subcutaneous	Reactome	Protein-protein interactions at synapses	9	88	4.73462e-05	1.66248e-05	2.84792	0.00440087	0.0221017	PDLIM5,EPB41L2,PPFIBP2,NRXN2,PPFIA1,SYT1,EPB41L3,GRIN2D,SHANK3
30630	Apolipoprotein A	NA	Blood_biochemistry	Adipose_Subcutaneous	Reactome	Purine catabolism	6	18	-3.80892e-05	1.35422e-05	-2.81263	0.00491421	0.0234627	DNPH1,NT5E,NUDT18,NT5C2,NT5C,ITPA
30630	Apolipoprotein A	NA	Blood_biochemistry	Adipose_Subcutaneous	Reactome	Pyrimidine salvage	2	11	-2.81502e-05	7.81642e-06	-3.60142	0.000316539	0.00269058	CDA,UCK1
30630	Apolipoprotein A	NA	Blood_biochemistry	Adipose_Subcutaneous	Reactome	RA biosynthesis pathway	7	22	5.04142e-05	1.27976e-05	3.93936	8.17197e-05	0.000898916	ADH4,ADH1A,ADH1C,ALDH8A1,AKR1C3,DHRS4,RDH13
30630	Apolipoprotein A	NA	Blood_biochemistry	Adipose_Subcutaneous	Reactome	RAB geranylgeranylation	12	65	6.92213e-05	1.91269e-05	3.61906	0.000295727	0.00255235	CHML,RAB6B,RAB24,RAB2A,RAB1B,RAB30,RAB38,RAB2B,RAB15,RAB40C,RAB5C,RAB31
30630	Apolipoprotein A	NA	Blood_biochemistry	Adipose_Subcutaneous	Reactome	RAF activation	7	25	-4.45223e-05	1.46029e-05	-3.04886	0.00229733	0.0129528	RAF1,PPP2CB,HRAS,MAP3K11,PPP2R1B,MARK3,YWHAB
30630	Apolipoprotein A	NA	Blood_biochemistry	Adipose_Subcutaneous	Reactome	RAF/MAP kinase cascade	41	239	-0.000233735	3.55579e-05	-6.57337	4.9273e-11	3.25202e-09	CNKSR1,PSMB2,RAP1A,SPTA1,SPTBN1,RAF1,FGFR3,LAMTOR3,PSMB9,FRS3,PSMB1,FGF20,FGF17,PPP2CB,TLN1,PSMB7,APBB1IP,RET,RASGEF1A,VCL,PSMD13,HRAS,PSMC3,MAP3K11,PPP2R1B,RASA3,MARK3,SPTBN5,CSK,PSMA4,IQGAP1,PSMB3,ITGB3,PSMC5,GRB2,SHC2,UBA52,PPP5C,GRIN2D,PSMF1,YWHAB
30630	Apolipoprotein A	NA	Blood_biochemistry	Adipose_Subcutaneous	Reactome	RHO GTPases Activate Rhotekin and Rhophilins	2	9	4.57799e-05	7.8194e-06	5.85465	4.78515e-09	1.85136e-07	RHPN1,RHPN2
30630	Apolipoprotein A	NA	Blood_biochemistry	Adipose_Subcutaneous	Reactome	RMTs methylate histone arginines	6	49	8.91533e-05	1.35521e-05	6.57856	4.75818e-11	3.25202e-09	PRMT6,HIST3H2A,HIST1H3A,RPS2,PRMT7,SMARCB1
30630	Apolipoprotein A	NA	Blood_biochemistry	Adipose_Subcutaneous	Reactome	RNA Polymerase II Pre-transcription Events	20	84	-6.75232e-05	2.48653e-05	-2.71556	0.00661679	0.0299356	TAF13,ERCC3,POLR2D,EAF2,TAF9,AFF4,NELFE,TAF11,GTF2H5,TBP,TAF6,TAF2,POLR2L,GTF2H1,WDR61,SUPT4H1,POLR2E,GTF2F1,ERCC2,NELFCD
30630	Apolipoprotein A	NA	Blood_biochemistry	Adipose_Subcutaneous	Reactome	ROS, RNS production in phagocytes	7	32	-5.46949e-05	1.46089e-05	-3.74393	0.000181198	0.00170843	NCF2,ATP6V1E2,ATP6V0E2,TCIRG1,ATP6V0A2,NOS2,ATP6V1E1
30630	Apolipoprotein A	NA	Blood_biochemistry	Adipose_Subcutaneous	Reactome	RUNX1 regulates transcription of genes involved in differentiation of HSCs	16	99	-7.51653e-05	2.12509e-05	-3.53704	0.000404704	0.00319411	PSMB2,H3F3A,HIST1H3A,HIST1H2BC,HIST1H2BK,PSMB9,PSMB1,PSMB7,PSMD13,PSMC3,PSMA4,PSMB3,PSMC5,UBA52,PSMF1,ITCH
30630	Apolipoprotein A	NA	Blood_biochemistry	Adipose_Subcutaneous	Reactome	Reactions specific to the complex N-glycan synthesis pathway	2	10	-3.11936e-05	7.82087e-06	-3.98851	6.65068e-05	0.000753744	MGAT2,CHST8
30630	Apolipoprotein A	NA	Blood_biochemistry	Adipose_Subcutaneous	Reactome	Receptor Mediated Mitophagy	3	11	-6.49297e-05	9.58163e-06	-6.77648	1.23371e-11	9.22812e-10	CSNK2B,PGAM5,MAP1LC3A
30630	Apolipoprotein A	NA	Blood_biochemistry	Adipose_Subcutaneous	Reactome	Recruitment and ATM-mediated phosphorylation of repair and signaling proteins at DNA double strand breaks	12	59	-6.2823e-05	1.86189e-05	-3.37416	0.000740523	0.0049959	BARD1,FAM175A,HIST1H2BC,HIST1H2BK,RNF8,EYA1,MAPK8,KDM4B,BABAM1,UBA52,PPP5C,EYA2
30630	Apolipoprotein A	NA	Blood_biochemistry	Adipose_Subcutaneous	Reactome	Recycling of bile acids and salts	2	16	-2.21577e-05	7.82068e-06	-2.83322	0.00460844	0.022669	NCOA1,ABCC3
30630	Apolipoprotein A	NA	Blood_biochemistry	Adipose_Subcutaneous	Reactome	Regulation of APC/C activators between G1/S and early anaphase	16	80	-8.99828e-05	2.20939e-05	-4.07274	4.64748e-05	0.000566791	PSMB2,ANAPC4,SKP1,PSMB9,PSMB1,CDC26,PSMB7,PSMD13,PSMC3,CDC16,PSMA4,PSMB3,CDC27,PSMC5,UBA52,PSMF1
30630	Apolipoprotein A	NA	Blood_biochemistry	Adipose_Subcutaneous	Reactome	Regulation of PTEN stability and activity	16	69	-0.000120076	2.17994e-05	-5.50825	3.62733e-08	1.23329e-06	OTUD3,PSMB2,CSNK2B,PSMB9,FRK,PSMB1,PSMB7,TNKS2,PSMD13,PSMC3,NEDD4,PSMA4,PSMB3,PSMC5,UBA52,PSMF1
30630	Apolipoprotein A	NA	Blood_biochemistry	Adipose_Subcutaneous	Reactome	Regulation of RAS by GAPs	13	68	-9.45641e-05	1.98982e-05	-4.75239	2.01126e-06	3.76106e-05	PSMB2,PSMB9,PSMB1,PSMB7,PSMD13,HRAS,PSMC3,RASA3,PSMA4,PSMB3,PSMC5,UBA52,PSMF1
30630	Apolipoprotein A	NA	Blood_biochemistry	Adipose_Subcutaneous	Reactome	Regulation of TLR by endogenous ligand	3	16	-2.80475e-05	9.5629e-06	-2.93295	0.00335783	0.017442	APOB,TLR2,CD14
30630	Apolipoprotein A	NA	Blood_biochemistry	Adipose_Subcutaneous	Reactome	Regulation of activated PAK-2p34 by proteasome mediated degradation	11	50	-8.31426e-05	1.83077e-05	-4.54141	5.59026e-06	9.80043e-05	PSMB2,PSMB9,PSMB1,PSMB7,PSMD13,PSMC3,PSMA4,PSMB3,PSMC5,UBA52,PSMF1
30630	Apolipoprotein A	NA	Blood_biochemistry	Adipose_Subcutaneous	Reactome	Regulation of beta-cell development	2	33	-6.06895e-05	7.81564e-06	-7.76513	8.1828e-15	1.02012e-12	NR5A2,MAFA
30630	Apolipoprotein A	NA	Blood_biochemistry	Adipose_Subcutaneous	Reactome	Regulation of expression of SLITs and ROBOs	39	173	-0.000145812	3.44725e-05	-4.22982	2.33951e-05	0.000324065	PSMB2,RPS8,LHX4,RPSA,RPL29,RPL9,RPS14,PSMB9,RPS18,RPL10A,PSMB1,HOXA2,RPL8,RPS6,PSMB7,RPL12,RPS24,PSMD13,RPS13,PSMC3,RPS3,ROBO3,RPLP0,UPF3A,RPS29,RPL36AL,RPS27L,PSMA4,RPS2,RNPS1,RPL13,PSMB3,PSMC5,RPS28,UBA52,RPS9,RPL28,RPS5,PSMF1
30630	Apolipoprotein A	NA	Blood_biochemistry	Adipose_Subcutaneous	Reactome	Regulation of mRNA stability by proteins that bind AU-rich elements	17	89	-7.56506e-05	2.27758e-05	-3.32153	0.000895362	0.00567568	PSMB2,DCP2,PSMB9,PSMB1,YWHAZ,PSMB7,EXOSC1,PSMD13,PSMC3,PSMA4,EXOSC6,PSMB3,PSMC5,PRKCA,UBA52,PSMF1,YWHAB
30630	Apolipoprotein A	NA	Blood_biochemistry	Adipose_Subcutaneous	Reactome	Regulation of ornithine decarboxylase (ODC)	10	51	-8.39307e-05	1.74474e-05	-4.81049	1.50632e-06	3.01803e-05	PSMB2,PSMB9,PSMB1,PSMB7,PSMD13,PSMC3,PSMA4,PSMB3,PSMC5,PSMF1
30630	Apolipoprotein A	NA	Blood_biochemistry	Adipose_Subcutaneous	Reactome	Regulation of pyruvate dehydrogenase (PDH) complex	2	16	3.32063e-05	7.8267e-06	4.2427	2.2092e-05	0.000316848	PDHB,GSTZ1
30630	Apolipoprotein A	NA	Blood_biochemistry	Adipose_Subcutaneous	Reactome	Retinoid metabolism and transport	7	44	0.000111567	1.46428e-05	7.61922	2.55974e-14	2.87203e-12	HSPG2,APOB,PLB1,LPL,AKR1C3,BCO2,SDC4
30630	Apolipoprotein A	NA	Blood_biochemistry	Adipose_Subcutaneous	Reactome	Reversal of alkylation damage by DNA dioxygenases	2	7	2.53921e-05	7.8332e-06	3.24161	0.00118871	0.00717063	ASCC1,ALKBH5
30630	Apolipoprotein A	NA	Blood_biochemistry	Adipose_Subcutaneous	Reactome	Ribosomal scanning and start codon recognition	19	59	-8.7405e-05	2.40598e-05	-3.63282	0.000280392	0.00245781	RPS8,RPSA,RPS14,RPS18,EIF3B,RPS6,RPS24,EIF3F,RPS13,RPS3,EIF4B,RPS29,EIF2S1,RPS27L,RPS2,EIF3C,RPS28,RPS9,RPS5
30630	Apolipoprotein A	NA	Blood_biochemistry	Adipose_Subcutaneous	Reactome	SLC-mediated transmembrane transport	40	246	-9.35391e-05	3.49897e-05	-2.67334	0.00751052	0.0332642	SLC9A1,SLC5A9,SLC44A5,SLC44A3,SLC22A15,SLC6A1,SLC4A7,SLC26A1,SLC2A9,SLC9A3,SLC12A7,EMB,SLC22A5,SLC36A1,SLC17A5,SLC22A16,SLC16A10,SLC22A1,SRI,SLC20A2,SLC26A7,SLC1A1,SLC28A3,SLC2A8,SLC22A18,SLC3A2,SLC22A12,SLC36A4,SLCO1C1,SLC41A2,SLC24A4,SLC5A11,SLC7A5,CTNS,SLC47A1,SLC14A1,SLC7A9,SLC12A5,SLC2A10,SLC5A4
30630	Apolipoprotein A	NA	Blood_biochemistry	Adipose_Subcutaneous	Reactome	SMAD2/SMAD3:SMAD4 heterotrimer regulates transcription	5	32	-3.93506e-05	1.23503e-05	-3.18619	0.00144175	0.00865049	SERPINE1,SP1,SMAD2,UBA52,TGIF2
30630	Apolipoprotein A	NA	Blood_biochemistry	Adipose_Subcutaneous	Reactome	SUMOylation	25	119	7.29757e-05	2.79061e-05	2.61505	0.00892203	0.0380628	RWDD3,NUP35,SATB1,NUP43,NUPL2,WRN,RAD21,NSMCE4A,RAD52,PHC1,NUP107,TDG,EID3,PIAS1,RPA1,CHD3,SUZ12,PCGF2,NUP85,CBX8,SEH1L,PIAS2,SAE1,PCNA,NUP50
30630	Apolipoprotein A	NA	Blood_biochemistry	Adipose_Subcutaneous	Reactome	SUMOylation of chromatin organization proteins	15	57	7.15513e-05	2.14393e-05	3.33739	0.000845805	0.0055174	NUP35,SATB1,NUP43,NUPL2,PHC1,NUP107,PIAS1,CHD3,SUZ12,PCGF2,NUP85,CBX8,SEH1L,PIAS2,NUP50
30630	Apolipoprotein A	NA	Blood_biochemistry	Adipose_Subcutaneous	Reactome	SUMOylation of transcription factors	2	20	3.89722e-05	7.81954e-06	4.98395	6.23353e-07	1.48809e-05	PIAS1,PIAS2
30630	Apolipoprotein A	NA	Blood_biochemistry	Adipose_Subcutaneous	Reactome	Scavenging by Class A Receptors	7	19	-4.85572e-05	1.46151e-05	-3.3224	0.000892582	0.00567568	COLEC11,APOB,MARCO,MASP1,SCARA5,HSP90B1,COLEC12
30630	Apolipoprotein A	NA	Blood_biochemistry	Adipose_Subcutaneous	Reactome	Scavenging by Class H Receptors	2	4	-4.45031e-05	7.82772e-06	-5.68531	1.30697e-08	4.73038e-07	APOB,SPARC
30630	Apolipoprotein A	NA	Blood_biochemistry	Adipose_Subcutaneous	Reactome	Selenoamino acid metabolism	29	118	-9.82766e-05	2.98515e-05	-3.29218	0.000994251	0.00626713	RPS8,RPSA,RPL29,EEFSEC,RPL9,LARS,RPS14,RPS18,RPL10A,GNMT,AIMP2,RPL8,RPS6,RPL12,RPS24,PAPSS2,RPS13,RPS3,RPLP0,RPS29,RPL36AL,RPS27L,RPS2,RPL13,RPS28,UBA52,RPS9,RPL28,RPS5
30630	Apolipoprotein A	NA	Blood_biochemistry	Adipose_Subcutaneous	Reactome	Separation of Sister Chromatids	37	171	-8.95942e-05	3.36588e-05	-2.66184	0.00777194	0.0340629	PSMB2,ITGB3BP,AHCTF1,SPC25,DYNC1I2,ANAPC4,CENPC,CENPU,CENPK,CENPH,SPDL1,PSMB9,CENPQ,NUP43,PSMB1,DYNC1I1,PPP2CB,RAD21,CENPP,CDC26,PSMB7,PSMD13,PSMC3,PPP2R1B,NUP107,CDC16,PSMA4,PSMB3,CDC27,SKA2,PSMC5,NUP85,SEH1L,UBA52,B9D2,PSMF1,MAPRE1
30630	Apolipoprotein A	NA	Blood_biochemistry	Adipose_Subcutaneous	Reactome	Signal transduction by L1	3	21	-3.26818e-05	9.57434e-06	-3.41348	0.000641477	0.00452665	ITGA9,CSNK2B,ITGB3
30630	Apolipoprotein A	NA	Blood_biochemistry	Adipose_Subcutaneous	Reactome	Signaling by BRAF and RAF fusions	16	58	-7.40884e-05	2.25333e-05	-3.28795	0.00100932	0.00627841	CNKSR1,RAP1A,RAF1,SND1,TRIM24,KIAA1549,ZC3HAV1,TLN1,APBB1IP,VCL,HRAS,MARK3,CSK,IQGAP1,ITGB3,YWHAB
30630	Apolipoprotein A	NA	Blood_biochemistry	Adipose_Subcutaneous	Reactome	Signaling by EGFR	7	43	-3.85126e-05	1.46086e-05	-2.6363	0.00838201	0.0360316	STAM2,PTPN12,HRAS,CBL,CSK,GRB2,UBA52
30630	Apolipoprotein A	NA	Blood_biochemistry	Adipose_Subcutaneous	Reactome	Signaling by FGFR	16	89	-6.52667e-05	2.20415e-05	-2.96108	0.00306583	0.0163027	POLR2D,GALNT3,FGFR3,FGFBP2,HNRNPH1,FRS3,FGF20,FGF17,PPP2CB,HRAS,POLR2L,CBL,GRB2,POLR2E,GTF2F1,UBA52
30630	Apolipoprotein A	NA	Blood_biochemistry	Adipose_Subcutaneous	Reactome	Signaling by FGFR2	14	75	-5.45124e-05	2.06086e-05	-2.64513	0.00816634	0.035377	POLR2D,FGFBP2,HNRNPH1,FRS3,FGF20,FGF17,PPP2CB,HRAS,POLR2L,CBL,GRB2,POLR2E,GTF2F1,UBA52
30630	Apolipoprotein A	NA	Blood_biochemistry	Adipose_Subcutaneous	Reactome	Signaling by FGFR3	10	40	-4.52492e-05	1.74606e-05	-2.5915	0.00955643	0.0399396	GALNT3,FGFR3,FRS3,FGF20,FGF17,PPP2CB,HRAS,CBL,GRB2,UBA52
30630	Apolipoprotein A	NA	Blood_biochemistry	Adipose_Subcutaneous	Reactome	Signaling by FGFR3 fusions in cancer	3	10	-2.98651e-05	9.56744e-06	-3.12154	0.00179925	0.0105144	FGFR3,HRAS,GRB2
30630	Apolipoprotein A	NA	Blood_biochemistry	Adipose_Subcutaneous	Reactome	Signaling by Insulin receptor	13	75	-5.43493e-05	1.98956e-05	-2.73173	0.00630063	0.0289725	THEM4,ATP6V1E2,PIK3R4,PIK3CB,FGFR3,ATP6V0E2,FGF20,FGF17,HRAS,TCIRG1,ATP6V0A2,GRB2,ATP6V1E1
30630	Apolipoprotein A	NA	Blood_biochemistry	Adipose_Subcutaneous	Reactome	Signaling by NOTCH1	5	73	3.71331e-05	1.2344e-05	3.0082	0.00262825	0.0145266	SKP1,DTX2,PSEN1,UBA52,ITCH
30630	Apolipoprotein A	NA	Blood_biochemistry	Adipose_Subcutaneous	Reactome	Signaling by NTRK2 (TRKB)	4	25	-3.7386e-05	1.10838e-05	-3.37301	0.000743596	0.0049959	DOCK3,FRS3,HRAS,GRB2
30630	Apolipoprotein A	NA	Blood_biochemistry	Adipose_Subcutaneous	Reactome	Signaling by RAS mutants	14	51	-7.15651e-05	2.06821e-05	-3.46024	0.000539773	0.00395833	CNKSR1,RAP1A,RAF1,TLN1,APBB1IP,VCL,HRAS,MAP3K11,RASA3,MARK3,CSK,IQGAP1,ITGB3,YWHAB
30630	Apolipoprotein A	NA	Blood_biochemistry	Adipose_Subcutaneous	Reactome	Signaling by ROBO receptors	48	219	-0.000130112	3.82062e-05	-3.40551	0.000660483	0.00460287	PSMB2,RPS8,LHX4,CXCR4,SRGAP3,RPSA,RPL29,PFN2,RPL9,RPS14,CAP2,PSMB9,RPS18,RPL10A,PSMB1,HOXA2,RPL8,RPS6,PSMB7,RPL12,RPS24,PSMD13,RPS13,PSMC3,RPS3,ROBO3,NELL2,SRGAP1,RPLP0,UPF3A,RPS29,RPL36AL,SOS2,RPS27L,PSMA4,RPS2,RNPS1,RPL13,PSMB3,PSMC5,PRKCA,RPS28,UBA52,PAK4,RPS9,RPL28,RPS5,PSMF1
30630	Apolipoprotein A	NA	Blood_biochemistry	Adipose_Subcutaneous	Reactome	Signaling by Receptor Tyrosine Kinases	70	434	-0.000129454	4.56724e-05	-2.8344	0.00459157	0.022669	PTPRU,RAP1A,THEM4,RIT1,LAMC2,NCF2,ATP6V1E2,POLR2D,PTPN18,STAM2,GALNT3,COL4A4,COL4A3,CTNNB1,MST1,DOCK3,PIK3R4,PIK3CB,MUC20,FGFR3,FGFBP2,ITGA2,CTNNA1,HNRNPH1,FRS3,WASF1,PTPN12,LAMB1,CAV1,ATP6V0E2,FGF20,FGF17,PPP2CB,SHB,HRAS,POLR2L,AP2A2,PTPRJ,VEGFB,TCIRG1,PGR,PPP2R1B,CBL,ATP6V0A2,WASF3,PSEN1,NEDD4,MAP2K5,CSK,MEF2A,RANBP10,WWOX,ITGB3,PRKCA,GGA3,GRB2,YES1,ADCYAP1,SHC2,POLR2E,GTF2F1,UBA52,SPINT2,ITCH,…
30630	Apolipoprotein A	NA	Blood_biochemistry	Adipose_Subcutaneous	Reactome	Signaling by Retinoic Acid	9	43	7.2026e-05	1.49114e-05	4.83027	1.36418e-06	2.83446e-05	PDHB,ADH4,ADH1A,ADH1C,ALDH8A1,AKR1C3,DHRS4,RARA,RDH13
30630	Apolipoprotein A	NA	Blood_biochemistry	Adipose_Subcutaneous	Reactome	Signaling by SCF-KIT	7	43	-4.05045e-05	1.46372e-05	-2.76723	0.00565381	0.0263219	PTPRU,HRAS,CBL,PRKCA,GRB2,YES1,MMP9
30630	Apolipoprotein A	NA	Blood_biochemistry	Adipose_Subcutaneous	Reactome	Signaling by WNT in cancer	7	34	4.24831e-05	1.46523e-05	2.89941	0.00373893	0.0192435	CTNNB1,GSK3B,PPP2CB,FZD8,TNKS2,PPP2R1B,KREMEN1
30630	Apolipoprotein A	NA	Blood_biochemistry	Adipose_Subcutaneous	Reactome	Signaling by cytosolic FGFR1 fusion mutants	2	18	2.20154e-05	7.81894e-06	2.81566	0.00486809	0.023442	TRIM24,GRB2
30630	Apolipoprotein A	NA	Blood_biochemistry	Adipose_Subcutaneous	Reactome	Signaling by high-kinase activity BRAF mutants	12	34	-6.60461e-05	1.91486e-05	-3.44913	0.00056247	0.00409799	CNKSR1,RAP1A,RAF1,TLN1,APBB1IP,VCL,HRAS,MARK3,CSK,IQGAP1,ITGB3,YWHAB
30630	Apolipoprotein A	NA	Blood_biochemistry	Adipose_Subcutaneous	Reactome	Signaling by the B Cell Receptor (BCR)	23	180	-0.000137638	2.67773e-05	-5.14009	2.74782e-07	7.16989e-06	PSMB2,PPP3R1,DAPP1,SKP1,PSMB9,PSMB1,PPIA,PSMB7,PSMD13,HRAS,PSMC3,CBL,IGHV1-69,PSMA4,NFATC3,PSMB3,PSMC5,CD79B,GRB2,MALT1,UBA52,CD22,PSMF1
30630	Apolipoprotein A	NA	Blood_biochemistry	Adipose_Subcutaneous	Reactome	Stabilization of p53	12	57	-7.6596e-05	1.91176e-05	-4.00656	6.16245e-05	0.000706859	PSMB2,MDM4,PSMB9,PSMB1,PSMB7,PSMD13,PSMC3,PSMA4,PSMB3,PSMC5,UBA52,PSMF1
30630	Apolipoprotein A	NA	Blood_biochemistry	Adipose_Subcutaneous	Reactome	Steroid hormones	11	45	-5.58959e-05	1.83245e-05	-3.05034	0.00228604	0.0129528	SRD5A3,HSD17B11,CYP21A2,STARD3NL,HSD17B3,CUBN,HSD17B12,FDX1,CYP27B1,HSD17B1,HSD17B14
30630	Apolipoprotein A	NA	Blood_biochemistry	Adipose_Subcutaneous	Reactome	Striated Muscle Contraction	5	34	-6.299e-05	1.23339e-05	-5.10707	3.27407e-07	8.16334e-06	VIM,ACTN3,TPM1,MYH3,MYL4
30630	Apolipoprotein A	NA	Blood_biochemistry	Adipose_Subcutaneous	Reactome	Synthesis of pyrophosphates in the cytosol	3	10	2.90142e-05	9.58376e-06	3.02743	0.00246666	0.0138379	PPIP5K2,IPPK,NUDT4
30630	Apolipoprotein A	NA	Blood_biochemistry	Adipose_Subcutaneous	Reactome	TNFR2 non-canonical NF-kB pathway	18	101	-0.000122709	2.34729e-05	-5.22769	1.71761e-07	5.20853e-06	TNFRSF18,TNFRSF25,PSMB2,SKP1,PSMB9,PSMB1,TNFRSF11B,PSMB7,PSMD13,PSMC3,BIRC3,PSMA4,TNFSF12,PSMB3,PSMC5,UBA52,PSMF1,CD40
30630	Apolipoprotein A	NA	Blood_biochemistry	Adipose_Subcutaneous	Reactome	TP53 Regulates Transcription of Death Receptors and Ligands	4	12	-2.98165e-05	1.12124e-05	-2.65924	0.00783215	0.0341933	TP53BP2,TNFRSF10C,TNFRSF10A,FAS
30630	Apolipoprotein A	NA	Blood_biochemistry	Adipose_Subcutaneous	Reactome	Tandem pore domain potassium channels	2	12	-2.03533e-05	7.80992e-06	-2.60608	0.00915891	0.0389254	KCNK1,KCNK17
30630	Apolipoprotein A	NA	Blood_biochemistry	Adipose_Subcutaneous	Reactome	The NLRP3 inflammasome	3	13	2.60802e-05	9.55996e-06	2.72807	0.00637096	0.0291764	TXN,PANX1,PSTPIP1
30630	Apolipoprotein A	NA	Blood_biochemistry	Adipose_Subcutaneous	Reactome	The role of GTSE1 in G2/M progression after G2 checkpoint	12	60	-7.65812e-05	1.91161e-05	-4.00612	6.17399e-05	0.000706859	PSMB2,PSMB9,PSMB1,PSMB7,PSMD13,PSMC3,PSMA4,PSMB3,PSMC5,UBA52,PSMF1,MAPRE1
30630	Apolipoprotein A	NA	Blood_biochemistry	Adipose_Subcutaneous	Reactome	Tie2 Signaling	4	18	-3.69797e-05	1.10774e-05	-3.3383	0.000843043	0.0055174	GRB14,PIK3CB,HRAS,GRB2
30630	Apolipoprotein A	NA	Blood_biochemistry	Adipose_Subcutaneous	Reactome	Toll-Like Receptors Cascades	21	154	-0.000100574	2.53094e-05	-3.97377	7.07597e-05	0.000786063	CTSS,APOB,CASP8,PIK3R4,TLR2,TICAM2,SKP1,CD14,MAPK9,LY86,AGER,PPP2CB,MAPK8,SIGIRR,BIRC3,PPP2R1B,HSP90B1,PELI2,MEF2A,UBA52,S100B
30630	Apolipoprotein A	NA	Blood_biochemistry	Adipose_Subcutaneous	Reactome	Trafficking and processing of endosomal TLR	2	13	-5.30669e-05	7.82261e-06	-6.78378	1.17293e-11	9.22812e-10	CTSS,HSP90B1
30630	Apolipoprotein A	NA	Blood_biochemistry	Adipose_Subcutaneous	Reactome	Transcriptional activity of SMAD2/SMAD3:SMAD4 heterotrimer	6	44	-4.53628e-05	1.35447e-05	-3.34912	0.000810789	0.00538287	SERPINE1,SP1,PPM1A,SMAD2,UBA52,TGIF2
30630	Apolipoprotein A	NA	Blood_biochemistry	Adipose_Subcutaneous	Reactome	Transcriptional regulation by RUNX1	26	218	-8.27905e-05	2.6983e-05	-3.06825	0.00215339	0.0122645	TNFRSF18,PSMB2,PRMT6,H3F3A,OCLN,HIST1H3A,HIST1H2BC,HIST1H2BK,CSNK2B,PSMB9,PSMB1,PSMB7,PSMD13,PSMC3,PHC1,PSMA4,GP1BA,PSMB3,PSMC5,CBX8,UBA52,PSMF1,ITCH,MYL9,SMARCB1,CBX6
30630	Apolipoprotein A	NA	Blood_biochemistry	Adipose_Subcutaneous	Reactome	Transcriptional regulation by RUNX3	13	96	-8.17038e-05	1.98843e-05	-4.10895	3.97563e-05	0.000506893	PSMB2,ITGA4,CTNNB1,PSMB9,PSMB1,PSMB7,PSMD13,PSMC3,PSMA4,PSMB3,PSMC5,UBA52,PSMF1
30630	Apolipoprotein A	NA	Blood_biochemistry	Adipose_Subcutaneous	Reactome	Transcriptional regulation of pluripotent stem cells	7	45	-5.38497e-05	1.46281e-05	-3.68126	0.000232126	0.00206703	POLR2D,TDGF1,POU5F1,POLR2L,SMAD2,POLR2E,HIF3A
30630	Apolipoprotein A	NA	Blood_biochemistry	Adipose_Subcutaneous	Reactome	Transcriptional regulation of white adipocyte differentiation	17	88	0.000109082	2.28523e-05	4.77338	1.81251e-06	3.56779e-05	MED8,NCOA1,MED20,CDK19,FAM120B,LPL,NR1H3,MED19,MED21,MED4,KLF5,MED31,MED24,MED13,MED16,NCOA6,MED15
30630	Apolipoprotein A	NA	Blood_biochemistry	Adipose_Subcutaneous	Reactome	Translocation of ZAP-70 to Immunological synapse	9	24	4.50801e-05	1.58338e-05	2.84709	0.00441246	0.0221017	HLA-DRA,HLA-DRB5,HLA-DRB1,HLA-DQA1,HLA-DQB1,HLA-DQA2,HLA-DQB2,HLA-DPA1,HLA-DPB1
30630	Apolipoprotein A	NA	Blood_biochemistry	Adipose_Subcutaneous	Reactome	Transport of bile salts and organic acids, metal ions and amine compounds	14	86	-9.9677e-05	2.06809e-05	-4.81977	1.43794e-06	2.9334e-05	SLC44A5,SLC44A3,SLC22A15,SLC6A1,EMB,SLC22A5,SLC22A16,SLC22A1,SLC22A18,SLC22A12,SLC41A2,SLC5A11,SLC47A1,SLC14A1
30630	Apolipoprotein A	NA	Blood_biochemistry	Adipose_Subcutaneous	Reactome	Transport of gamma-carboxylated protein precursors from the endoplasmic reticulum to the Golgi apparatus	2	9	2.86012e-05	7.76464e-06	3.68352	0.000230075	0.00206703	PROZ,GAS6
30630	Apolipoprotein A	NA	Blood_biochemistry	Adipose_Subcutaneous	Reactome	Ub-specific processing proteases	32	205	-0.000158046	3.06097e-05	-5.16328	2.42814e-07	6.53534e-06	MUL1,USP48,PSMB2,USP24,MDM4,HIST3H2A,STAM2,USP37,TADA3,CDC25A,RNF123,SMAD1,HIST1H2BC,HIST1H2BK,PSMB9,PSMB1,PSMB7,TNKS2,PSMD13,DDB2,PSMC3,BIRC3,USP44,PSMA4,CCP110,RHOT1,PSMB3,PSMC5,USP14,SMAD2,UBA52,PSMF1
30630	Apolipoprotein A	NA	Blood_biochemistry	Adipose_Subcutaneous	Reactome	Ubiquitin Mediated Degradation of Phosphorylated Cdc25A	12	53	-7.67316e-05	1.91298e-05	-4.0111	6.04511e-05	0.000706522	PSMB2,CDC25A,PSMB9,PSMB1,PSMB7,PSMD13,PSMC3,PSMA4,PSMB3,PSMC5,UBA52,PSMF1
30630	Apolipoprotein A	NA	Blood_biochemistry	Adipose_Subcutaneous	Reactome	Ubiquitin-dependent degradation of Cyclin D	12	52	-4.94086e-05	1.91297e-05	-2.58282	0.0098002	0.040575	PSMB2,GSK3B,PSMB9,PSMB1,PSMB7,PSMD13,PSMC3,PSMA4,PSMB3,PSMC5,UBA52,PSMF1
30630	Apolipoprotein A	NA	Blood_biochemistry	Adipose_Subcutaneous	Reactome	Unfolded Protein Response (UPR)	15	100	-9.13593e-05	2.13941e-05	-4.27031	1.95265e-05	0.000292116	NFYC,CREB3L4,DCP2,SEC61G,TLN1,EXOSC1,DDX11,HSP90B1,DNAJC3,EIF2S1,PLA2G4B,HERPUD1,EXOSC6,WIPI1,ATF4
30630	Apolipoprotein A	NA	Blood_biochemistry	Adipose_Subcutaneous	Reactome	Unwinding of DNA	2	12	3.42387e-05	7.81765e-06	4.37967	1.18902e-05	0.000190583	MCM6,MCM8
30630	Apolipoprotein A	NA	Blood_biochemistry	Adipose_Subcutaneous	Reactome	Urea cycle	4	10	-4.40155e-05	1.10612e-05	-3.97925	6.91496e-05	0.000775858	CPS1,SLC25A15,NMRAL1,NAGS
30630	Apolipoprotein A	NA	Blood_biochemistry	Adipose_Subcutaneous	Reactome	VLDL clearance	2	6	-3.72411e-05	7.81901e-06	-4.76289	1.90934e-06	3.63097e-05	APOB,LSR
30630	Apolipoprotein A	NA	Blood_biochemistry	Adipose_Subcutaneous	Reactome	VLDLR internalisation and degradation	2	12	5.51567e-05	7.82129e-06	7.05213	1.76593e-12	1.80124e-10	AP2A2,NR1H3
30630	Apolipoprotein A	NA	Blood_biochemistry	Adipose_Subcutaneous	Reactome	Vif-mediated degradation of APOBEC3G	12	55	-7.76358e-05	1.91189e-05	-4.06068	4.89433e-05	0.000590478	PSMB2,PSMB9,PSMB1,PSMB7,PSMD13,PSMC3,PSMA4,PSMB3,PSMC5,UBA52,PSMF1,APOBEC3G
30630	Apolipoprotein A	NA	Blood_biochemistry	Adipose_Subcutaneous	Reactome	Visual phototransduction	20	100	0.000136866	2.47237e-05	5.53582	3.10038e-08	1.08707e-06	HSPG2,APOB,PLB1,GRK4,CNGA1,CYP4V2,GUCA1B,OPN1SW,LPL,AKR1C3,NMT2,BCO2,FNTB,GNB5,RCVRN,HSD17B1,NMT1,PRKCA,PDE6G,SDC4
30630	Apolipoprotein A	NA	Blood_biochemistry	Adipose_Subcutaneous	Reactome	Vitamin D (calciferol) metabolism	2	11	-2.73311e-05	7.81852e-06	-3.49569	0.00047291	0.00353737	CUBN,CYP27B1
30630	Apolipoprotein A	NA	Blood_biochemistry	Adipose_Subcutaneous	Reactome	Vpu mediated degradation of CD4	12	53	-8.52474e-05	1.91282e-05	-4.45664	8.32845e-06	0.000137419	PSMB2,SKP1,PSMB9,PSMB1,PSMB7,PSMD13,PSMC3,PSMA4,PSMB3,PSMC5,UBA52,PSMF1
30630	Apolipoprotein A	NA	Blood_biochemistry	Adipose_Subcutaneous	Reactome	XBP1(S) activates chaperone genes	6	59	-5.79081e-05	1.35782e-05	-4.2648	2.00144e-05	0.000295475	SEC61G,TLN1,DDX11,DNAJC3,PLA2G4B,WIPI1
30630	Apolipoprotein A	NA	Blood_biochemistry	Adipose_Subcutaneous	Reactome	mRNA decay by 3' to 5' exoribonuclease	7	16	4.12779e-05	1.46316e-05	2.82115	0.00478557	0.0231913	SKIV2L,HBS1L,EXOSC1,DCPS,WDR61,EXOSC6,NT5C3B
30630	Apolipoprotein A	NA	Blood_biochemistry	Adipose_Subcutaneous	Reactome	mTOR signalling	5	40	-5.55706e-05	1.23846e-05	-4.48707	7.22376e-06	0.000122804	LAMTOR3,RPS6,EIF4B,PPM1A,YWHAB
30630	Apolipoprotein A	NA	Blood_biochemistry	Adipose_Subcutaneous	Reactome	mTORC1-mediated signalling	4	23	-4.96187e-05	1.10759e-05	-4.47988	7.47143e-06	0.000125119	LAMTOR3,RPS6,EIF4B,YWHAB
30630	Apolipoprotein A	NA	Blood_biochemistry	Adipose_Subcutaneous	Reactome	tRNA Aminoacylation	13	42	7.69918e-05	1.99135e-05	3.86631	0.000110516	0.00114814	WARS2,TARS2,DARS2,LARS2,TARS,HARS,LARS,VARS2,AIMP2,PPA1,NARS2,CARS2,EARS2
30630	Apolipoprotein A	NA	Blood_biochemistry	Adipose_Visceral_Omentum	Reactome	APOBEC3G mediated resistance to HIV-1 infection	2	11	2.33024e-05	7.81623e-06	2.98128	0.00287066	0.0226275	BANF1,APOBEC3G
30630	Apolipoprotein A	NA	Blood_biochemistry	Adipose_Visceral_Omentum	Reactome	ATF4 activates genes	3	26	-4.93731e-05	9.5725e-06	-5.1578	2.50026e-07	1.25638e-05	ATF6,HERPUD1,EXOSC6
30630	Apolipoprotein A	NA	Blood_biochemistry	Adipose_Visceral_Omentum	Reactome	Activation of HOX genes during differentiation	5	91	-4.7887e-05	1.23885e-05	-3.86544	0.000110912	0.00181986	H3F3A,POLR2D,HIST1H2BJ,H2AFJ,HOXB2
30630	Apolipoprotein A	NA	Blood_biochemistry	Adipose_Visceral_Omentum	Reactome	Adaptive Immune System	100	828	-0.00020557	5.34871e-05	-3.84335	0.000121393	0.00195199	RNF115,THEM4,NCF2,RASGRP3,REL,VAMP8,ACTR1B,TRIM71,RNF123,CD80,ITGB5,ANAPC13,ANAPC4,UBA6,RCHY1,PPP3CA,ERAP2,BTNL8,BTNL9,BTN3A2,BTN2A2,BTN2A1,HLA-G,HLA-H,HLA-A,HLA-C,HLA-B,MICA,MICB,HLA-DRA,HLA-DRB5,HLA-DRB1,HLA-DQA1,HLA-DQB1,HLA-DQA2,HLA-DQB2,HLA-DOB,TAP2,HLA-DPA1,HLA-DPB1,TAPBP,TREML4,TREM1,MAP3K7,PSMB1,SEC61G,ASB4,TRIM4,PILRB,PILRA,CTSB,DCTN6,WWP1,YWHAZ,PDCD1LG2,CDC26,TRIM32,PSMB7,ASB13,MRC1,PSM…
30630	Apolipoprotein A	NA	Blood_biochemistry	Adipose_Visceral_Omentum	Reactome	Adenylate cyclase activating pathway	2	10	-3.62335e-05	7.8184e-06	-4.6344	3.58137e-06	8.99819e-05	ADCY4,GNAL
30630	Apolipoprotein A	NA	Blood_biochemistry	Adipose_Visceral_Omentum	Reactome	Adenylate cyclase inhibitory pathway	3	14	-2.85212e-05	9.58693e-06	-2.975	0.00293008	0.0228717	GNAT3,ADCY4,GNAL
30630	Apolipoprotein A	NA	Blood_biochemistry	Adipose_Visceral_Omentum	Reactome	Antigen Presentation: Folding, assembly and peptide loading of class I MHC	8	25	-8.40985e-05	1.33248e-05	-6.31145	2.76835e-10	7.41918e-08	ERAP2,HLA-G,HLA-H,HLA-A,HLA-C,HLA-B,TAP2,TAPBP
30630	Apolipoprotein A	NA	Blood_biochemistry	Adipose_Visceral_Omentum	Reactome	Antigen processing-Cross presentation	18	101	-0.000102621	2.16593e-05	-4.73796	2.15985e-06	6.43154e-05	NCF2,VAMP8,ITGB5,HLA-G,HLA-H,HLA-A,HLA-C,HLA-B,TAP2,TAPBP,PSMB1,SEC61G,PSMB7,MRC1,PSMD13,PSMB3,UBA52,PSMF1
30630	Apolipoprotein A	NA	Blood_biochemistry	Adipose_Visceral_Omentum	Reactome	Assembly of active LPL and LIPC lipase complexes	3	19	2.51254e-05	9.58648e-06	2.62092	0.00876984	0.0522293	PCSK6,LMF1,MBTPS1
30630	Apolipoprotein A	NA	Blood_biochemistry	Adipose_Visceral_Omentum	Reactome	Assembly of collagen fibrils and other multimeric structures	5	58	5.04111e-05	1.23973e-05	4.0663	4.77778e-05	0.000960333	COL24A1,LOX,CTSB,BMP1,PLEC
30630	Apolipoprotein A	NA	Blood_biochemistry	Adipose_Visceral_Omentum	Reactome	Biosynthesis of the N-glycan precursor (dolichol lipid-linked oligosaccharide, LLO) and transfer to a nascent protein	7	78	3.86837e-05	1.46143e-05	2.64698	0.00812193	0.0494699	FPGT,RFT1,SRD5A3,ALG10,ALG5,ALG11,ST6GALNAC2
30630	Apolipoprotein A	NA	Blood_biochemistry	Adipose_Visceral_Omentum	Reactome	Branched-chain amino acid catabolism	3	23	3.12061e-05	9.5884e-06	3.25456	0.0011358	0.0111363	HIBCH,MCCC1,IVD
30630	Apolipoprotein A	NA	Blood_biochemistry	Adipose_Visceral_Omentum	Reactome	COPI-mediated anterograde transport	14	83	-7.47462e-05	2.07089e-05	-3.60938	0.00030698	0.00418325	SPTA1,CD55,GOLGB1,KDELR2,COPG2,DCTN6,BET1L,CD59,COG6,SPTBN5,DCTN5,GOSR1,NAPG,NAPB
30630	Apolipoprotein A	NA	Blood_biochemistry	Adipose_Visceral_Omentum	Reactome	Calcineurin activates NFAT	3	9	-2.81995e-05	9.57515e-06	-2.94507	0.00322908	0.0249632	PPP3CA,CALM1,NFATC3
30630	Apolipoprotein A	NA	Blood_biochemistry	Adipose_Visceral_Omentum	Reactome	Cargo recognition for clathrin-mediated endocytosis	7	99	6.06322e-05	1.46612e-05	4.13556	3.54186e-05	0.000749383	SGIP1,VAMP8,FCHO2,SLC2A8,ARRB1,M6PR,UBA52
30630	Apolipoprotein A	NA	Blood_biochemistry	Adipose_Visceral_Omentum	Reactome	Cellular responses to external stimuli	48	470	-0.000203089	3.83494e-05	-5.29576	1.18609e-07	7.33549e-06	RPA2,SCMH1,GPX7,ARNT,HSPA7,NCF2,MDM4,H3F3A,GPX1,CHMP2B,ATR,ANAPC4,ATG10,HIST1H2BJ,MRPL18,PSMB1,NUPL2,POM121C,DCTN6,CHMP4C,CCNE2,NUDT2,VCP,CDC26,PSMB7,HSPA12A,PSMD13,CAT,GSTP1,CRYAB,PHC1,H2AFJ,NUP107,ANAPC7,CDC16,DNAJA4,DCTN5,MT1A,GABARAPL2,RPA1,PSMB3,NUP85,CBX8,UBA52,PSMF1,MAP1LC3A,TXNRD2,MTMR3
30630	Apolipoprotein A	NA	Blood_biochemistry	Adipose_Visceral_Omentum	Reactome	Chondroitin sulfate biosynthesis	3	20	-3.1876e-05	9.57436e-06	-3.32931	0.000870733	0.00933426	CHST13,CSGALNACT1,CSGALNACT2
30630	Apolipoprotein A	NA	Blood_biochemistry	Adipose_Visceral_Omentum	Reactome	Chromatin modifying enzymes	20	241	6.75947e-05	2.47257e-05	2.73379	0.00626146	0.0411293	PADI2,PADI4,MEAF6,DR1,SETDB1,TAF5L,NCOA1,HIST1H2BJ,SUPT3H,KDM7A,ELP3,ELP4,H2AFJ,KANSL2,YEATS4,RPS2,KAT8,PRMT7,TADA2A,SMARCB1
30630	Apolipoprotein A	NA	Blood_biochemistry	Adipose_Visceral_Omentum	Reactome	Chromosome Maintenance	12	90	-5.2828e-05	1.91369e-05	-2.76053	0.00577105	0.038991	RPA2,ITGB3BP,POLE4,CENPU,HIST1H2BJ,CENPQ,CENPP,DNA2,H2AFJ,MIS18BP1,CENPN,RPA1
30630	Apolipoprotein A	NA	Blood_biochemistry	Adipose_Visceral_Omentum	Reactome	Cilium Assembly	37	187	-0.000134275	3.36657e-05	-3.98848	6.65155e-05	0.00123747	TCTEX1D1,SDCCAG8,WDR35,ALMS1,SEPT2,IQCB1,NPHP3,CEP63,TCTEX1D2,EXOC3,EXOC2,AHI1,TCTE3,WDR60,HAUS6,KIF24,TUBB4B,ARL3,CNGA4,CEP57,IFT46,RAB3IP,CEP290,TCTN2,IFT88,HAUS4,CLUAP1,BBS2,FBF1,CSNK1D,CEP192,HAUS8,B9D2,CCT8,PCNT,IFT27,SSTR3
30630	Apolipoprotein A	NA	Blood_biochemistry	Adipose_Visceral_Omentum	Reactome	Class I MHC mediated antigen processing & presentation	47	372	-0.000140497	3.66319e-05	-3.83537	0.0001254	0.0019769	RNF115,NCF2,VAMP8,TRIM71,RNF123,ITGB5,ANAPC13,ANAPC4,UBA6,RCHY1,ERAP2,HLA-G,HLA-H,HLA-A,HLA-C,HLA-B,TAP2,TAPBP,PSMB1,SEC61G,ASB4,TRIM4,WWP1,CDC26,TRIM32,PSMB7,ASB13,MRC1,PSMD13,ASB8,UBE3B,ANAPC7,CDC16,LRR1,BTBD6,TRIM69,NEDD4,BTBD1,MGRN1,PSMB3,ASB16,TRIM37,THOP1,UBA52,FBXO27,PSMF1,UBE2G2
30630	Apolipoprotein A	NA	Blood_biochemistry	Adipose_Visceral_Omentum	Reactome	Clathrin-mediated endocytosis	12	137	5.89887e-05	1.91876e-05	3.07431	0.00211012	0.01749	SGIP1,ARPC5,VAMP8,FCHO2,SYNJ2,AMPH,HIP1,SLC2A8,ARRB1,M6PR,RAB5C,UBA52
30630	Apolipoprotein A	NA	Blood_biochemistry	Adipose_Visceral_Omentum	Reactome	Cobalamin (Cbl, vitamin B12) transport and metabolism	3	21	-4.97565e-05	9.58377e-06	-5.19175	2.08471e-07	1.11741e-05	MMACHC,CUBN,MMAB
30630	Apolipoprotein A	NA	Blood_biochemistry	Adipose_Visceral_Omentum	Reactome	Constitutive Signaling by AKT1 E17K in Cancer	2	25	-3.85465e-05	7.81457e-06	-4.93265	8.11663e-07	3.26289e-05	CASP9,RPS6KB2
30630	Apolipoprotein A	NA	Blood_biochemistry	Adipose_Visceral_Omentum	Reactome	Cristae formation	7	31	-3.76546e-05	1.46144e-05	-2.57654	0.00998006	0.0569076	IMMT,ATP5G3,ATP5J2,ATP5C1,ATP5G2,ATP5J,SAMM50
30630	Apolipoprotein A	NA	Blood_biochemistry	Adipose_Visceral_Omentum	Reactome	Cytosolic iron-sulfur cluster assembly	2	13	-2.46552e-05	7.81364e-06	-3.15541	0.00160291	0.0144802	CIAO1,CIAPIN1
30630	Apolipoprotein A	NA	Blood_biochemistry	Adipose_Visceral_Omentum	Reactome	DAP12 interactions	7	44	-8.13929e-05	1.33928e-05	-6.07735	1.22337e-09	1.5122e-07	HLA-C,HLA-B,TREM1,KLRC2,SIGLEC16,SIGLEC14,SIRPB1
30630	Apolipoprotein A	NA	Blood_biochemistry	Adipose_Visceral_Omentum	Reactome	DDX58/IFIH1-mediated induction of interferon-alpha/beta	5	82	5.59301e-05	1.23676e-05	4.5223	6.11947e-06	0.000144707	CASP8,DHX36,DHX58,UBA52,S100B
30630	Apolipoprotein A	NA	Blood_biochemistry	Adipose_Visceral_Omentum	Reactome	DEx/H-box helicases activate type I IFN and inflammatory cytokines production	2	13	3.6591e-05	7.81718e-06	4.68085	2.85822e-06	7.41294e-05	DHX36,S100B
30630	Apolipoprotein A	NA	Blood_biochemistry	Adipose_Visceral_Omentum	Reactome	Deactivation of the beta-catenin transactivating complex	3	42	3.72777e-05	9.58374e-06	3.88968	0.000100398	0.00168167	YWHAZ,UBA52,CBY1
30630	Apolipoprotein A	NA	Blood_biochemistry	Adipose_Visceral_Omentum	Reactome	Death Receptor Signalling	16	144	-6.26597e-05	2.2273e-05	-2.81326	0.00490448	0.0348956	ARHGEF19,ITGB3BP,RTN4,CFLAR,CASP8,NGEF,ARHGEF26,TNFSF10,MAP3K7,SMPD2,ARHGEF35,MADD,BIRC3,TNFRSF1A,ARHGEF7,UBA52
30630	Apolipoprotein A	NA	Blood_biochemistry	Adipose_Visceral_Omentum	Reactome	Degradation of the extracellular matrix	9	111	6.49308e-05	1.6574e-05	3.91763	8.94454e-05	0.00153337	HSPG2,CAPN10,SPP1,KLKB1,CAST,LAMB1,CTSB,BMP1,MMP16
30630	Apolipoprotein A	NA	Blood_biochemistry	Adipose_Visceral_Omentum	Reactome	Diseases of signal transduction	31	366	-0.000146064	3.08225e-05	-4.73889	2.14997e-06	6.43154e-05	CASP9,POLR2D,CD80,FGFR3,PAPSS1,PSMB1,SND1,OPN1SW,TRIM24,ZC3HAV1,KDM7A,VCP,PSMB7,APBB1IP,VCL,TNKS2,FGFR2,PSMD13,MAP3K11,RPS6KB2,ARRB1,PPP2R1B,IRS2,RASA3,IQGAP1,MPRIP,PSMB3,MIB1,UBA52,PSMF1,YWHAB
30630	Apolipoprotein A	NA	Blood_biochemistry	Adipose_Visceral_Omentum	Reactome	E3 ubiquitin ligases ubiquitinate target proteins	9	57	-7.72201e-05	1.60076e-05	-4.82397	1.40798e-06	4.92181e-05	PEX14,RNF144A,HIST1H2BJ,HLA-A,HLA-B,VCP,RNF40,PEX12,UBA52
30630	Apolipoprotein A	NA	Blood_biochemistry	Adipose_Visceral_Omentum	Reactome	ECM proteoglycans	5	56	4.19069e-05	1.23669e-05	3.38863	0.000702521	0.00806895	HSPG2,ITGB6,ITGB5,LAMB1,ITGA7
30630	Apolipoprotein A	NA	Blood_biochemistry	Adipose_Visceral_Omentum	Reactome	EPHB-mediated forward signaling	2	34	2.67466e-05	7.82172e-06	3.41953	0.000627385	0.0073104	ARPC5,LIMK1
30630	Apolipoprotein A	NA	Blood_biochemistry	Adipose_Visceral_Omentum	Reactome	ER-Phagosome pathway	15	85	-9.53443e-05	1.95068e-05	-4.88775	1.02051e-06	3.72951e-05	VAMP8,HLA-G,HLA-H,HLA-A,HLA-C,HLA-B,TAP2,TAPBP,PSMB1,SEC61G,PSMB7,PSMD13,PSMB3,UBA52,PSMF1
30630	Apolipoprotein A	NA	Blood_biochemistry	Adipose_Visceral_Omentum	Reactome	ESR-mediated signaling	7	128	-5.4981e-05	1.46104e-05	-3.76313	0.00016783	0.0024988	H3F3A,NCOA1,POLR2D,HIST1H2BJ,RAD21,H2AFJ,PPP5C
30630	Apolipoprotein A	NA	Blood_biochemistry	Adipose_Visceral_Omentum	Reactome	Effects of PIP2 hydrolysis	2	27	7.34924e-05	7.82133e-06	9.3964	5.68501e-21	4.57075e-18	DGKQ,DAGLB
30630	Apolipoprotein A	NA	Blood_biochemistry	Adipose_Visceral_Omentum	Reactome	Elastic fibre formation	9	41	5.51692e-05	1.66102e-05	3.3214	0.000895784	0.00947645	MFAP2,LTBP1,ITGB6,FBLN2,ITGB5,LOX,FBN2,MFAP3,MFAP5
30630	Apolipoprotein A	NA	Blood_biochemistry	Adipose_Visceral_Omentum	Reactome	Endogenous sterols	4	27	-3.7216e-05	1.10575e-05	-3.36568	0.000763664	0.00852758	ARNT,NCOA1,CYP4V2,FDX1
30630	Apolipoprotein A	NA	Blood_biochemistry	Adipose_Visceral_Omentum	Reactome	Endosomal/Vacuolar pathway	5	12	-4.94114e-05	1.03701e-05	-4.76479	1.89145e-06	6.08291e-05	HLA-G,HLA-H,HLA-A,HLA-C,HLA-B
30630	Apolipoprotein A	NA	Blood_biochemistry	Adipose_Visceral_Omentum	Reactome	Estrogen-dependent gene expression	6	122	-4.98874e-05	1.3545e-05	-3.68308	0.000230473	0.00325089	H3F3A,NCOA1,POLR2D,HIST1H2BJ,RAD21,H2AFJ
30630	Apolipoprotein A	NA	Blood_biochemistry	Adipose_Visceral_Omentum	Reactome	Eukaryotic Translation Termination	19	94	8.62945e-05	2.41076e-05	3.57956	0.000344227	0.00461265	RPSA,RPL29,RPL9,RPS23,RPS18,RPL10A,RPL8,RPL12,RPS24,TRMT112,RPS3,RPS26,RPL36AL,RPS27L,RPS2,RPL13,RPS28,UBA52,RPS9
30630	Apolipoprotein A	NA	Blood_biochemistry	Adipose_Visceral_Omentum	Reactome	Extracellular matrix organization	25	296	0.000156036	2.81286e-05	5.54724	2.90461e-08	2.123e-06	MFAP2,HSPG2,COL24A1,LTBP1,ITGB6,CAPN10,FBLN2,ITGB5,SPP1,KLKB1,CAST,LOX,FBN2,MFAP3,LAMB1,CTSB,BMP1,MMP16,PLEC,LAMC3,TRAPPC4,MFAP5,ITGA7,ICAM5,ICAM3
30630	Apolipoprotein A	NA	Blood_biochemistry	Adipose_Visceral_Omentum	Reactome	Fanconi Anemia Pathway	6	38	4.18788e-05	1.35476e-05	3.09123	0.00199351	0.0166956	RPA2,ATR,EME2,FANCA,RPA1,UBA52
30630	Apolipoprotein A	NA	Blood_biochemistry	Adipose_Visceral_Omentum	Reactome	Fertilization	3	26	3.06083e-05	9.58244e-06	3.19421	0.0014023	0.0131099	ZP3,CATSPER2,IZUMO1
30630	Apolipoprotein A	NA	Blood_biochemistry	Adipose_Visceral_Omentum	Reactome	Gene Silencing by RNA	14	107	-6.04286e-05	2.07178e-05	-2.91676	0.00353719	0.0268293	TDRKH,MAEL,H3F3A,POLR2D,DROSHA,HIST1H2BJ,TDRD6,NUPL2,POM121C,PIWIL2,H2AFJ,IPO8,NUP107,NUP85
30630	Apolipoprotein A	NA	Blood_biochemistry	Adipose_Visceral_Omentum	Reactome	Glycerophospholipid biosynthesis	16	129	8.94959e-05	2.2065e-05	4.05601	4.9931e-05	0.000979134	SLC44A5,SLC44A3,ACP6,GNPAT,LCLAT1,PCYT1A,ETNPPL,PLA2G12A,SLC44A4,PTDSS2,STARD10,ETNK1,CHPT1,PLA2G4C,CPNE1,CHKB
30630	Apolipoprotein A	NA	Blood_biochemistry	Adipose_Visceral_Omentum	Reactome	Glyoxylate metabolism and glycine degradation	5	31	-7.65371e-05	1.23653e-05	-6.18966	6.03751e-10	1.21354e-07	AMT,GNMT,DDO,GLDC,DLST
30630	Apolipoprotein A	NA	Blood_biochemistry	Adipose_Visceral_Omentum	Reactome	HDL clearance	2	5	-2.57916e-05	7.81462e-06	-3.30043	0.000965491	0.00995198	HDLBP,CUBN
30630	Apolipoprotein A	NA	Blood_biochemistry	Adipose_Visceral_Omentum	Reactome	HDL remodeling	2	10	3.83784e-05	7.83112e-06	4.90076	9.55178e-07	3.65697e-05	LCAT,PLTP
30630	Apolipoprotein A	NA	Blood_biochemistry	Adipose_Visceral_Omentum	Reactome	Immunoregulatory interactions between a Lymphoid and a non-Lymphoid cell	24	215	-0.000143372	2.48499e-05	-5.76952	7.95796e-09	7.10911e-07	HLA-G,HLA-H,HLA-A,HLA-C,HLA-B,MICA,MICB,TREML4,TREM1,PILRB,PILRA,KLRG1,KLRF1,IGHV1-69,CD300LD,ICAM5,ICAM3,SIGLEC11,SIGLEC12,LILRB3,LILRA4,NCR1,CD40,IGLV1-44
30630	Apolipoprotein A	NA	Blood_biochemistry	Adipose_Visceral_Omentum	Reactome	Interaction between L1 and Ankyrins	3	29	-2.8585e-05	9.56982e-06	-2.987	0.00281756	0.0226275	SPTA1,SCN2B,SPTBN5
30630	Apolipoprotein A	NA	Blood_biochemistry	Adipose_Visceral_Omentum	Reactome	Interferon alpha/beta signaling	9	69	-4.30094e-05	1.49331e-05	-2.88015	0.00397516	0.0295929	IRF6,HLA-G,HLA-H,HLA-A,HLA-C,HLA-B,OASL,IFI27,IFNAR2
30630	Apolipoprotein A	NA	Blood_biochemistry	Adipose_Visceral_Omentum	Reactome	Intra-Golgi traffic	7	44	-5.11566e-05	1.46336e-05	-3.49583	0.000472657	0.0058464	BET1L,COG6,GOSR1,CYTH1,NAPG,NAPB,SNAP29
30630	Apolipoprotein A	NA	Blood_biochemistry	Adipose_Visceral_Omentum	Reactome	Intracellular signaling by second messengers	28	306	-8.76366e-05	2.92789e-05	-2.99317	0.0027612	0.0224243	CASP9,OTUD3,SCMH1,THEM4,PRKAR2A,CD80,FGFR3,CNOT6L,TRIM27,PSMB1,PRKAR1B,PSMB7,TNKS2,FGFR2,PSMD13,RPS6KB2,PPP2R1B,PHC1,IRS2,ADCY4,CALM1,NEDD4,PSMB3,CBX8,PHLPP1,UBA52,PSMF1,SNAI1
30630	Apolipoprotein A	NA	Blood_biochemistry	Adipose_Visceral_Omentum	Reactome	Intraflagellar transport	9	41	-4.32747e-05	1.65773e-05	-2.61047	0.00904213	0.0534549	TCTEX1D1,WDR35,TCTEX1D2,TCTE3,WDR60,IFT46,IFT88,CLUAP1,IFT27
30630	Apolipoprotein A	NA	Blood_biochemistry	Adipose_Visceral_Omentum	Reactome	L1CAM interactions	6	100	-3.62127e-05	1.35336e-05	-2.67577	0.00745609	0.0468336	SPTA1,ALCAM,LAMB1,SDCBP,SCN2B,SPTBN5
30630	Apolipoprotein A	NA	Blood_biochemistry	Adipose_Visceral_Omentum	Reactome	Lysosome Vesicle Biogenesis	7	35	5.22047e-05	1.46235e-05	3.56993	0.00035714	0.00470722	VAMP8,AP4M1,ARRB1,M6PR,AP4S1,CTSZ,AP1B1
30630	Apolipoprotein A	NA	Blood_biochemistry	Adipose_Visceral_Omentum	Reactome	Macroautophagy	6	68	-6.04277e-05	1.35492e-05	-4.45987	8.20399e-06	0.000188457	CHMP2B,ATG10,CHMP4C,GABARAPL2,MAP1LC3A,MTMR3
30630	Apolipoprotein A	NA	Blood_biochemistry	Adipose_Visceral_Omentum	Reactome	Metabolism of Angiotensinogen to Angiotensins	3	17	2.67597e-05	9.57726e-06	2.79409	0.0052049	0.036389	AGT,CPA3,CTSZ
30630	Apolipoprotein A	NA	Blood_biochemistry	Adipose_Visceral_Omentum	Reactome	Metabolism of cofactors	4	19	-3.06704e-05	1.1064e-05	-2.77208	0.00557021	0.0386073	DHFR,COQ5,CALM1,COQ7
30630	Apolipoprotein A	NA	Blood_biochemistry	Adipose_Visceral_Omentum	Reactome	Metabolism of ingested SeMet, Sec, MeSec into H2Se	2	8	-4.6665e-05	7.82096e-06	-5.96665	2.42447e-09	2.43659e-07	GNMT,MAT1A
30630	Apolipoprotein A	NA	Blood_biochemistry	Adipose_Visceral_Omentum	Reactome	Metabolism of polyamines	9	85	-5.02443e-05	1.65593e-05	-3.0342	0.00241198	0.019788	CPS1,PSMB1,AZIN1,PSMB7,PSMD13,APIP,NMRAL1,PSMB3,PSMF1
30630	Apolipoprotein A	NA	Blood_biochemistry	Adipose_Visceral_Omentum	Reactome	Metabolism of proteins	267	2062	0.00024698	9.04854e-05	2.7295	0.00634333	0.0411293	PEX14,OTUD3,MUL1,HSPG2,CD52,SCMH1,PCSK9,MYSM1,FPGT,TTLL7,RWDD3,WARS2,RAB13,SPTA1,PFDN2,ATF6,PIGC,SERPINC1,EDEM3,MDM4,CD55,CNIH3,SRP9,H3F3A,MRPL55,AGT,GNPAT,COA6,TBCE,RNF144A,LTBP1,MCFD2,MOGS,MRPL19,GGCX,MRPL35,MRPS9,UGGT1,THSD7B,LYPD6B,BARD1,SUMF1,GHRL,GALNT15,RPSA,LARS2,CDC25A,RNF123,RPL29,RFT1,ACTR8,GOLGB1,PDIA5,SEC22A,A4GNT,CPA3,GFM1,MUC4,SENP5,PIGZ,GRPEL1,ACOX3,BST1,DCAF16,RPL9,UCHL1,SRD5A3,S…
30630	Apolipoprotein A	NA	Blood_biochemistry	Adipose_Visceral_Omentum	Reactome	Metabolism of vitamins and cofactors	24	189	-7.47333e-05	2.72953e-05	-2.73795	0.00618267	0.0410816	HSPG2,MMACHC,NMNAT3,MCCC1,BST1,DHFR,NUDT12,APOM,VNN1,VNN2,VKORC1L1,PARP10,SLC52A2,NMRK1,AKR1C3,CUBN,PANK1,NADSYN1,MMAB,COQ5,GPHN,CALM1,MTHFS,COQ7
30630	Apolipoprotein A	NA	Blood_biochemistry	Adipose_Visceral_Omentum	Reactome	Metabolism of water-soluble vitamins and cofactors	17	123	-7.46331e-05	2.31009e-05	-3.23075	0.00123481	0.0119613	MMACHC,NMNAT3,MCCC1,BST1,DHFR,NUDT12,VNN1,VNN2,PARP10,SLC52A2,NMRK1,CUBN,PANK1,NADSYN1,MMAB,GPHN,MTHFS
30630	Apolipoprotein A	NA	Blood_biochemistry	Adipose_Visceral_Omentum	Reactome	Methylation	3	14	2.59121e-05	9.58367e-06	2.70378	0.00685604	0.044098	MAT1A,TRMT112,COMT
30630	Apolipoprotein A	NA	Blood_biochemistry	Adipose_Visceral_Omentum	Reactome	MicroRNA (miRNA) biogenesis	2	26	-2.61241e-05	7.82339e-06	-3.33923	0.000840208	0.0092538	POLR2D,DROSHA
30630	Apolipoprotein A	NA	Blood_biochemistry	Adipose_Visceral_Omentum	Reactome	Mitochondrial calcium ion transport	3	23	3.17194e-05	9.58434e-06	3.3095	0.000934739	0.00976013	C2orf47,VDAC1,SMDT1
30630	Apolipoprotein A	NA	Blood_biochemistry	Adipose_Visceral_Omentum	Reactome	Mitochondrial tRNA aminoacylation	7	21	8.98513e-05	1.46374e-05	6.13848	8.34228e-10	1.34144e-07	WARS2,LARS2,PPA2,VARS2,AARS2,NARS2,CARS2
30630	Apolipoprotein A	NA	Blood_biochemistry	Adipose_Visceral_Omentum	Reactome	Mitochondrial translation elongation	19	91	7.51682e-05	2.40693e-05	3.12299	0.00179039	0.0154782	MRPL55,MRPL19,MRPL35,MRPS9,GFM1,MRPL36,MRPS10,MRPL18,MRPS33,MRPL41,MRPL21,MRPL51,TSFM,MRPL42,MRPL45,MRPL10,MRPS7,MRPL54,MRPS26
30630	Apolipoprotein A	NA	Blood_biochemistry	Adipose_Visceral_Omentum	Reactome	Mitochondrial translation initiation	18	91	9.17062e-05	2.34117e-05	3.91711	8.96372e-05	0.00153337	MRPL55,MRPL19,MRPL35,MRPS9,MRPL36,MRPS10,MRPL18,MRPS33,MRPL41,MRPL21,MRPL51,MRPL42,MTIF3,MRPL45,MRPL10,MRPS7,MRPL54,MRPS26
30630	Apolipoprotein A	NA	Blood_biochemistry	Adipose_Visceral_Omentum	Reactome	Mitochondrial translation termination	19	91	6.26364e-05	2.40988e-05	2.59915	0.00934597	0.0544504	MRPL55,MRPL19,MRPL35,MRPS9,MRPL36,GFM2,MRPS10,MTRF1L,MRPL18,MRPS33,MRPL41,MRPL21,MRPL51,MRPL42,MRPL45,MRPL10,MRPS7,MRPL54,MRPS26
30630	Apolipoprotein A	NA	Blood_biochemistry	Adipose_Visceral_Omentum	Reactome	Molecules associated with elastic fibres	7	30	6.88555e-05	1.4645e-05	4.70163	2.58206e-06	7.15854e-05	MFAP2,LTBP1,ITGB6,FBLN2,ITGB5,MFAP3,MFAP5
30630	Apolipoprotein A	NA	Blood_biochemistry	Adipose_Visceral_Omentum	Reactome	NCAM signaling for neurite out-growth	3	58	-2.67911e-05	9.55826e-06	-2.80293	0.00506448	0.0357179	ARTN,SPTA1,SPTBN5
30630	Apolipoprotein A	NA	Blood_biochemistry	Adipose_Visceral_Omentum	Reactome	Nef mediated downregulation of MHC class I complex cell surface expression	2	11	-4.06568e-05	7.81937e-06	-5.1995	1.99959e-07	1.11741e-05	HLA-A,AP1B1
30630	Apolipoprotein A	NA	Blood_biochemistry	Adipose_Visceral_Omentum	Reactome	Nicotinamide salvaging	2	19	2.09652e-05	7.80982e-06	2.68447	0.00726487	0.0459918	NUDT12,PARP10
30630	Apolipoprotein A	NA	Blood_biochemistry	Adipose_Visceral_Omentum	Reactome	Nitric oxide stimulates guanylate cyclase	4	25	-3.80135e-05	1.10524e-05	-3.43939	0.000583099	0.00699718	PDE11A,KCNMA1,GUCY1B2,NOS2
30630	Apolipoprotein A	NA	Blood_biochemistry	Adipose_Visceral_Omentum	Reactome	Non-integrin membrane-ECM interactions	5	42	4.31296e-05	1.23266e-05	3.4989	0.00046726	0.0058464	HSPG2,ITGB5,LAMB1,LAMC3,TRAPPC4
30630	Apolipoprotein A	NA	Blood_biochemistry	Adipose_Visceral_Omentum	Reactome	Nonsense Mediated Decay (NMD) enhanced by the Exon Junction Complex (EJC)	21	116	8.79859e-05	2.53582e-05	3.46972	0.000521075	0.00634764	SMG5,RPSA,RPL29,RPL9,RPS23,RPS18,RPL10A,RPL8,RPL12,RPS24,RPS3,RPS26,UPF3A,RPL36AL,RPS27L,RPS2,RPL13,SMG8,RPS28,UBA52,RPS9
30630	Apolipoprotein A	NA	Blood_biochemistry	Adipose_Visceral_Omentum	Reactome	Nucleobase biosynthesis	2	15	2.50137e-05	7.81392e-06	3.20116	0.00136888	0.012948	IMPDH1,DHODH
30630	Apolipoprotein A	NA	Blood_biochemistry	Adipose_Visceral_Omentum	Reactome	Organelle biogenesis and maintenance	49	281	-0.000175277	3.87446e-05	-4.52391	6.07314e-06	0.000144707	TCTEX1D1,SDCCAG8,WDR35,NCOA1,ALMS1,IMMT,ATP5G3,SEPT2,IQCB1,NPHP3,CEP63,TCTEX1D2,EXOC3,EXOC2,AHI1,TCTE3,ATP5J2,WDR60,HAUS6,KIF24,TUBB4B,ATP5C1,TFAM,ARL3,SIRT3,CNGA4,CEP57,IFT46,ATP5G2,RAB3IP,CEP290,TCTN2,IFT88,HAUS4,CALM1,CLUAP1,BBS2,FBF1,CSNK1D,CEP192,HAUS8,B9D2,ATP5J,CCT8,PCNT,IFT27,SSTR3,SAMM50,MAPK12
30630	Apolipoprotein A	NA	Blood_biochemistry	Adipose_Visceral_Omentum	Reactome	PD-1 signaling	10	28	4.1982e-05	1.59309e-05	2.63525	0.00840787	0.0506327	HLA-DRA,HLA-DRB5,HLA-DRB1,HLA-DQA1,HLA-DQB1,HLA-DQA2,HLA-DQB2,HLA-DPA1,HLA-DPB1,PDCD1LG2
30630	Apolipoprotein A	NA	Blood_biochemistry	Adipose_Visceral_Omentum	Reactome	PI Metabolism	7	84	5.87527e-05	1.46459e-05	4.01154	6.03391e-05	0.00115506	INPP4A,PTPN13,RUFY1,SYNJ2,MTMR6,PI4KA,MTMR3
30630	Apolipoprotein A	NA	Blood_biochemistry	Adipose_Visceral_Omentum	Reactome	PI3K/AKT Signaling in Cancer	6	93	-6.35439e-05	1.35498e-05	-4.68966	2.73784e-06	7.33742e-05	CASP9,CD80,FGFR3,FGFR2,RPS6KB2,IRS2
30630	Apolipoprotein A	NA	Blood_biochemistry	Adipose_Visceral_Omentum	Reactome	PIWI-interacting RNA (piRNA) biogenesis	5	29	-6.59197e-05	1.23431e-05	-5.34062	9.26981e-08	6.21077e-06	TDRKH,MAEL,POLR2D,TDRD6,PIWIL2
30630	Apolipoprotein A	NA	Blood_biochemistry	Adipose_Visceral_Omentum	Reactome	POU5F1 (OCT4), SOX2, NANOG activate genes related to proliferation	2	13	-3.38104e-05	7.81433e-06	-4.32673	1.51392e-05	0.000328972	TDGF1,POU5F1
30630	Apolipoprotein A	NA	Blood_biochemistry	Adipose_Visceral_Omentum	Reactome	Peptide chain elongation	18	90	6.0681e-05	2.34647e-05	2.58605	0.00970868	0.0561567	RPSA,RPL29,RPL9,RPS23,RPS18,RPL10A,RPL8,RPL12,RPS24,RPS3,RPS26,RPL36AL,RPS27L,RPS2,RPL13,RPS28,UBA52,RPS9
30630	Apolipoprotein A	NA	Blood_biochemistry	Adipose_Visceral_Omentum	Reactome	Phenylalanine and tyrosine catabolism	4	11	2.88008e-05	1.10684e-05	2.60207	0.00926683	0.0543834	QDPR,PCBD1,ASRGL1,HPD
30630	Apolipoprotein A	NA	Blood_biochemistry	Adipose_Visceral_Omentum	Reactome	Phospholipid metabolism	23	212	0.000148663	2.6528e-05	5.60399	2.09667e-08	1.68572e-06	SLC44A5,SLC44A3,ACP6,GNPAT,LCLAT1,INPP4A,PCYT1A,PTPN13,ETNPPL,PLA2G12A,RUFY1,SLC44A4,SYNJ2,PTDSS2,STARD10,ETNK1,CHPT1,MTMR6,PLA2G4C,CPNE1,PI4KA,MTMR3,CHKB
30630	Apolipoprotein A	NA	Blood_biochemistry	Adipose_Visceral_Omentum	Reactome	Plasma lipoprotein clearance	7	33	-4.04829e-05	1.46541e-05	-2.76257	0.00573522	0.038991	PCSK9,HDLBP,CUBN,LIPA,SOAT2,NPC1,LSR
30630	Apolipoprotein A	NA	Blood_biochemistry	Adipose_Visceral_Omentum	Reactome	Plasma lipoprotein remodeling	5	32	6.32654e-05	1.23563e-05	5.12011	3.05554e-07	1.30557e-05	PCSK6,LMF1,LCAT,MBTPS1,PLTP
30630	Apolipoprotein A	NA	Blood_biochemistry	Adipose_Visceral_Omentum	Reactome	Platelet activation, signaling and aggregation	20	259	9.34818e-05	2.47022e-05	3.78436	0.000154137	0.00233822	TEX264,P2RY12,DGKQ,ANXA5,F2R,GNA12,DAGLB,GNAT3,RARRES2,YWHAZ,APBB1IP,VCL,CTSW,ARRB1,RAPGEF3,IGF1,CALM1,CRK,SERPINF2,GP6
30630	Apolipoprotein A	NA	Blood_biochemistry	Adipose_Visceral_Omentum	Reactome	Platelet calcium homeostasis	3	28	-2.56919e-05	9.56549e-06	-2.6859	0.00723388	0.0459918	P2RX3,P2RX7,CALM1
30630	Apolipoprotein A	NA	Blood_biochemistry	Adipose_Visceral_Omentum	Reactome	Platelet homeostasis	8	89	-6.88024e-05	1.56298e-05	-4.402	1.07297e-05	0.00023963	PDE11A,KCNMA1,P2RX3,PPP2R1B,P2RX7,GUCY1B2,CALM1,NOS2
30630	Apolipoprotein A	NA	Blood_biochemistry	Adipose_Visceral_Omentum	Reactome	Processing of SMDT1	2	16	3.11467e-05	7.81754e-06	3.98421	6.77223e-05	0.00123747	C2orf47,SMDT1
30630	Apolipoprotein A	NA	Blood_biochemistry	Adipose_Visceral_Omentum	Reactome	Protein ubiquitination	11	77	-5.83787e-05	1.78003e-05	-3.27965	0.00103948	0.0104468	PEX14,RNF144A,UBA6,HIST1H2BJ,HLA-A,HLA-B,VCP,RNF40,PEX12,UBA52,UBE2G2
30630	Apolipoprotein A	NA	Blood_biochemistry	Adipose_Visceral_Omentum	Reactome	RAB GEFs exchange GTP for GDP on RABs	15	90	-7.83242e-05	2.13673e-05	-3.66562	0.000246788	0.00342099	RAB13,ALS2,CCZ1B,DENND4C,GDI2,RAB18,MADD,RAB38,TRAPPC4,RAB3IP,MON1B,RAB5C,ANKRD27,TRAPPC6A,HPS4
30630	Apolipoprotein A	NA	Blood_biochemistry	Adipose_Visceral_Omentum	Reactome	RAF/MAP kinase cascade	26	239	-9.52769e-05	2.81992e-05	-3.3787	0.000728383	0.00824816	ARTN,SPTA1,RASGRP3,FGFR3,PSMB1,PSMB7,APBB1IP,RET,VCL,FGFR2,PSMD13,MAP3K11,ARRB1,PPP2R1B,IRS2,RASA3,CALM1,SPTBN5,IQGAP1,PSMB3,SHC2,UBA52,PPP5C,GRIN2D,PSMF1,YWHAB
30630	Apolipoprotein A	NA	Blood_biochemistry	Adipose_Visceral_Omentum	Reactome	RHO GTPase Effectors	26	265	-8.62206e-05	2.89205e-05	-2.9813	0.00287054	0.0226275	ITGB3BP,NCF2,ARPC5,NSL1,H3F3A,SPC25,BRK1,NCKIPSD,CENPU,HIST1H2BJ,CENPQ,LIMK1,YWHAZ,CENPP,RHOD,PPP2R1B,H2AFJ,NUP107,WASF3,DIAPH3,CALM1,IQGAP1,CENPN,NUP85,B9D2,YWHAB
30630	Apolipoprotein A	NA	Blood_biochemistry	Adipose_Visceral_Omentum	Reactome	RMTs methylate histone arginines	4	49	5.66889e-05	1.10618e-05	5.12476	2.98103e-07	1.30557e-05	H2AFJ,RPS2,PRMT7,SMARCB1
30630	Apolipoprotein A	NA	Blood_biochemistry	Adipose_Visceral_Omentum	Reactome	ROS, RNS production in phagocytes	7	32	-5.48677e-05	1.46021e-05	-3.75751	0.000171645	0.00250914	NCF2,ATP6V1E2,ATP6V0E2,ATP6V0A2,ATP6V1D,NOS2,ATP6V1E1
30630	Apolipoprotein A	NA	Blood_biochemistry	Adipose_Visceral_Omentum	Reactome	Rab regulation of trafficking	20	123	-7.95149e-05	2.46758e-05	-3.22238	0.00127144	0.0121695	RAB13,ALS2,TBC1D7,CCZ1B,DENND4C,GDI2,RAB18,MADD,RAB38,TRAPPC4,RAB3IP,POLG,GABARAPL2,MON1B,RABEP1,RAB5C,GGA3,ANKRD27,TRAPPC6A,HPS4
30630	Apolipoprotein A	NA	Blood_biochemistry	Adipose_Visceral_Omentum	Reactome	Recruitment and ATM-mediated phosphorylation of repair and signaling proteins at DNA double strand breaks	5	59	-3.40572e-05	1.23242e-05	-2.76344	0.00571986	0.038991	EYA3,BARD1,HIST1H2BJ,UBA52,PPP5C
30630	Apolipoprotein A	NA	Blood_biochemistry	Adipose_Visceral_Omentum	Reactome	Regulation of Complement cascade	12	127	5.67674e-05	1.72983e-05	3.28166	0.00103209	0.0104468	CFH,CFHR3,CFHR1,C4BPB,C4BPA,CD55,C6,C4A,CD59,IGHG4,IGHV1-69,IGLV1-44
30630	Apolipoprotein A	NA	Blood_biochemistry	Adipose_Visceral_Omentum	Reactome	Regulation of TNFR1 signaling	5	36	-4.3896e-05	1.23829e-05	-3.5449	0.000392817	0.00501309	CASP8,MADD,BIRC3,TNFRSF1A,UBA52
30630	Apolipoprotein A	NA	Blood_biochemistry	Adipose_Visceral_Omentum	Reactome	Retinoid metabolism and transport	3	44	2.75932e-05	9.5678e-06	2.88397	0.00392727	0.0295096	HSPG2,APOM,AKR1C3
30630	Apolipoprotein A	NA	Blood_biochemistry	Adipose_Visceral_Omentum	Reactome	Retrograde transport at the Trans-Golgi-Network	6	49	3.60866e-05	1.35176e-05	2.6696	0.0075947	0.0473344	GCC2,M6PR,COG6,VPS53,NAPG,NAPB
30630	Apolipoprotein A	NA	Blood_biochemistry	Adipose_Visceral_Omentum	Reactome	Reversal of alkylation damage by DNA dioxygenases	3	7	2.70235e-05	9.57606e-06	2.82198	0.00477311	0.0345728	ASCC3,ALKBH5,ASCC2
30630	Apolipoprotein A	NA	Blood_biochemistry	Adipose_Visceral_Omentum	Reactome	Signaling by BMP	2	28	2.96196e-05	7.81907e-06	3.78812	0.000151822	0.00233822	BMPR1A,SMAD9
30630	Apolipoprotein A	NA	Blood_biochemistry	Adipose_Visceral_Omentum	Reactome	Signaling by FGFR	5	89	-5.06118e-05	1.23635e-05	-4.09364	4.24773e-05	0.000875686	POLR2D,FGFR3,FGFR2,SPRY2,UBA52
30630	Apolipoprotein A	NA	Blood_biochemistry	Adipose_Visceral_Omentum	Reactome	Signaling by FGFR in disease	4	63	-4.34394e-05	1.1058e-05	-3.92832	8.55612e-05	0.00152869	POLR2D,FGFR3,TRIM24,FGFR2
30630	Apolipoprotein A	NA	Blood_biochemistry	Adipose_Visceral_Omentum	Reactome	Signaling by FGFR2	4	75	-3.44244e-05	1.10475e-05	-3.11604	0.00183317	0.0155144	POLR2D,FGFR2,SPRY2,UBA52
30630	Apolipoprotein A	NA	Blood_biochemistry	Adipose_Visceral_Omentum	Reactome	Signaling by FGFR2 IIIa TM	2	19	-4.00186e-05	7.81876e-06	-5.11828	3.0853e-07	1.30557e-05	POLR2D,FGFR2
30630	Apolipoprotein A	NA	Blood_biochemistry	Adipose_Visceral_Omentum	Reactome	Signaling by Insulin receptor	9	75	-5.27598e-05	1.6576e-05	-3.1829	0.00145826	0.0134763	THEM4,ATP6V1E2,FGFR3,ATP6V0E2,FGFR2,ATP6V0A2,IRS2,ATP6V1D,ATP6V1E1
30630	Apolipoprotein A	NA	Blood_biochemistry	Adipose_Visceral_Omentum	Reactome	Signaling by Receptor Tyrosine Kinases	41	434	-9.45422e-05	3.58929e-05	-2.63401	0.00843879	0.0506327	THEM4,THBS3,RIT1,NCF2,ATP6V1E2,POLR2D,BRK1,MST1,DOCK3,FGFR3,SPP1,THBS4,THBS2,PTPN12,SH2B2,LAMB1,ATP6V0E2,WWP1,LAMC3,FGFR2,PPP2R1B,IGF1,ATP6V0A2,WASF3,SPRY2,IRS2,ARHGEF7,ATP6V1D,CALM1,NEDD4,PCSK6,CRK,GGA3,SHC2,UBA52,SPINT2,YWHAB,S100B,ATP6V1E1,CRKL,MAPK12
30630	Apolipoprotein A	NA	Blood_biochemistry	Adipose_Visceral_Omentum	Reactome	Signaling by Rho GTPases	35	396	-9.77608e-05	3.33651e-05	-2.93003	0.00338956	0.0259543	ARHGEF19,ITGB3BP,NCF2,ARPC5,NSL1,H3F3A,SPC25,NGEF,BRK1,NCKIPSD,ARHGAP31,ARHGEF26,CENPU,HIST1H2BJ,CENPQ,ARHGAP18,LIMK1,ARHGEF35,YWHAZ,CENPP,GDI2,RHOD,PPP2R1B,ARHGAP32,H2AFJ,NUP107,WASF3,DIAPH3,ARHGEF7,CALM1,IQGAP1,CENPN,NUP85,B9D2,YWHAB
30630	Apolipoprotein A	NA	Blood_biochemistry	Adipose_Visceral_Omentum	Reactome	Smooth Muscle Contraction	5	35	3.28663e-05	1.23443e-05	2.66247	0.00775743	0.0476105	LMOD1,ITGB5,TPM2,VCL,CALM1
30630	Apolipoprotein A	NA	Blood_biochemistry	Adipose_Visceral_Omentum	Reactome	Syndecan interactions	2	20	2.23628e-05	7.81104e-06	2.86298	0.00419712	0.0309585	ITGB5,TRAPPC4
30630	Apolipoprotein A	NA	Blood_biochemistry	Adipose_Visceral_Omentum	Reactome	Synthesis of 5-eicosatetraenoic acids	2	9	2.48058e-05	7.81916e-06	3.17244	0.0015118	0.0138123	GPX1,ALOX5
30630	Apolipoprotein A	NA	Blood_biochemistry	Adipose_Visceral_Omentum	Reactome	Synthesis of PC	7	28	6.88294e-05	1.46366e-05	4.70254	2.57062e-06	7.15854e-05	SLC44A5,SLC44A3,PCYT1A,SLC44A4,STARD10,CHPT1,CHKB
30630	Apolipoprotein A	NA	Blood_biochemistry	Adipose_Visceral_Omentum	Reactome	Synthesis of PIPs at the plasma membrane	6	53	4.81853e-05	1.35592e-05	3.55371	0.0003799	0.00492644	INPP4A,PTPN13,RUFY1,SYNJ2,MTMR6,MTMR3
30630	Apolipoprotein A	NA	Blood_biochemistry	Adipose_Visceral_Omentum	Reactome	TNF signaling	7	46	-4.88113e-05	1.46547e-05	-3.33076	0.000866186	0.00933426	CASP8,MAP3K7,SMPD2,MADD,BIRC3,TNFRSF1A,UBA52
30630	Apolipoprotein A	NA	Blood_biochemistry	Adipose_Visceral_Omentum	Reactome	TP53 Regulates Metabolic Genes	8	89	-5.85321e-05	1.56559e-05	-3.73866	0.000185037	0.0026566	COX7A2L,LRPPRC,YWHAZ,RRM2B,SURF1,SESN3,COX16,YWHAB
30630	Apolipoprotein A	NA	Blood_biochemistry	Adipose_Visceral_Omentum	Reactome	Telomere Maintenance	6	63	-3.49604e-05	1.35552e-05	-2.5791	0.0099062	0.0568899	RPA2,POLE4,HIST1H2BJ,DNA2,H2AFJ,RPA1
30630	Apolipoprotein A	NA	Blood_biochemistry	Adipose_Visceral_Omentum	Reactome	Toll-Like Receptors Cascades	10	154	4.66172e-05	1.74834e-05	2.66638	0.0076678	0.0474224	CASP8,DHX36,LY86,MAP3K7,CTSB,SIGIRR,BIRC3,PPP2R1B,UBA52,S100B
30630	Apolipoprotein A	NA	Blood_biochemistry	Adipose_Visceral_Omentum	Reactome	Toxicity of botulinum toxin type D (BoNT/D)	3	6	-3.1239e-05	9.56141e-06	-3.2672	0.0010863	0.0107825	SV2A,VAMP1,SV2B
30630	Apolipoprotein A	NA	Blood_biochemistry	Adipose_Visceral_Omentum	Reactome	Toxicity of botulinum toxin type E (BoNT/E)	2	4	-2.43805e-05	7.81478e-06	-3.11979	0.00180998	0.0154811	SV2A,SV2B
30630	Apolipoprotein A	NA	Blood_biochemistry	Adipose_Visceral_Omentum	Reactome	Transcriptional Regulation by TP53	39	369	-0.000108946	3.45646e-05	-3.15196	0.00162195	0.0144894	RPA2,MEAF6,MDM4,COX7A2L,LRPPRC,MSH2,STEAP3,ERCC3,POLR2D,BARD1,ATR,CNOT6L,SETD9,CNOT8,PMS2,HUS1,TAF6,WRN,CCNE2,YWHAZ,RRM2B,TAF2,SURF1,DNA2,GTF2H1,SESN3,PPP2R1B,TRIAP1,GTF2H3,RGCC,COX16,RMI2,RBL2,RPA1,TOP3A,SUPT4H1,UBA52,YWHAB,NELFCD
30630	Apolipoprotein A	NA	Blood_biochemistry	Adipose_Visceral_Omentum	Reactome	Transcriptional regulation of pluripotent stem cells	3	45	-5.79397e-05	9.55225e-06	-6.06556	1.31659e-09	1.5122e-07	POLR2D,TDGF1,POU5F1
30630	Apolipoprotein A	NA	Blood_biochemistry	Adipose_Visceral_Omentum	Reactome	Translation	56	299	0.000199023	4.14346e-05	4.8033	1.56149e-06	5.23099e-05	WARS2,SRP9,MRPL55,MRPL19,MRPL35,MRPS9,RPSA,LARS2,RPL29,GFM1,RPL9,SRP72,PPA2,MRPL36,GFM2,RPS23,LARS,SSR1,VARS2,RPS18,RPL10A,MRPS10,AARS2,MTRF1L,MRPL18,EIF3B,SEC61G,MRPS33,RPL8,RPL12,MRPL41,RPS24,TRMT112,MRPL21,RPS3,NARS2,MRPL51,EIF4B,RPS26,TSFM,MRPL42,MTIF3,CARS2,RPL36AL,EIF2B2,RPS27L,RPS2,RPL13,MRPL45,MRPL10,MRPS7,MRPL54,RPS28,UBA52,RPS9,MRPS26
30630	Apolipoprotein A	NA	Blood_biochemistry	Adipose_Visceral_Omentum	Reactome	Translocation of ZAP-70 to Immunological synapse	9	24	4.26633e-05	1.49725e-05	2.84945	0.00437982	0.0320125	HLA-DRA,HLA-DRB5,HLA-DRB1,HLA-DQA1,HLA-DQB1,HLA-DQA2,HLA-DQB2,HLA-DPA1,HLA-DPB1
30630	Apolipoprotein A	NA	Blood_biochemistry	Adipose_Visceral_Omentum	Reactome	Ubiquinol biosynthesis	2	8	-2.13896e-05	7.83005e-06	-2.73174	0.00630055	0.0411293	COQ5,COQ7
30630	Apolipoprotein A	NA	Blood_biochemistry	Adipose_Visceral_Omentum	Reactome	Unfolded Protein Response (UPR)	10	100	-5.98412e-05	1.74575e-05	-3.42783	0.00060852	0.00719485	ATF6,PDIA5,SSR1,SEC61G,CREB3L2,DDX11,DNAJC3,HERPUD1,EXOSC6,MBTPS1
30630	Apolipoprotein A	NA	Blood_biochemistry	Adipose_Visceral_Omentum	Reactome	Urea cycle	2	10	-2.44337e-05	7.82175e-06	-3.12381	0.00178541	0.0154782	CPS1,NMRAL1
30630	Apolipoprotein A	NA	Blood_biochemistry	Adipose_Visceral_Omentum	Reactome	Viral mRNA Translation	19	97	6.60045e-05	2.40887e-05	2.74006	0.00614314	0.0410816	RPSA,RPL29,RPL9,RPS23,RPS18,RPL10A,RPL8,RPL12,RPS24,RPS3,RPS26,DNAJC3,RPL36AL,RPS27L,RPS2,RPL13,RPS28,UBA52,RPS9
30630	Apolipoprotein A	NA	Blood_biochemistry	Adipose_Visceral_Omentum	Reactome	rRNA modification in the nucleus and cytosol	9	62	5.20468e-05	1.65985e-05	3.13563	0.00171503	0.0151526	UTP15,WDR36,TRMT112,NOP10,RPS2,SNORD3A,FBL,RPS9,RRP7A
30630	Apolipoprotein A	NA	Blood_biochemistry	Adipose_Visceral_Omentum	Reactome	rRNA processing in the nucleus and cytosol	32	195	8.80728e-05	3.13025e-05	2.81361	0.00489923	0.0348956	EXOSC10,RPSA,RPL29,RPL9,UTP15,RPS23,WDR36,RIOK1,RPS18,RPL10A,RPL8,RPL12,RPS24,TRMT112,RPS3,RPS26,RPL36AL,NOP10,RPS27L,RPS2,EXOSC6,MPHOSPH6,RPL13,TSR1,SNORD3A,FTSJ3,CSNK1D,RPS28,UBA52,FBL,RPS9,RRP7A
30630	Apolipoprotein A	NA	Blood_biochemistry	Adipose_Visceral_Omentum	Reactome	tRNA Aminoacylation	8	42	0.00010239	1.56507e-05	6.5422	6.07202e-11	2.44095e-08	WARS2,LARS2,PPA2,LARS,VARS2,AARS2,NARS2,CARS2
30630	Apolipoprotein A	NA	Blood_biochemistry	Adrenal_Gland	Reactome	Activation of C3 and C5	2	6	5.01091e-05	7.80964e-06	6.41631	1.39828e-10	1.47818e-08	C4A,C5
30630	Apolipoprotein A	NA	Blood_biochemistry	Adrenal_Gland	Reactome	Activation of RAC1	2	13	-3.70909e-05	7.81857e-06	-4.74396	2.09683e-06	3.23261e-05	RAC1,PAK4
30630	Apolipoprotein A	NA	Blood_biochemistry	Adrenal_Gland	Reactome	Activation of gene expression by SREBF (SREBP)	4	47	-7.83348e-05	1.10528e-05	-7.08729	1.3707e-12	3.38106e-10	NCOA1,SP1,MED1,NCOA6
30630	Apolipoprotein A	NA	Blood_biochemistry	Adrenal_Gland	Reactome	Activation, myristolyation of BID and translocation to mitochondria	3	4	2.65072e-05	9.56792e-06	2.77042	0.00559874	0.026903	CASP8,NMT1,BID
30630	Apolipoprotein A	NA	Blood_biochemistry	Adrenal_Gland	Reactome	Adaptive Immune System	86	828	-0.000204554	4.7954e-05	-4.26564	1.99396e-05	0.000241938	UBR4,CTSK,PSMB4,THEM4,NCF2,PPP2R5A,RASGRP3,IGKV3-11,ITGA4,ARIH2,ASB14,CD200,ANAPC13,ANAPC4,RCHY1,KLHL2,FBXL7,ERAP1,ERAP2,LNPEP,BTNL8,BTNL9,BTN3A2,BTN2A1,HLA-F,HLA-G,HLA-H,HLA-A,HLA-C,MICA,HLA-DRB5,HLA-DRB1,HLA-DQA1,HLA-DQB1,HLA-DQA2,HLA-DQB2,HLA-DOB,TAP2,ITPR3,ULBP1,ULBP3,PSMB1,RAC1,TRIM4,PILRB,PILRA,AP1S1,CTSB,RNF19A,PDCD1LG2,CDC26,PSMD5,MRC1,HERC4,SEC24C,PSMD13,IFITM1,TRAF6,TIRAP,CLEC2D,RNF41,R…
30630	Apolipoprotein A	NA	Blood_biochemistry	Adrenal_Gland	Reactome	Adenylate cyclase activating pathway	2	10	-3.3607e-05	7.82351e-06	-4.29564	1.74247e-05	0.000226215	ADCY4,GNAL
30630	Apolipoprotein A	NA	Blood_biochemistry	Adrenal_Gland	Reactome	Amino acid synthesis and interconversion (transamination)	3	34	2.91733e-05	9.5862e-06	3.04326	0.00234049	0.0134261	OAT,FOLH1,SRR
30630	Apolipoprotein A	NA	Blood_biochemistry	Adrenal_Gland	Reactome	Amplification of signal from unattached kinetochores via a MAD2 inhibitory signal	10	94	-5.22419e-05	1.74949e-05	-2.98611	0.00282573	0.0158412	ITGB3BP,PPP2R5A,CENPO,CENPK,CENPH,CENPP,NUP107,KNTC1,NDE1,NUP85
30630	Apolipoprotein A	NA	Blood_biochemistry	Adrenal_Gland	Reactome	Antigen Presentation: Folding, assembly and peptide loading of class I MHC	9	25	-6.85785e-05	1.4164e-05	-4.84173	1.28777e-06	2.21616e-05	ERAP1,ERAP2,HLA-F,HLA-G,HLA-H,HLA-A,HLA-C,TAP2,SEC24C
30630	Apolipoprotein A	NA	Blood_biochemistry	Adrenal_Gland	Reactome	Antigen processing-Cross presentation	17	101	-7.28317e-05	2.06118e-05	-3.53349	0.000410179	0.00316179	PSMB4,NCF2,LNPEP,HLA-F,HLA-G,HLA-H,HLA-A,HLA-C,TAP2,PSMB1,PSMD5,MRC1,PSMD13,TIRAP,PSMC1,PSMA4,PSMF1
30630	Apolipoprotein A	NA	Blood_biochemistry	Adrenal_Gland	Reactome	BMAL1:CLOCK,NPAS2 activates circadian gene expression	4	28	-4.7219e-05	1.10697e-05	-4.26559	1.99435e-05	0.000241938	NCOA1,NAMPT,MED1,NCOA6
30630	Apolipoprotein A	NA	Blood_biochemistry	Adrenal_Gland	Reactome	Beta-catenin independent WNT signaling	11	146	-5.12667e-05	1.76115e-05	-2.91098	0.0036032	0.0189104	PSMB4,ITPR3,PSMB1,RAC1,ROR2,PSMD5,PSMD13,PSMC1,CALM1,PSMA4,PSMF1
30630	Apolipoprotein A	NA	Blood_biochemistry	Adrenal_Gland	Reactome	Beta-oxidation of very long chain fatty acids	2	11	2.81976e-05	7.81489e-06	3.60819	0.000308396	0.0025357	ACOT4,DECR2
30630	Apolipoprotein A	NA	Blood_biochemistry	Adrenal_Gland	Reactome	Biosynthesis of the N-glycan precursor (dolichol lipid-linked oligosaccharide, LLO) and transfer to a nascent protein	5	78	6.09544e-05	1.23801e-05	4.92359	8.50183e-07	1.49794e-05	RFT1,SRD5A3,GFPT2,ST8SIA5,CTSA
30630	Apolipoprotein A	NA	Blood_biochemistry	Adrenal_Gland	Reactome	Butyrophilin (BTN) family interactions	4	12	4.91727e-05	1.05174e-05	4.67537	2.93549e-06	4.27991e-05	BTNL8,BTNL9,BTN3A2,BTN2A1
30630	Apolipoprotein A	NA	Blood_biochemistry	Adrenal_Gland	Reactome	CD28 co-stimulation	3	33	-5.92999e-05	9.5709e-06	-6.19585	5.80483e-10	5.36947e-08	THEM4,RAC1,TRIB3
30630	Apolipoprotein A	NA	Blood_biochemistry	Adrenal_Gland	Reactome	CLEC7A (Dectin-1) induces NFAT activation	2	11	-3.05878e-05	7.83114e-06	-3.90592	9.38883e-05	0.000902303	ITPR3,CALM1
30630	Apolipoprotein A	NA	Blood_biochemistry	Adrenal_Gland	Reactome	COPI-dependent Golgi-to-ER retrograde traffic	7	83	-4.20962e-05	1.46526e-05	-2.87295	0.00406682	0.0208989	BNIP1,KIF6,COPG2,KLC1,KIF1C,NAPG,ARFGAP3
30630	Apolipoprotein A	NA	Blood_biochemistry	Adrenal_Gland	Reactome	Cargo recognition for clathrin-mediated endocytosis	5	99	-4.58008e-05	1.2377e-05	-3.70048	0.00021523	0.00180989	STON1,TGOLN2,IGF2R,SYT9,ARRB1
30630	Apolipoprotein A	NA	Blood_biochemistry	Adrenal_Gland	Reactome	Cell Cycle	58	597	-0.0001274	4.17317e-05	-3.05284	0.00226705	0.0131064	ITGB3BP,MSH4,PSMB4,PPP2R5A,H3F3A,CENPO,PPP1CB,MZT2A,SUMO1,BARD1,CDC25A,MCM2,CEP63,ANAPC4,FBXL7,CENPK,CENPH,DHFR,NUP153,LEMD2,HSP90AB1,SYNE1,PSMB1,NUPL2,CDK6,WRN,MCM4,RMI1,CENPP,CDC26,PSMD5,CNTRL,MASTL,DNA2,SYCE1,PSMD13,POLA2,ATM,NUP107,KNTC1,ANKLE2,HAUS4,LIN52,PSMC1,PSMA4,RMI2,NDE1,RBL2,NUP85,TYMS,CEP192,HAUS1,PSMF1,CDC25B,RBL1,MYBL2,YWHAB,SFI1
30630	Apolipoprotein A	NA	Blood_biochemistry	Adrenal_Gland	Reactome	Cell Cycle Checkpoints	30	274	-9.19906e-05	3.03363e-05	-3.03236	0.00242669	0.0138135	ITGB3BP,PSMB4,PPP2R5A,CENPO,SUMO1,BARD1,CDC25A,MCM2,ANAPC4,CENPK,CENPH,PSMB1,WRN,MCM4,RMI1,CENPP,CDC26,PSMD5,DNA2,PSMD13,ATM,NUP107,KNTC1,PSMC1,PSMA4,RMI2,NDE1,NUP85,PSMF1,YWHAB
30630	Apolipoprotein A	NA	Blood_biochemistry	Adrenal_Gland	Reactome	Cell Cycle, Mitotic	48	491	-0.000112176	3.78694e-05	-2.96219	0.00305486	0.0168701	ITGB3BP,PSMB4,PPP2R5A,H3F3A,CENPO,PPP1CB,MZT2A,CDC25A,MCM2,CEP63,ANAPC4,FBXL7,CENPK,CENPH,DHFR,NUP153,LEMD2,HSP90AB1,PSMB1,NUPL2,CDK6,MCM4,CENPP,CDC26,PSMD5,CNTRL,MASTL,DNA2,PSMD13,POLA2,NUP107,KNTC1,ANKLE2,HAUS4,LIN52,PSMC1,PSMA4,NDE1,RBL2,NUP85,TYMS,CEP192,HAUS1,PSMF1,CDC25B,RBL1,MYBL2,SFI1
30630	Apolipoprotein A	NA	Blood_biochemistry	Adrenal_Gland	Reactome	Chromatin modifying enzymes	22	241	7.57822e-05	2.59751e-05	2.91749	0.00352886	0.0186525	MEAF6,PRMT6,RBBP5,NCOA1,SETD7,TAF9,SAP30L,KDM1B,TRRAP,ELP3,IKBKAP,KANSL2,SAP18,SUPT20H,SETDB2,KAT8,PRMT7,USP22,TADA2A,DOT1L,PRMT1,SMARCB1
30630	Apolipoprotein A	NA	Blood_biochemistry	Adrenal_Gland	Reactome	Circadian Clock	5	73	-6.31471e-05	1.2382e-05	-5.09993	3.39999e-07	6.7268e-06	NCOA1,PPP1CB,NAMPT,MED1,NCOA6
30630	Apolipoprotein A	NA	Blood_biochemistry	Adrenal_Gland	Reactome	Class B/2 (Secretin family receptors)	3	94	-2.43433e-05	7.63418e-06	-3.18873	0.00142917	0.00888725	CD55,CRHR1,WNT3
30630	Apolipoprotein A	NA	Blood_biochemistry	Adrenal_Gland	Reactome	Class I MHC mediated antigen processing & presentation	40	372	-0.000133082	3.33128e-05	-3.99491	6.47336e-05	0.000674689	UBR4,PSMB4,NCF2,ARIH2,ASB14,ANAPC13,ANAPC4,RCHY1,KLHL2,FBXL7,ERAP1,ERAP2,LNPEP,HLA-F,HLA-G,HLA-H,HLA-A,HLA-C,TAP2,PSMB1,TRIM4,RNF19A,CDC26,PSMD5,MRC1,HERC4,SEC24C,PSMD13,TIRAP,RNF41,RNF6,PSMC1,PSMA4,MGRN1,RBBP6,TRIM37,MEX3C,FBXO27,PSMF1,KLHL22
30630	Apolipoprotein A	NA	Blood_biochemistry	Adrenal_Gland	Reactome	Complement cascade	11	138	6.10148e-05	1.85703e-05	3.28562	0.00101771	0.00672417	CFHR3,C4BPA,CD55,CD46,IGKV3-11,MASP1,C9,C4A,C5,IGHG4,IGLV3-1
30630	Apolipoprotein A	NA	Blood_biochemistry	Adrenal_Gland	Reactome	Constitutive Signaling by AKT1 E17K in Cancer	2	25	-2.42306e-05	7.81488e-06	-3.10057	0.0019317	0.0113864	RPS6KB2,GSK3A
30630	Apolipoprotein A	NA	Blood_biochemistry	Adrenal_Gland	Reactome	Costimulation by the CD28 family	11	74	-7.61806e-05	1.88783e-05	-4.03535	5.4534e-05	0.000584857	THEM4,PPP2R5A,HLA-DRB5,HLA-DRB1,HLA-DQA1,HLA-DQB1,HLA-DQA2,HLA-DQB2,RAC1,PDCD1LG2,TRIB3
30630	Apolipoprotein A	NA	Blood_biochemistry	Adrenal_Gland	Reactome	Cytosolic tRNA aminoacylation	4	24	-3.15808e-05	1.10686e-05	-2.8532	0.0043285	0.021939	SARS,LARS,GARS,NARS
30630	Apolipoprotein A	NA	Blood_biochemistry	Adrenal_Gland	Reactome	DAG and IP3 signaling	3	32	-5.5657e-05	9.58e-06	-5.80971	6.26471e-09	2.89743e-07	ITPR3,ADCY4,CALM1
30630	Apolipoprotein A	NA	Blood_biochemistry	Adrenal_Gland	Reactome	DAP12 interactions	6	44	-7.67215e-05	1.35385e-05	-5.6669	1.45539e-08	4.89539e-07	HLA-C,RAC1,PLCG2,SIGLEC16,SIGLEC14,SIRPB1
30630	Apolipoprotein A	NA	Blood_biochemistry	Adrenal_Gland	Reactome	DAP12 signaling	2	29	-3.17191e-05	7.8255e-06	-4.0533	5.0513e-05	0.0005497	RAC1,PLCG2
30630	Apolipoprotein A	NA	Blood_biochemistry	Adrenal_Gland	Reactome	DDX58/IFIH1-mediated induction of interferon-alpha/beta	5	82	-0.000329656	1.23513e-05	-26.6901	9.50524e-157	3.51694e-154	IKBKE,TANK,CASP8,TRAF6,NLRC5
30630	Apolipoprotein A	NA	Blood_biochemistry	Adrenal_Gland	Reactome	DNA Damage Recognition in GG-NER	3	38	2.78059e-05	9.57679e-06	2.90347	0.00369081	0.0192338	ACTR8,NFRKB,INO80E
30630	Apolipoprotein A	NA	Blood_biochemistry	Adrenal_Gland	Reactome	DSCAM interactions	2	11	-4.03479e-05	7.82507e-06	-5.15623	2.52134e-07	5.18275e-06	RAC1,MAPK12
30630	Apolipoprotein A	NA	Blood_biochemistry	Adrenal_Gland	Reactome	Developmental Biology	72	1033	-0.000141073	4.75251e-05	-2.96839	0.00299385	0.0166575	EPHB2,PSMB4,FLG,LCE2B,ARPC5,CNTN2,RBBP5,H3F3A,NCOA1,SPTBN1,ACTR2,POLR2D,NGEF,SRGAP3,ITGA9,SCN11A,RPSA,TDGF1,PLXNA1,LGI2,RPL9,UNC5C,MED10,RPS23,MED7,UNC5A,HSP90AB1,FAM120B,PSMB1,RAC1,POLR2J,PAXIP1,VLDLR,PSMD5,DKK1,ANK3,ADIRF,LIPN,GFRA1,DPYSL4,PSMD13,KRTAP5-7,KRTAP5-9,GAB2,MED17,ROBO3,MAGOHB,KRT8,MED4,ARHGEF7,PSMC1,SPTBN5,PSMA4,STX1B,EFNB3,MYH10,PCGF2,MED1,MED24,DSC2,DSG2,RPS28,MEF2B,PAK4,TGFB1,RPS…
30630	Apolipoprotein A	NA	Blood_biochemistry	Adrenal_Gland	Reactome	Disease	72	922	-0.000122609	4.56115e-05	-2.68812	0.00718588	0.0332347	PSMB4,PPP2R5A,ADAM17,SDC1,MSH2,BCL2L11,ERCC3,POLR2D,RPSA,CDC25A,PCCB,KPNA4,FGFR3,RPL9,FGA,FGG,ADAMTS12,ADAMTS6,TAF9,MSH3,RPS23,NUP153,HLA-A,RNF5,NOTCH4,HSP90AB1,MUT,VTA1,PSMB1,PMS2,RAC1,NUPL2,TAF6,AP1S1,POLR2J,GTF2E2,CHMP4C,TAF2,PSMD5,CNTRL,CUBN,APBB1IP,DKK1,PSMD13,GTF2H1,PC,RPS6KB2,ARRB1,GAB2,TIRAP,NUP107,DNAJC3,ESR2,SEL1L,PSMC1,CALM1,PSMA4,STX1B,AP1G1,NMT1,NUP85,GTF2F1,RPS28,TGFB1,GSK3A,RPS9,PS…
30630	Apolipoprotein A	NA	Blood_biochemistry	Adrenal_Gland	Reactome	Dopamine Neurotransmitter Release Cycle	2	23	-2.45966e-05	7.8147e-06	-3.14748	0.00164703	0.00999016	LIN7C,SNAP25
30630	Apolipoprotein A	NA	Blood_biochemistry	Adrenal_Gland	Reactome	Downregulation of TGF-beta receptor signaling	2	26	-2.26041e-05	7.83833e-06	-2.8838	0.0039294	0.020334	PPP1CB,TGFB1
30630	Apolipoprotein A	NA	Blood_biochemistry	Adrenal_Gland	Reactome	EPH-Ephrin signaling	8	92	-4.19829e-05	1.56113e-05	-2.68926	0.00716142	0.0332347	EPHB2,ARPC5,ACTR2,NGEF,RAC1,ARHGEF7,EFNB3,MYH10
30630	Apolipoprotein A	NA	Blood_biochemistry	Adrenal_Gland	Reactome	EPH-ephrin mediated repulsion of cells	3	49	-5.69496e-05	9.58072e-06	-5.94419	2.78143e-09	1.37217e-07	EPHB2,RAC1,EFNB3
30630	Apolipoprotein A	NA	Blood_biochemistry	Adrenal_Gland	Reactome	EPHB-mediated forward signaling	3	34	-2.81467e-05	9.56918e-06	-2.94139	0.00326765	0.0177799	ARPC5,ACTR2,RAC1
30630	Apolipoprotein A	NA	Blood_biochemistry	Adrenal_Gland	Reactome	ER Quality Control Compartment (ERQC)	3	21	5.11073e-05	9.56694e-06	5.34207	9.19585e-08	2.0621e-06	RNF5,UGGT2,SEL1L
30630	Apolipoprotein A	NA	Blood_biochemistry	Adrenal_Gland	Reactome	ER-Phagosome pathway	14	85	-6.08843e-05	1.83432e-05	-3.31917	0.00090297	0.0061087	PSMB4,HLA-F,HLA-G,HLA-H,HLA-A,HLA-C,TAP2,PSMB1,PSMD5,PSMD13,TIRAP,PSMC1,PSMA4,PSMF1
30630	Apolipoprotein A	NA	Blood_biochemistry	Adrenal_Gland	Reactome	ESR-mediated signaling	12	128	-9.78238e-05	1.91927e-05	-5.09693	3.4543e-07	6.7268e-06	H3F3A,NCOA1,POLR2D,HSP90AB1,POLR2J,PGR,SP1,ESR2,TLE3,MED1,GTF2F1,PRMT1
30630	Apolipoprotein A	NA	Blood_biochemistry	Adrenal_Gland	Reactome	Elevation of cytosolic Ca2+ levels	3	16	-3.49592e-05	9.58191e-06	-3.64846	0.000263863	0.00219392	ITPR3,P2RX3,P2RX4
30630	Apolipoprotein A	NA	Blood_biochemistry	Adrenal_Gland	Reactome	Endosomal/Vacuolar pathway	6	12	-3.41536e-05	1.08796e-05	-3.13924	0.00169402	0.0101917	LNPEP,HLA-F,HLA-G,HLA-H,HLA-A,HLA-C
30630	Apolipoprotein A	NA	Blood_biochemistry	Adrenal_Gland	Reactome	Ephrin signaling	4	19	-6.33513e-05	1.1045e-05	-5.73576	9.71716e-09	3.99483e-07	EPHB2,RAC1,ARHGEF7,EFNB3
30630	Apolipoprotein A	NA	Blood_biochemistry	Adrenal_Gland	Reactome	Estrogen-dependent gene expression	11	122	-9.33413e-05	1.8381e-05	-5.07814	3.81385e-07	7.23653e-06	H3F3A,NCOA1,POLR2D,HSP90AB1,POLR2J,PGR,SP1,TLE3,MED1,GTF2F1,PRMT1
30630	Apolipoprotein A	NA	Blood_biochemistry	Adrenal_Gland	Reactome	Ethanol oxidation	2	12	2.63991e-05	7.59076e-06	3.4778	0.00050563	0.0036683	ADH5,ADH1A
30630	Apolipoprotein A	NA	Blood_biochemistry	Adrenal_Gland	Reactome	Extracellular matrix organization	27	296	7.20335e-05	2.78433e-05	2.5871	0.00967913	0.0426343	MFAP2,COL24A1,CTSK,TNN,CAPN9,ADAM17,MATN3,SDC1,ITGB6,ITGA4,CAPN10,ITGA9,FGA,FGG,KLKB1,FBN2,TNXB,COL28A1,CTSB,MMP16,PLEC,LRP4,TRAPPC4,ITGA7,LOXL1,TGFB1,COL6A1
30630	Apolipoprotein A	NA	Blood_biochemistry	Adrenal_Gland	Reactome	Factors involved in megakaryocyte development and platelet production	7	143	-5.22487e-05	1.45895e-05	-3.58125	0.000342004	0.00277747	H3F3A,KIF6,RAC1,DOCK4,GATA4,KLC1,KIF1C
30630	Apolipoprotein A	NA	Blood_biochemistry	Adrenal_Gland	Reactome	Fc epsilon receptor (FCERI) signaling	15	210	-5.82065e-05	2.0766e-05	-2.80297	0.00506372	0.024981	PSMB4,IGKV3-11,ITPR3,PSMB1,RAC1,PSMD5,PSMD13,TRAF6,GAB2,PSMC1,CALM1,PSMA4,PLCG2,PSMF1,IGLV3-1
30630	Apolipoprotein A	NA	Blood_biochemistry	Adrenal_Gland	Reactome	Fertilization	5	26	4.32787e-05	1.23605e-05	3.50137	0.000462946	0.0034258	OVGP1,ZP3,CATSPERB,CATSPERG,IZUMO1
30630	Apolipoprotein A	NA	Blood_biochemistry	Adrenal_Gland	Reactome	G alpha (s) signalling events	12	575	-7.67892e-05	1.91468e-05	-4.01055	6.05914e-05	0.000640538	REEP5,OR2B8P,PDE10A,ARRB1,OR8S1,GPR84,RXFP2,OR11H7,ADCY4,MC1R,CRHR1,GNAL
30630	Apolipoprotein A	NA	Blood_biochemistry	Adrenal_Gland	Reactome	G-protein mediated events	4	45	-6.40692e-05	1.10581e-05	-5.79387	6.88539e-09	2.99717e-07	ITPR3,ADCY4,CALM1,GNAL
30630	Apolipoprotein A	NA	Blood_biochemistry	Adrenal_Gland	Reactome	Glucagon-like Peptide-1 (GLP1) regulates insulin secretion	2	42	-2.0149e-05	7.81054e-06	-2.57972	0.00988864	0.0432994	KCNS3,ITPR3
30630	Apolipoprotein A	NA	Blood_biochemistry	Adrenal_Gland	Reactome	Glycerophospholipid catabolism	2	7	-3.35665e-05	7.8246e-06	-4.28987	1.78837e-05	0.000228171	PNPLA7,GDPD3
30630	Apolipoprotein A	NA	Blood_biochemistry	Adrenal_Gland	Reactome	Glycogen metabolism	5	27	-3.43266e-05	1.23363e-05	-2.78258	0.00539323	0.0260849	GBE1,PGM2,PYGL,CALM1,GAA
30630	Apolipoprotein A	NA	Blood_biochemistry	Adrenal_Gland	Reactome	HIV Infection	29	242	-8.80275e-05	2.9924e-05	-2.94171	0.00326436	0.0177799	PSMB4,ERCC3,POLR2D,TAF9,NUP153,HLA-A,VTA1,PSMB1,RAC1,NUPL2,TAF6,AP1S1,POLR2J,GTF2E2,CHMP4C,TAF2,PSMD5,PSMD13,GTF2H1,NUP107,PSMC1,PSMA4,AP1G1,NMT1,NUP85,GTF2F1,PSMF1,HCK,APOBEC3G
30630	Apolipoprotein A	NA	Blood_biochemistry	Adrenal_Gland	Reactome	Hedgehog 'off' state	11	100	-4.83774e-05	1.83665e-05	-2.634	0.00843904	0.0383122	PSMB4,IFT57,PSMB1,PSMD5,PSMD13,TULP3,IFT88,ADCY4,PSMC1,PSMA4,PSMF1
30630	Apolipoprotein A	NA	Blood_biochemistry	Adrenal_Gland	Reactome	Histidine, lysine, phenylalanine, tyrosine, proline and tryptophan catabolism	7	46	4.82431e-05	1.46568e-05	3.29152	0.000996593	0.00664396	QDPR,ALDH7A1,SLC36A4,AMDHD1,SLC25A21,GSTZ1,FTCD
30630	Apolipoprotein A	NA	Blood_biochemistry	Adrenal_Gland	Reactome	Immune System	188	2067	-0.000479627	7.27305e-05	-6.59458	4.27178e-11	5.26853e-09	ATAD3B,UBR4,CDA,PPIE,GBP3,CTSK,PSMB4,THEM4,RNASEL,NCF2,ARPC5,CFHR3,IKBKE,C4BPA,CD55,CD46,IRF6,PPP2R5A,EDARADD,ADAM17,SDC1,RASGRP3,ACTR2,REG3G,IGKV3-11,IL1RN,TANK,ITGA4,NCKAP1,CASP8,SUMO1,EIF4E2,CMTM6,NCKIPSD,ARIH2,ASB14,CD200,ACPP,ANAPC13,IL20RB,KPNA4,MASP1,TNIP2,ANAPC4,PGM2,RCHY1,PLAC8,EIF4E,CAMK2D,TRIM2,FGA,FGG,KLHL2,AGA,FBXL7,C9,ERAP1,ERAP2,LNPEP,TSLP,DIAPH1,STK10,BTNL8,BTNL9,SERPINB6,NUP153,B…
30630	Apolipoprotein A	NA	Blood_biochemistry	Adrenal_Gland	Reactome	Immunoregulatory interactions between a Lymphoid and a non-Lymphoid cell	20	215	-8.01668e-05	2.15446e-05	-3.72097	0.000198493	0.00168833	IGKV3-11,ITGA4,CD200,HLA-F,HLA-G,HLA-H,HLA-A,HLA-C,MICA,ULBP1,ULBP3,PILRB,PILRA,IFITM1,CLEC2D,CD33,SIGLEC12,LILRB3,CD40,IGLV3-1
30630	Apolipoprotein A	NA	Blood_biochemistry	Adrenal_Gland	Reactome	Inactivation of CDC42 and RAC1	2	8	-4.78615e-05	7.82565e-06	-6.11597	9.60917e-10	5.46983e-08	SRGAP3,RAC1
30630	Apolipoprotein A	NA	Blood_biochemistry	Adrenal_Gland	Reactome	Infectious disease	41	447	-0.000143527	3.50913e-05	-4.09011	4.31293e-05	0.000483571	PSMB4,ERCC3,POLR2D,RPSA,KPNA4,RPL9,TAF9,RPS23,NUP153,HLA-A,HSP90AB1,VTA1,PSMB1,RAC1,NUPL2,TAF6,AP1S1,POLR2J,GTF2E2,CHMP4C,TAF2,PSMD5,PSMD13,GTF2H1,NUP107,DNAJC3,PSMC1,CALM1,PSMA4,STX1B,AP1G1,NMT1,NUP85,GTF2F1,RPS28,TGFB1,RPS9,PSMF1,SNAP25,HCK,APOBEC3G
30630	Apolipoprotein A	NA	Blood_biochemistry	Adrenal_Gland	Reactome	Initial triggering of complement	5	103	4.74334e-05	1.23551e-05	3.83917	0.000123479	0.00112808	IGKV3-11,MASP1,C4A,IGHG4,IGLV3-1
30630	Apolipoprotein A	NA	Blood_biochemistry	Adrenal_Gland	Reactome	Initiation of Nuclear Envelope Reformation	2	13	-2.09277e-05	7.81043e-06	-2.67946	0.00737449	0.0338951	LEMD2,ANKLE2
30630	Apolipoprotein A	NA	Blood_biochemistry	Adrenal_Gland	Reactome	Innate Immune System	99	1137	-0.000376621	5.45226e-05	-6.90761	4.93879e-12	9.13676e-10	ATAD3B,UBR4,CDA,PPIE,CTSK,PSMB4,NCF2,ARPC5,CFHR3,IKBKE,C4BPA,CD55,CD46,ACTR2,REG3G,IGKV3-11,TANK,NCKAP1,CASP8,CMTM6,NCKIPSD,ACPP,MASP1,TNIP2,PGM2,PLAC8,FGA,FGG,AGA,C9,DIAPH1,STK10,SERPINB6,HLA-H,HLA-A,HLA-C,C4A,ITPR3,HSP90AB1,DYNLT1,IGF2R,PSMB1,RAC1,DBNL,CTSB,GSDMD,PSMD5,C5,TSPAN14,PSMD13,SVIP,CAT,TRAF6,TCIRG1,FOLR3,GAB2,TIRAP,CLEC12A,GPR84,CAND1,LYZ,LTA4H,APAF1,DNAJC3,ATP11A,PYGL,LGALS3,ATP6V1D,…
30630	Apolipoprotein A	NA	Blood_biochemistry	Adrenal_Gland	Reactome	Integration of energy metabolism	4	110	-5.57355e-05	1.10569e-05	-5.04077	4.63938e-07	8.37351e-06	KCNS3,ITPR3,ADCY4,SNAP25
30630	Apolipoprotein A	NA	Blood_biochemistry	Adrenal_Gland	Reactome	Intra-Golgi traffic	2	44	2.18803e-05	7.82188e-06	2.79732	0.00515312	0.0250876	GOSR2,NAPG
30630	Apolipoprotein A	NA	Blood_biochemistry	Adrenal_Gland	Reactome	Intracellular signaling by second messengers	20	306	-0.000163426	2.42032e-05	-6.75225	1.45837e-11	2.15839e-09	OTUD3,PSMB4,THEM4,PPP2R5A,FGFR3,ITPR3,PSMB1,PSMD5,PSMD13,TRAF6,RPS6KB2,ADCY4,ESR2,PSMC1,CALM1,PSMA4,PHLPP2,GSK3A,TRIB3,PSMF1
30630	Apolipoprotein A	NA	Blood_biochemistry	Adrenal_Gland	Reactome	L13a-mediated translational silencing of Ceruloplasmin expression	8	112	-5.2311e-05	1.56335e-05	-3.34608	0.00081974	0.00566575	RPSA,RPL9,EIF4E,RPS23,EIF3F,EIF3C,RPS28,RPS9
30630	Apolipoprotein A	NA	Blood_biochemistry	Adrenal_Gland	Reactome	L1CAM interactions	8	100	-5.9857e-05	1.55821e-05	-3.8414	0.00012236	0.00112808	EPHB2,CNTN2,SPTBN1,ITGA9,SCN11A,RAC1,ANK3,SPTBN5
30630	Apolipoprotein A	NA	Blood_biochemistry	Adrenal_Gland	Reactome	MAPK family signaling cascades	24	289	-7.05859e-05	2.57914e-05	-2.7368	0.00620444	0.0296212	PSMB4,PPP2R5A,RASGRP3,SPTBN1,FGFR3,CAMK2D,FGA,FGG,RASGRF2,PSMB1,RAC1,CDC14B,PSMD5,APBB1IP,GFRA1,PSMD13,ARRB1,PSMC1,CALM1,SPTBN5,PSMA4,SHC2,PSMF1,YWHAB
30630	Apolipoprotein A	NA	Blood_biochemistry	Adrenal_Gland	Reactome	MET activates RAP1 and RAC1	2	11	-3.59824e-05	7.80564e-06	-4.6098	4.03222e-06	5.6299e-05	RAC1,CRK
30630	Apolipoprotein A	NA	Blood_biochemistry	Adrenal_Gland	Reactome	Membrane Trafficking	50	607	-0.000214713	3.89742e-05	-5.5091	3.60985e-08	1.02742e-06	DENND2D,ARPC5,CD55,TRAPPC12,RHOQ,STON1,SPTBN1,ACTR2,TGOLN2,GCC2,GOLGA4,TFG,LNPEP,BNIP1,EXOC2,KIF6,MYO6,VTA1,IGF2R,CCZ1,RAC1,AP1S1,COPG2,TPD52,CHMP4C,STX17,USP6NL,ANK3,SEC24C,SYT9,ARRB1,TRAPPC4,C2CD5,VPS36,CALM1,KLC1,SPTBN5,RAB8B,DCTN5,AP1G1,TRAPPC2L,VPS53,KIF1C,GOSR2,SNF8,NAPG,RALGAPA2,YWHAB,TRAPPC10,ARFGAP3
30630	Apolipoprotein A	NA	Blood_biochemistry	Adrenal_Gland	Reactome	Metabolism of cofactors	4	19	-3.4022e-05	1.10477e-05	-3.07956	0.00207324	0.0120803	DHFR,PDSS2,COQ5,CALM1
30630	Apolipoprotein A	NA	Blood_biochemistry	Adrenal_Gland	Reactome	Metabolism of vitamins and cofactors	24	189	-8.58652e-05	2.71173e-05	-3.16643	0.00154338	0.00943883	SDC1,PCCB,NMNAT3,CD38,PARP8,DHFR,MOCS1,MUT,PDSS2,VNN2,NAMPT,TPK1,NMRK1,AKR1C1,CUBN,PC,BCO2,COQ5,MTHFD1,CALM1,PPCDC,MTHFS,SHMT1,PNPO
30630	Apolipoprotein A	NA	Blood_biochemistry	Adrenal_Gland	Reactome	Metabolism of water-soluble vitamins and cofactors	18	123	-8.41533e-05	2.35148e-05	-3.57874	0.000345307	0.00277747	PCCB,NMNAT3,CD38,PARP8,DHFR,MOCS1,MUT,VNN2,NAMPT,TPK1,NMRK1,CUBN,PC,MTHFD1,PPCDC,MTHFS,SHMT1,PNPO
30630	Apolipoprotein A	NA	Blood_biochemistry	Adrenal_Gland	Reactome	Metal ion SLC transporters	2	26	2.45499e-05	7.83733e-06	3.13243	0.00173383	0.0103471	SLC31A1,SLC41A2
30630	Apolipoprotein A	NA	Blood_biochemistry	Adrenal_Gland	Reactome	Mitochondrial translation initiation	14	91	6.05195e-05	2.06525e-05	2.93037	0.00338584	0.0182885	MRPL19,MRPL35,MRPL18,MRPS33,MRPL41,MRPL17,MRPL21,MRPL48,MRPS35,OXA1L,MRPS7,MRPL54,MRPL4,MRPL40
30630	Apolipoprotein A	NA	Blood_biochemistry	Adrenal_Gland	Reactome	Mitotic Anaphase	21	182	-8.40631e-05	2.53385e-05	-3.3176	0.00090805	0.0061087	ITGB3BP,PSMB4,PPP2R5A,CENPO,ANAPC4,CENPK,CENPH,LEMD2,PSMB1,CENPP,CDC26,PSMD5,PSMD13,NUP107,KNTC1,ANKLE2,PSMC1,PSMA4,NDE1,NUP85,PSMF1
30630	Apolipoprotein A	NA	Blood_biochemistry	Adrenal_Gland	Reactome	Mitotic Spindle Checkpoint	12	110	-6.40348e-05	1.91511e-05	-3.34367	0.000826893	0.00566575	ITGB3BP,PPP2R5A,CENPO,ANAPC4,CENPK,CENPH,CENPP,CDC26,NUP107,KNTC1,NDE1,NUP85
30630	Apolipoprotein A	NA	Blood_biochemistry	Adrenal_Gland	Reactome	N-glycan trimming in the ER and Calnexin/Calreticulin cycle	5	35	3.93504e-05	1.23405e-05	3.18873	0.00142914	0.00888725	MOGS,RNF5,UGGT2,SEL1L,PSMC1
30630	Apolipoprotein A	NA	Blood_biochemistry	Adrenal_Gland	Reactome	Nef and signal transduction	2	9	-4.03637e-05	7.81899e-06	-5.16226	2.44143e-07	5.16188e-06	RAC1,HCK
30630	Apolipoprotein A	NA	Blood_biochemistry	Adrenal_Gland	Reactome	Negative regulation of the PI3K/AKT network	7	103	-8.34849e-05	1.46096e-05	-5.71439	1.10204e-08	4.22989e-07	THEM4,PPP2R5A,FGFR3,TRAF6,ESR2,PHLPP2,TRIB3
30630	Apolipoprotein A	NA	Blood_biochemistry	Adrenal_Gland	Reactome	Negative regulators of DDX58/IFIH1 signaling	2	34	-0.000341283	7.78959e-06	-43.8127	0	0	IKBKE,NLRC5
30630	Apolipoprotein A	NA	Blood_biochemistry	Adrenal_Gland	Reactome	Netrin-1 signaling	4	50	-4.19248e-05	1.10648e-05	-3.78903	0.000151269	0.00131693	UNC5C,UNC5A,RAC1,MAPK12
30630	Apolipoprotein A	NA	Blood_biochemistry	Adrenal_Gland	Reactome	Nitric oxide stimulates guanylate cyclase	3	25	-3.41837e-05	9.57253e-06	-3.57102	0.000355657	0.00282996	PDE10A,NOS2,PDE9A
30630	Apolipoprotein A	NA	Blood_biochemistry	Adrenal_Gland	Reactome	Nuclear Receptor transcription pathway	3	51	-5.19167e-05	9.56732e-06	-5.42646	5.75278e-08	1.48234e-06	PGR,ESR2,MED1
30630	Apolipoprotein A	NA	Blood_biochemistry	Adrenal_Gland	Reactome	Nucleotide salvage	2	23	-2.54439e-05	7.81024e-06	-3.25776	0.00112308	0.00716448	CDA,APRT
30630	Apolipoprotein A	NA	Blood_biochemistry	Adrenal_Gland	Reactome	Olfactory Signaling Pathway	5	432	-4.36597e-05	1.23674e-05	-3.53022	0.000415279	0.00316811	REEP5,OR2B8P,OR8S1,OR11H7,GNAL
30630	Apolipoprotein A	NA	Blood_biochemistry	Adrenal_Gland	Reactome	Oncogene Induced Senescence	3	35	-3.95776e-05	9.56963e-06	-4.13575	3.539e-05	0.000402901	CDK6,SP1,ETS2
30630	Apolipoprotein A	NA	Blood_biochemistry	Adrenal_Gland	Reactome	PI Metabolism	3	84	-3.79697e-05	9.57638e-06	-3.96493	7.34343e-05	0.000734343	PLEKHA6,PNPLA7,GDPD3
30630	Apolipoprotein A	NA	Blood_biochemistry	Adrenal_Gland	Reactome	PI3K Cascade	3	41	-3.12047e-05	9.57778e-06	-3.25803	0.001122	0.00716448	THEM4,FGFR3,TRIB3
30630	Apolipoprotein A	NA	Blood_biochemistry	Adrenal_Gland	Reactome	PI3K/AKT Signaling in Cancer	4	93	-4.40789e-05	1.10558e-05	-3.98694	6.69481e-05	0.000688077	FGFR3,RPS6KB2,ESR2,GSK3A
30630	Apolipoprotein A	NA	Blood_biochemistry	Adrenal_Gland	Reactome	PI5P, PP2A and IER3 Regulate PI3K/AKT Signaling	4	96	-4.38257e-05	1.10478e-05	-3.96692	7.28252e-05	0.000734343	PPP2R5A,FGFR3,TRAF6,ESR2
30630	Apolipoprotein A	NA	Blood_biochemistry	Adrenal_Gland	Reactome	PIP3 activates AKT signaling	17	275	-0.000115852	2.28867e-05	-5.06198	4.15168e-07	7.6806e-06	OTUD3,PSMB4,THEM4,PPP2R5A,FGFR3,PSMB1,PSMD5,PSMD13,TRAF6,RPS6KB2,ESR2,PSMC1,PSMA4,PHLPP2,GSK3A,TRIB3,PSMF1
30630	Apolipoprotein A	NA	Blood_biochemistry	Adrenal_Gland	Reactome	PKA activation	2	17	-3.3516e-05	7.82325e-06	-4.28416	1.83493e-05	0.000230144	ADCY4,CALM1
30630	Apolipoprotein A	NA	Blood_biochemistry	Adrenal_Gland	Reactome	Peptide hormone metabolism	5	87	3.23234e-05	1.23628e-05	2.61457	0.00893448	0.0398284	AGT,DPP4,CPE,EXOC2,GATA4
30630	Apolipoprotein A	NA	Blood_biochemistry	Adrenal_Gland	Reactome	Peroxisomal protein import	14	63	6.81987e-05	2.0902e-05	3.26278	0.00110336	0.00716219	HAO2,AGXT,ACOX3,AMACR,PEX6,EPHX2,CAT,DHRS4,ACOT2,ACOT4,SLC27A2,DECR2,NOS2,NUDT19
30630	Apolipoprotein A	NA	Blood_biochemistry	Adrenal_Gland	Reactome	Phenylalanine and tyrosine catabolism	2	11	2.56049e-05	7.81127e-06	3.27794	0.00104578	0.00684849	QDPR,GSTZ1
30630	Apolipoprotein A	NA	Blood_biochemistry	Adrenal_Gland	Reactome	Pink/Parkin Mediated Mitophagy	2	22	-2.6818e-05	7.80999e-06	-3.4338	0.000595265	0.00427666	PINK1,TOMM7
30630	Apolipoprotein A	NA	Blood_biochemistry	Adrenal_Gland	Reactome	Platelet calcium homeostasis	4	28	-4.34738e-05	1.10824e-05	-3.92278	8.75537e-05	0.000852497	ITPR3,P2RX3,P2RX4,CALM1
30630	Apolipoprotein A	NA	Blood_biochemistry	Adrenal_Gland	Reactome	Platelet homeostasis	8	89	-9.65483e-05	1.56534e-05	-6.16788	6.93007e-10	5.46983e-08	PPP2R5A,ITPR3,PDE10A,P2RX3,P2RX4,CALM1,NOS2,PDE9A
30630	Apolipoprotein A	NA	Blood_biochemistry	Adrenal_Gland	Reactome	Post-translational modification: synthesis of GPI-anchored proteins	9	94	7.44677e-05	1.55199e-05	4.79821	1.60172e-06	2.57668e-05	PIGV,LSAMP,PIGX,MDGA1,VNN2,RAET1G,LY6K,LY6D,PIGP
30630	Apolipoprotein A	NA	Blood_biochemistry	Adrenal_Gland	Reactome	Propionyl-CoA catabolism	2	5	-2.78462e-05	7.82039e-06	-3.56072	0.000369892	0.00291192	PCCB,MUT
30630	Apolipoprotein A	NA	Blood_biochemistry	Adrenal_Gland	Reactome	RAB GEFs exchange GTP for GDP on RABs	7	90	-5.13458e-05	1.46161e-05	-3.51297	0.000443191	0.00334654	DENND2D,TRAPPC12,CCZ1,TRAPPC4,RAB8B,TRAPPC2L,TRAPPC10
30630	Apolipoprotein A	NA	Blood_biochemistry	Adrenal_Gland	Reactome	RAB geranylgeranylation	4	65	-3.5221e-05	1.1064e-05	-3.18339	0.00145578	0.0089773	RAB15,RAB8B,RAB34,RAB37
30630	Apolipoprotein A	NA	Blood_biochemistry	Adrenal_Gland	Reactome	RAF activation	2	25	-3.25242e-05	7.818e-06	-4.16018	3.18093e-05	0.000367795	PPP2R5A,YWHAB
30630	Apolipoprotein A	NA	Blood_biochemistry	Adrenal_Gland	Reactome	RHO GTPase Effectors	29	265	-0.000124005	3.04398e-05	-4.07379	4.62673e-05	0.000511012	ITGB3BP,NCF2,ARPC5,PPP2R5A,H3F3A,CENPO,PPP1CB,RHOQ,ACTR2,FMNL2,NCKAP1,NCKIPSD,CENPK,CENPH,DIAPH1,RAC1,CENPP,MEN1,RHOD,NUP107,KNTC1,CALM1,KLC1,CYFIP1,NDE1,MYH10,NUP85,YWHAB,NF2
30630	Apolipoprotein A	NA	Blood_biochemistry	Adrenal_Gland	Reactome	RHO GTPases Activate Formins	14	121	-8.99907e-05	2.0662e-05	-4.35537	1.3289e-05	0.000182108	ITGB3BP,PPP2R5A,CENPO,FMNL2,CENPK,CENPH,DIAPH1,RAC1,CENPP,RHOD,NUP107,KNTC1,NDE1,NUP85
30630	Apolipoprotein A	NA	Blood_biochemistry	Adrenal_Gland	Reactome	RHO GTPases Activate NADPH Oxidases	2	13	-4.80477e-05	7.82783e-06	-6.13806	8.36432e-10	5.46983e-08	NCF2,RAC1
30630	Apolipoprotein A	NA	Blood_biochemistry	Adrenal_Gland	Reactome	RHO GTPases Activate WASPs and WAVEs	6	36	-4.75726e-05	1.35577e-05	-3.50891	0.000450021	0.0033638	ARPC5,ACTR2,NCKAP1,NCKIPSD,RAC1,CYFIP1
30630	Apolipoprotein A	NA	Blood_biochemistry	Adrenal_Gland	Reactome	RHO GTPases activate CIT	3	19	-5.30789e-05	9.5783e-06	-5.54158	3.00007e-08	8.8802e-07	PPP1CB,RAC1,MYH10
30630	Apolipoprotein A	NA	Blood_biochemistry	Adrenal_Gland	Reactome	RHO GTPases activate IQGAPs	3	11	-4.14258e-05	9.57732e-06	-4.32541	1.523e-05	0.000201254	RAC1,MEN1,CALM1
30630	Apolipoprotein A	NA	Blood_biochemistry	Adrenal_Gland	Reactome	RHO GTPases activate KTN1	2	11	-4.77917e-05	7.8026e-06	-6.1251	9.07407e-10	5.46983e-08	RAC1,KLC1
30630	Apolipoprotein A	NA	Blood_biochemistry	Adrenal_Gland	Reactome	RHO GTPases activate PAKs	5	21	-5.73628e-05	1.2359e-05	-4.64139	3.46231e-06	4.92713e-05	PPP1CB,RAC1,CALM1,MYH10,NF2
30630	Apolipoprotein A	NA	Blood_biochemistry	Adrenal_Gland	Reactome	RHO GTPases activate PKNs	5	63	-6.6978e-05	1.23606e-05	-5.41866	6.00948e-08	1.48234e-06	H3F3A,PPP1CB,RAC1,MYH10,YWHAB
30630	Apolipoprotein A	NA	Blood_biochemistry	Adrenal_Gland	Reactome	RMTs methylate histone arginines	4	49	6.32721e-05	1.10845e-05	5.70815	1.14321e-08	4.22989e-07	PRMT6,PRMT7,PRMT1,SMARCB1
30630	Apolipoprotein A	NA	Blood_biochemistry	Adrenal_Gland	Reactome	RORA activates gene expression	3	22	-5.19314e-05	9.57461e-06	-5.42387	5.83701e-08	1.48234e-06	NCOA1,MED1,NCOA6
30630	Apolipoprotein A	NA	Blood_biochemistry	Adrenal_Gland	Reactome	Regulation of Complement cascade	10	127	5.93638e-05	1.77127e-05	3.35149	0.000803896	0.00561211	CFHR3,C4BPA,CD55,CD46,IGKV3-11,C9,C4A,C5,IGHG4,IGLV3-1
30630	Apolipoprotein A	NA	Blood_biochemistry	Adrenal_Gland	Reactome	Regulation of cholesterol biosynthesis by SREBP (SREBF)	5	60	-7.42765e-05	1.23566e-05	-6.01107	1.84521e-09	9.75326e-08	NCOA1,SEC24C,SP1,MED1,NCOA6
30630	Apolipoprotein A	NA	Blood_biochemistry	Adrenal_Gland	Reactome	Regulation of insulin secretion	3	80	-3.06058e-05	9.57345e-06	-3.19694	0.00138908	0.00878562	KCNS3,ITPR3,SNAP25
30630	Apolipoprotein A	NA	Blood_biochemistry	Adrenal_Gland	Reactome	Regulation of pyruvate dehydrogenase (PDH) complex	2	16	2.99345e-05	7.80686e-06	3.83439	0.000125903	0.0011362	PDHX,GSTZ1
30630	Apolipoprotein A	NA	Blood_biochemistry	Adrenal_Gland	Reactome	Ribosomal scanning and start codon recognition	7	59	-4.26676e-05	1.46186e-05	-2.91873	0.00351492	0.0186525	RPSA,EIF4E,RPS23,EIF3F,EIF3C,RPS28,RPS9
30630	Apolipoprotein A	NA	Blood_biochemistry	Adrenal_Gland	Reactome	SEMA3A-Plexin repulsion signaling by inhibiting Integrin adhesion	2	14	-4.04731e-05	7.82848e-06	-5.16998	2.34271e-07	5.09883e-06	PLXNA1,RAC1
30630	Apolipoprotein A	NA	Blood_biochemistry	Adrenal_Gland	Reactome	Selenocysteine synthesis	6	94	-5.1616e-05	1.35679e-05	-3.80428	0.000142246	0.00126822	SARS,RPSA,RPL9,RPS23,RPS28,RPS9
30630	Apolipoprotein A	NA	Blood_biochemistry	Adrenal_Gland	Reactome	Sema3A PAK dependent Axon repulsion	3	16	-4.63127e-05	9.57692e-06	-4.83587	1.32635e-06	2.23068e-05	PLXNA1,HSP90AB1,RAC1
30630	Apolipoprotein A	NA	Blood_biochemistry	Adrenal_Gland	Reactome	Sema4D in semaphorin signaling	2	24	-3.72153e-05	7.81849e-06	-4.75991	1.93773e-06	3.05089e-05	RAC1,MYH10
30630	Apolipoprotein A	NA	Blood_biochemistry	Adrenal_Gland	Reactome	Semaphorin interactions	5	64	-5.15755e-05	1.23514e-05	-4.17568	2.97189e-05	0.000349079	PLXNA1,HSP90AB1,RAC1,DPYSL4,MYH10
30630	Apolipoprotein A	NA	Blood_biochemistry	Adrenal_Gland	Reactome	Separation of Sister Chromatids	19	171	-6.30928e-05	2.41032e-05	-2.6176	0.00885541	0.0397152	ITGB3BP,PSMB4,PPP2R5A,CENPO,ANAPC4,CENPK,CENPH,PSMB1,CENPP,CDC26,PSMD5,PSMD13,NUP107,KNTC1,PSMC1,PSMA4,NDE1,NUP85,PSMF1
30630	Apolipoprotein A	NA	Blood_biochemistry	Adrenal_Gland	Reactome	Signal Transduction	179	2705	-0.000341704	7.24374e-05	-4.71723	2.39184e-06	3.61217e-05	NPHP4,OTUD3,ITGB3BP,EFCAB7,LEPR,PSMB4,THEM4,RIT1,USP21,NCF2,ARPC5,RGS2,RBBP5,CD55,PPP2R5A,H3F3A,OBSCN,AGT,KIDINS220,ADAM17,SDC1,NCOA1,CENPO,PPP1CB,RASGRP3,RHOQ,SPTBN1,ACTR2,BCL2L11,GPR17,POLR2D,FMNL2,GALNT3,CHN1,NCKAP1,CASP8,DNER,NGEF,SRGAP3,CCR4,NCKIPSD,MST1,IFT57,P2RY12,SKIL,UTS2B,TACC3,FGFR3,GRK4,CNGA1,EIF4E,ADH1A,CAMK2D,FGA,FGG,VEGFC,CYP4V2,RXFP3,CENPK,CENPH,THBS4,RASGRF2,REEP5,DIAPH1,RGS14,O…
30630	Apolipoprotein A	NA	Blood_biochemistry	Adrenal_Gland	Reactome	Signal transduction by L1	2	21	-4.19792e-05	7.83014e-06	-5.36124	8.27147e-08	1.91278e-06	ITGA9,RAC1
30630	Apolipoprotein A	NA	Blood_biochemistry	Adrenal_Gland	Reactome	Signaling by Hedgehog	19	137	-6.33924e-05	2.41171e-05	-2.62853	0.00857601	0.0386966	EFCAB7,PSMB4,ADAM17,IFT57,PSMB1,IQCE,PSMD5,PSMD13,ARRB1,TULP3,IFT88,ADCY4,SEL1L,PSMC1,DISP2,ULK3,PSMA4,GAS8,PSMF1
30630	Apolipoprotein A	NA	Blood_biochemistry	Adrenal_Gland	Reactome	Signaling by Insulin receptor	6	75	-3.66735e-05	1.35702e-05	-2.70251	0.00688224	0.0324386	THEM4,FGFR3,TCIRG1,ATP6V1D,TRIB3,ATP6V1E1
30630	Apolipoprotein A	NA	Blood_biochemistry	Adrenal_Gland	Reactome	Signaling by MET	3	67	-4.48313e-05	9.59084e-06	-4.67439	2.94967e-06	4.27991e-05	RAC1,CRK,SPINT2
30630	Apolipoprotein A	NA	Blood_biochemistry	Adrenal_Gland	Reactome	Signaling by NTRKs	7	94	-4.10688e-05	1.46321e-05	-2.80677	0.00500442	0.024981	RIT1,KIDINS220,RAC1,CRK,SHC2,YWHAB,MAPK12
30630	Apolipoprotein A	NA	Blood_biochemistry	Adrenal_Gland	Reactome	Signaling by Non-Receptor Tyrosine Kinases	3	55	-2.67557e-05	9.55516e-06	-2.80013	0.00510853	0.0250352	RAC1,GPNMB,CRK
30630	Apolipoprotein A	NA	Blood_biochemistry	Adrenal_Gland	Reactome	Signaling by Nuclear Receptors	16	171	-7.71963e-05	2.21283e-05	-3.48857	0.000485679	0.00355844	H3F3A,NCOA1,POLR2D,ADH1A,HSP90AB1,ALDH8A1,POLR2J,PDHX,PGR,SP1,DHRS4,ESR2,TLE3,MED1,GTF2F1,PRMT1
30630	Apolipoprotein A	NA	Blood_biochemistry	Adrenal_Gland	Reactome	Signaling by ROBO receptors	17	219	-6.22132e-05	2.28334e-05	-2.72466	0.0064372	0.0305355	PSMB4,SRGAP3,RPSA,RPL9,RPS23,PSMB1,RAC1,PSMD5,PSMD13,ROBO3,MAGOHB,PSMC1,PSMA4,RPS28,PAK4,RPS9,PSMF1
30630	Apolipoprotein A	NA	Blood_biochemistry	Adrenal_Gland	Reactome	Signaling by Receptor Tyrosine Kinases	35	434	-0.000101448	3.27305e-05	-3.09949	0.00193876	0.0113864	THEM4,RIT1,NCF2,KIDINS220,ADAM17,POLR2D,GALNT3,NCKAP1,MST1,FGFR3,VEGFC,THBS4,DIAPH1,ITPR3,RAC1,PTPN12,POLR2J,TCIRG1,GAB2,PGR,RNF41,ARHGEF7,ATP6V1D,CALM1,CYFIP1,WWOX,CRK,SHC2,GTF2F1,SPINT2,TRIB3,YWHAB,COL6A1,ATP6V1E1,MAPK12
30630	Apolipoprotein A	NA	Blood_biochemistry	Adrenal_Gland	Reactome	Signaling by Rho GTPases	43	396	-0.000141697	3.67557e-05	-3.8551	0.000115708	0.00108385	ITGB3BP,NCF2,ARPC5,PPP2R5A,H3F3A,OBSCN,CENPO,PPP1CB,RHOQ,ACTR2,FMNL2,CHN1,NCKAP1,NGEF,SRGAP3,NCKIPSD,CENPK,CENPH,RASGRF2,DIAPH1,RAC1,ARHGEF35,CENPP,ARHGAP12,DEPDC7,MEN1,RHOD,ARHGAP42,ARHGAP32,NUP107,KNTC1,ARHGEF7,CALM1,KLC1,CYFIP1,NDE1,MYH10,ARHGAP44,NUP85,ARHGAP28,ARHGAP33,YWHAB,NF2
30630	Apolipoprotein A	NA	Blood_biochemistry	Adrenal_Gland	Reactome	Signaling by SCF-KIT	2	43	-4.34368e-05	7.81199e-06	-5.56028	2.6958e-08	8.31206e-07	RAC1,GAB2
30630	Apolipoprotein A	NA	Blood_biochemistry	Adrenal_Gland	Reactome	Signaling by VEGF	12	103	-0.000108048	1.91355e-05	-5.64649	1.63913e-08	5.27373e-07	THEM4,NCF2,NCKAP1,VEGFC,ITPR3,RAC1,CALM1,CYFIP1,CRK,SHC2,TRIB3,MAPK12
30630	Apolipoprotein A	NA	Blood_biochemistry	Adrenal_Gland	Reactome	Signaling by WNT	20	299	-8.13546e-05	2.41355e-05	-3.37075	0.000749735	0.00528384	PSMB4,RBBP5,PPP2R5A,H3F3A,ITPR3,PSMB1,RAC1,TRRAP,ROR2,PSMD5,DKK1,PSMD13,MEN1,PSMC1,CALM1,TLE3,PSMA4,WNT3,RSPO4,PSMF1
30630	Apolipoprotein A	NA	Blood_biochemistry	Adrenal_Gland	Reactome	Signaling by WNT in cancer	2	34	-2.20973e-05	7.81953e-06	-2.82591	0.00471491	0.0237349	PPP2R5A,DKK1
30630	Apolipoprotein A	NA	Blood_biochemistry	Adrenal_Gland	Reactome	Synthesis of PC	3	28	4.16006e-05	9.58574e-06	4.33984	1.42633e-05	0.000191906	SLC44A5,PEMT,CHKB
30630	Apolipoprotein A	NA	Blood_biochemistry	Adrenal_Gland	Reactome	Synthesis of glycosylphosphatidylinositol (GPI)	3	18	5.45082e-05	9.58595e-06	5.68626	1.29976e-08	4.58012e-07	PIGV,PIGX,PIGP
30630	Apolipoprotein A	NA	Blood_biochemistry	Adrenal_Gland	Reactome	Synthesis, secretion, and inactivation of Glucose-dependent Insulinotropic Polypeptide (GIP)	2	13	2.77351e-05	7.82687e-06	3.54358	0.000394801	0.00307529	DPP4,GATA4
30630	Apolipoprotein A	NA	Blood_biochemistry	Adrenal_Gland	Reactome	TICAM1-dependent activation of IRF3/IRF7	2	12	2.34587e-05	7.82539e-06	2.99777	0.00271987	0.0153642	IKBKE,TANK
30630	Apolipoprotein A	NA	Blood_biochemistry	Adrenal_Gland	Reactome	The role of Nef in HIV-1 replication and disease pathogenesis	5	29	-5.96157e-05	1.23732e-05	-4.81813	1.44982e-06	2.38415e-05	HLA-A,RAC1,AP1S1,AP1G1,HCK
30630	Apolipoprotein A	NA	Blood_biochemistry	Adrenal_Gland	Reactome	Toll Like Receptor 4 (TLR4) Cascade	8	127	4.12998e-05	1.56604e-05	2.63722	0.00835942	0.038185	IKBKE,TANK,CASP8,TNIP2,TRAF6,TIRAP,PLCG2,BPI
30630	Apolipoprotein A	NA	Blood_biochemistry	Adrenal_Gland	Reactome	Toll-Like Receptors Cascades	12	154	4.86253e-05	1.80385e-05	2.69564	0.00702572	0.0329053	CTSK,IKBKE,TANK,CASP8,TNIP2,FGA,FGG,CTSB,TRAF6,TIRAP,PLCG2,BPI
30630	Apolipoprotein A	NA	Blood_biochemistry	Adrenal_Gland	Reactome	Transcriptional activation of mitochondrial biogenesis	7	55	-6.22483e-05	1.46165e-05	-4.25878	2.05608e-05	0.000245403	NCOA1,SIRT5,TFB1M,TFAM,CALM1,MED1,NCOA6
30630	Apolipoprotein A	NA	Blood_biochemistry	Adrenal_Gland	Reactome	Translocation of GLUT4 to the plasma membrane	8	51	-6.14124e-05	1.56274e-05	-3.92979	8.50392e-05	0.000839053	RHOQ,LNPEP,EXOC2,RAC1,C2CD5,CALM1,RALGAPA2,YWHAB
30630	Apolipoprotein A	NA	Blood_biochemistry	Adrenal_Gland	Reactome	Transport of small molecules	76	718	0.000136441	4.66193e-05	2.9267	0.00342608	0.0183718	SCNN1D,CLCNKA,PQLC2,SLC5A9,SLC44A5,MCOLN2,CLCA2,PSMB4,ATP8B2,ATP1B1,SOAT1,SLC9A2,STEAP3,CYBRD1,ANO7,SLC6A1,SLC4A7,SLC25A26,ATP10D,NIPAL1,SLC9B1,CAMK2D,SLC9A3,EMB,SLC36A1,MRS2,SLC17A1,SLC17A3,RNF5,SLC22A16,SLC22A1,PSMB1,STEAP2,ASPH,VLDLR,AQP3,SLC31A1,PSMD5,CUBN,ADD3,PSMD13,CYB5R2,ANO5,SLC43A1,TCIRG1,SLC36A4,SLC2A14,ABCC9,AQP2,CAND1,BEST3,SLC41A2,ATP8A2,ATP11A,ADCY4,ATP6V1D,SEL1L,PSMC1,CALM1,RYR3,P…
30630	Apolipoprotein A	NA	Blood_biochemistry	Adrenal_Gland	Reactome	Triglyceride catabolism	2	24	-2.65297e-05	7.82664e-06	-3.38967	0.000699864	0.0049798	PPP1CB,FABP2
30630	Apolipoprotein A	NA	Blood_biochemistry	Adrenal_Gland	Reactome	Triglyceride metabolism	3	38	-3.6375e-05	9.57971e-06	-3.79709	0.000146435	0.00129002	PPP1CB,GPAT2,FABP2
30630	Apolipoprotein A	NA	Blood_biochemistry	Adrenal_Gland	Reactome	Uptake and actions of bacterial toxins	4	43	-3.15299e-05	1.1042e-05	-2.85546	0.00429779	0.0219336	HSP90AB1,CALM1,STX1B,SNAP25
30630	Apolipoprotein A	NA	Blood_biochemistry	Adrenal_Gland	Reactome	VEGFA-VEGFR2 Pathway	11	95	-9.88917e-05	1.83232e-05	-5.39707	6.77901e-08	1.61822e-06	THEM4,NCF2,NCKAP1,ITPR3,RAC1,CALM1,CYFIP1,CRK,SHC2,TRIB3,MAPK12
30630	Apolipoprotein A	NA	Blood_biochemistry	Adrenal_Gland	Reactome	VEGFR2 mediated vascular permeability	4	27	-6.77588e-05	1.10602e-05	-6.12638	9.00143e-10	5.46983e-08	THEM4,RAC1,CALM1,TRIB3
30630	Apolipoprotein A	NA	Blood_biochemistry	Adrenal_Gland	Reactome	Vesicle-mediated transport	54	726	-0.000219548	4.05125e-05	-5.41927	5.98901e-08	1.48234e-06	DENND2D,ARPC5,CD55,TRAPPC12,RHOQ,STON1,SPTBN1,ACTR2,TGOLN2,IGKV3-11,GCC2,GOLGA4,TFG,MASP1,LNPEP,BNIP1,EXOC2,KIF6,MYO6,VTA1,IGF2R,CCZ1,RAC1,AP1S1,COPG2,TPD52,CHMP4C,STX17,USP6NL,ANK3,SEC24C,SYT9,ARRB1,TRAPPC4,C2CD5,VPS36,CALM1,KLC1,IGHA2,SPTBN5,RAB8B,DCTN5,AP1G1,TRAPPC2L,VPS53,KIF1C,GOSR2,SNF8,NAPG,RALGAPA2,YWHAB,TRAPPC10,IGLV3-1,ARFGAP3
30630	Apolipoprotein A	NA	Blood_biochemistry	Adrenal_Gland	Reactome	cGMP effects	2	18	-2.19191e-05	7.81635e-06	-2.80426	0.00504351	0.024981	PDE10A,PDE9A
30630	Apolipoprotein A	NA	Blood_biochemistry	Adrenal_Gland	Reactome	mTORC1-mediated signalling	2	23	-2.94638e-05	7.82783e-06	-3.76398	0.000167266	0.00143927	EIF4E,YWHAB
30630	Apolipoprotein A	NA	Blood_biochemistry	Adrenal_Gland	Reactome	rRNA modification in the mitochondrion	2	8	-3.019e-05	7.82952e-06	-3.85591	0.000115323	0.00108385	NSUN4,TFB1M
30630	Apolipoprotein A	NA	Blood_biochemistry	Adrenal_Gland	Reactome	rRNA processing in the mitochondrion	3	38	-2.49064e-05	9.58004e-06	-2.59982	0.00932768	0.0413322	NSUN4,TFB1M,ELAC2
30630	Apolipoprotein A	NA	Blood_biochemistry	Artery_Aorta	Reactome	AKT phosphorylates targets in the cytosol	2	14	2.89046e-05	7.80997e-06	3.70099	0.000214804	0.00322508	CASP9,GSK3B
30630	Apolipoprotein A	NA	Blood_biochemistry	Artery_Aorta	Reactome	AMER1 mutants destabilize the destruction complex	2	14	3.5914e-05	7.81297e-06	4.59672	4.29379e-06	0.000108981	GSK3B,PPP2R1B
30630	Apolipoprotein A	NA	Blood_biochemistry	Artery_Aorta	Reactome	Abortive elongation of HIV-1 transcript in the absence of Tat	5	23	-4.10782e-05	1.23815e-05	-3.31771	0.000907698	0.0097738	POLR2D,POLR2L,SUPT4H1,CTDP1,NELFCD
30630	Apolipoprotein A	NA	Blood_biochemistry	Artery_Aorta	Reactome	Activation of ATR in response to replication stress	10	37	7.20183e-05	1.74973e-05	4.11596	3.8567e-05	0.000721271	RPA2,MCM6,CDC25A,ATR,RFC4,RAD17,RPA3,HUS1,MCM4,MCM8
30630	Apolipoprotein A	NA	Blood_biochemistry	Artery_Aorta	Reactome	Activation of C3 and C5	2	6	5.07468e-05	7.81816e-06	6.49089	8.54654e-11	6.50758e-09	C4A,C5
30630	Apolipoprotein A	NA	Blood_biochemistry	Artery_Aorta	Reactome	Activation of GABAB receptors	5	39	-3.35876e-05	1.24035e-05	-2.7079	0.0067714	0.0432234	KCNJ3,GNB3,ADCY4,GNGT2,GNAL
30630	Apolipoprotein A	NA	Blood_biochemistry	Artery_Aorta	Reactome	Activation of Matrix Metalloproteinases	6	33	3.49588e-05	1.35479e-05	2.58038	0.00986951	0.0547964	CTSK,KLKB1,MMP17,TPSAB1,MMP24,MMP9
30630	Apolipoprotein A	NA	Blood_biochemistry	Artery_Aorta	Reactome	Activation of the pre-replicative complex	7	33	4.2016e-05	1.46546e-05	2.86709	0.004143	0.0289404	RPA2,POLE4,MCM6,RPA3,MCM4,POLE3,MCM8
30630	Apolipoprotein A	NA	Blood_biochemistry	Artery_Aorta	Reactome	Acyl chain remodeling of CL	2	6	3.99226e-05	7.80814e-06	5.11295	3.17371e-07	1.09135e-05	LCLAT1,PLA2G6
30630	Apolipoprotein A	NA	Blood_biochemistry	Artery_Aorta	Reactome	Acyl chain remodelling of PC	4	27	4.03364e-05	1.10777e-05	3.64121	0.000271403	0.00375735	PLA2G16,PLBD1,PLA2G4C,PLA2G6
30630	Apolipoprotein A	NA	Blood_biochemistry	Artery_Aorta	Reactome	Adaptive Immune System	135	828	-0.000195367	6.11568e-05	-3.19453	0.00140074	0.0131372	TNFRSF14,VAMP3,CAPZB,RNF19B,CTSS,CTSK,THEM4,KIFAP3,RASGRP3,ACTR1B,DYNC1I2,UBE2E3,UBE2F,ASB1,ATG7,DYNC1LI1,RNF123,ITGB5,RAB7A,ANAPC13,RNF4,ANAPC4,KLHL5,UBE2K,LNX1,UBA6,DAPP1,UBE2D3,CENPE,KLHL2,FBXL7,KIF2A,ERAP2,KIF3A,RNF14,CANX,BTNL9,MYLIP,BTN3A2,BTN2A2,BTN3A1,HLA-G,HLA-H,HLA-A,HLA-C,HLA-B,MICA,MICB,HLA-DRB5,HLA-DRB1,HLA-DQA1,HLA-DQB1,HLA-DQA2,HLA-DQB2,HLA-DOB,TAP2,PSMB9,TAP1,HLA-DPA1,HLA-DPB1,TAP…
30630	Apolipoprotein A	NA	Blood_biochemistry	Artery_Aorta	Reactome	Adenylate cyclase activating pathway	2	10	-2.79377e-05	7.82267e-06	-3.57137	0.000355173	0.00467425	ADCY4,GNAL
30630	Apolipoprotein A	NA	Blood_biochemistry	Artery_Aorta	Reactome	Antigen Presentation: Folding, assembly and peptide loading of class I MHC	10	25	-9.14188e-05	1.45054e-05	-6.30241	2.93469e-10	2.07265e-08	ERAP2,CANX,HLA-G,HLA-H,HLA-A,HLA-C,HLA-B,TAP2,TAP1,TAPBP
30630	Apolipoprotein A	NA	Blood_biochemistry	Artery_Aorta	Reactome	Antigen processing-Cross presentation	25	101	-0.000129013	2.43431e-05	-5.29979	1.16018e-07	4.75675e-06	VAMP3,CTSS,ITGB5,HLA-G,HLA-H,HLA-A,HLA-C,HLA-B,TAP2,PSMB9,TAP1,TAPBP,PSMB1,PSMB7,SEC61A2,MRC1,PSMD13,PSMA4,PSMD11,PSMB3,MRC2,PSMC5,UBA52,PSMD8,PSMF1
30630	Apolipoprotein A	NA	Blood_biochemistry	Artery_Aorta	Reactome	Arachidonate production from DAG	3	5	6.286e-05	9.6006e-06	6.5475	5.86051e-11	4.80561e-09	MGLL,DAGLB,ABHD12
30630	Apolipoprotein A	NA	Blood_biochemistry	Artery_Aorta	Reactome	Aryl hydrocarbon receptor signalling	2	7	-4.25241e-05	7.82496e-06	-5.43441	5.50217e-08	2.49441e-06	ARNT,ARNT2
30630	Apolipoprotein A	NA	Blood_biochemistry	Artery_Aorta	Reactome	Assembly of active LPL and LIPC lipase complexes	2	19	2.4555e-05	7.83431e-06	3.1343	0.00172284	0.0154331	LMF1,MBTPS1
30630	Apolipoprotein A	NA	Blood_biochemistry	Artery_Aorta	Reactome	Attenuation phase	2	27	-2.35036e-05	7.81525e-06	-3.00741	0.0026351	0.0212805	MRPL18,HSF1
30630	Apolipoprotein A	NA	Blood_biochemistry	Artery_Aorta	Reactome	BMAL1:CLOCK,NPAS2 activates circadian gene expression	3	28	-3.26906e-05	9.57117e-06	-3.41553	0.000636675	0.00771245	CLOCK,SERPINE1,NCOA6
30630	Apolipoprotein A	NA	Blood_biochemistry	Artery_Aorta	Reactome	Biological oxidations	50	222	-0.000136967	3.79835e-05	-3.60597	0.000311043	0.00414465	AKR7A2,CYP4B1,CYP4A22,GCLM,GSTM1,GSTM5,GSTM3,ARNT,FMO2,MARC2,MARC1,CYP1B1,SULT1C2,SULT1C4,SLC26A1,ADH4,ADH6,ADH1A,ADH1C,PAPSS1,CYP2U1,CYP4V2,MTRR,CMBL,NQO2,BPHL,SLC35B3,CYP21A2,GSTA1,GCLC,GGCT,POR,PTGS1,PAPSS2,CYP2C8,GSTO1,GSTP1,FDX1,ALDH2,GSTZ1,ARNT2,ACSM1,SULT1A2,CES1,CYP4F11,CBR3,GSTT2B,GSTT2,GSTT1,CYP2D6
30630	Apolipoprotein A	NA	Blood_biochemistry	Artery_Aorta	Reactome	Biotin transport and metabolism	4	11	-3.74156e-05	1.10523e-05	-3.38532	0.000711045	0.00832938	PCCB,MCCC2,ACACA,HLCS
30630	Apolipoprotein A	NA	Blood_biochemistry	Artery_Aorta	Reactome	Butyrophilin (BTN) family interactions	5	12	6.20554e-05	1.16408e-05	5.33084	9.78304e-08	4.17149e-06	BTNL9,BTN3A2,BTN2A2,BTN3A1,CD209
30630	Apolipoprotein A	NA	Blood_biochemistry	Artery_Aorta	Reactome	CLEC7A (Dectin-1) induces NFAT activation	2	11	-5.43209e-05	7.80845e-06	-6.95668	3.49111e-12	3.3832e-10	ITPR3,NFATC3
30630	Apolipoprotein A	NA	Blood_biochemistry	Artery_Aorta	Reactome	CLEC7A (Dectin-1) signaling	14	100	-6.58242e-05	2.07313e-05	-3.17512	0.00149791	0.0137653	PSMB9,ITPR3,PSMB1,PSMB7,PSMD13,PSMA4,NFATC3,PSMD11,PSMB3,PSMC5,MALT1,UBA52,PSMD8,PSMF1
30630	Apolipoprotein A	NA	Blood_biochemistry	Artery_Aorta	Reactome	COPI-independent Golgi-to-ER retrograde traffic	8	34	5.14038e-05	1.56367e-05	3.28739	0.00101132	0.010435	CAPZB,DYNC1I2,DYNC1LI1,RAB6B,DYNC1I1,BICD1,DCTN5,PLA2G6
30630	Apolipoprotein A	NA	Blood_biochemistry	Artery_Aorta	Reactome	CRMPs in Sema3A signaling	4	16	4.04243e-05	1.10558e-05	3.65638	0.000255844	0.00368554	GSK3B,CRMP1,FYN,DPYSL4
30630	Apolipoprotein A	NA	Blood_biochemistry	Artery_Aorta	Reactome	CS/DS degradation	3	14	4.47312e-05	9.56431e-06	4.67689	2.91388e-06	7.57609e-05	HYAL3,IDUA,ARSB
30630	Apolipoprotein A	NA	Blood_biochemistry	Artery_Aorta	Reactome	Calnexin/calreticulin cycle	8	26	4.48849e-05	1.56191e-05	2.87373	0.00405691	0.0286402	EDEM3,UGGT1,CANX,GANAB,OS9,UGGT2,UBA52,EDEM2
30630	Apolipoprotein A	NA	Blood_biochemistry	Artery_Aorta	Reactome	Cargo recognition for clathrin-mediated endocytosis	20	99	0.000118099	2.5018e-05	4.72057	2.35294e-06	6.2706e-05	VAMP3,EPS15,SGIP1,STON1,TACR1,STAM2,SCARB2,FCHO2,SNAP91,IGF2R,SLC2A8,TOR1B,TOR1A,STAM,COPS7A,NECAP1,M6PR,STON2,UBA52,CLTCL1
30630	Apolipoprotein A	NA	Blood_biochemistry	Artery_Aorta	Reactome	Cell Cycle	110	597	0.00017472	5.78093e-05	3.02236	0.00250836	0.0205522	RPA2,ITGB3BP,MSH4,PMF1,NSL1,H3F3A,LIN9,SDCCAG8,LPIN1,POLE4,MZT2A,MCM6,DYNC1I2,BARD1,DYNC1LI1,CDC25A,GSK3B,CEP63,ATR,SMC4,RFC4,RNF168,ANAPC4,NUP54,CENPE,CCNA2,CENPU,FBXL7,KIF2A,RAD17,DHFR,PSMB9,CENPQ,SYNE1,PSMB1,RPA3,NUPL2,H2AFV,HUS1,CDK6,DYNC1I1,POT1,CEP41,NCAPG2,PCM1,WRN,MCM4,LYN,RAB2A,NBN,YWHAZ,RAD21,HAUS6,CENPP,CDC26,POLE3,PSMB7,OPTN,MASTL,DNA2,SMC3,PPP2R2D,TUBGCP2,PSMD13,CKAP5,PPP2R1B,RHNO1,N…
30630	Apolipoprotein A	NA	Blood_biochemistry	Artery_Aorta	Reactome	Cell Cycle, Mitotic	92	491	0.000221891	5.28641e-05	4.19738	2.70099e-05	0.000553703	RPA2,ITGB3BP,PMF1,NSL1,H3F3A,LIN9,SDCCAG8,LPIN1,POLE4,MZT2A,MCM6,DYNC1I2,DYNC1LI1,CDC25A,GSK3B,CEP63,SMC4,RFC4,ANAPC4,NUP54,CENPE,CCNA2,CENPU,FBXL7,KIF2A,DHFR,PSMB9,CENPQ,PSMB1,RPA3,NUPL2,H2AFV,CDK6,DYNC1I1,CEP41,NCAPG2,PCM1,MCM4,LYN,RAB2A,RAD21,HAUS6,CENPP,CDC26,POLE3,PSMB7,OPTN,MASTL,DNA2,SMC3,PPP2R2D,TUBGCP2,PSMD13,CKAP5,PPP2R1B,NCAPD2,NUP107,CEP290,ANKLE2,CENPJ,CCNA1,CDC16,HAUS4,AJUBA,LIN52,N…
30630	Apolipoprotein A	NA	Blood_biochemistry	Artery_Aorta	Reactome	Chondroitin sulfate biosynthesis	4	20	5.82376e-05	1.10264e-05	5.28164	1.28124e-07	5.05853e-06	CHST13,CSGALNACT1,CSGALNACT2,CHST11
30630	Apolipoprotein A	NA	Blood_biochemistry	Artery_Aorta	Reactome	Chondroitin sulfate/dermatan sulfate metabolism	14	50	0.000113651	2.06602e-05	5.50098	3.78012e-08	1.83164e-06	HSPG2,SDC3,SDC1,HYAL3,CHST13,IDUA,ARSB,CSGALNACT1,CSGALNACT2,B3GAT1,CHST11,GPC5,XYLT2,SDC4
30630	Apolipoprotein A	NA	Blood_biochemistry	Artery_Aorta	Reactome	Class I MHC mediated antigen processing & presentation	62	372	-0.000116433	4.11112e-05	-2.83216	0.00462383	0.0315962	VAMP3,RNF19B,CTSS,UBE2E3,UBE2F,ASB1,ATG7,RNF123,ITGB5,ANAPC13,RNF4,ANAPC4,KLHL5,UBE2K,LNX1,UBA6,UBE2D3,KLHL2,FBXL7,ERAP2,RNF14,CANX,MYLIP,HLA-G,HLA-H,HLA-A,HLA-C,HLA-B,TAP2,PSMB9,TAP1,TAPBP,HACE1,RNF217,PSMB1,TRIM4,CDC26,PSMB7,ASB13,SEC61A2,MRC1,PSMD13,KLHL42,CDC16,BTBD6,TRIM69,PSMA4,MGRN1,FBXW10,BLMH,PSMD11,PSMB3,TRIM37,MRC2,PSMC5,RNF138,FBXO15,UBA52,PSMD8,FBXO27,PSMF1,UBE2G2
30630	Apolipoprotein A	NA	Blood_biochemistry	Artery_Aorta	Reactome	Clathrin-mediated endocytosis	29	137	0.000188672	2.99794e-05	6.29337	3.11092e-10	2.07265e-08	VAMP3,EPS15,SGIP1,ARPC5,STON1,ACTR2,TACR1,STAM2,GAK,SCARB2,SNX18,FCHO2,SNAP91,IGF2R,AMPH,HIP1,SLC2A8,DNM1,TOR1B,TOR1A,STAM,PACSIN3,COPS7A,NECAP1,M6PR,STON2,UBA52,CLTCL1,PACSIN2
30630	Apolipoprotein A	NA	Blood_biochemistry	Artery_Aorta	Reactome	Collagen degradation	6	40	5.61309e-05	1.35241e-05	4.15044	3.31938e-05	0.000631868	COL9A2,CTSK,CTSB,COL15A1,COL17A1,MMP9
30630	Apolipoprotein A	NA	Blood_biochemistry	Artery_Aorta	Reactome	Complex I biogenesis	11	55	-4.89921e-05	1.83465e-05	-2.67038	0.00757689	0.0461541	NDUFS5,NDUFS1,NDUFA10,NDUFAF3,ACAD9,NDUFAF4,NUBPL,NDUFAF1,NDUFAF5,NDUFV3,NDUFA6
30630	Apolipoprotein A	NA	Blood_biochemistry	Artery_Aorta	Reactome	Condensation of Prometaphase Chromosomes	2	11	2.74737e-05	7.81418e-06	3.51588	0.00043837	0.00563015	SMC4,NCAPD2
30630	Apolipoprotein A	NA	Blood_biochemistry	Artery_Aorta	Reactome	Cytochrome P450 - arranged by substrate type	13	65	-9.75566e-05	1.93486e-05	-5.04206	4.60827e-07	1.48861e-05	CYP4B1,CYP4A22,ARNT,CYP1B1,CYP2U1,CYP4V2,CYP21A2,POR,CYP2C8,FDX1,ARNT2,CYP4F11,CYP2D6
30630	Apolipoprotein A	NA	Blood_biochemistry	Artery_Aorta	Reactome	Cytosolic sulfonation of small molecules	7	24	-5.01019e-05	1.47645e-05	-3.3934	0.000690396	0.00817736	SULT1C2,SULT1C4,SLC26A1,PAPSS1,SLC35B3,PAPSS2,SULT1A2
30630	Apolipoprotein A	NA	Blood_biochemistry	Artery_Aorta	Reactome	DAP12 interactions	6	44	-6.36182e-05	1.22263e-05	-5.20337	1.9584e-07	7.4559e-06	HLA-C,HLA-B,FYN,SIGLEC16,SIGLEC14,SIRPB1
30630	Apolipoprotein A	NA	Blood_biochemistry	Artery_Aorta	Reactome	DDX58/IFIH1-mediated induction of interferon-alpha/beta	8	82	4.74103e-05	1.56413e-05	3.0311	0.0024369	0.0204385	DHX36,UBE2K,UBE2D3,RIPK1,HMGB1,DHX58,UBA52,MAVS
30630	Apolipoprotein A	NA	Blood_biochemistry	Artery_Aorta	Reactome	DEx/H-box helicases activate type I IFN and inflammatory cytokines production	2	13	2.60713e-05	7.82499e-06	3.3318	0.00086298	0.00958268	DHX36,HMGB1
30630	Apolipoprotein A	NA	Blood_biochemistry	Artery_Aorta	Reactome	DNA Damage Reversal	2	8	2.33494e-05	7.81787e-06	2.98667	0.0028206	0.0221085	MGMT,ALKBH5
30630	Apolipoprotein A	NA	Blood_biochemistry	Artery_Aorta	Reactome	Defective HLCS causes multiple carboxylase deficiency	3	6	-4.55235e-05	9.57751e-06	-4.75317	2.00348e-06	5.47617e-05	PCCB,MCCC2,ACACA
30630	Apolipoprotein A	NA	Blood_biochemistry	Artery_Aorta	Reactome	Defects in vitamin and cofactor metabolism	7	17	-3.78132e-05	1.46279e-05	-2.585	0.0097383	0.0544974	PCCB,MTRR,MCCC2,MUT,CUBN,ACACA,TCN2
30630	Apolipoprotein A	NA	Blood_biochemistry	Artery_Aorta	Reactome	Degradation of GLI1 by the proteasome	12	60	-5.53167e-05	1.91392e-05	-2.89023	0.00384991	0.0275437	PSMB9,PSMB1,PSMB7,PSMD13,GLI1,PSMA4,PSMD11,PSMB3,PSMC5,UBA52,PSMD8,PSMF1
30630	Apolipoprotein A	NA	Blood_biochemistry	Artery_Aorta	Reactome	Diseases of metabolism	13	44	-5.92117e-05	1.99289e-05	-2.97114	0.00296719	0.0229205	SFTPB,PCCB,GYG1,MTRR,MCCC2,MUT,CUBN,SFTPD,PPP1R3C,FDX1,ACACA,UBA52,TCN2
30630	Apolipoprotein A	NA	Blood_biochemistry	Artery_Aorta	Reactome	Downstream signal transduction	4	29	2.87729e-05	1.10414e-05	2.60591	0.00916347	0.0522367	STAT6,BCAR1,CRK,CRKL
30630	Apolipoprotein A	NA	Blood_biochemistry	Artery_Aorta	Reactome	Downstream signaling events of B Cell Receptor (BCR)	15	81	-5.5995e-05	2.1371e-05	-2.62014	0.00878985	0.0509238	RASGRP3,PSMB9,PSMB1,PSMB7,PSMD13,PSMA4,PRKCB,NFATC3,PSMD11,PSMB3,PSMC5,MALT1,UBA52,PSMD8,PSMF1
30630	Apolipoprotein A	NA	Blood_biochemistry	Artery_Aorta	Reactome	E3 ubiquitin ligases ubiquitinate target proteins	12	57	-9.25783e-05	1.87902e-05	-4.92695	8.35681e-07	2.62011e-05	RAD18,HLTF,TMEM129,UBE2D3,HLA-A,HLA-B,VCP,PEX5,PEX12,RNF152,UBA52,PCNA
30630	Apolipoprotein A	NA	Blood_biochemistry	Artery_Aorta	Reactome	ER Quality Control Compartment (ERQC)	6	21	4.76806e-05	1.35431e-05	3.52067	0.000430522	0.00559679	EDEM3,UGGT1,OS9,UGGT2,UBA52,EDEM2
30630	Apolipoprotein A	NA	Blood_biochemistry	Artery_Aorta	Reactome	ER-Phagosome pathway	21	85	-8.80301e-05	2.18434e-05	-4.03006	5.5777e-05	0.000974726	VAMP3,HLA-G,HLA-H,HLA-A,HLA-C,HLA-B,TAP2,PSMB9,TAP1,TAPBP,PSMB1,PSMB7,SEC61A2,PSMD13,PSMA4,PSMD11,PSMB3,PSMC5,UBA52,PSMD8,PSMF1
30630	Apolipoprotein A	NA	Blood_biochemistry	Artery_Aorta	Reactome	ESR-mediated signaling	12	128	-5.02189e-05	1.91847e-05	-2.61766	0.00885402	0.0510183	AGO4,MOV10,H3F3A,POLR2D,PPID,CHD1,H2AFV,RAD21,SMC3,POLR2L,PGR,SP1
30630	Apolipoprotein A	NA	Blood_biochemistry	Artery_Aorta	Reactome	Effects of PIP2 hydrolysis	6	27	6.65395e-05	1.35349e-05	4.91616	8.83074e-07	2.65794e-05	DGKD,MGLL,DGKQ,ITPR3,DAGLB,ABHD12
30630	Apolipoprotein A	NA	Blood_biochemistry	Artery_Aorta	Reactome	Endogenous sterols	6	27	-0.000106321	1.35809e-05	-7.8287	4.94599e-15	6.59053e-13	ARNT,CYP1B1,CYP4V2,CYP21A2,FDX1,ARNT2
30630	Apolipoprotein A	NA	Blood_biochemistry	Artery_Aorta	Reactome	Endosomal/Vacuolar pathway	6	12	-9.86265e-05	1.109e-05	-8.89327	5.96668e-19	1.2721e-16	CTSS,HLA-G,HLA-H,HLA-A,HLA-C,HLA-B
30630	Apolipoprotein A	NA	Blood_biochemistry	Artery_Aorta	Reactome	Ethanol oxidation	5	12	3.23907e-05	9.73299e-06	3.32793	0.000875051	0.00961654	ADH4,ADH6,ADH1A,ADH1C,ALDH2
30630	Apolipoprotein A	NA	Blood_biochemistry	Artery_Aorta	Reactome	FCERI mediated Ca+2 mobilization	7	107	-4.57135e-05	1.32715e-05	-3.44447	0.000572259	0.0071768	ITPR3,LYN,IGHV1-69,IGHV2-70,NFATC3,IGLV4-60,IGLC3
30630	Apolipoprotein A	NA	Blood_biochemistry	Artery_Aorta	Reactome	Factors involved in megakaryocyte development and platelet production	17	143	9.73084e-05	2.27863e-05	4.27048	1.95111e-05	0.000424467	CAPZB,DOCK7,KIFAP3,H3F3A,DOCK3,MFN1,CENPE,KIF2A,KIF3A,SH2B2,KIF13B,KIFC2,KIF5B,KLC1,PRKAR1A,KIF16B,CABLES2
30630	Apolipoprotein A	NA	Blood_biochemistry	Artery_Aorta	Reactome	Fanconi Anemia Pathway	6	38	3.50476e-05	1.35629e-05	2.58407	0.00976455	0.0544974	RPA2,ATR,RPA3,FANCG,FANCA,UBA52
30630	Apolipoprotein A	NA	Blood_biochemistry	Artery_Aorta	Reactome	Formation of Fibrin Clot (Clotting Cascade)	6	39	-3.53941e-05	1.35613e-05	-2.60993	0.00905644	0.0519041	SERPINC1,KLKB1,F2R,PRCP,F10,GP1BA
30630	Apolipoprotein A	NA	Blood_biochemistry	Artery_Aorta	Reactome	Formation of HIV-1 elongation complex containing HIV-1 Tat	10	47	-5.8238e-05	1.75285e-05	-3.32248	0.000892314	0.00970619	ERCC3,POLR2D,GTF2H5,POLR2L,GTF2H1,SUPT16H,SUPT4H1,CTDP1,ERCC2,NELFCD
30630	Apolipoprotein A	NA	Blood_biochemistry	Artery_Aorta	Reactome	Formation of the Early Elongation Complex	9	33	-5.37295e-05	1.66218e-05	-3.23247	0.00122737	0.0121146	ERCC3,POLR2D,GTF2H5,POLR2L,GTF2H1,SUPT4H1,CTDP1,ERCC2,NELFCD
30630	Apolipoprotein A	NA	Blood_biochemistry	Artery_Aorta	Reactome	G alpha (q) signalling events	30	212	8.30418e-05	2.98745e-05	2.77969	0.00544141	0.0351548	EDN2,PROK1,XCL2,AGT,TACR1,GPR17,HTR2B,NMUR1,DGKD,OXTR,PROK2,MGLL,DGKQ,GNRHR,QRFPR,F2R,F2RL1,ITPR3,DAGLB,GNAQ,GNB3,HTR2A,LTB4R,GNB5,GNGT2,PRKCA,GCGR,LPAR2,PLCB1,ABHD12
30630	Apolipoprotein A	NA	Blood_biochemistry	Artery_Aorta	Reactome	GABA receptor activation	8	55	-5.14045e-05	1.6343e-05	-3.14536	0.00165901	0.0149873	KCNJ3,GABRA2,GABRR1,GABRR2,GNB3,ADCY4,GNGT2,GNAL
30630	Apolipoprotein A	NA	Blood_biochemistry	Artery_Aorta	Reactome	GLI proteins bind promoters of Hh responsive genes to promote transcription	2	7	-4.60956e-05	7.83077e-06	-5.88647	3.94961e-09	2.47664e-07	BOC,GLI1
30630	Apolipoprotein A	NA	Blood_biochemistry	Artery_Aorta	Reactome	Gluconeogenesis	7	34	-4.62939e-05	1.46419e-05	-3.16174	0.00156847	0.0142905	SLC25A12,ALDOB,PGAM1,SLC37A4,GOT2,ENO3,SLC25A1
30630	Apolipoprotein A	NA	Blood_biochemistry	Artery_Aorta	Reactome	Glycerophospholipid catabolism	2	7	-2.02719e-05	7.83067e-06	-2.58878	0.00963225	0.054328	PNPLA7,GDPD5
30630	Apolipoprotein A	NA	Blood_biochemistry	Artery_Aorta	Reactome	Glycosphingolipid metabolism	12	46	-5.10461e-05	1.91693e-05	-2.66291	0.00774732	0.0463969	NEU4,SUMF1,ESYT3,ARSB,SMPD2,SUMF2,GBA2,PSAP,B4GALNT1,GLTP,ARSG,ARSA
30630	Apolipoprotein A	NA	Blood_biochemistry	Artery_Aorta	Reactome	Glyoxylate metabolism and glycine degradation	7	31	-8.52625e-05	1.46317e-05	-5.82723	5.6415e-09	3.16518e-07	DBT,AMT,PDHB,GNMT,GRHPR,GOT2,GCSH
30630	Apolipoprotein A	NA	Blood_biochemistry	Artery_Aorta	Reactome	HDL assembly	2	8	-2.42531e-05	7.81114e-06	-3.10494	0.00190335	0.0166163	BMP1,ZDHHC8
30630	Apolipoprotein A	NA	Blood_biochemistry	Artery_Aorta	Reactome	HDL remodeling	3	10	-0.000393645	9.55922e-06	-41.1796	0	0	CETP,LIPG,PLTP
30630	Apolipoprotein A	NA	Blood_biochemistry	Artery_Aorta	Reactome	Hedgehog 'off' state	21	100	-6.72128e-05	2.53019e-05	-2.65643	0.00789763	0.0467715	GPR161,GSK3B,WDR19,KIF3A,PSMB9,PSMB1,PSMB7,PSMD13,GLI1,IFT88,ADCY4,PSMA4,IFT140,PSMD11,PSMB3,PSMC5,PRKAR1A,UBA52,PSMD8,PSMF1,IFT52
30630	Apolipoprotein A	NA	Blood_biochemistry	Artery_Aorta	Reactome	Hedgehog 'on' state	19	86	-8.13773e-05	2.41171e-05	-3.37426	0.000740232	0.00857704	EFCAB7,GPR161,BOC,EVC,KIF3A,PSMB9,PSMB1,PSMB7,PSMD13,GLI1,DZIP1,PSMA4,GAS8,PSMD11,PSMB3,PSMC5,UBA52,PSMD8,PSMF1
30630	Apolipoprotein A	NA	Blood_biochemistry	Artery_Aorta	Reactome	Hemostasis	95	692	0.00019056	5.26766e-05	3.61755	0.000297461	0.00403457	CAPZB,PAFAH2,SDC3,DOCK7,FCER1G,ATP1B1,KIFAP3,SERPINC1,QSOX1,H3F3A,SDC1,SLC8A1,ADRA2B,MERTK,GYPC,ITGA6,DGKD,CLEC3B,DOCK3,MANF,TEX264,CD47,MGLL,P2RY12,MFN1,DGKQ,WDR1,CENPE,PDE5A,ANXA5,GUCY1A3,KLKB1,ITGA1,ITGA2,KIF2A,F2R,KIF3A,PCYOX1L,SPARC,ITPR3,CD109,FYN,DAGLB,SERPINE1,SH2B2,RARRES2,TNFRSF10B,CLU,KIF13B,LYN,YWHAZ,KIFC2,TEK,GNAQ,APBB1IP,KIF5B,ITGB1,PSAP,VCL,CHID1,CD44,CTSW,PRCP,ENDOD1,PPP2R1B,JAM3,…
30630	Apolipoprotein A	NA	Blood_biochemistry	Artery_Aorta	Reactome	Hyaluronan uptake and degradation	4	12	3.2947e-05	1.10437e-05	2.98332	0.00285165	0.0221887	HYAL3,GUSB,CD44,STAB2
30630	Apolipoprotein A	NA	Blood_biochemistry	Artery_Aorta	Reactome	Hydrolysis of LPC	3	9	-3.13836e-05	9.58307e-06	-3.2749	0.00105711	0.0107322	PLBD1,PLA2G15,PLA2G4C
30630	Apolipoprotein A	NA	Blood_biochemistry	Artery_Aorta	Reactome	IRF3-mediated induction of type I IFN	2	13	2.28786e-05	7.83405e-06	2.92041	0.00349597	0.0260609	TMEM173,NLRC3
30630	Apolipoprotein A	NA	Blood_biochemistry	Artery_Aorta	Reactome	Immunoregulatory interactions between a Lymphoid and a non-Lymphoid cell	27	215	-0.000143479	2.47291e-05	-5.80203	6.55828e-09	3.49556e-07	HLA-G,HLA-H,HLA-A,HLA-C,HLA-B,MICA,MICB,RAET1E,PILRB,PILRA,ITGB1,KLRG1,CLEC2D,KLRC1,IGHV1-69,IGHV2-70,SIGLEC11,CD33,SIGLEC12,LILRB3,LAIR2,LILRB1,KIR3DL1,CD40,ITGB2,IGLV4-60,IGLC3
30630	Apolipoprotein A	NA	Blood_biochemistry	Artery_Aorta	Reactome	Inactivation, recovery and regulation of the phototransduction cascade	9	33	5.02141e-05	1.6578e-05	3.02896	0.00245415	0.0204385	GRK4,CNGA1,GUCA1B,FNTA,METAP2,GNB5,RCVRN,NMT1,PRKCA
30630	Apolipoprotein A	NA	Blood_biochemistry	Artery_Aorta	Reactome	Initial triggering of complement	6	103	3.20714e-05	1.21286e-05	2.64429	0.00818678	0.0479512	COLEC11,C4A,IGHV1-69,IGHV2-70,IGLV4-60,IGLC3
30630	Apolipoprotein A	NA	Blood_biochemistry	Artery_Aorta	Reactome	InlB-mediated entry of Listeria monocytogenes into host cell	5	16	4.05686e-05	1.23477e-05	3.28553	0.00101804	0.010435	EPS15,STAM2,MET,STAM,UBA52
30630	Apolipoprotein A	NA	Blood_biochemistry	Artery_Aorta	Reactome	Interferon alpha/beta signaling	13	69	-8.15043e-05	1.8105e-05	-4.50176	6.74196e-06	0.000163339	JAK1,GBP2,RNASEL,HLA-G,HLA-H,HLA-A,HLA-C,HLA-B,IRF5,IRF9,IFNAR2,IFNAR1,MX2
30630	Apolipoprotein A	NA	Blood_biochemistry	Artery_Aorta	Reactome	Interleukin-17 signaling	8	71	4.72709e-05	1.56512e-05	3.02028	0.00252564	0.0205522	MAPK10,MAPK9,NOD1,PPP2R1B,ATF1,MAP2K4,UBA52,IL17RA
30630	Apolipoprotein A	NA	Blood_biochemistry	Artery_Aorta	Reactome	Intrinsic Pathway of Fibrin Clot Formation	5	22	-3.50934e-05	1.23878e-05	-2.83289	0.00461319	0.0315962	SERPINC1,KLKB1,PRCP,F10,GP1BA
30630	Apolipoprotein A	NA	Blood_biochemistry	Artery_Aorta	Reactome	Ketone body metabolism	2	10	-3.48843e-05	7.81284e-06	-4.465	8.01006e-06	0.000189749	OXCT2,BDH2
30630	Apolipoprotein A	NA	Blood_biochemistry	Artery_Aorta	Reactome	M Phase	65	348	0.000140925	4.40925e-05	3.19611	0.00139307	0.0131372	ITGB3BP,PMF1,NSL1,H3F3A,SDCCAG8,LPIN1,MZT2A,DYNC1I2,DYNC1LI1,CEP63,SMC4,ANAPC4,NUP54,CENPE,CENPU,KIF2A,PSMB9,CENPQ,PSMB1,NUPL2,H2AFV,DYNC1I1,CEP41,NCAPG2,PCM1,RAB2A,RAD21,HAUS6,CENPP,CDC26,PSMB7,MASTL,SMC3,PPP2R2D,TUBGCP2,PSMD13,CKAP5,PPP2R1B,NCAPD2,NUP107,CEP290,ANKLE2,CENPJ,CDC16,HAUS4,NEK9,ARPP19,PSMA4,PRKCB,PSMD11,PSMB3,TUBG2,PSMC5,PRKCA,NUP85,SEH1L,CEP192,HAUS1,HAUS8,UBA52,PSMD8,PSMF1,NINL,L…
30630	Apolipoprotein A	NA	Blood_biochemistry	Artery_Aorta	Reactome	MAP kinase activation	7	63	4.38166e-05	1.46296e-05	2.99507	0.00274406	0.0218296	MAPK10,MAPK9,NOD1,PPP2R1B,ATF1,MAP2K4,UBA52
30630	Apolipoprotein A	NA	Blood_biochemistry	Artery_Aorta	Reactome	MAPK targets/ Nuclear events mediated by MAP kinases	4	31	4.18461e-05	1.10682e-05	3.78076	0.000156379	0.00238143	MAPK10,MAPK9,PPP2R1B,ATF1
30630	Apolipoprotein A	NA	Blood_biochemistry	Artery_Aorta	Reactome	MET activates RAP1 and RAC1	4	11	9.72736e-05	1.10383e-05	8.81235	1.23208e-18	2.18899e-16	DOCK7,MET,CRK,CRKL
30630	Apolipoprotein A	NA	Blood_biochemistry	Artery_Aorta	Reactome	MET activates RAS signaling	3	11	7.85207e-05	9.56993e-06	8.20494	2.31629e-16	3.52738e-14	RANBP9,MET,RANBP10
30630	Apolipoprotein A	NA	Blood_biochemistry	Artery_Aorta	Reactome	MET promotes cell motility	9	29	8.14841e-05	1.65856e-05	4.91296	8.97615e-07	2.65794e-05	DOCK7,LAMC2,ITGA2,TNS3,LAMB1,MET,ITGB1,CRK,CRKL
30630	Apolipoprotein A	NA	Blood_biochemistry	Artery_Aorta	Reactome	Macroautophagy	14	68	-0.000105976	2.06746e-05	-5.12591	2.96292e-07	1.05282e-05	CHMP3,ATG4B,ATG7,CHMP2B,LAMTOR3,ATG10,CHMP4C,ATG13,UVRAG,PRKAB1,MAP1LC3B,WDR45B,MAP1LC3A,MTMR3
30630	Apolipoprotein A	NA	Blood_biochemistry	Artery_Aorta	Reactome	Membrane Trafficking	114	607	0.000251799	5.91786e-05	4.2549	2.09209e-05	0.000446034	VAMP3,CAPZB,MAN1C1,EPS15,SGIP1,KIFAP3,ARPC5,GJC2,CHML,TRAPPC12,MCFD2,STON1,SPTBN1,ACTR2,TACR1,CHMP3,LMAN2L,GCC2,STAM2,DYNC1I2,DYNC1LI1,ALS2CL,CHMP2B,SEC22A,RAB7A,RAB6B,GAK,EXOC1,SCARB2,CENPE,EXOC3,SNX18,KIF2A,FCHO2,KIF3A,BNIP1,LMAN2,EXOC2,VPS52,SNAP91,IGF2R,AMPH,YKT6,HIP1,DYNC1I1,AP4M1,AP1S1,KIF13B,ANK1,CHMP4C,YWHAZ,TRAPPC9,VPS28,KIFC2,RABGAP1,MVB12B,SLC2A8,DNM1,TOR1B,TOR1A,SEC16A,OPTN,STAM,KIF5B…
30630	Apolipoprotein A	NA	Blood_biochemistry	Artery_Aorta	Reactome	Membrane binding and targetting of GAG proteins	6	15	5.65197e-05	1.35572e-05	4.16897	3.06068e-05	0.00060796	VPS28,MVB12B,VPS37C,VPS37B,MVB12A,UBA52
30630	Apolipoprotein A	NA	Blood_biochemistry	Artery_Aorta	Reactome	Metabolism of cofactors	5	19	-5.15101e-05	1.23722e-05	-4.16337	3.13676e-05	0.00060796	DHFR,COQ5,GCH1,COQ7,COQ9
30630	Apolipoprotein A	NA	Blood_biochemistry	Artery_Aorta	Reactome	Metabolism of proteins	365	2062	0.000434676	0.000106425	4.08432	4.42171e-05	0.000798906	CAPZB,OTUD3,MUL1,HSPG2,MAN1C1,EXTL1,RPS8,FPGT,PIGK,RWDD3,NTNG1,TSHB,WARS2,MRPS21,ADAMTSL4,CREB3L4,ATF6,SERPINC1,QSOX1,EDEM3,TIMM17A,EPRS,H3F3A,HIST3H2A,AGT,COA6,TBCE,B3GALNT2,CHML,MATN3,MCFD2,SPTBN1,GFPT1,NAGK,NAT8,INO80B,MOGS,MRPL19,GGCX,SFTPB,MRPL35,LMAN2L,MRPS9,CHCHD5,UGGT1,THSD7B,LYPD6B,STAM2,GALNT5,DYNC1I2,SLC25A12,UBE2E3,BARD1,PECR,B3GNT7,UBE2F,ASB1,NEU4,SUMF1,RAD18,CHCHD4,DYNC1LI1,RPSA,RPL…
30630	Apolipoprotein A	NA	Blood_biochemistry	Artery_Aorta	Reactome	Metabolism of steroid hormones	7	34	-4.38135e-05	1.46399e-05	-2.99274	0.00276509	0.021834	SRD5A3,HSD17B11,CYP21A2,HSD17B12,FDX1,HSD17B14,TSPO
30630	Apolipoprotein A	NA	Blood_biochemistry	Artery_Aorta	Reactome	Mitochondrial tRNA aminoacylation	6	21	6.85104e-05	1.35666e-05	5.04992	4.4226e-07	1.47328e-05	WARS2,LARS2,PPA2,VARS2,NARS2,CARS2
30630	Apolipoprotein A	NA	Blood_biochemistry	Artery_Aorta	Reactome	Mitochondrial translation elongation	20	91	6.4247e-05	2.47164e-05	2.59937	0.00934005	0.0529601	MRPS21,MRPL19,MRPL35,MRPS9,GFM1,MRPS10,MRPL18,MRPL32,MRPS33,MRPL21,TSFM,MRPL42,MRPL28,MRPL10,MRPL27,MRPS7,MRPL54,MRPL34,MRPS26,MRPL39
30630	Apolipoprotein A	NA	Blood_biochemistry	Artery_Aorta	Reactome	Mitochondrial translation initiation	18	91	7.74775e-05	2.34336e-05	3.30626	0.000945607	0.00988252	MRPS21,MRPL19,MRPL35,MRPS9,MRPS10,MRPL18,MRPL32,MRPS33,MRPL21,MRPL42,MRPL28,MRPL10,MRPL27,MRPS7,MRPL54,MRPL34,MRPS26,MRPL39
30630	Apolipoprotein A	NA	Blood_biochemistry	Artery_Aorta	Reactome	Mitochondrial translation termination	19	91	6.4016e-05	2.40745e-05	2.65908	0.00783597	0.0466656	MRPS21,MRPL19,MRPL35,MRPS9,MRPS10,MTRF1L,MRPL18,MRPL32,MRPS33,MRPL21,MRPL42,MRPL28,MRPL10,MRPL27,MRPS7,MRPL54,MRPL34,MRPS26,MRPL39
30630	Apolipoprotein A	NA	Blood_biochemistry	Artery_Aorta	Reactome	Mitotic Prometaphase	36	183	0.000104868	3.25073e-05	3.22597	0.00125559	0.0122795	ITGB3BP,PMF1,NSL1,SDCCAG8,MZT2A,DYNC1I2,DYNC1LI1,CEP63,SMC4,CENPE,CENPU,KIF2A,CENPQ,DYNC1I1,CEP41,PCM1,RAD21,HAUS6,CENPP,SMC3,TUBGCP2,CKAP5,PPP2R1B,NCAPD2,NUP107,CEP290,CENPJ,HAUS4,TUBG2,NUP85,SEH1L,CEP192,HAUS1,HAUS8,NINL,SFI1
30630	Apolipoprotein A	NA	Blood_biochemistry	Artery_Aorta	Reactome	Mitotic Prophase	19	111	6.79538e-05	2.41644e-05	2.81215	0.00492151	0.0325859	H3F3A,LPIN1,SMC4,NUP54,NUPL2,H2AFV,NCAPG2,RAB2A,MASTL,PPP2R2D,PPP2R1B,NUP107,NEK9,ARPP19,PRKCB,PRKCA,NUP85,SEH1L,LPIN3
30630	Apolipoprotein A	NA	Blood_biochemistry	Artery_Aorta	Reactome	Molecules associated with elastic fibres	6	30	-3.80488e-05	1.35265e-05	-2.8129	0.00491002	0.0325859	MFAP2,ITGB5,ITGB1,EFEMP2,LTBP2,ITGB3
30630	Apolipoprotein A	NA	Blood_biochemistry	Artery_Aorta	Reactome	MyD88 cascade initiated on plasma membrane	8	86	4.86804e-05	1.56338e-05	3.1138	0.00184713	0.016273	MAPK10,MAPK9,NOD1,PPP2R1B,ATF1,HMGB1,MAP2K4,UBA52
30630	Apolipoprotein A	NA	Blood_biochemistry	Artery_Aorta	Reactome	MyD88 dependent cascade initiated on endosome	9	94	6.97795e-05	1.65794e-05	4.20882	2.56787e-05	0.000536735	DHX36,MAPK10,MAPK9,NOD1,PPP2R1B,ATF1,HMGB1,MAP2K4,UBA52
30630	Apolipoprotein A	NA	Blood_biochemistry	Artery_Aorta	Reactome	MyD88:Mal cascade initiated on plasma membrane	9	96	5.29403e-05	1.65766e-05	3.19367	0.00140492	0.0131372	MAPK10,MAPK9,NOD1,SIGIRR,PPP2R1B,ATF1,HMGB1,MAP2K4,UBA52
30630	Apolipoprotein A	NA	Blood_biochemistry	Artery_Aorta	Reactome	N-glycan trimming and elongation in the cis-Golgi	2	5	2.27047e-05	7.80283e-06	2.9098	0.00361684	0.0267747	MAN1C1,MANEA
30630	Apolipoprotein A	NA	Blood_biochemistry	Artery_Aorta	Reactome	Nef mediated downregulation of MHC class I complex cell surface expression	4	11	-4.30032e-05	1.10743e-05	-3.88315	0.000103136	0.0016168	HLA-A,AP1S1,PACS1,AP1M1
30630	Apolipoprotein A	NA	Blood_biochemistry	Artery_Aorta	Reactome	Neuronal System	49	366	-0.000129491	3.87727e-05	-3.33976	0.000838624	0.0094187	KCNS3,SLC5A7,KCNJ3,GLS,SLC6A1,SYN2,GRIP2,DLG1,GABRA2,NAAA,PDLIM5,GLRB,RASGRF2,FLOT1,GABRR1,GABRR2,SLC22A1,ACHE,KCNH2,KCNB2,KCNQ3,SLC1A1,KCNJ11,ABCC8,LIN7C,RTN3,NRXN2,PPFIA1,GNB3,SLC38A1,ALDH2,ADCY4,CHRNA7,GNB5,CHRNA5,NTRK3,GRIN2A,PRKCB,CHRNE,SLC6A4,GJC1,NSF,GNGT2,PRKCA,GNAL,KCNK6,PLCB1,SNAP25,EPB41L1
30630	Apolipoprotein A	NA	Blood_biochemistry	Artery_Aorta	Reactome	Neurotransmitter receptors and postsynaptic signal transmission	22	152	-7.34064e-05	2.63166e-05	-2.78935	0.0052817	0.0343311	KCNJ3,GRIP2,DLG1,GABRA2,GLRB,RASGRF2,GABRR1,GABRR2,GNB3,ADCY4,CHRNA7,GNB5,CHRNA5,GRIN2A,PRKCB,CHRNE,NSF,GNGT2,PRKCA,GNAL,PLCB1,EPB41L1
30630	Apolipoprotein A	NA	Blood_biochemistry	Artery_Aorta	Reactome	Neutrophil degranulation	116	479	-0.000232986	5.90326e-05	-3.94674	7.92419e-05	0.00129957	ATAD3B,SLC2A5,CDA,PPIE,CTSS,HRNR,FCER1G,CREG1,QSOX1,ARPC5,CHI3L1,NFASC,TMEM63A,ACTR2,ACTR1B,TMBIM1,CAB39,ATG7,DYNC1LI1,NIT2,CD47,RAB7A,DNAJC13,GYG1,RAP2B,PLD1,PGM2,ATP8A1,PLAC8,LAMTOR3,AGA,ARSB,TMEM173,CYSTM1,RAB24,HLA-H,HLA-A,HLA-C,HLA-B,FRK,VNN1,DYNLT1,IGF2R,PSMB1,GUSB,BRI3,DEFA1,CTSB,SDCBP,GGH,CPNE3,GSDMD,B4GALT1,VCP,ALAD,PSMB7,PSAP,VCL,PGAM1,PSMD13,AMPD3,SVIP,CD59,CAT,CD44,GSTP1,TCIRG1,FOLR3,…
30630	Apolipoprotein A	NA	Blood_biochemistry	Artery_Aorta	Reactome	Nitric oxide stimulates guanylate cyclase	3	25	-2.5676e-05	9.56117e-06	-2.68544	0.00724375	0.0447109	PDE5A,GUCY1A3,NOS2
30630	Apolipoprotein A	NA	Blood_biochemistry	Artery_Aorta	Reactome	Nuclear Events (kinase and transcription factor activation)	2	25	2.71801e-05	7.82231e-06	3.47469	0.00051151	0.00649131	PPP2R1B,ATF1
30630	Apolipoprotein A	NA	Blood_biochemistry	Artery_Aorta	Reactome	Nuclear Receptor transcription pathway	5	51	3.57599e-05	1.23543e-05	2.89452	0.00379764	0.0275437	NRBP1,NRBF2,NR1H3,PGR,ESRRB
30630	Apolipoprotein A	NA	Blood_biochemistry	Artery_Aorta	Reactome	Nucleotide salvage	7	23	-4.38458e-05	1.46182e-05	-2.99939	0.00270541	0.0216839	CDA,GMPR,ADK,AMPD3,PNP,ADAL,APRT
30630	Apolipoprotein A	NA	Blood_biochemistry	Artery_Aorta	Reactome	Other interleukin signaling	6	26	3.8421e-05	1.35778e-05	2.82968	0.00465973	0.0316387	JAK1,SDC1,FLT3,IL32,SNAP25,IL10RB
30630	Apolipoprotein A	NA	Blood_biochemistry	Artery_Aorta	Reactome	PI3K/AKT Signaling in Cancer	9	93	6.10841e-05	1.65449e-05	3.69202	0.00022252	0.00329454	CASP9,GSK3B,KLB,EREG,FYN,MET,FGF20,FGF17,FGFR2
30630	Apolipoprotein A	NA	Blood_biochemistry	Artery_Aorta	Reactome	PIWI-interacting RNA (piRNA) biogenesis	5	29	-3.55997e-05	1.23718e-05	-2.87749	0.00400877	0.028489	TDRKH,POLR2D,TDRD6,POLR2L,MOV10L1
30630	Apolipoprotein A	NA	Blood_biochemistry	Artery_Aorta	Reactome	POU5F1 (OCT4), SOX2, NANOG activate genes related to proliferation	2	13	-4.35965e-05	7.80415e-06	-5.58632	2.32136e-08	1.17837e-06	TDGF1,POU5F1
30630	Apolipoprotein A	NA	Blood_biochemistry	Artery_Aorta	Reactome	PPARA activates gene expression	18	117	-9.77203e-05	2.34686e-05	-4.16388	3.12977e-05	0.00060796	ARNT,AGT,PPARGC1A,CLOCK,CDK19,FAM120B,ABCB4,FDFT1,NR1H3,MED19,MED17,SP1,ARNT2,SREBF1,MED24,TRIB3,NCOA6,MED15
30630	Apolipoprotein A	NA	Blood_biochemistry	Artery_Aorta	Reactome	PTK6 Regulates RHO GTPases, RAS GTPase and MAP kinases	4	14	4.02492e-05	1.10509e-05	3.64217	0.000270395	0.00375735	ELMO1,BCAR1,CRK,PTK6
30630	Apolipoprotein A	NA	Blood_biochemistry	Artery_Aorta	Reactome	Passive transport by Aquaporins	3	13	2.56742e-05	9.5688e-06	2.68311	0.00729448	0.0447109	AQP3,AQP11,AQP5
30630	Apolipoprotein A	NA	Blood_biochemistry	Artery_Aorta	Reactome	Pausing and recovery of Tat-mediated HIV elongation	6	35	-4.55934e-05	1.35726e-05	-3.35923	0.000781687	0.00895999	POLR2D,POLR2L,SUPT16H,SUPT4H1,CTDP1,NELFCD
30630	Apolipoprotein A	NA	Blood_biochemistry	Artery_Aorta	Reactome	Peroxisomal lipid metabolism	10	29	5.1556e-05	1.74719e-05	2.9508	0.00316978	0.0239644	PECR,ACOX3,AMACR,ECI2,CRAT,ACOT4,DECR2,NUDT7,ACBD4,NUDT19
30630	Apolipoprotein A	NA	Blood_biochemistry	Artery_Aorta	Reactome	Peroxisomal protein import	20	63	9.71638e-05	2.51046e-05	3.87035	0.000108702	0.00167936	PECR,ACOX3,UBE2D3,AMACR,ECI2,PEX6,PEX7,EPHX2,CRAT,CAT,PEX5,DHRS4,ACOT2,ACOT4,DECR2,NUDT7,NOS2,PEX12,UBA52,NUDT19
30630	Apolipoprotein A	NA	Blood_biochemistry	Artery_Aorta	Reactome	Phase II - Conjugation of compounds	22	109	-8.13675e-05	2.61004e-05	-3.11748	0.00182422	0.0162051	GCLM,GSTM1,GSTM5,GSTM3,SULT1C2,SULT1C4,SLC26A1,PAPSS1,MTRR,SLC35B3,GSTA1,GCLC,GGCT,PAPSS2,GSTO1,GSTP1,GSTZ1,ACSM1,SULT1A2,GSTT2B,GSTT2,GSTT1
30630	Apolipoprotein A	NA	Blood_biochemistry	Artery_Aorta	Reactome	Phenylalanine and tyrosine catabolism	3	11	4.14404e-05	9.57311e-06	4.32884	1.49947e-05	0.000340092	HPD,GSTZ1,FAH
30630	Apolipoprotein A	NA	Blood_biochemistry	Artery_Aorta	Reactome	Pink/Parkin Mediated Mitophagy	5	22	-7.20049e-05	1.23481e-05	-5.83123	5.50772e-09	3.16518e-07	MFN1,TOMM7,MAP1LC3B,UBA52,MAP1LC3A
30630	Apolipoprotein A	NA	Blood_biochemistry	Artery_Aorta	Reactome	Plasma lipoprotein assembly	3	19	-3.7701e-05	9.57206e-06	-3.93865	8.196e-05	0.00132378	MTTP,BMP1,ZDHHC8
30630	Apolipoprotein A	NA	Blood_biochemistry	Artery_Aorta	Reactome	Plasma lipoprotein assembly, remodeling, and clearance	16	71	-0.000338304	2.21509e-05	-15.2727	1.21935e-52	4.33274e-50	SOAT1,NCEH1,MTTP,MYLIP,BMP1,CUBN,NR1H3,SOAT2,NPC2,LMF1,CETP,MBTPS1,LIPG,LSR,PLTP,ZDHHC8
30630	Apolipoprotein A	NA	Blood_biochemistry	Artery_Aorta	Reactome	Plasma lipoprotein clearance	8	33	6.91623e-05	1.56465e-05	4.42029	9.86025e-06	0.000228501	SOAT1,NCEH1,MYLIP,CUBN,NR1H3,SOAT2,NPC2,LSR
30630	Apolipoprotein A	NA	Blood_biochemistry	Artery_Aorta	Reactome	Plasma lipoprotein remodeling	5	32	-0.000369439	1.2363e-05	-29.8826	6.58466e-196	3.50962e-193	LMF1,CETP,MBTPS1,LIPG,PLTP
30630	Apolipoprotein A	NA	Blood_biochemistry	Artery_Aorta	Reactome	Post-translational modification: synthesis of GPI-anchored proteins	17	94	5.82353e-05	2.15862e-05	2.6978	0.00698038	0.0442922	PIGK,NTNG1,LYPD6B,PIGX,PIGZ,GPLD1,MDGA1,CD109,VNN1,VNN3,VNN2,RAET1G,LY6K,CNTN5,PIGB,PIGN,PIGP
30630	Apolipoprotein A	NA	Blood_biochemistry	Artery_Aorta	Reactome	Post-translational protein modification	236	1354	0.000260674	8.52102e-05	3.05919	0.00221959	0.0187785	CAPZB,OTUD3,MUL1,MAN1C1,FPGT,PIGK,RWDD3,NTNG1,ADAMTSL4,SERPINC1,QSOX1,EDEM3,HIST3H2A,B3GALNT2,CHML,MATN3,MCFD2,SPTBN1,GFPT1,NAGK,INO80B,MOGS,GGCX,LMAN2L,UGGT1,THSD7B,LYPD6B,STAM2,GALNT5,DYNC1I2,UBE2E3,BARD1,B3GNT7,UBE2F,ASB1,NEU4,SUMF1,RAD18,DYNC1LI1,CDC25A,USP4,NICN1,RNF123,RFT1,ADAMTS9,ST3GAL6,SEC22A,RPN1,RAB7A,RAB6B,A4GNT,HLTF,COMMD2,RNF168,PIGX,PIGZ,TMEM129,DCAF16,KLHL5,UBE2K,UCHL1,SRD5A3,UBA…
30630	Apolipoprotein A	NA	Blood_biochemistry	Artery_Aorta	Reactome	Post-translational protein phosphorylation	13	107	6.67601e-05	1.9991e-05	3.33951	0.000839378	0.0094187	SERPINC1,QSOX1,MATN3,AFP,SPARCL1,DMP1,C4A,IGFBP3,LAMB1,PRSS23,HSP90B1,DNAJC3,MBTPS1
30630	Apolipoprotein A	NA	Blood_biochemistry	Artery_Aorta	Reactome	Pre-NOTCH Processing in the Endoplasmic Reticulum	2	6	2.55397e-05	7.83355e-06	3.2603	0.00111308	0.0110892	POGLUT1,NOTCH4
30630	Apolipoprotein A	NA	Blood_biochemistry	Artery_Aorta	Reactome	Propionyl-CoA catabolism	3	5	-2.97344e-05	9.58314e-06	-3.10279	0.00191726	0.0166163	MCEE,PCCB,MUT
30630	Apolipoprotein A	NA	Blood_biochemistry	Artery_Aorta	Reactome	Protein ubiquitination	16	77	-7.11123e-05	2.18108e-05	-3.26042	0.00111259	0.0110892	UBE2E3,RAD18,HLTF,TMEM129,UBE2K,UBA6,UBE2D3,HLA-A,HLA-B,VCP,PEX5,PEX12,RNF152,UBA52,PCNA,UBE2G2
30630	Apolipoprotein A	NA	Blood_biochemistry	Artery_Aorta	Reactome	Protein-protein interactions at synapses	10	88	-8.52049e-05	1.74906e-05	-4.87148	1.10824e-06	3.19292e-05	DLG1,PDLIM5,FLOT1,LIN7C,RTN3,NRXN2,PPFIA1,NTRK3,GRIN2A,EPB41L1
30630	Apolipoprotein A	NA	Blood_biochemistry	Artery_Aorta	Reactome	Purine ribonucleoside monophosphate biosynthesis	2	12	-2.2663e-05	7.80692e-06	-2.90294	0.00369711	0.0271801	ATIC,ADSSL1
30630	Apolipoprotein A	NA	Blood_biochemistry	Artery_Aorta	Reactome	RAB GEFs exchange GTP for GDP on RABs	17	90	6.59399e-05	2.27863e-05	2.89384	0.00380592	0.0275437	CHML,TRAPPC12,ALS2CL,RAB7A,RAB6B,TRAPPC9,DENND5A,MADD,RAB38,TRAPPC4,RAB3IP,TRAPPC6B,RIN3,TRAPPC2L,RAB31,ANKRD27,HPS4
30630	Apolipoprotein A	NA	Blood_biochemistry	Artery_Aorta	Reactome	RAB geranylgeranylation	10	65	9.48214e-05	1.74601e-05	5.43076	5.61593e-08	2.49441e-06	CHML,RAB7A,RAB6B,RAB24,RAB2A,RAB38,RAB2B,RAB15,RAB40C,RAB31
30630	Apolipoprotein A	NA	Blood_biochemistry	Artery_Aorta	Reactome	RAF activation	3	25	-2.72555e-05	9.57144e-06	-2.84759	0.00440546	0.0304949	MAP3K11,PPP2R1B,YWHAB
30630	Apolipoprotein A	NA	Blood_biochemistry	Artery_Aorta	Reactome	RMTs methylate histone arginines	9	49	5.32723e-05	1.66192e-05	3.20547	0.00134856	0.0129584	PRMT6,HIST3H2A,SMARCC1,HIST1H2AG,H2AFV,PRMT3,RPS2,PRMT7,SMARCB1
30630	Apolipoprotein A	NA	Blood_biochemistry	Artery_Aorta	Reactome	RNA Polymerase III Chain Elongation	5	18	-3.27796e-05	1.23597e-05	-2.65213	0.0079989	0.0471095	POLR3G,POLR2L,POLR1D,POLR3K,POLR3H
30630	Apolipoprotein A	NA	Blood_biochemistry	Artery_Aorta	Reactome	RNA polymerase II transcribes snRNA genes	12	81	-6.57741e-05	1.91907e-05	-3.4274	0.000609469	0.00755459	ZC3H8,POLR2D,CCNT2,TAF6,INTS8,SNAPC4,POLR2L,ZNF143,SP1,SNAPC5,SUPT4H1,RPRD1B
30630	Apolipoprotein A	NA	Blood_biochemistry	Artery_Aorta	Reactome	ROS, RNS production in phagocytes	7	32	-4.97931e-05	1.46263e-05	-3.40435	0.000663298	0.00794467	ATP6V1E2,ATP6V1B1,ATP6V0E2,TCIRG1,ATP6V0A2,NOS2,ATP6V0A1
30630	Apolipoprotein A	NA	Blood_biochemistry	Artery_Aorta	Reactome	RUNX1 interacts with co-factors whose precise effect on RUNX1 targets is not known	5	37	3.83174e-05	1.23751e-05	3.09632	0.0019596	0.0167752	SMARCC1,PHC1,YAF2,CBX8,SMARCB1
30630	Apolipoprotein A	NA	Blood_biochemistry	Artery_Aorta	Reactome	Receptor Mediated Mitophagy	2	11	-5.69599e-05	7.81459e-06	-7.28892	3.13248e-13	3.71025e-11	MAP1LC3B,MAP1LC3A
30630	Apolipoprotein A	NA	Blood_biochemistry	Artery_Aorta	Reactome	Receptor-ligand binding initiates the second proteolytic cleavage of Notch receptor	2	13	2.42308e-05	7.82854e-06	3.09519	0.00196707	0.0167752	NOTCH4,UBA52
30630	Apolipoprotein A	NA	Blood_biochemistry	Artery_Aorta	Reactome	Recruitment of NuMA to mitotic centrosomes	18	79	6.72371e-05	2.34581e-05	2.86627	0.00415373	0.0289404	SDCCAG8,MZT2A,DYNC1I2,CEP63,CEP41,PCM1,HAUS6,TUBGCP2,CKAP5,CEP290,CENPJ,HAUS4,TUBG2,CEP192,HAUS1,HAUS8,NINL,SFI1
30630	Apolipoprotein A	NA	Blood_biochemistry	Artery_Aorta	Reactome	Regulation of TNFR1 signaling	7	36	5.38027e-05	1.46184e-05	3.68048	0.000232834	0.00340001	USP4,RIPK1,TRAF1,MADD,USP2,SPPL2A,UBA52
30630	Apolipoprotein A	NA	Blood_biochemistry	Artery_Aorta	Reactome	Regulation of gene expression by Hypoxia-inducible Factor	2	11	-3.21392e-05	7.8243e-06	-4.10761	3.99884e-05	0.000734959	ARNT,HIF3A
30630	Apolipoprotein A	NA	Blood_biochemistry	Artery_Aorta	Reactome	Release of Hh-Np from the secreting cell	2	8	-3.12306e-05	7.81382e-06	-3.99684	6.42092e-05	0.00110398	GPC5,DISP2
30630	Apolipoprotein A	NA	Blood_biochemistry	Artery_Aorta	Reactome	Respiratory electron transport	21	101	-7.50549e-05	2.53327e-05	-2.96277	0.00304911	0.0233838	NDUFS5,UQCRH,COX7A2L,LRPPRC,NDUFS1,NDUFA10,NDUFAF3,ACAD9,ETFDH,NDUFAF4,SURF1,COX14,NUBPL,COX16,NDUFAF1,TRAP1,SCO1,COX11,NDUFAF5,NDUFV3,NDUFA6
30630	Apolipoprotein A	NA	Blood_biochemistry	Artery_Aorta	Reactome	Retrograde transport at the Trans-Golgi-Network	11	49	4.94032e-05	1.83347e-05	2.69452	0.00704948	0.044466	VAMP3,GCC2,RAB6B,VPS52,IGF2R,M6PR,COG6,VPS53,NSF,NAPG,NAPB
30630	Apolipoprotein A	NA	Blood_biochemistry	Artery_Aorta	Reactome	STING mediated induction of host immune responses	3	16	2.57348e-05	9.592e-06	2.68295	0.00729802	0.0447109	TMEM173,STAT6,NLRC3
30630	Apolipoprotein A	NA	Blood_biochemistry	Artery_Aorta	Reactome	Signaling by Hedgehog	30	137	-9.77492e-05	3.0496e-05	-3.20531	0.00134933	0.0129584	EFCAB7,GPR161,BOC,GSK3B,EVC,WDR19,KIF3A,PSMB9,PSMB1,VCP,PSMB7,PSMD13,GLI1,OS9,IFT88,GPC5,DZIP1,ADCY4,DISP2,PSMA4,IFT140,GAS8,PSMD11,PSMB3,PSMC5,PRKAR1A,UBA52,PSMD8,PSMF1,IFT52
30630	Apolipoprotein A	NA	Blood_biochemistry	Artery_Aorta	Reactome	Signaling by Interleukins	52	454	0.000131583	3.97013e-05	3.31433	0.000918727	0.00979364	JAK1,SDC1,IL1R1,PTPN18,IL20RB,MAPK10,LIFR,IL31RA,TSLP,HAVCR2,CANX,MAPK9,PSMB9,FYN,PSMB1,NOD1,PTPN12,LYN,YWHAZ,PSMB7,VIM,ITGB1,GSTO1,PSMD13,SIGIRR,PTPN5,PPP2R1B,ATF1,STAT6,HSP90B1,FLT3,HMGB1,PTPN9,PSMA4,IL32,CRK,MAP2K4,NOS2,PSMD11,CCL5,PSMB3,PSMC5,IL12RB1,UBA52,PSMD8,PSMF1,SNAP25,MMP9,IL10RB,ITGB2,IL17RA,CRKL
30630	Apolipoprotein A	NA	Blood_biochemistry	Artery_Aorta	Reactome	Signaling by MET	16	67	0.000199947	2.20647e-05	9.06189	1.28976e-19	3.43721e-17	EPS15,DOCK7,LAMC2,STAM2,ITGA2,RANBP9,TNS3,LAMB1,MET,STAM,ITGB1,RANBP10,CRK,UBA52,SPINT2,CRKL
30630	Apolipoprotein A	NA	Blood_biochemistry	Artery_Aorta	Reactome	Signaling by Non-Receptor Tyrosine Kinases	8	55	4.97149e-05	1.56306e-05	3.18062	0.00146973	0.0136238	LINC01139,EREG,GPNMB,ELMO1,BCAR1,CRK,UBA52,PTK6
30630	Apolipoprotein A	NA	Blood_biochemistry	Artery_Aorta	Reactome	Signaling by Receptor Tyrosine Kinases	75	434	0.000188568	4.74976e-05	3.97005	7.18742e-05	0.00121616	COL9A2,EPS15,DOCK7,THEM4,RIT1,LAMC2,ATP6V1E2,ATP6V1B1,RALB,POLR2D,PTPN18,STAM2,DOCK3,FGFRL1,KLB,EREG,ITGA2,FER,CTNNA1,HNRNPH1,RANBP9,ITPR3,WASF1,FYN,ELMO1,TNS3,PTPN12,SH2B2,LAMB1,MET,ATP6V0E2,FGF20,FGF17,LYN,DNM1,STAM,ITGB1,FGFBP3,FGFR2,ADAM12,POLR2L,TCIRG1,PAK1,PGR,PPP2R1B,ATF1,STAT6,ATP6V0A2,WASF3,ARHGEF7,PSEN1,FLRT2,MAP2K5,PRKCB,RANBP10,BCAR1,WWOX,CRK,ATP6V0A1,GFAP,ITGB3,PRKCA,ADCYAP1,SHC2,INS…
30630	Apolipoprotein A	NA	Blood_biochemistry	Artery_Aorta	Reactome	Signaling by the B Cell Receptor (BCR)	22	180	-9.16125e-05	2.51109e-05	-3.64832	0.000264009	0.00375244	RASGRP3,DAPP1,PSMB9,ITPR3,FYN,PSMB1,LYN,PSMB7,PSMD13,IGHV1-69,IGHV2-70,PSMA4,PRKCB,NFATC3,PSMD11,PSMB3,PSMC5,MALT1,UBA52,PSMD8,PSMF1,IGLC3
30630	Apolipoprotein A	NA	Blood_biochemistry	Artery_Aorta	Reactome	Stimuli-sensing channels	15	102	6.07808e-05	2.07705e-05	2.92631	0.00343036	0.0257518	CLCNKA,CLCNKB,MCOLN2,CLCA2,ANO7,OSTM1,TRPV6,ANO5,ANO3,TPCN2,ANO2,TRPV4,NALCN,CLCN7,UBA52
30630	Apolipoprotein A	NA	Blood_biochemistry	Artery_Aorta	Reactome	Synaptic adhesion-like molecules	4	21	-8.00909e-05	1.10588e-05	-7.24228	4.42288e-13	4.71479e-11	DLG1,FLOT1,RTN3,GRIN2A
30630	Apolipoprotein A	NA	Blood_biochemistry	Artery_Aorta	Reactome	Synthesis of PE	5	13	3.29448e-05	1.23525e-05	2.66705	0.00765237	0.046349	ETNK2,LPIN1,ETNK1,LPIN3,CHKB
30630	Apolipoprotein A	NA	Blood_biochemistry	Artery_Aorta	Reactome	Synthesis of glycosylphosphatidylinositol (GPI)	5	18	3.61363e-05	1.22121e-05	2.95905	0.00308611	0.0234985	PIGX,PIGZ,PIGB,PIGN,PIGP
30630	Apolipoprotein A	NA	Blood_biochemistry	Artery_Aorta	Reactome	Synthesis, secretion, and deacylation of Ghrelin	2	19	2.08029e-05	7.80818e-06	2.66424	0.00771662	0.0463969	CRHR2,ACHE
30630	Apolipoprotein A	NA	Blood_biochemistry	Artery_Aorta	Reactome	TNF signaling	8	46	4.73065e-05	1.5631e-05	3.02645	0.00247468	0.0204497	USP4,RIPK1,SMPD2,TRAF1,MADD,USP2,SPPL2A,UBA52
30630	Apolipoprotein A	NA	Blood_biochemistry	Artery_Aorta	Reactome	TRAF6 mediated IRF7 activation	2	32	2.8287e-05	7.82228e-06	3.61621	0.000298997	0.00403457	DHX36,MAVS
30630	Apolipoprotein A	NA	Blood_biochemistry	Artery_Aorta	Reactome	The citric acid (TCA) cycle and respiratory electron transport	38	174	-8.97004e-05	3.40052e-05	-2.63785	0.00834388	0.0486042	NDUFS5,UQCRH,COX7A2L,LRPPRC,PDK1,ATP5G3,NDUFS1,NDUFA10,NDUFAF3,PDHB,SUCLG2,ACAD9,ETFDH,GLO1,SLC25A27,NDUFAF4,PDK4,ATP5J2,ADHFE1,SURF1,LDHC,ME3,COX14,ATP5G2,NUBPL,ATP5S,COX16,GSTZ1,NDUFAF1,HAGH,TRAP1,SCO1,PDK2,COX11,ATP5H,NDUFAF5,NDUFV3,NDUFA6
30630	Apolipoprotein A	NA	Blood_biochemistry	Artery_Aorta	Reactome	Toll Like Receptor 3 (TLR3) Cascade	10	99	4.68806e-05	1.74723e-05	2.68314	0.00729382	0.0447109	MAPK10,UBE2D3,MAPK9,RIPK1,NOD1,PPP2R1B,ATF1,HMGB1,MAP2K4,UBA52
30630	Apolipoprotein A	NA	Blood_biochemistry	Artery_Aorta	Reactome	Toll Like Receptor 4 (TLR4) Cascade	14	127	5.80824e-05	2.06836e-05	2.80813	0.0049833	0.0327913	MAPK10,UBE2D3,MAPK9,RIPK1,NOD1,DNM1,SIGIRR,PPP2R1B,ATF1,HMGB1,MAP2K4,UBA52,BPI,ITGB2
30630	Apolipoprotein A	NA	Blood_biochemistry	Artery_Aorta	Reactome	Toll-Like Receptors Cascades	19	154	8.44162e-05	2.46995e-05	3.41774	0.000631528	0.00771245	CTSS,CTSK,DHX36,MAPK10,UBE2D3,MAPK9,RIPK1,NOD1,CTSB,DNM1,SIGIRR,PPP2R1B,ATF1,HSP90B1,HMGB1,MAP2K4,UBA52,BPI,ITGB2
30630	Apolipoprotein A	NA	Blood_biochemistry	Artery_Aorta	Reactome	Transcriptional regulation of pluripotent stem cells	5	45	-5.88603e-05	1.23517e-05	-4.76538	1.88588e-06	5.2904e-05	POLR2D,TDGF1,POU5F1,POLR2L,HIF3A
30630	Apolipoprotein A	NA	Blood_biochemistry	Artery_Aorta	Reactome	Translation	62	299	0.000122759	4.34615e-05	2.82455	0.00473496	0.031946	RPS8,WARS2,MRPS21,EPRS,MRPL19,MRPL35,MRPS9,RPSA,RPL14,LARS2,RPN1,GFM1,RPL9,SRP72,PPA2,RPS23,LARS,RPS14,VARS2,RPS18,RPL10A,MRPS10,MTRF1L,MRPL18,EIF3B,MRPL32,MRPS33,TRAM1,RPL8,RPL12,SEC61A2,PPA1,RPS24,EIF3F,MRPL21,NARS2,RPS25,EIF4B,RPS26,TSFM,MRPL42,CARS2,SRP54,RPL36AL,EIF2B2,SRP14,MRPL28,RPS2,GSPT1,RPL13,MRPL10,MRPL27,MRPS7,NARS,MRPL54,RPS28,MRPL34,UBA52,RPS9,RPS5,MRPS26,MRPL39
30630	Apolipoprotein A	NA	Blood_biochemistry	Artery_Aorta	Reactome	Transmission across Chemical Synapses	36	223	-8.99687e-05	3.35221e-05	-2.68386	0.00727811	0.0447109	SLC5A7,KCNJ3,GLS,SLC6A1,SYN2,GRIP2,DLG1,GABRA2,NAAA,GLRB,RASGRF2,GABRR1,GABRR2,SLC22A1,ACHE,SLC1A1,LIN7C,PPFIA1,GNB3,SLC38A1,ALDH2,ADCY4,CHRNA7,GNB5,CHRNA5,GRIN2A,PRKCB,CHRNE,SLC6A4,NSF,GNGT2,PRKCA,GNAL,PLCB1,SNAP25,EPB41L1
30630	Apolipoprotein A	NA	Blood_biochemistry	Artery_Aorta	Reactome	Transport and synthesis of PAPS	4	6	-3.09912e-05	1.1071e-05	-2.79932	0.00512133	0.0334929	SLC26A1,PAPSS1,SLC35B3,PAPSS2
30630	Apolipoprotein A	NA	Blood_biochemistry	Artery_Aorta	Reactome	Transport of small molecules	130	718	-0.00032599	6.27566e-05	-5.19451	2.05397e-07	7.55011e-06	CLCNKA,CLCNKB,NIPAL3,SLC5A9,MCOLN2,CLCA2,LRRC8C,ABCD3,SLC44A3,SLC22A15,ATP1A2,ATP1B1,SOAT1,SLC45A3,FLVCR1,SLC8A1,ATP6V1E2,ATP6V1B1,SLC5A7,STEAP3,CYBRD1,SLC39A10,ANO7,SLC6A1,SLC4A7,SLC25A26,SLC15A2,NCEH1,SLC26A1,SLC2A9,ATP8A1,ATP10D,NIPAL1,MTTP,SLC9A3,EMB,SLC6A7,SLC36A1,SLC35B3,MYLIP,MRS2,HFE,PSMB9,SLC29A1,SLC17A5,OSTM1,SLC22A16,SLC2A12,SLC22A1,PSMB1,ABCB4,STEAP2,SLC35B4,TRPV6,ATP6V0E2,ABCB8,BMP1,…
30630	Apolipoprotein A	NA	Blood_biochemistry	Artery_Aorta	Reactome	Ubiquinol biosynthesis	3	8	-3.79117e-05	9.57168e-06	-3.96082	7.47102e-05	0.00124439	COQ5,COQ7,COQ9
30630	Apolipoprotein A	NA	Blood_biochemistry	Artery_Aorta	Reactome	Unwinding of DNA	3	12	4.37013e-05	9.59454e-06	4.55481	5.24539e-06	0.000130037	MCM6,MCM4,MCM8
30630	Apolipoprotein A	NA	Blood_biochemistry	Artery_Aorta	Reactome	VEGFR2 mediated cell proliferation	3	19	-2.60385e-05	9.57416e-06	-2.71967	0.00653518	0.0419669	ITPR3,PRKCB,PRKCA
30630	Apolipoprotein A	NA	Blood_biochemistry	Artery_Aorta	Reactome	VLDLR internalisation and degradation	2	12	5.14664e-05	7.81379e-06	6.58661	4.50751e-11	4.00417e-09	MYLIP,NR1H3
30630	Apolipoprotein A	NA	Blood_biochemistry	Artery_Aorta	Reactome	Vesicle-mediated transport	124	726	0.000250228	6.14205e-05	4.07402	4.62217e-05	0.000821206	VAMP3,CAPZB,MAN1C1,EPS15,SGIP1,KIFAP3,ARPC5,GJC2,CHML,TRAPPC12,COLEC11,MCFD2,STON1,SPTBN1,ACTR2,TACR1,CHMP3,LMAN2L,GCC2,STAM2,DYNC1I2,DYNC1LI1,ALS2CL,CHMP2B,SEC22A,RAB7A,RAB6B,GAK,EXOC1,SCARB2,CENPE,EXOC3,SNX18,KIF2A,FCHO2,KIF3A,SPARC,BNIP1,LMAN2,EXOC2,VPS52,SNAP91,IGF2R,AMPH,YKT6,HIP1,DYNC1I1,AP4M1,AP1S1,KIF13B,ANK1,CHMP4C,YWHAZ,TRAPPC9,VPS28,KIFC2,RABGAP1,MVB12B,SLC2A8,DNM1,TOR1B,TOR1A,SEC16A,O…
30630	Apolipoprotein A	NA	Blood_biochemistry	Artery_Aorta	Reactome	Xenobiotics	4	23	-3.11633e-05	1.10542e-05	-2.81914	0.00481561	0.0322858	ARNT,CYP2C8,ARNT2,CYP2D6
30630	Apolipoprotein A	NA	Blood_biochemistry	Artery_Aorta	Reactome	mRNA Splicing - Minor Pathway	11	55	-7.13924e-05	1.83671e-05	-3.88696	0.000101529	0.00161537	POLR2D,POLR2L,SF3B2,ZCRB1,SNRPF,SNRNP25,SF3B3,EFTUD2,DDX42,SNRPD1,TXNL4A
30630	Apolipoprotein A	NA	Blood_biochemistry	Artery_Aorta	Reactome	mRNA decay by 3' to 5' exoribonuclease	5	16	5.33401e-05	1.23722e-05	4.31128	1.62365e-05	0.000360587	SKIV2L,HBS1L,DCPS,EXOSC6,NT5C3B
30630	Apolipoprotein A	NA	Blood_biochemistry	Artery_Aorta	Reactome	tRNA Aminoacylation	10	42	5.79045e-05	1.7504e-05	3.30808	0.00093951	0.00988252	WARS2,EPRS,LARS2,PPA2,LARS,VARS2,PPA1,NARS2,CARS2,NARS
30630	Apolipoprotein A	NA	Blood_biochemistry	Artery_Aorta	Reactome	tRNA processing	29	145	8.60928e-05	2.9774e-05	2.89154	0.00383389	0.0275437	TRIT1,TYW3,TSEN15,EPRS,DDX1,TRMT61B,TRNT1,TSEN2,TRMT44,NUP54,NSUN2,MTO1,ADAT2,NUPL2,TYW1,CPSF1,URM1,TRDMT1,NSUN6,NUP107,POP5,OSGEP,TRMT61A,ADAT1,CTU2,ELAC2,NUP85,SEH1L,TSEN34
30630	Apolipoprotein A	NA	Blood_biochemistry	Artery_Coronary	Reactome	AMER1 mutants destabilize the destruction complex	2	14	-2.32448e-05	7.82243e-06	-2.97156	0.00296315	0.0162417	PPP2R5C,PPP2R1A
30630	Apolipoprotein A	NA	Blood_biochemistry	Artery_Coronary	Reactome	Activation of gene expression by SREBF (SREBP)	4	47	-7.10391e-05	1.10472e-05	-6.43053	1.27352e-10	7.01596e-09	NFYC,FDFT1,SP1,NCOA6
30630	Apolipoprotein A	NA	Blood_biochemistry	Artery_Coronary	Reactome	Acyl chain remodelling of PC	2	27	2.18068e-05	7.81967e-06	2.78871	0.00529219	0.0244814	PLA2R1,LPCAT3
30630	Apolipoprotein A	NA	Blood_biochemistry	Artery_Coronary	Reactome	Adaptive Immune System	65	828	-0.000260102	4.25971e-05	-6.10609	1.02228e-09	4.41609e-08	CAPZB,BCL10,CTSK,PSMB4,THEM4,KIFAP3,RNF123,ITGB5,ANAPC13,ANAPC4,KIF2A,ERAP1,ERAP2,BTN3A2,HLA-G,HLA-H,HLA-A,HLA-C,HLA-B,MICA,MICB,HLA-DRB5,HLA-DRB1,HLA-DQA1,HLA-DQB1,HLA-DQA2,HLA-DQB2,HLA-DOB,TAP2,HLA-DPA1,HLA-DPB1,TAPBP,TREML2,PILRB,PILRA,YWHAZ,CDC26,TRIM32,MRC1,MAP3K8,PSMD13,TRIM21,PAK1,TIRAP,KLRG1,CLEC2D,ITPR2,FBXL3,CDC16,PSME2,PPP2R5C,TRIM69,CTSH,MGRN1,DCTN5,PRKCB,PSMB3,ICAM3,AP1M1,FBXO27,SIGL…
30630	Apolipoprotein A	NA	Blood_biochemistry	Artery_Coronary	Reactome	Amino acid synthesis and interconversion (transamination)	2	34	2.35693e-05	7.80901e-06	3.01822	0.00254289	0.0142684	GLUL,SRR
30630	Apolipoprotein A	NA	Blood_biochemistry	Artery_Coronary	Reactome	Amplification of signal from unattached kinetochores via a MAD2 inhibitory signal	10	94	-5.3022e-05	1.74713e-05	-3.0348	0.00240716	0.0140044	NUDC,ITGB3BP,KIF2A,CENPQ,CENPP,NUP107,PPP2R5C,SKA2,NUP85,PPP2R1A
30630	Apolipoprotein A	NA	Blood_biochemistry	Artery_Coronary	Reactome	Antigen Presentation: Folding, assembly and peptide loading of class I MHC	9	25	-0.00011083	1.55287e-05	-7.13706	9.55675e-13	1.44785e-10	ERAP1,ERAP2,HLA-G,HLA-H,HLA-A,HLA-C,HLA-B,TAP2,TAPBP
30630	Apolipoprotein A	NA	Blood_biochemistry	Artery_Coronary	Reactome	Antigen processing-Cross presentation	14	101	-9.28169e-05	1.91988e-05	-4.83452	1.33538e-06	2.31211e-05	PSMB4,ITGB5,HLA-G,HLA-H,HLA-A,HLA-C,HLA-B,TAP2,TAPBP,MRC1,PSMD13,TIRAP,PSME2,PSMB3
30630	Apolipoprotein A	NA	Blood_biochemistry	Artery_Coronary	Reactome	Asparagine N-linked glycosylation	18	286	-7.14737e-05	2.34895e-05	-3.0428	0.00234411	0.0137915	CAPZB,SPTA1,ST6GAL2,RFT1,SEC22A,RPN1,SRD5A3,TRAPPC4,COPZ1,TMED2,COG6,COG3,ALG11,SPTBN5,DCTN5,AMFR,NAPG,LMAN1
30630	Apolipoprotein A	NA	Blood_biochemistry	Artery_Coronary	Reactome	Axon guidance	30	532	-0.000134922	3.03052e-05	-4.4521	8.5065e-06	0.000103099	PSMB4,SPTA1,CACNA1S,NGEF,FARP2,SRGAP3,RPSA,PFN2,RPL9,ITGA2,RPS18,LAMB1,DPYSL2,KCNQ3,RPL12,DPYSL4,PSMD13,PAK1,NTN4,COL4A2,PSME2,RPL36AL,SPTBN5,APH1B,RPS2,PSMB3,RPS28,PAK4,RPS9,COL6A1
30630	Apolipoprotein A	NA	Blood_biochemistry	Artery_Coronary	Reactome	Biological oxidations	22	222	-7.79326e-05	2.44143e-05	-3.19209	0.00141264	0.0090171	CYP4A11,GSTM2,GSTM1,GSTM5,MAT2A,SULT1C2,SULT1C4,ABHD14B,SLC26A1,UGT2B4,NQO2,MAT1A,GSTP1,FDX1,GSTZ1,SULT1A2,CYP4F11,PTGIS,GSTT2B,GSTT2,GSTT1,CYP2D6
30630	Apolipoprotein A	NA	Blood_biochemistry	Artery_Coronary	Reactome	Biosynthesis of the N-glycan precursor (dolichol lipid-linked oligosaccharide, LLO) and transfer to a nascent protein	4	78	3.56237e-05	1.10633e-05	3.22	0.00128207	0.00860484	ST6GAL2,RFT1,SRD5A3,ALG11
30630	Apolipoprotein A	NA	Blood_biochemistry	Artery_Coronary	Reactome	Branched-chain amino acid catabolism	3	23	4.3243e-05	9.56669e-06	4.52016	6.18162e-06	7.97034e-05	HIBCH,IVD,SHMT1
30630	Apolipoprotein A	NA	Blood_biochemistry	Artery_Coronary	Reactome	COPI-mediated anterograde transport	9	83	-9.10608e-05	1.66027e-05	-5.48471	4.145e-08	1.04661e-06	CAPZB,SPTA1,COPZ1,TMED2,COG6,COG3,SPTBN5,DCTN5,NAPG
30630	Apolipoprotein A	NA	Blood_biochemistry	Artery_Coronary	Reactome	COPII-mediated vesicle transport	5	68	-4.81109e-05	1.23667e-05	-3.89036	0.00010012	0.000963058	SEC22A,TRAPPC4,TMED2,NAPG,LMAN1
30630	Apolipoprotein A	NA	Blood_biochemistry	Artery_Coronary	Reactome	Cargo concentration in the ER	2	33	-5.38617e-05	7.82586e-06	-6.88254	5.89145e-12	5.95036e-10	TMED2,LMAN1
30630	Apolipoprotein A	NA	Blood_biochemistry	Artery_Coronary	Reactome	Cholesterol biosynthesis	2	25	-3.8206e-05	7.81913e-06	-4.88622	1.02845e-06	1.8886e-05	ARV1,FDFT1
30630	Apolipoprotein A	NA	Blood_biochemistry	Artery_Coronary	Reactome	Chromatin modifying enzymes	9	241	4.5345e-05	1.65633e-05	2.73769	0.00618768	0.0279831	TAF9,KDM7A,ELP3,CHD4,AEBP2,YEATS4,RPS2,PRMT7,TADA2A
30630	Apolipoprotein A	NA	Blood_biochemistry	Artery_Coronary	Reactome	Class B/2 (Secretin family receptors)	5	94	-3.21059e-05	1.06774e-05	-3.0069	0.00263946	0.0146744	PTH1R,CRHR2,FZD3,CRHR1,WNT3
30630	Apolipoprotein A	NA	Blood_biochemistry	Artery_Coronary	Reactome	Class I MHC mediated antigen processing & presentation	27	372	-0.000156039	2.80517e-05	-5.56256	2.6608e-08	7.3503e-07	PSMB4,RNF123,ITGB5,ANAPC13,ANAPC4,ERAP1,ERAP2,HLA-G,HLA-H,HLA-A,HLA-C,HLA-B,TAP2,TAPBP,CDC26,TRIM32,MRC1,PSMD13,TRIM21,TIRAP,FBXL3,CDC16,PSME2,TRIM69,MGRN1,PSMB3,FBXO27
30630	Apolipoprotein A	NA	Blood_biochemistry	Artery_Coronary	Reactome	Cytokine Signaling in Immune system	52	683	-0.000159811	3.97124e-05	-4.0242	5.71833e-05	0.000577551	IL22RA1,IL12RB2,GBP3,PSMB4,FASLG,IL17RC,IRAK2,TEC,CXCL2,NUP54,TRIM2,OSMR,HLA-G,HLA-H,HLA-A,HLA-C,HLA-B,LTB,HLA-DRB5,HLA-DRB1,HLA-DQA1,HLA-DQB1,HLA-DQA2,HLA-DQB2,HLA-DPA1,HLA-DPB1,NUPL2,TRIM35,YWHAZ,MAP3K8,PSMD13,SIGIRR,TRIM21,PTPN5,ATF1,STAT6,NUP107,PSME2,TNFSF13,MAP2K4,NOS2,PSMB3,STAT3,NUP85,PRTN3,PPP2R1A,IFNAR2,IFNAR1,MX1,ITGB2,IL17RA,USP18
30630	Apolipoprotein A	NA	Blood_biochemistry	Artery_Coronary	Reactome	Cytosolic sensors of pathogen-associated DNA	4	69	-3.2216e-05	1.10727e-05	-2.90951	0.00362026	0.0189127	TRIM32,TRIM21,STAT6,NLRC3
30630	Apolipoprotein A	NA	Blood_biochemistry	Artery_Coronary	Reactome	DAP12 interactions	4	44	-7.36201e-05	9.7539e-06	-7.54777	4.44066e-14	8.97014e-12	HLA-C,HLA-B,SIGLEC14,SIRPB1
30630	Apolipoprotein A	NA	Blood_biochemistry	Artery_Coronary	Reactome	DNA Damage Reversal	3	8	3.65903e-05	9.59111e-06	3.81502	0.0001362	0.00125057	MGMT,FTO,ALKBH5
30630	Apolipoprotein A	NA	Blood_biochemistry	Artery_Coronary	Reactome	DNA Damage/Telomere Stress Induced Senescence	2	61	5.06679e-05	7.82387e-06	6.47606	9.4295e-11	5.90504e-09	NBN,ACD
30630	Apolipoprotein A	NA	Blood_biochemistry	Artery_Coronary	Reactome	Deactivation of the beta-catenin transactivating complex	2	42	3.59244e-05	7.81674e-06	4.59583	4.31209e-06	6.31972e-05	YWHAZ,CBY1
30630	Apolipoprotein A	NA	Blood_biochemistry	Artery_Coronary	Reactome	Deadenylation-dependent mRNA decay	8	56	5.14627e-05	1.56307e-05	3.29241	0.000993444	0.00708267	XRN1,CNOT8,SKIV2L,HBS1L,DCPS,EIF4B,EXOSC6,NT5C3B
30630	Apolipoprotein A	NA	Blood_biochemistry	Artery_Coronary	Reactome	Deubiquitination	11	282	-5.54612e-05	1.877e-05	-2.95479	0.00312911	0.0166337	PSMB4,USP21,CDC25A,RNF123,BAP1,ACTR8,PSMD13,PSME2,PSMB3,PTRH2,USP18
30630	Apolipoprotein A	NA	Blood_biochemistry	Artery_Coronary	Reactome	Developmental Biology	42	1033	-0.000187174	3.5736e-05	-5.2377	1.62702e-07	3.65177e-06	PSMB4,SPTA1,CACNA1S,H3F3A,NGEF,FARP2,SRGAP3,RPSA,TDGF1,PFN2,RPL9,ITGA2,RPS18,MED20,LAMB1,DPYSL2,KCNQ3,CER1,RPL12,DPYSL4,PSMD13,POLR2G,PAK1,MED17,NTN4,KLF5,COL4A2,PSME2,RPL36AL,SPTBN5,APH1B,RPS2,PSMB3,MED24,JUP,STAT3,RPS28,PAK4,RPS9,NCOA6,COL6A1,MED15
30630	Apolipoprotein A	NA	Blood_biochemistry	Artery_Coronary	Reactome	Disassembly of the destruction complex and recruitment of AXIN to the membrane	3	31	-2.77174e-05	9.58146e-06	-2.89281	0.00381837	0.0197567	DVL1,PPP2R5C,PPP2R1A
30630	Apolipoprotein A	NA	Blood_biochemistry	Artery_Coronary	Reactome	Disease	56	922	-0.000228382	4.12781e-05	-5.53278	3.15463e-08	8.31178e-07	CNKSR1,PSMB4,FASLG,MSH2,ERCC3,THSD7B,PDCD6IP,RPSA,TRAK1,CDC25A,MUC20,RPL9,NUP54,TAF9,CAST,HLA-A,NOTCH4,RPS18,MUT,GTF2H5,THBS2,PMS2,NUPL2,SND1,OPN1SW,KDM7A,FGF17,RPL12,CUBN,SFTPD,PSMD13,POLR2G,FDX1,TIRAP,VAMP1,NUP107,PSME2,RPL36AL,PPP2R5C,APH1B,IQGAP1,RPS2,MAP2K4,PSMB3,STAT3,NUP85,CTDP1,RPS28,NOTCH3,AP1M1,PPP2R1A,RPS9,YWHAB,NELFCD,BCR,APOBEC3G
30630	Apolipoprotein A	NA	Blood_biochemistry	Artery_Coronary	Reactome	Diseases of signal transduction	18	366	-0.000112814	2.34983e-05	-4.80093	1.58007e-06	2.65979e-05	CNKSR1,PSMB4,TRAK1,SND1,OPN1SW,KDM7A,FGF17,PSMD13,POLR2G,PSME2,PPP2R5C,APH1B,IQGAP1,PSMB3,STAT3,PPP2R1A,YWHAB,BCR
30630	Apolipoprotein A	NA	Blood_biochemistry	Artery_Coronary	Reactome	Downstream signal transduction	2	29	-3.5363e-05	7.8099e-06	-4.52797	5.95777e-06	7.84872e-05	STAT6,STAT3
30630	Apolipoprotein A	NA	Blood_biochemistry	Artery_Coronary	Reactome	E3 ubiquitin ligases ubiquitinate target proteins	5	57	-7.40268e-05	1.2088e-05	-6.12398	9.13811e-10	4.25976e-08	BCL10,HLA-A,HLA-B,PEX5,PCNA
30630	Apolipoprotein A	NA	Blood_biochemistry	Artery_Coronary	Reactome	ER to Golgi Anterograde Transport	12	136	-8.76399e-05	1.91762e-05	-4.57025	4.87349e-06	6.71212e-05	CAPZB,SPTA1,SEC22A,TRAPPC4,COPZ1,TMED2,COG6,COG3,SPTBN5,DCTN5,NAPG,LMAN1
30630	Apolipoprotein A	NA	Blood_biochemistry	Artery_Coronary	Reactome	ER-Phagosome pathway	12	85	-8.32251e-05	1.75724e-05	-4.73614	2.17929e-06	3.56932e-05	PSMB4,HLA-G,HLA-H,HLA-A,HLA-C,HLA-B,TAP2,TAPBP,PSMD13,TIRAP,PSME2,PSMB3
30630	Apolipoprotein A	NA	Blood_biochemistry	Artery_Coronary	Reactome	Endogenous sterols	2	27	-2.65291e-05	7.82148e-06	-3.39183	0.000694378	0.00519498	FDX1,PTGIS
30630	Apolipoprotein A	NA	Blood_biochemistry	Artery_Coronary	Reactome	Endosomal/Vacuolar pathway	5	12	-6.11652e-05	1.07853e-05	-5.67117	1.41957e-08	4.30131e-07	HLA-G,HLA-H,HLA-A,HLA-C,HLA-B
30630	Apolipoprotein A	NA	Blood_biochemistry	Artery_Coronary	Reactome	Estrogen-dependent gene expression	3	122	-3.56803e-05	9.56786e-06	-3.72918	0.000192139	0.00161717	H3F3A,POLR2G,SP1
30630	Apolipoprotein A	NA	Blood_biochemistry	Artery_Coronary	Reactome	FGFR1 mutant receptor activation	3	31	-3.00182e-05	9.60468e-06	-3.12537	0.00177599	0.0108712	FGF17,STAT3,BCR
30630	Apolipoprotein A	NA	Blood_biochemistry	Artery_Coronary	Reactome	Formation of ATP by chemiosmotic coupling	2	18	2.50652e-05	7.81686e-06	3.20656	0.00134346	0.00881905	ATP5G3,ATP5J2
30630	Apolipoprotein A	NA	Blood_biochemistry	Artery_Coronary	Reactome	Formation of a pool of free 40S subunits	9	102	-7.15418e-05	1.65832e-05	-4.31411	1.60302e-05	0.000176624	RPSA,RPL9,RPS18,EIF3B,RPL12,RPL36AL,RPS2,RPS28,RPS9
30630	Apolipoprotein A	NA	Blood_biochemistry	Artery_Coronary	Reactome	Formation of the ternary complex, and subsequently, the 43S complex	6	52	-4.20818e-05	1.35266e-05	-3.11105	0.00186444	0.0111867	RPSA,RPS18,EIF3B,RPS2,RPS28,RPS9
30630	Apolipoprotein A	NA	Blood_biochemistry	Artery_Coronary	Reactome	G alpha (s) signalling events	9	575	-7.60511e-05	1.65596e-05	-4.59257	4.38e-06	6.31972e-05	TSHB,PTH1R,REEP5,CRHR2,OR13A1,GPR84,MC1R,ADORA2B,CRHR1
30630	Apolipoprotein A	NA	Blood_biochemistry	Artery_Coronary	Reactome	GPCR downstream signalling	30	1160	-9.94354e-05	3.057e-05	-3.25271	0.00114322	0.00787262	ARHGEF19,TSHB,OXER1,GPR17,NMUR1,NGEF,PTH1R,P2RY12,CNGA1,CXCL2,QRFPR,REEP5,RGS14,GUCA1B,CRHR2,OPN1SW,ARHGEF35,OR13A1,TAS2R20,TAS2R43,ITPR2,GPR84,PRKCB,GNAO1,MC1R,ADORA2B,CRHR1,PRKAR1A,PPP2R1A,ABHD12
30630	Apolipoprotein A	NA	Blood_biochemistry	Artery_Coronary	Reactome	Generic Transcription Pathway	80	1127	-0.000154532	4.8025e-05	-3.21775	0.00129215	0.00860484	ZNF697,CTSK,PSMB4,ESRRG,H3F3A,ZNF124,ZNF496,NRBP1,COX7A2L,MSH2,ERCC3,ZNF589,PCBP4,ZNF717,ING2,SETD9,TAF9,OCLN,CNOT8,ZNF454,NOTCH4,MED20,GTF2H5,PMS2,ZNF713,ZNF273,WRN,NBN,YWHAZ,ZNF34,SURF1,ZNF33B,DNA2,PSMD13,ZNF195,POLR2G,MED17,TEAD4,CHD4,SP1,YEATS4,RFC5,PSME2,PPP2R5C,ZNF213,ZNF500,PRKCB,RBL2,WWOX,GP1BA,TOP3A,PSMB3,PIP4K2B,MED24,CBX4,ZNF519,CTDP1,ZNF266,NOTCH3,ZNF626,ZNF493,ZNF429,ZNF100,ZNF257,ZN…
30630	Apolipoprotein A	NA	Blood_biochemistry	Artery_Coronary	Reactome	Gluconeogenesis	2	34	-2.67113e-05	7.81692e-06	-3.41711	0.000632978	0.0048555	SLC37A4,ENO3
30630	Apolipoprotein A	NA	Blood_biochemistry	Artery_Coronary	Reactome	Glutathione conjugation	8	37	-5.94842e-05	1.33857e-05	-4.44386	8.83906e-06	0.000105029	GSTM2,GSTM1,GSTM5,GSTP1,GSTZ1,GSTT2B,GSTT2,GSTT1
30630	Apolipoprotein A	NA	Blood_biochemistry	Artery_Coronary	Reactome	Glyoxylate metabolism and glycine degradation	3	31	-6.37361e-05	9.58294e-06	-6.65099	2.91642e-11	2.20919e-09	AMT,GNMT,LIPT2
30630	Apolipoprotein A	NA	Blood_biochemistry	Artery_Coronary	Reactome	HDR through Homologous Recombination (HRR)	9	66	-4.44528e-05	1.65696e-05	-2.6828	0.00730138	0.0316046	GEN1,POLE4,XRCC2,WRN,NBN,DNA2,RFC5,TOP3A,PCNA
30630	Apolipoprotein A	NA	Blood_biochemistry	Artery_Coronary	Reactome	HDR through Single Strand Annealing (SSA)	6	37	-3.85077e-05	1.35396e-05	-2.84408	0.0044543	0.021935	WRN,NBN,DNA2,RAD52,RFC5,TOP3A
30630	Apolipoprotein A	NA	Blood_biochemistry	Artery_Coronary	Reactome	Heme biosynthesis	3	11	-2.54092e-05	9.56574e-06	-2.65627	0.00790154	0.0337206	UROD,UROS,HMBS
30630	Apolipoprotein A	NA	Blood_biochemistry	Artery_Coronary	Reactome	Histidine, lysine, phenylalanine, tyrosine, proline and tryptophan catabolism	3	46	4.49411e-05	9.57097e-06	4.69556	2.65998e-06	4.13319e-05	IDO1,GSTZ1,FTCD
30630	Apolipoprotein A	NA	Blood_biochemistry	Artery_Coronary	Reactome	Immune System	137	2067	-0.000322398	6.28766e-05	-5.12747	2.93852e-07	5.93581e-06	ATAD3B,CAPZB,CDA,IL22RA1,PPIE,IL12RB2,BCL10,GBP3,CTSK,PSMB4,THEM4,KIFAP3,FASLG,CFHR3,C4BPB,QPCT,ATP6V1E2,GNLY,IL17RC,IRAK2,RNF123,ITGB5,ANAPC13,MUC20,ANAPC4,TEC,CXCL2,NUP54,PLAC8,CFI,TRIM2,AGA,OSMR,KIF2A,ERAP1,ERAP2,TXNDC5,BTN3A2,HLA-G,HLA-H,HLA-A,HLA-C,HLA-B,MICA,MICB,LTB,C4A,C4B,HLA-DRB5,HLA-DRB1,HLA-DQA1,HLA-DQB1,HLA-DQA2,HLA-DQB2,HLA-DOB,TAP2,HLA-DPA1,HLA-DPB1,TAPBP,TREML2,NUPL2,PILRB,PILRA,T…
30630	Apolipoprotein A	NA	Blood_biochemistry	Artery_Coronary	Reactome	Immunoregulatory interactions between a Lymphoid and a non-Lymphoid cell	16	215	-0.000156996	1.86821e-05	-8.40354	4.3513e-17	1.31844e-14	HLA-G,HLA-H,HLA-A,HLA-C,HLA-B,MICA,MICB,TREML2,PILRB,PILRA,KLRG1,CLEC2D,ICAM3,SIGLEC12,ITGB2,IGLC7
30630	Apolipoprotein A	NA	Blood_biochemistry	Artery_Coronary	Reactome	Infectious disease	28	447	-0.000108637	2.92219e-05	-3.71766	0.000201117	0.00166955	PSMB4,ERCC3,PDCD6IP,RPSA,RPL9,NUP54,TAF9,HLA-A,RPS18,GTF2H5,NUPL2,RPL12,PSMD13,POLR2G,VAMP1,NUP107,PSME2,RPL36AL,RPS2,MAP2K4,PSMB3,NUP85,CTDP1,RPS28,AP1M1,RPS9,NELFCD,APOBEC3G
30630	Apolipoprotein A	NA	Blood_biochemistry	Artery_Coronary	Reactome	Influenza Viral RNA Transcription and Replication	13	142	-6.20555e-05	1.98846e-05	-3.12079	0.00180387	0.0109314	RPSA,RPL9,NUP54,RPS18,NUPL2,RPL12,POLR2G,NUP107,RPL36AL,RPS2,NUP85,RPS28,RPS9
30630	Apolipoprotein A	NA	Blood_biochemistry	Artery_Coronary	Reactome	Innate Immune System	72	1137	-0.000175322	4.60221e-05	-3.80952	0.000139264	0.00125962	ATAD3B,CDA,PPIE,BCL10,CTSK,PSMB4,CFHR3,C4BPB,QPCT,ATP6V1E2,GNLY,IRAK2,MUC20,TEC,PLAC8,CFI,AGA,TXNDC5,HLA-H,HLA-A,HLA-C,HLA-B,C4A,C4B,GGH,GSDMD,TRIM32,MAP3K8,PSMD13,SIGIRR,TRIM21,SVIP,CAT,GSTP1,UNC93B1,PAK1,TIRAP,CLEC12A,OLR1,ITPR2,ATF1,GPR84,STAT6,PSME2,NPC2,PLEKHO2,CTSH,IQGAP1,NLRC3,HMOX2,MAP2K4,NOS2,PSMB3,JUP,DHX58,GAA,RAB31,PRTN3,ICAM3,AP1M1,PLAUR,SIGLEC14,PPP2R1A,SIRPB1,CPNE1,BPI,PDXK,CSTB,IT…
30630	Apolipoprotein A	NA	Blood_biochemistry	Artery_Coronary	Reactome	Inositol phosphate metabolism	2	48	2.45526e-05	7.82723e-06	3.13682	0.00170808	0.0105622	PLCD4,IMPA1
30630	Apolipoprotein A	NA	Blood_biochemistry	Artery_Coronary	Reactome	Integrin cell surface interactions	5	66	-3.29753e-05	1.23715e-05	-2.66542	0.00768967	0.0330492	ITGB5,ITGA2,COL4A2,ICAM3,ITGB2
30630	Apolipoprotein A	NA	Blood_biochemistry	Artery_Coronary	Reactome	Interaction between L1 and Ankyrins	3	29	-4.75837e-05	9.5858e-06	-4.96397	6.91042e-07	1.30866e-05	SPTA1,KCNQ3,SPTBN5
30630	Apolipoprotein A	NA	Blood_biochemistry	Artery_Coronary	Reactome	Interferon alpha/beta signaling	9	69	-8.68891e-05	1.56217e-05	-5.56206	2.66843e-08	7.3503e-07	HLA-G,HLA-H,HLA-A,HLA-C,HLA-B,IFNAR2,IFNAR1,MX1,USP18
30630	Apolipoprotein A	NA	Blood_biochemistry	Artery_Coronary	Reactome	Interleukin-4 and 13 signaling	5	112	-7.2567e-05	1.23364e-05	-5.88235	4.04925e-09	1.44344e-07	FASLG,STAT6,NOS2,STAT3,ITGB2
30630	Apolipoprotein A	NA	Blood_biochemistry	Artery_Coronary	Reactome	Intracellular signaling by second messengers	14	306	-0.000102277	2.00227e-05	-5.10804	3.25727e-07	6.36744e-06	PSMB4,THEM4,FGF17,PSMD13,CHD4,ITPR2,PSME2,PPP2R5C,PHLPP2,PSMB3,PIP4K2B,PRKAR1A,CBX4,PPP2R1A
30630	Apolipoprotein A	NA	Blood_biochemistry	Artery_Coronary	Reactome	Ion channel transport	12	179	6.90789e-05	1.91999e-05	3.59788	0.000320879	0.00252536	CLCNKA,MCOLN2,RYR2,ATP6V1E2,ASIC4,SLC9B2,ANO5,TPCN2,ATP12A,ATP7B,TRPV1,TRPC4AP
30630	Apolipoprotein A	NA	Blood_biochemistry	Artery_Coronary	Reactome	L13a-mediated translational silencing of Ceruloplasmin expression	10	112	-6.77801e-05	1.74853e-05	-3.8764	0.000106035	0.00100402	RPSA,RPL9,RPS18,EIF3B,RPL12,EIF4B,RPL36AL,RPS2,RPS28,RPS9
30630	Apolipoprotein A	NA	Blood_biochemistry	Artery_Coronary	Reactome	L1CAM interactions	7	100	-3.93686e-05	1.46159e-05	-2.69354	0.00707025	0.0308242	SPTA1,ITGA2,LAMB1,DPYSL2,KCNQ3,PAK1,SPTBN5
30630	Apolipoprotein A	NA	Blood_biochemistry	Artery_Coronary	Reactome	MAPK family signaling cascades	16	289	-8.19932e-05	2.21439e-05	-3.70275	0.000213316	0.00174688	CNKSR1,CDC14A,PSMB4,SPTA1,FGF17,PSMD13,PAK1,PSME2,PPP2R5C,SPTBN5,IQGAP1,PSMB3,ETV4,SHC2,PPP2R1A,YWHAB
30630	Apolipoprotein A	NA	Blood_biochemistry	Artery_Coronary	Reactome	Macroautophagy	8	68	-5.01376e-05	1.56463e-05	-3.20444	0.00135342	0.00881905	ATG3,ATG10,UVRAG,ATG14,MAP1LC3B,ATG4D,MAP1LC3A,MTMR3
30630	Apolipoprotein A	NA	Blood_biochemistry	Artery_Coronary	Reactome	Meiotic recombination	4	56	-3.02571e-05	1.10448e-05	-2.7395	0.0061537	0.0279831	MSH4,H3F3A,NBN,TOP3A
30630	Apolipoprotein A	NA	Blood_biochemistry	Artery_Coronary	Reactome	Meiotic synapsis	2	60	5.261e-05	7.8226e-06	6.72539	1.75447e-11	1.51887e-09	TEX12,ACD
30630	Apolipoprotein A	NA	Blood_biochemistry	Artery_Coronary	Reactome	Metabolism	162	2096	-0.000226901	6.92874e-05	-3.27478	0.00105758	0.00745226	B3GALT6,CDA,AK2,NFYC,UROD,CYP4A11,GSTM2,GSTM1,GSTM5,TSHB,ACP6,PSMB4,THEM4,GLUL,ARV1,COX7A2L,MAT2A,CIAO1,SULT1C2,SULT1C4,PLA2R1,ATP5G3,ORMDL1,HIBCH,PLCD4,NDUFA10,SUMF1,OSBPL10,RPSA,AMT,HYAL3,ABHD14B,CHST13,ESYT3,GMPS,SPTSSB,BCHE,SLC26A1,RPL9,GNPDA2,SRD5A3,UGT2B4,NUP54,NUDT9,BDH2,ETFDH,AMACR,PARP8,BHMT,DHFR,SLC22A5,SLC6A7,NQO2,HSD17B8,RPS18,MED20,GNMT,MUT,ELOVL4,SMPD2,VNN2,NUPL2,OSBPL3,ASL,ATP5J2,B…
30630	Apolipoprotein A	NA	Blood_biochemistry	Artery_Coronary	Reactome	Metabolism of ingested SeMet, Sec, MeSec into H2Se	2	8	-5.06386e-05	7.82534e-06	-6.4711	9.74429e-11	5.90504e-09	GNMT,MAT1A
30630	Apolipoprotein A	NA	Blood_biochemistry	Artery_Coronary	Reactome	Metabolism of steroids	15	155	-9.56407e-05	2.14143e-05	-4.4662	7.96517e-06	9.8508e-05	NFYC,ARV1,SRD5A3,AMACR,OSBPL3,FDFT1,AKR1C2,CUBN,HSD17B12,FDX1,SP1,ABCC3,HSD17B14,NCOA6,PTGIS
30630	Apolipoprotein A	NA	Blood_biochemistry	Artery_Coronary	Reactome	Mitochondrial tRNA aminoacylation	4	21	4.31216e-05	1.10535e-05	3.90117	9.57501e-05	0.00093588	WARS2,LARS2,VARS2,NARS2
30630	Apolipoprotein A	NA	Blood_biochemistry	Artery_Coronary	Reactome	Multifunctional anion exchangers	3	9	-3.1044e-05	9.5687e-06	-3.24433	0.00117742	0.00801707	SLC26A6,SLC26A1,SLC26A11
30630	Apolipoprotein A	NA	Blood_biochemistry	Artery_Coronary	Reactome	NCAM signaling for neurite out-growth	5	58	-4.09859e-05	1.23606e-05	-3.31584	0.000913779	0.00667169	SPTA1,CACNA1S,COL4A2,SPTBN5,COL6A1
30630	Apolipoprotein A	NA	Blood_biochemistry	Artery_Coronary	Reactome	Nef mediated downregulation of MHC class I complex cell surface expression	2	11	-2.96619e-05	7.82542e-06	-3.79045	0.000150405	0.00134037	HLA-A,AP1M1
30630	Apolipoprotein A	NA	Blood_biochemistry	Artery_Coronary	Reactome	Negative regulation of FGFR3 signaling	2	29	-2.57249e-05	7.80628e-06	-3.29541	0.000982911	0.00708267	FGF17,PPP2R1A
30630	Apolipoprotein A	NA	Blood_biochemistry	Artery_Coronary	Reactome	Negative regulation of the PI3K/AKT network	6	103	-7.02331e-05	1.35702e-05	-5.17554	2.27409e-07	4.75206e-06	THEM4,FGF17,PPP2R5C,PHLPP2,PIP4K2B,PPP2R1A
30630	Apolipoprotein A	NA	Blood_biochemistry	Artery_Coronary	Reactome	Neutrophil degranulation	40	479	-0.000181786	3.45212e-05	-5.26594	1.39573e-07	3.25313e-06	ATAD3B,CDA,PPIE,QPCT,PLAC8,AGA,TXNDC5,HLA-H,HLA-A,HLA-C,HLA-B,GGH,GSDMD,PSMD13,SVIP,CAT,GSTP1,CLEC12A,OLR1,GPR84,NPC2,PLEKHO2,CTSH,IQGAP1,HMOX2,JUP,GAA,RAB31,PRTN3,AP1M1,PLAUR,SIGLEC14,SIRPB1,CPNE1,BPI,PDXK,CSTB,ITGB2,SNAP29,TOM1
30630	Apolipoprotein A	NA	Blood_biochemistry	Artery_Coronary	Reactome	Nonsense Mediated Decay (NMD) enhanced by the Exon Junction Complex (EJC)	10	116	-0.000100278	1.74753e-05	-5.73828	9.57373e-09	3.05352e-07	RPSA,RPL9,RPS18,RPL12,RPL36AL,RPS2,RPS28,SMG9,PPP2R1A,RPS9
30630	Apolipoprotein A	NA	Blood_biochemistry	Artery_Coronary	Reactome	Nuclear Envelope Breakdown	7	52	4.13441e-05	1.4603e-05	2.8312	0.00463775	0.0223054	NUP54,LEMD2,NUPL2,NUP107,PRKCB,NUP85,LPIN2
30630	Apolipoprotein A	NA	Blood_biochemistry	Artery_Coronary	Reactome	Nuclear Receptor transcription pathway	2	51	3.15799e-05	7.82908e-06	4.03366	5.49281e-05	0.000564177	ESRRG,NRBP1
30630	Apolipoprotein A	NA	Blood_biochemistry	Artery_Coronary	Reactome	Nucleotide salvage	2	23	-3.50607e-05	7.83499e-06	-4.47489	7.64791e-06	9.65548e-05	CDA,ADAL
30630	Apolipoprotein A	NA	Blood_biochemistry	Artery_Coronary	Reactome	Olfactory Signaling Pathway	2	432	-7.26416e-05	7.80177e-06	-9.31091	1.27585e-20	7.73166e-18	REEP5,OR13A1
30630	Apolipoprotein A	NA	Blood_biochemistry	Artery_Coronary	Reactome	PI5P, PP2A and IER3 Regulate PI3K/AKT Signaling	4	96	-3.42557e-05	1.10745e-05	-3.09321	0.00198022	0.0117649	FGF17,PPP2R5C,PIP4K2B,PPP2R1A
30630	Apolipoprotein A	NA	Blood_biochemistry	Artery_Coronary	Reactome	PIP3 activates AKT signaling	12	275	-9.87504e-05	1.84112e-05	-5.3636	8.16432e-08	1.97903e-06	PSMB4,THEM4,FGF17,PSMD13,CHD4,PSME2,PPP2R5C,PHLPP2,PSMB3,PIP4K2B,CBX4,PPP2R1A
30630	Apolipoprotein A	NA	Blood_biochemistry	Artery_Coronary	Reactome	PPARA activates gene expression	9	117	-0.000102393	1.65973e-05	-6.16925	6.8704e-10	3.46955e-08	NFYC,CYP4A11,MED20,FDFT1,MED17,SP1,MED24,NCOA6,MED15
30630	Apolipoprotein A	NA	Blood_biochemistry	Artery_Coronary	Reactome	PTEN Regulation	6	158	-3.68087e-05	1.35245e-05	-2.72163	0.00649638	0.0290482	PSMB4,PSMD13,CHD4,PSME2,PSMB3,CBX4
30630	Apolipoprotein A	NA	Blood_biochemistry	Artery_Coronary	Reactome	Peptide chain elongation	8	90	-7.116e-05	1.5634e-05	-4.55162	5.32553e-06	7.17172e-05	RPSA,RPL9,RPS18,RPL12,RPL36AL,RPS2,RPS28,RPS9
30630	Apolipoprotein A	NA	Blood_biochemistry	Artery_Coronary	Reactome	Peroxisomal protein import	6	63	5.33265e-05	1.35496e-05	3.93564	8.29936e-05	0.000824494	AMACR,PEX6,CAT,PEX5,NOS2,NUDT19
30630	Apolipoprotein A	NA	Blood_biochemistry	Artery_Coronary	Reactome	Phase II - Conjugation of compounds	16	109	-6.16667e-05	2.04061e-05	-3.02197	0.00251156	0.0142244	GSTM2,GSTM1,GSTM5,MAT2A,SULT1C2,SULT1C4,ABHD14B,SLC26A1,UGT2B4,MAT1A,GSTP1,GSTZ1,SULT1A2,GSTT2B,GSTT2,GSTT1
30630	Apolipoprotein A	NA	Blood_biochemistry	Artery_Coronary	Reactome	Phospholipid metabolism	12	212	5.29284e-05	1.91539e-05	2.76333	0.00572193	0.0262688	ACP6,PLA2R1,OSBPL10,BCHE,STARD10,MTMR2,LPCAT3,PLA2G15,PIP4K2B,LPIN2,CPNE1,MTMR3
30630	Apolipoprotein A	NA	Blood_biochemistry	Artery_Coronary	Reactome	Pink/Parkin Mediated Mitophagy	3	22	-4.49635e-05	9.56863e-06	-4.69905	2.61495e-06	4.13319e-05	MFN2,MAP1LC3B,MAP1LC3A
30630	Apolipoprotein A	NA	Blood_biochemistry	Artery_Coronary	Reactome	Platelet homeostasis	5	89	-3.74891e-05	1.23771e-05	-3.02892	0.00245452	0.0140325	ITPR2,P2RX4,PPP2R5C,NOS2,PPP2R1A
30630	Apolipoprotein A	NA	Blood_biochemistry	Artery_Coronary	Reactome	Post-translational protein modification	81	1354	-0.000151098	5.08721e-05	-2.97016	0.00297669	0.0162417	CAPZB,BCL10,PSMB4,SPTA1,USP21,GGCX,ST6GAL2,THSD7B,SUMF1,CDC25A,NICN1,RNF123,BAP1,RFT1,ACTR8,LSAMP,SEC22A,RPN1,MUC20,PIGX,SENP5,PIGZ,SRD5A3,NUP54,TUBB2B,GPLD1,HLA-A,HLA-B,C4A,MDGA1,VNN2,THBS2,C1GALT1,NUPL2,LAMB1,NUB1,WRN,LY6K,PIGO,SMC5,DPH7,PSMD13,RAB30,TRAPPC4,TECTA,RAD52,PEX5,COPZ1,NUP107,TMED2,COG6,COG3,ALG11,FBXL3,PSME2,SPTBN5,TP53BP1,MFGE8,RAB40C,RPS2,DCTN5,AMFR,NAE1,DPH1,PSMB3,PTRH2,NUP85,CB…
30630	Apolipoprotein A	NA	Blood_biochemistry	Artery_Coronary	Reactome	Post-translational protein phosphorylation	4	107	5.76891e-05	1.10579e-05	5.21703	1.81942e-07	3.93774e-06	C4A,LAMB1,MFGE8,SERPIND1
30630	Apolipoprotein A	NA	Blood_biochemistry	Artery_Coronary	Reactome	Pre-NOTCH Expression and Processing	4	59	-5.11172e-05	1.10835e-05	-4.61201	3.98971e-06	6.04441e-05	POGLUT1,NOTCH4,TMED2,NOTCH3
30630	Apolipoprotein A	NA	Blood_biochemistry	Artery_Coronary	Reactome	Pre-NOTCH Processing in Golgi	3	18	-5.76471e-05	9.59294e-06	-6.00932	1.86526e-09	7.06465e-08	NOTCH4,TMED2,NOTCH3
30630	Apolipoprotein A	NA	Blood_biochemistry	Artery_Coronary	Reactome	Protein repair	2	6	2.93207e-05	7.82204e-06	3.74848	0.000177943	0.00151879	MSRA,MSRB3
30630	Apolipoprotein A	NA	Blood_biochemistry	Artery_Coronary	Reactome	RAF activation	3	25	-3.87969e-05	9.56246e-06	-4.05721	4.96761e-05	0.000519029	PPP2R5C,PPP2R1A,YWHAB
30630	Apolipoprotein A	NA	Blood_biochemistry	Artery_Coronary	Reactome	RAF/MAP kinase cascade	13	239	-8.78141e-05	1.99608e-05	-4.39934	1.08621e-05	0.000126585	CNKSR1,PSMB4,SPTA1,FGF17,PSMD13,PSME2,PPP2R5C,SPTBN5,IQGAP1,PSMB3,SHC2,PPP2R1A,YWHAB
30630	Apolipoprotein A	NA	Blood_biochemistry	Artery_Coronary	Reactome	RHO GTPase Effectors	17	265	-6.36405e-05	2.27681e-05	-2.79516	0.00518771	0.0241827	DVL1,NUDC,ITGB3BP,H3F3A,PFN2,KIF2A,CENPQ,YWHAZ,CENPP,PAK1,NUP107,PPP2R5C,IQGAP1,SKA2,NUP85,PPP2R1A,YWHAB
30630	Apolipoprotein A	NA	Blood_biochemistry	Artery_Coronary	Reactome	RHO GTPases Activate Formins	12	121	-5.67896e-05	1.91367e-05	-2.96758	0.00300177	0.0162417	DVL1,NUDC,ITGB3BP,PFN2,KIF2A,CENPQ,CENPP,NUP107,PPP2R5C,SKA2,NUP85,PPP2R1A
30630	Apolipoprotein A	NA	Blood_biochemistry	Artery_Coronary	Reactome	RMTs methylate histone arginines	2	49	3.38644e-05	7.81184e-06	4.33501	1.45805e-05	0.000163626	RPS2,PRMT7
30630	Apolipoprotein A	NA	Blood_biochemistry	Artery_Coronary	Reactome	RNA Polymerase II Transcription	86	1256	-0.000134644	4.98435e-05	-2.70133	0.00690658	0.0303289	ZNF697,CTSK,PSMB4,ESRRG,H3F3A,ZNF124,ZNF496,NRBP1,COX7A2L,MSH2,ZC3H8,ERCC3,ZNF589,PCBP4,ZNF717,ING2,SETD9,TAF9,OCLN,CNOT8,ZNF454,NOTCH4,MED20,GTF2H5,PMS2,ZNF713,ZNF273,WRN,NBN,INTS8,YWHAZ,CPSF1,ZNF34,SURF1,SNAPC4,ZNF33B,DNA2,PSMD13,ZNF195,POLR2G,MED17,TEAD4,CHD4,SP1,YEATS4,RFC5,PSME2,CPSF2,PPP2R5C,ZNF213,ZNF500,PRKCB,RBL2,WWOX,GP1BA,TOP3A,PSMB3,PIP4K2B,MED24,CBX4,ZNF519,CTDP1,ZNF266,NOTCH3,ZNF626…
30630	Apolipoprotein A	NA	Blood_biochemistry	Artery_Coronary	Reactome	ROS, RNS production in phagocytes	2	32	-2.37161e-05	7.82094e-06	-3.03239	0.00242651	0.0140044	ATP6V1E2,NOS2
30630	Apolipoprotein A	NA	Blood_biochemistry	Artery_Coronary	Reactome	Receptor Mediated Mitophagy	2	11	-4.48916e-05	7.8128e-06	-5.74591	9.152e-09	3.05352e-07	MAP1LC3B,MAP1LC3A
30630	Apolipoprotein A	NA	Blood_biochemistry	Artery_Coronary	Reactome	Regulation of Complement cascade	6	127	3.7778e-05	1.32928e-05	2.842	0.00448343	0.021935	CFHR3,C4BPB,CFI,C4A,C4B,IGLC7
30630	Apolipoprotein A	NA	Blood_biochemistry	Artery_Coronary	Reactome	Regulation of IFNA signaling	3	25	-2.6594e-05	1.03009e-05	-2.58173	0.0098312	0.0408062	IFNAR2,IFNAR1,USP18
30630	Apolipoprotein A	NA	Blood_biochemistry	Artery_Coronary	Reactome	Regulation of PTEN gene transcription	2	61	-2.64043e-05	7.8252e-06	-3.37427	0.000740207	0.00547031	CHD4,CBX4
30630	Apolipoprotein A	NA	Blood_biochemistry	Artery_Coronary	Reactome	Regulation of TP53 Activity	12	160	-5.49386e-05	1.91222e-05	-2.87302	0.00406594	0.0207056	ING2,SETD9,TAF9,WRN,NBN,DNA2,CHD4,RFC5,PPP2R5C,TOP3A,PIP4K2B,PPP2R1A
30630	Apolipoprotein A	NA	Blood_biochemistry	Artery_Coronary	Reactome	Regulation of expression of SLITs and ROBOs	12	173	-8.16419e-05	1.91407e-05	-4.26536	1.99645e-05	0.000212255	PSMB4,RPSA,RPL9,RPS18,RPL12,PSMD13,PSME2,RPL36AL,RPS2,PSMB3,RPS28,RPS9
30630	Apolipoprotein A	NA	Blood_biochemistry	Artery_Coronary	Reactome	Reproduction	9	114	4.67871e-05	1.65776e-05	2.8223	0.00476834	0.0227529	MSH4,OVGP1,H3F3A,ZP3,NBN,TEX12,CATSPERB,ACD,TOP3A
30630	Apolipoprotein A	NA	Blood_biochemistry	Artery_Coronary	Reactome	Respiratory electron transport	8	101	-4.61528e-05	1.55982e-05	-2.95886	0.00308806	0.0165607	COX7A2L,NDUFA10,ETFDH,NDUFB9,SURF1,TRAP1,NDUFAF5,NDUFV3
30630	Apolipoprotein A	NA	Blood_biochemistry	Artery_Coronary	Reactome	Retrograde transport at the Trans-Golgi-Network	5	49	4.45423e-05	1.2357e-05	3.60463	0.000312653	0.002493	M6PR,COG6,COG3,VPS53,NAPG
30630	Apolipoprotein A	NA	Blood_biochemistry	Artery_Coronary	Reactome	Reversal of alkylation damage by DNA dioxygenases	2	7	3.81475e-05	7.8234e-06	4.87607	1.08278e-06	1.9299e-05	FTO,ALKBH5
30630	Apolipoprotein A	NA	Blood_biochemistry	Artery_Coronary	Reactome	Ribosomal scanning and start codon recognition	7	59	-3.83276e-05	1.46177e-05	-2.622	0.00874211	0.037047	RPSA,RPS18,EIF3B,EIF4B,RPS2,RPS28,RPS9
30630	Apolipoprotein A	NA	Blood_biochemistry	Artery_Coronary	Reactome	SRP-dependent cotranslational protein targeting to membrane	9	115	-7.1e-05	1.65755e-05	-4.28343	1.84095e-05	0.000199217	RPSA,RPN1,RPL9,RPS18,RPL12,RPL36AL,RPS2,RPS28,RPS9
30630	Apolipoprotein A	NA	Blood_biochemistry	Artery_Coronary	Reactome	STING mediated induction of host immune responses	3	16	-2.72574e-05	9.58928e-06	-2.84248	0.00447668	0.021935	TRIM21,STAT6,NLRC3
30630	Apolipoprotein A	NA	Blood_biochemistry	Artery_Coronary	Reactome	Selenoamino acid metabolism	10	118	-0.000122113	1.7509e-05	-6.97427	3.08113e-12	3.73433e-10	RPSA,RPL9,RPS18,GNMT,RPL12,MAT1A,RPL36AL,RPS2,RPS28,RPS9
30630	Apolipoprotein A	NA	Blood_biochemistry	Artery_Coronary	Reactome	Signal Transduction	113	2705	-0.000354665	5.81857e-05	-6.09539	1.09309e-09	4.41609e-08	DVL1,ARHGEF19,CNKSR1,NUDC,ITGB3BP,CDC14A,TSHB,PSMB4,THEM4,CRABP2,SPTA1,USP21,FASLG,LAMB3,H3F3A,OXER1,ATP6V1E2,GPR17,NMUR1,NGEF,SRGAP3,PTH1R,DOCK3,POGLUT1,IFT122,PFN2,P2RY12,MUC20,FGFRL1,CNGA1,TEC,CXCL2,QRFPR,ITGA2,KIF2A,FER,REEP5,RGS14,NOTCH4,GUCA1B,CENPQ,SMPD2,ALDH8A1,THBS2,CRHR2,LAMB1,OPN1SW,ARHGEF35,FGF17,FZD3,YWHAZ,SCRIB,CER1,CENPP,ARHGAP12,OR13A1,BMPR1A,PSMD13,POLR2G,PAK1,DYNC2H1,ARHGAP32,CH…
30630	Apolipoprotein A	NA	Blood_biochemistry	Artery_Coronary	Reactome	Signaling by BMP	2	28	2.18872e-05	7.82619e-06	2.79666	0.00516375	0.0241827	CER1,BMPR1A
30630	Apolipoprotein A	NA	Blood_biochemistry	Artery_Coronary	Reactome	Signaling by FGFR	4	89	-3.19624e-05	1.10579e-05	-2.89046	0.00384702	0.0197567	FGFRL1,FGF17,POLR2G,PPP2R1A
30630	Apolipoprotein A	NA	Blood_biochemistry	Artery_Coronary	Reactome	Signaling by FGFR in disease	4	63	-4.01097e-05	1.10664e-05	-3.62445	0.000289626	0.00234018	FGF17,POLR2G,STAT3,BCR
30630	Apolipoprotein A	NA	Blood_biochemistry	Artery_Coronary	Reactome	Signaling by FGFR2	3	75	-3.58996e-05	9.56098e-06	-3.7548	0.000173512	0.00150212	FGF17,POLR2G,PPP2R1A
30630	Apolipoprotein A	NA	Blood_biochemistry	Artery_Coronary	Reactome	Signaling by GPCR	32	1221	-0.000116215	3.07273e-05	-3.78216	0.000155507	0.00136576	ARHGEF19,TSHB,OXER1,GPR17,NMUR1,NGEF,PTH1R,P2RY12,CNGA1,CXCL2,QRFPR,REEP5,RGS14,GUCA1B,CRHR2,OPN1SW,ARHGEF35,FZD3,OR13A1,TAS2R20,TAS2R43,ITPR2,GPR84,PRKCB,GNAO1,MC1R,ADORA2B,CRHR1,WNT3,PRKAR1A,PPP2R1A,ABHD12
30630	Apolipoprotein A	NA	Blood_biochemistry	Artery_Coronary	Reactome	Signaling by Interleukins	25	454	-7.16754e-05	2.74224e-05	-2.61375	0.00895583	0.0376891	IL22RA1,IL12RB2,PSMB4,FASLG,IL17RC,IRAK2,TEC,CXCL2,OSMR,YWHAZ,MAP3K8,PSMD13,SIGIRR,PTPN5,ATF1,STAT6,PSME2,MAP2K4,NOS2,PSMB3,STAT3,PRTN3,PPP2R1A,ITGB2,IL17RA
30630	Apolipoprotein A	NA	Blood_biochemistry	Artery_Coronary	Reactome	Signaling by NOTCH	6	138	-3.85866e-05	1.35789e-05	-2.84165	0.00448836	0.021935	POGLUT1,NOTCH4,DTX1,TMED2,APH1B,NOTCH3
30630	Apolipoprotein A	NA	Blood_biochemistry	Artery_Coronary	Reactome	Signaling by PDGF	5	53	-4.1944e-05	1.23207e-05	-3.40436	0.000663291	0.00502443	THBS2,STAT6,COL4A2,STAT3,COL6A1
30630	Apolipoprotein A	NA	Blood_biochemistry	Artery_Coronary	Reactome	Signaling by ROBO receptors	16	219	-9.66194e-05	2.21163e-05	-4.36869	1.25035e-05	0.000142965	PSMB4,SRGAP3,RPSA,PFN2,RPL9,RPS18,RPL12,PSMD13,PAK1,PSME2,RPL36AL,RPS2,PSMB3,RPS28,PAK4,RPS9
30630	Apolipoprotein A	NA	Blood_biochemistry	Artery_Coronary	Reactome	Signaling by Receptor Tyrosine Kinases	28	434	-7.91439e-05	2.9108e-05	-2.71898	0.00654876	0.0290482	THEM4,LAMB3,ATP6V1E2,DOCK3,MUC20,FGFRL1,TEC,ITGA2,FER,THBS2,LAMB1,FGF17,POLR2G,PAK1,ITPR2,ATF1,STAT6,COL4A2,APH1B,MAP2K5,PRKCB,WWOX,JUP,STAT3,SHC2,PPP2R1A,YWHAB,COL6A1
30630	Apolipoprotein A	NA	Blood_biochemistry	Artery_Coronary	Reactome	Signaling by Rho GTPases	24	396	-8.50879e-05	2.71032e-05	-3.1394	0.00169312	0.0105622	DVL1,ARHGEF19,NUDC,ITGB3BP,H3F3A,NGEF,SRGAP3,PFN2,KIF2A,CENPQ,ARHGEF35,YWHAZ,CENPP,ARHGAP12,PAK1,ARHGAP32,NUP107,PPP2R5C,IQGAP1,SKA2,NUP85,PPP2R1A,YWHAB,BCR
30630	Apolipoprotein A	NA	Blood_biochemistry	Artery_Coronary	Reactome	Signaling by cytosolic FGFR1 fusion mutants	2	18	-2.0417e-05	7.8349e-06	-2.6059	0.00916374	0.0382981	STAT3,BCR
30630	Apolipoprotein A	NA	Blood_biochemistry	Artery_Coronary	Reactome	Stimuli-sensing channels	9	102	7.62923e-05	1.66314e-05	4.58725	4.49312e-06	6.33216e-05	CLCNKA,MCOLN2,RYR2,ASIC4,SLC9B2,ANO5,TPCN2,TRPV1,TRPC4AP
30630	Apolipoprotein A	NA	Blood_biochemistry	Artery_Coronary	Reactome	Synthesis of PC	3	28	2.60491e-05	9.58371e-06	2.71806	0.00656699	0.0290482	BCHE,STARD10,LPIN2
30630	Apolipoprotein A	NA	Blood_biochemistry	Artery_Coronary	Reactome	Synthesis of glycosylphosphatidylinositol (GPI)	5	18	3.99837e-05	1.22516e-05	3.26356	0.00110036	0.00766457	PIGX,PIGZ,PIGO,PIGN,PIGP
30630	Apolipoprotein A	NA	Blood_biochemistry	Artery_Coronary	Reactome	TNFR2 non-canonical NF-kB pathway	6	101	-3.81968e-05	1.35473e-05	-2.81951	0.00481005	0.0227726	PSMB4,LTB,PSMD13,PSME2,TNFSF13,PSMB3
30630	Apolipoprotein A	NA	Blood_biochemistry	Artery_Coronary	Reactome	TP53 Regulates Metabolic Genes	4	89	-4.26585e-05	1.10541e-05	-3.85905	0.000113851	0.00106145	COX7A2L,YWHAZ,SURF1,YWHAB
30630	Apolipoprotein A	NA	Blood_biochemistry	Artery_Coronary	Reactome	Transcriptional Regulation by TP53	27	369	-9.15107e-05	2.86697e-05	-3.1919	0.00141357	0.0090171	COX7A2L,MSH2,ERCC3,PCBP4,ING2,SETD9,TAF9,CNOT8,GTF2H5,PMS2,WRN,NBN,YWHAZ,SURF1,DNA2,POLR2G,CHD4,RFC5,PPP2R5C,RBL2,TOP3A,PIP4K2B,CTDP1,PPP2R1A,PCNA,YWHAB,NELFCD
30630	Apolipoprotein A	NA	Blood_biochemistry	Artery_Coronary	Reactome	Transcriptional regulation of white adipocyte differentiation	6	88	-4.74654e-05	1.35247e-05	-3.50954	0.000448943	0.00348794	MED20,MED17,KLF5,MED24,NCOA6,MED15
30630	Apolipoprotein A	NA	Blood_biochemistry	Artery_Coronary	Reactome	Transport of Mature mRNA derived from an Intron-Containing Transcript	5	73	3.50106e-05	1.23471e-05	2.83552	0.00457543	0.0221817	NUP54,NUPL2,NUP107,NUP85,THOC5
30630	Apolipoprotein A	NA	Blood_biochemistry	Artery_Coronary	Reactome	Ub-specific processing proteases	9	205	-4.89178e-05	1.67848e-05	-2.9144	0.00356397	0.0187806	PSMB4,USP21,CDC25A,RNF123,PSMD13,PSME2,PSMB3,PTRH2,USP18
30630	Apolipoprotein A	NA	Blood_biochemistry	Artery_Coronary	Reactome	mRNA decay by 3' to 5' exoribonuclease	5	16	3.90795e-05	1.23692e-05	3.15941	0.00158106	0.00998042	SKIV2L,HBS1L,DCPS,EXOSC6,NT5C3B
30630	Apolipoprotein A	NA	Blood_biochemistry	Artery_Coronary	Reactome	tRNA Aminoacylation	6	42	3.87376e-05	1.35275e-05	2.86361	0.00418869	0.0211529	WARS2,LARS2,HARS,VARS2,PPA1,NARS2
30630	Apolipoprotein A	NA	Blood_biochemistry	Colon_Sigmoid	Reactome	Activation of C3 and C5	2	6	3.15371e-05	8.58487e-06	3.67356	0.000239237	0.00292968	C4A,C4B
30630	Apolipoprotein A	NA	Blood_biochemistry	Colon_Sigmoid	Reactome	Acyl chain remodeling of CL	2	6	4.59602e-05	7.81601e-06	5.88027	4.10051e-09	1.70171e-07	LCLAT1,PLA2G6
30630	Apolipoprotein A	NA	Blood_biochemistry	Colon_Sigmoid	Reactome	Acyl chain remodelling of PC	3	27	4.12287e-05	9.56119e-06	4.31209	1.61774e-05	0.000309859	PLBD1,PLA2G4C,PLA2G6
30630	Apolipoprotein A	NA	Blood_biochemistry	Colon_Sigmoid	Reactome	Antigen Presentation: Folding, assembly and peptide loading of class I MHC	8	25	-8.18387e-05	1.39495e-05	-5.86676	4.44868e-09	1.74903e-07	ERAP1,ERAP2,HLA-G,HLA-H,HLA-A,HLA-C,HLA-B,TAP2
30630	Apolipoprotein A	NA	Blood_biochemistry	Colon_Sigmoid	Reactome	Antigen processing-Cross presentation	18	101	-6.7078e-05	2.19503e-05	-3.0559	0.00224406	0.0193501	VAMP3,CTSS,ITGB5,HLA-G,HLA-H,HLA-A,HLA-C,HLA-B,TAP2,PSMB7,SEC61A2,MRC1,PSMD13,TIRAP,PSMB6,PSMC5,UBA52,PSMF1
30630	Apolipoprotein A	NA	Blood_biochemistry	Colon_Sigmoid	Reactome	Arachidonate production from DAG	2	5	5.95994e-05	7.84249e-06	7.59955	2.98035e-14	3.71053e-12	DAGLB,ABHD12
30630	Apolipoprotein A	NA	Blood_biochemistry	Colon_Sigmoid	Reactome	Arachidonic acid metabolism	4	59	4.72676e-05	1.10456e-05	4.27931	1.8753e-05	0.000350213	CYP2J2,PTGR1,ALOX5,CYP4F11
30630	Apolipoprotein A	NA	Blood_biochemistry	Colon_Sigmoid	Reactome	Assembly of collagen fibrils and other multimeric structures	4	58	-5.21093e-05	1.10338e-05	-4.72269	2.32855e-06	5.40177e-05	CTSS,LAMC2,COL4A4,CD151
30630	Apolipoprotein A	NA	Blood_biochemistry	Colon_Sigmoid	Reactome	Axonal growth inhibition (RHOA activation)	2	8	2.97599e-05	7.82365e-06	3.80384	0.0001425	0.0018042	RTN4,MAG
30630	Apolipoprotein A	NA	Blood_biochemistry	Colon_Sigmoid	Reactome	Biosynthesis of maresins	2	8	6.2382e-05	7.80641e-06	7.99112	1.34206e-15	2.00504e-13	ALOX5,CYP2D6
30630	Apolipoprotein A	NA	Blood_biochemistry	Colon_Sigmoid	Reactome	Biosynthesis of specialized proresolving mediators (SPMs)	3	19	5.62428e-05	9.55438e-06	5.8866	3.94653e-09	1.70171e-07	PTGR1,ALOX5,CYP2D6
30630	Apolipoprotein A	NA	Blood_biochemistry	Colon_Sigmoid	Reactome	Biosynthesis of the N-glycan precursor (dolichol lipid-linked oligosaccharide, LLO) and transfer to a nascent protein	5	78	4.84703e-05	1.2355e-05	3.92313	8.74266e-05	0.00125592	FPGT,GFPT1,RFT1,SRD5A3,ST6GALNAC2
30630	Apolipoprotein A	NA	Blood_biochemistry	Colon_Sigmoid	Reactome	Butyrophilin (BTN) family interactions	2	12	3.79167e-05	7.16977e-06	5.28842	1.23467e-07	3.68918e-06	BTN3A2,BTN3A1
30630	Apolipoprotein A	NA	Blood_biochemistry	Colon_Sigmoid	Reactome	COPI-mediated anterograde transport	5	83	-4.31502e-05	1.23923e-05	-3.48202	0.000497712	0.00580923	CD59,COG6,SPTBN5,NAPG,NAPB
30630	Apolipoprotein A	NA	Blood_biochemistry	Colon_Sigmoid	Reactome	CREB phosphorylation	2	7	3.10594e-05	7.83419e-06	3.9646	7.35369e-05	0.00112106	ATF1,RPS6KA5
30630	Apolipoprotein A	NA	Blood_biochemistry	Colon_Sigmoid	Reactome	Cellular responses to external stimuli	37	470	-0.000110639	3.36395e-05	-3.28895	0.00100573	0.0101524	AGO1,GPX7,ATG4C,MDM4,H3F3A,LIMD1,CHMP2B,ANAPC4,ATG10,ATG12,RING1,TNFRSF21,MAP3K5,MRPL18,EPO,NUP205,CDKN2B,NUDT2,PSMB7,MAPK8,HSPA12A,PSMD13,GSTP1,PHC1,ATG14,TERF2,RPA1,PSMB6,STAT3,PSMC5,NUP85,WDR45B,SEH1L,MIR24-2,UBA52,PSMF1,RAE1
30630	Apolipoprotein A	NA	Blood_biochemistry	Colon_Sigmoid	Reactome	Class I MHC mediated antigen processing & presentation	36	372	-0.000100186	3.22562e-05	-3.10595	0.00189687	0.01728	VAMP3,CTSS,RNF123,ITGB5,ANAPC13,ANAPC4,UBE2K,ERAP1,ERAP2,RNF14,RNF130,HLA-G,HLA-H,HLA-A,HLA-C,HLA-B,TAP2,TRIM4,PSMB7,SEC61A2,MRC1,BTRC,PSMD13,TRIM21,TIRAP,BTBD6,TRIM69,FBXL22,MGRN1,PSMB6,BLMH,PSMC5,SMURF2,UBA52,FBXO27,PSMF1
30630	Apolipoprotein A	NA	Blood_biochemistry	Colon_Sigmoid	Reactome	Clathrin derived vesicle budding	6	72	-4.151e-05	1.35397e-05	-3.06581	0.00217104	0.0190796	TGOLN2,TPD52L1,AP4M1,NECAP1,RAB5C,CTSZ
30630	Apolipoprotein A	NA	Blood_biochemistry	Colon_Sigmoid	Reactome	Cobalamin (Cbl, vitamin B12) transport and metabolism	2	21	-3.19508e-05	7.82405e-06	-4.08366	4.43438e-05	0.000736106	CUBN,MMAB
30630	Apolipoprotein A	NA	Blood_biochemistry	Colon_Sigmoid	Reactome	Cristae formation	6	31	-8.90915e-05	1.35867e-05	-6.55724	5.49045e-11	3.1549e-09	IMMT,ATP5G2,ATP5B,ATP5S,ATP5E,SAMM50
30630	Apolipoprotein A	NA	Blood_biochemistry	Colon_Sigmoid	Reactome	DAP12 interactions	6	44	-9.20575e-05	1.22556e-05	-7.51146	5.86368e-14	6.25738e-12	HLA-C,HLA-B,HRAS,SIGLEC16,SIGLEC14,SIRPB1
30630	Apolipoprotein A	NA	Blood_biochemistry	Colon_Sigmoid	Reactome	DEx/H-box helicases activate type I IFN and inflammatory cytokines production	2	13	2.64662e-05	7.82566e-06	3.38198	0.000719752	0.00790669	DHX36,S100B
30630	Apolipoprotein A	NA	Blood_biochemistry	Colon_Sigmoid	Reactome	DNA Double-Strand Break Repair	19	148	-6.28039e-05	2.4099e-05	-2.60608	0.0091591	0.0556248	EYA3,GEN1,RIF1,BARD1,FAM175A,POLK,RNF8,POLM,XRCC2,MAPK8,DNA2,RAD52,LIG4,TIPIN,RMI2,RPA1,TOP3A,SUMO2,UBA52
30630	Apolipoprotein A	NA	Blood_biochemistry	Colon_Sigmoid	Reactome	Degradation of cysteine and homocysteine	5	13	-4.02047e-05	1.2369e-05	-3.25045	0.00115236	0.0113265	TSTD1,CDO1,CSAD,SUOX,GOT2
30630	Apolipoprotein A	NA	Blood_biochemistry	Colon_Sigmoid	Reactome	Diseases of metabolism	5	44	-3.35003e-05	1.23751e-05	-2.70707	0.00678845	0.0429744	POMC,MCCC2,CUBN,SFTPD,UBA52
30630	Apolipoprotein A	NA	Blood_biochemistry	Colon_Sigmoid	Reactome	E3 ubiquitin ligases ubiquitinate target proteins	5	57	-9.75698e-05	1.19435e-05	-8.16929	3.11427e-16	5.81591e-14	HLA-A,HLA-B,PEX5,WDR61,UBA52
30630	Apolipoprotein A	NA	Blood_biochemistry	Colon_Sigmoid	Reactome	EPHB-mediated forward signaling	5	34	3.34529e-05	1.23532e-05	2.70804	0.0067685	0.0429744	ARPC5,ACTR2,KALRN,ARHGEF28,HRAS
30630	Apolipoprotein A	NA	Blood_biochemistry	Colon_Sigmoid	Reactome	Effects of PIP2 hydrolysis	5	27	3.75467e-05	1.23746e-05	3.03418	0.00241215	0.0200208	ITPR3,DAGLB,TRPC6,DGKH,ABHD12
30630	Apolipoprotein A	NA	Blood_biochemistry	Colon_Sigmoid	Reactome	Elevation of cytosolic Ca2+ levels	2	16	-2.35423e-05	7.81164e-06	-3.01375	0.00258061	0.0207281	ITPR3,TRPC6
30630	Apolipoprotein A	NA	Blood_biochemistry	Colon_Sigmoid	Reactome	Endosomal/Vacuolar pathway	6	12	-6.8221e-05	1.15557e-05	-5.90365	3.55931e-09	1.66175e-07	CTSS,HLA-G,HLA-H,HLA-A,HLA-C,HLA-B
30630	Apolipoprotein A	NA	Blood_biochemistry	Colon_Sigmoid	Reactome	FCERI mediated Ca+2 mobilization	2	107	-2.49057e-05	7.81024e-06	-3.18884	0.00142858	0.0136814	IGKV4-1,ITPR3
30630	Apolipoprotein A	NA	Blood_biochemistry	Colon_Sigmoid	Reactome	FCERI mediated MAPK activation	3	108	-2.52351e-05	9.55829e-06	-2.64012	0.00828806	0.0507474	IGKV4-1,MAPK8,HRAS
30630	Apolipoprotein A	NA	Blood_biochemistry	Colon_Sigmoid	Reactome	Fatty acid metabolism	20	181	0.000125354	2.54287e-05	4.92964	8.24265e-07	2.12319e-05	PPT1,CYP2J2,ACADM,EHHADH,AMACR,ACSL6,PTGR1,ALOX5,HSD17B12,FADS2,FADS1,CPT1A,ACOT1,DECR2,ACLY,CYP4F11,NUDT19,SLC25A1,CYP2D6,MCAT
30630	Apolipoprotein A	NA	Blood_biochemistry	Colon_Sigmoid	Reactome	Formation of ATP by chemiosmotic coupling	4	18	-6.33441e-05	1.10964e-05	-5.70852	1.14075e-08	4.05781e-07	ATP5G2,ATP5B,ATP5S,ATP5E
30630	Apolipoprotein A	NA	Blood_biochemistry	Colon_Sigmoid	Reactome	Gene Silencing by RNA	10	107	-5.82338e-05	1.7507e-05	-3.32632	0.000880129	0.00900625	AGO1,TDRKH,MAEL,H3F3A,TDRD6,NUP205,TDRD9,NUP85,SEH1L,RAE1
30630	Apolipoprotein A	NA	Blood_biochemistry	Colon_Sigmoid	Reactome	Gluconeogenesis	4	34	-3.14708e-05	1.10842e-05	-2.83924	0.0045224	0.0318701	ENO2,GOT2,ENO3,SLC25A1
30630	Apolipoprotein A	NA	Blood_biochemistry	Colon_Sigmoid	Reactome	Glucose metabolism	9	91	-5.56451e-05	1.65966e-05	-3.35281	0.000800065	0.00853784	GNPDA2,NUP205,ENO2,GOT2,ENO3,NUP85,SEH1L,RAE1,SLC25A1
30630	Apolipoprotein A	NA	Blood_biochemistry	Colon_Sigmoid	Reactome	Glutathione conjugation	7	37	4.15476e-05	1.52457e-05	2.7252	0.00642657	0.0413849	GSTM3,GGCT,GSTO1,GSTP1,GSTT2B,GSTT2,GSTT1
30630	Apolipoprotein A	NA	Blood_biochemistry	Colon_Sigmoid	Reactome	Glycolysis	7	71	-5.44771e-05	1.46406e-05	-3.72096	0.000198503	0.00247136	GNPDA2,NUP205,ENO2,ENO3,NUP85,SEH1L,RAE1
30630	Apolipoprotein A	NA	Blood_biochemistry	Colon_Sigmoid	Reactome	Glyoxylate metabolism and glycine degradation	6	31	-8.31709e-05	1.35509e-05	-6.13767	8.38493e-10	4.1757e-08	DBT,AMT,GNMT,DDO,GOT2,GCSH
30630	Apolipoprotein A	NA	Blood_biochemistry	Colon_Sigmoid	Reactome	Golgi Associated Vesicle Biogenesis	4	56	-4.51834e-05	1.10411e-05	-4.09229	4.27252e-05	0.000725357	TGOLN2,TPD52L1,NECAP1,RAB5C
30630	Apolipoprotein A	NA	Blood_biochemistry	Colon_Sigmoid	Reactome	HDL remodeling	2	10	-0.000297924	7.79629e-06	-38.2136	1.04342711876505e-318	7.79440057717489e-316	ALB,CETP
30630	Apolipoprotein A	NA	Blood_biochemistry	Colon_Sigmoid	Reactome	HS-GAG degradation	2	21	2.25257e-05	7.81131e-06	2.88372	0.00393033	0.0290689	SDC3,IDUA
30630	Apolipoprotein A	NA	Blood_biochemistry	Colon_Sigmoid	Reactome	Immunoregulatory interactions between a Lymphoid and a non-Lymphoid cell	17	215	-8.31165e-05	1.99107e-05	-4.17447	2.98763e-05	0.000544332	IGKV4-1,HLA-G,HLA-H,HLA-A,HLA-C,HLA-B,MICA,PILRB,PILRA,NCR3LG1,CLEC2D,CD22,PVR,CD33,SIGLEC12,LILRA2,CD40
30630	Apolipoprotein A	NA	Blood_biochemistry	Colon_Sigmoid	Reactome	Initial triggering of complement	3	103	2.74116e-05	1.01765e-05	2.69362	0.00706857	0.0443716	IGKV4-1,C4A,C4B
30630	Apolipoprotein A	NA	Blood_biochemistry	Colon_Sigmoid	Reactome	Interferon alpha/beta signaling	9	69	-7.14895e-05	1.51535e-05	-4.7177	2.38632e-06	5.40177e-05	IRF6,HLA-G,HLA-H,HLA-A,HLA-C,HLA-B,IRF9,IFNAR2,IFNAR1
30630	Apolipoprotein A	NA	Blood_biochemistry	Colon_Sigmoid	Reactome	Interleukin-12 family signaling	2	58	2.18293e-05	7.81067e-06	2.7948	0.00519346	0.0355918	GSTO1,STAT3
30630	Apolipoprotein A	NA	Blood_biochemistry	Colon_Sigmoid	Reactome	Interleukin-18 signaling	2	8	5.38055e-05	7.80125e-06	6.89704	5.32065e-12	3.97453e-10	IL13,ALOX5
30630	Apolipoprotein A	NA	Blood_biochemistry	Colon_Sigmoid	Reactome	Interleukin-3, 5 and GM-CSF signaling	3	44	3.69942e-05	9.58105e-06	3.86118	0.000112864	0.00150552	YWHAZ,CBL,CRK
30630	Apolipoprotein A	NA	Blood_biochemistry	Colon_Sigmoid	Reactome	Interleukin-4 and 13 signaling	5	112	4.73967e-05	1.23438e-05	3.83972	0.000123203	0.0016146	POMC,IL13,ALOX5,NOS2,STAT3
30630	Apolipoprotein A	NA	Blood_biochemistry	Colon_Sigmoid	Reactome	Interleukin-6 signaling	2	11	4.24333e-05	7.83338e-06	5.41699	6.06587e-08	1.97009e-06	CBL,STAT3
30630	Apolipoprotein A	NA	Blood_biochemistry	Colon_Sigmoid	Reactome	Intracellular signaling by second messengers	16	306	-6.43766e-05	2.20558e-05	-2.91881	0.00351396	0.0266629	CASP9,HDAC1,AGO1,FGFR3,RING1,ITPR3,PREX2,PSMB7,PSMD13,PHC1,HDAC7,PSMB6,PSMC5,UBA52,GATAD2A,PSMF1
30630	Apolipoprotein A	NA	Blood_biochemistry	Colon_Sigmoid	Reactome	Linoleic acid (LA) metabolism	2	8	8.50222e-05	1.18196e-05	7.19329	6.3399e-13	5.91988e-11	FADS2,FADS1
30630	Apolipoprotein A	NA	Blood_biochemistry	Colon_Sigmoid	Reactome	MAPK family signaling cascades	20	289	-7.61766e-05	2.47071e-05	-3.08318	0.00204818	0.0182142	CNKSR1,AGO1,RASGRP3,KALRN,FGFR3,GFRA2,PSMB7,RET,PSMD13,HRAS,MAP3K11,SPTBN5,PSMB6,ITGB3,PSMC5,GRIN2C,SHC2,UBA52,PSMF1,YWHAB
30630	Apolipoprotein A	NA	Blood_biochemistry	Colon_Sigmoid	Reactome	MET activates RAP1 and RAC1	2	11	5.51453e-05	7.81567e-06	7.05574	1.7206e-12	1.4281e-10	DOCK7,CRK
30630	Apolipoprotein A	NA	Blood_biochemistry	Colon_Sigmoid	Reactome	MET activates RAS signaling	2	11	-5.34787e-05	7.82394e-06	-6.83526	8.20147e-12	5.56954e-10	HRAS,RANBP10
30630	Apolipoprotein A	NA	Blood_biochemistry	Colon_Sigmoid	Reactome	MET promotes cell motility	4	29	6.3022e-05	1.10623e-05	5.69702	1.22034e-08	4.1436e-07	DOCK7,LAMC2,LAMB1,CRK
30630	Apolipoprotein A	NA	Blood_biochemistry	Colon_Sigmoid	Reactome	Macroautophagy	6	68	-4.80636e-05	1.35022e-05	-3.55968	0.000371366	0.00440334	ATG4C,CHMP2B,ATG10,ATG12,ATG14,WDR45B
30630	Apolipoprotein A	NA	Blood_biochemistry	Colon_Sigmoid	Reactome	Meiotic recombination	4	56	-3.03635e-05	1.10517e-05	-2.7474	0.00600742	0.0397128	MSH4,H3F3A,RPA1,TOP3A
30630	Apolipoprotein A	NA	Blood_biochemistry	Colon_Sigmoid	Reactome	Metabolism of Angiotensinogen to Angiotensins	3	17	3.11343e-05	9.56538e-06	3.2549	0.00113446	0.0112992	AGT,ANPEP,CTSZ
30630	Apolipoprotein A	NA	Blood_biochemistry	Colon_Sigmoid	Reactome	Metabolism of lipids	69	742	0.00018936	4.65169e-05	4.07078	4.68677e-05	0.000761091	PPT1,CYP2J2,ACADM,ACP6,PLEKHA6,AGT,GNPAT,POMC,LCLAT1,GPAT2,CERS6,ORMDL1,SUMF1,EHHADH,PI4K2B,SRD5A3,ALB,BDH2,AMACR,ACSL6,CYP21A2,NFYA,TNFRSF21,FIG4,MED23,MTMR9,DDHD2,PTGR1,UGCG,PNPLA7,AKR1C2,CUBN,ALOX5,PTDSS2,HSD17B12,FADS2,FADS1,CPT1A,STARD10,SC5D,PLBD1,SLCO1B3,MED21,GLTP,AACS,MTMR6,CDK8,ACOT1,ARNT2,DECR2,FA2H,MED24,ACLY,SUMO2,CYP4F11,SIN3B,NUDT19,PLA2G4C,CPNE1,VAPB,LIPI,LSS,SLC25A1,INPP5J,PLA2G6…
30630	Apolipoprotein A	NA	Blood_biochemistry	Colon_Sigmoid	Reactome	Metabolism of non-coding RNA	6	52	-3.98471e-05	1.3536e-05	-2.94378	0.00324257	0.025212	NUP205,SNRPF,SNUPN,NUP85,SEH1L,RAE1
30630	Apolipoprotein A	NA	Blood_biochemistry	Colon_Sigmoid	Reactome	Mitochondrial biogenesis	8	94	-9.01849e-05	1.56712e-05	-5.75483	8.68142e-09	3.24251e-07	IMMT,TFAM,ATP5G2,ATP5B,ATP5S,ATP5E,SAMM50,MAPK12
30630	Apolipoprotein A	NA	Blood_biochemistry	Colon_Sigmoid	Reactome	Mitochondrial tRNA aminoacylation	5	21	5.99086e-05	1.23518e-05	4.85018	1.23415e-06	2.9739e-05	WARS2,LARS2,VARS2,NARS2,CARS2
30630	Apolipoprotein A	NA	Blood_biochemistry	Colon_Sigmoid	Reactome	Mitochondrial translation elongation	14	91	5.78341e-05	2.06592e-05	2.79944	0.00511951	0.0354099	MRPL19,MRPL35,MRPS9,GFM1,MRPS10,MRPL18,MRPL43,MRPL21,TSFM,MRPL10,MRPL54,MRPL4,MRPL34,MRPL39
30630	Apolipoprotein A	NA	Blood_biochemistry	Colon_Sigmoid	Reactome	N-glycan trimming in the ER and Calnexin/Calreticulin cycle	3	35	-2.88254e-05	9.58862e-06	-3.00622	0.00264544	0.020873	EDEM3,MOGS,UBA52
30630	Apolipoprotein A	NA	Blood_biochemistry	Colon_Sigmoid	Reactome	NCAM signaling for neurite out-growth	7	58	-4.30278e-05	1.46313e-05	-2.94081	0.00327385	0.025212	CNTN2,COL4A4,GFRA2,HRAS,CACNB3,RPS6KA5,SPTBN5
30630	Apolipoprotein A	NA	Blood_biochemistry	Colon_Sigmoid	Reactome	NICD traffics to nucleus	2	13	3.61153e-05	7.82787e-06	4.61369	3.95759e-06	8.44664e-05	RBPJ,NOTCH4
30630	Apolipoprotein A	NA	Blood_biochemistry	Colon_Sigmoid	Reactome	NRIF signals cell death from the nucleus	3	16	-2.53512e-05	9.56746e-06	-2.64973	0.008056	0.0497341	ITGB3BP,MAPK8,UBA52
30630	Apolipoprotein A	NA	Blood_biochemistry	Colon_Sigmoid	Reactome	Nef-mediates down modulation of cell surface receptors by recruiting them to clathrin adapters	2	22	-3.23769e-05	7.81157e-06	-4.14474	3.40299e-05	0.000601252	HLA-A,ATP6V1H
30630	Apolipoprotein A	NA	Blood_biochemistry	Colon_Sigmoid	Reactome	Negative regulation of MAPK pathway	3	40	-3.18766e-05	9.5774e-06	-3.32831	0.000873845	0.00900625	HRAS,UBA52,YWHAB
30630	Apolipoprotein A	NA	Blood_biochemistry	Colon_Sigmoid	Reactome	Neuronal System	21	366	-7.51747e-05	2.57706e-05	-2.91707	0.00353363	0.0266629	GNG12,EPB41L5,GLS,SLC6A1,GRIP2,KCNMB3,GNB4,NAAA,HRAS,LIN7C,CACNB3,SYT1,GNB5,PRKCB,CHRNE,SLC6A4,GRIN2C,EPB41L3,KCNK6,LIN7B,COMT
30630	Apolipoprotein A	NA	Blood_biochemistry	Colon_Sigmoid	Reactome	Neurotransmitter clearance	2	10	-2.98159e-05	7.82694e-06	-3.8094	0.000139336	0.00179455	SLC6A4,COMT
30630	Apolipoprotein A	NA	Blood_biochemistry	Colon_Sigmoid	Reactome	Neurotransmitter release cycle	6	51	-3.86179e-05	1.35382e-05	-2.85251	0.00433791	0.0308675	GLS,SLC6A1,NAAA,LIN7C,SYT1,LIN7B
30630	Apolipoprotein A	NA	Blood_biochemistry	Colon_Sigmoid	Reactome	Non-integrin membrane-ECM interactions	8	42	5.24935e-05	1.56324e-05	3.358	0.000785182	0.00850045	SDC3,LAMC2,ITGB5,DDR1,LAMB1,TNC,TRAPPC4,ITGB3
30630	Apolipoprotein A	NA	Blood_biochemistry	Colon_Sigmoid	Reactome	Oncogene Induced Senescence	5	35	-3.54628e-05	1.23485e-05	-2.87183	0.00408127	0.0295991	AGO1,MDM4,CDKN2B,MIR24-2,UBA52
30630	Apolipoprotein A	NA	Blood_biochemistry	Colon_Sigmoid	Reactome	Oncogenic MAPK signaling	6	74	-5.26077e-05	1.35491e-05	-3.88273	0.000103312	0.00142915	CNKSR1,SND1,HRAS,MAP3K11,ITGB3,YWHAB
30630	Apolipoprotein A	NA	Blood_biochemistry	Colon_Sigmoid	Reactome	Organelle biogenesis and maintenance	37	281	-0.000120043	3.36903e-05	-3.56315	0.000366489	0.00440334	NPHP4,IMMT,SEPT2,IQCB1,NPHP3,CEP63,EXOC3,CEP72,KIF3A,EXOC2,WDR60,PCM1,KIF24,TFAM,TCTN3,ARL3,CNGA4,TMEM216,IFT46,ATP5G2,ATP5B,HAUS4,ATP5S,TRIP11,CLUAP1,BBS2,FBF1,CEP192,HAUS1,CEP89,CEP250,IFT52,ATP5E,CCT8,IFT27,SAMM50,MAPK12
30630	Apolipoprotein A	NA	Blood_biochemistry	Colon_Sigmoid	Reactome	PI3K/AKT Signaling in Cancer	2	93	-2.44195e-05	7.8255e-06	-3.1205	0.00180562	0.0168599	CASP9,FGFR3
30630	Apolipoprotein A	NA	Blood_biochemistry	Colon_Sigmoid	Reactome	PIWI-interacting RNA (piRNA) biogenesis	4	29	-3.76842e-05	1.1056e-05	-3.4085	0.00065331	0.00728392	TDRKH,MAEL,TDRD6,TDRD9
30630	Apolipoprotein A	NA	Blood_biochemistry	Colon_Sigmoid	Reactome	PPARA activates gene expression	11	117	9.46842e-05	1.83488e-05	5.16024	2.46797e-07	7.09066e-06	ACADM,AGT,NFYA,TNFRSF21,MED23,FADS1,CPT1A,MED21,CDK8,ARNT2,MED24
30630	Apolipoprotein A	NA	Blood_biochemistry	Colon_Sigmoid	Reactome	Paradoxical activation of RAF signaling by kinase inactive BRAF	5	38	-3.43015e-05	1.23565e-05	-2.77599	0.00550369	0.0373751	CNKSR1,HRAS,MAP3K11,ITGB3,YWHAB
30630	Apolipoprotein A	NA	Blood_biochemistry	Colon_Sigmoid	Reactome	Peroxisomal protein import	10	63	5.29795e-05	1.75062e-05	3.02633	0.00247563	0.0202535	GNPAT,EHHADH,AMACR,PEX6,DDO,PEX5,DECR2,NOS2,UBA52,NUDT19
30630	Apolipoprotein A	NA	Blood_biochemistry	Colon_Sigmoid	Reactome	Phase 2 - plateau phase	3	27	2.75125e-05	9.57321e-06	2.87391	0.00405459	0.0295991	KCNE3,CACNA2D4,CACNB3
30630	Apolipoprotein A	NA	Blood_biochemistry	Colon_Sigmoid	Reactome	Pink/Parkin Mediated Mitophagy	4	22	-3.11052e-05	1.10468e-05	-2.81578	0.00486629	0.0339731	MFN1,ATG12,TOMM7,UBA52
30630	Apolipoprotein A	NA	Blood_biochemistry	Colon_Sigmoid	Reactome	Plasma lipoprotein assembly, remodeling, and clearance	5	71	-0.000303868	1.23669e-05	-24.5711	3.52447e-133	1.31639e-130	HDLBP,ALB,CUBN,A2M,CETP
30630	Apolipoprotein A	NA	Blood_biochemistry	Colon_Sigmoid	Reactome	Platelet Aggregation (Plug Formation)	4	37	-3.36978e-05	1.10487e-05	-3.04993	0.00228912	0.0193501	RAPGEF3,CRK,GP1BA,ITGB3
30630	Apolipoprotein A	NA	Blood_biochemistry	Colon_Sigmoid	Reactome	Post-translational modification: synthesis of GPI-anchored proteins	13	94	5.57341e-05	1.85461e-05	3.00517	0.00265453	0.020873	NTNG1,PIGF,CNTN4,PIGX,PIGZ,ART3,MDGA1,PSCA,LY6K,PIGB,PIGN,PRND,PIGP
30630	Apolipoprotein A	NA	Blood_biochemistry	Colon_Sigmoid	Reactome	Pre-NOTCH Expression and Processing	6	59	5.39818e-05	1.354e-05	3.98686	6.69708e-05	0.00105538	AGO1,ELF3,POGLUT1,RBPJ,NOTCH4,LFNG
30630	Apolipoprotein A	NA	Blood_biochemistry	Colon_Sigmoid	Reactome	Pre-NOTCH Processing in Golgi	2	18	2.67805e-05	7.83364e-06	3.41865	0.000629405	0.00712372	NOTCH4,LFNG
30630	Apolipoprotein A	NA	Blood_biochemistry	Colon_Sigmoid	Reactome	Pre-NOTCH Processing in the Endoplasmic Reticulum	2	6	2.13141e-05	7.81546e-06	2.72717	0.00638833	0.0413849	POGLUT1,NOTCH4
30630	Apolipoprotein A	NA	Blood_biochemistry	Colon_Sigmoid	Reactome	Pre-NOTCH Transcription and Translation	4	43	3.80148e-05	1.1052e-05	3.43964	0.000582567	0.00669503	AGO1,ELF3,RBPJ,NOTCH4
30630	Apolipoprotein A	NA	Blood_biochemistry	Colon_Sigmoid	Reactome	Protein ubiquitination	7	77	-9.42328e-05	1.42888e-05	-6.59489	4.26285e-11	2.65362e-09	UBE2K,HLA-A,HLA-B,PEX5,UCHL3,WDR61,UBA52
30630	Apolipoprotein A	NA	Blood_biochemistry	Colon_Sigmoid	Reactome	RAF activation	3	25	-2.55561e-05	9.57667e-06	-2.66858	0.0076176	0.0474196	HRAS,MAP3K11,YWHAB
30630	Apolipoprotein A	NA	Blood_biochemistry	Colon_Sigmoid	Reactome	RAF/MAP kinase cascade	18	239	-6.68785e-05	2.34461e-05	-2.85244	0.00433881	0.0308675	CNKSR1,RASGRP3,FGFR3,GFRA2,PSMB7,RET,PSMD13,HRAS,MAP3K11,SPTBN5,PSMB6,ITGB3,PSMC5,GRIN2C,SHC2,UBA52,PSMF1,YWHAB
30630	Apolipoprotein A	NA	Blood_biochemistry	Colon_Sigmoid	Reactome	Recycling pathway of L1	2	28	2.02762e-05	7.82993e-06	2.58958	0.00960986	0.0578916	RDX,RPS6KA5
30630	Apolipoprotein A	NA	Blood_biochemistry	Colon_Sigmoid	Reactome	Regulation of HSF1-mediated heat shock response	8	82	-4.84119e-05	1.56503e-05	-3.09335	0.00197927	0.0178135	TNFRSF21,MRPL18,NUP205,HSPA12A,RPA1,NUP85,SEH1L,RAE1
30630	Apolipoprotein A	NA	Blood_biochemistry	Colon_Sigmoid	Reactome	Regulation of lipid metabolism by Peroxisome proliferator-activated receptor alpha (PPARalpha)	12	119	9.30402e-05	1.91675e-05	4.85406	1.21019e-06	2.9739e-05	ACADM,AGT,NFYA,TNFRSF21,MED23,FADS1,CPT1A,MED21,CDK8,ARNT2,MED24,SIN3B
30630	Apolipoprotein A	NA	Blood_biochemistry	Colon_Sigmoid	Reactome	Regulation of signaling by CBL	2	18	3.38794e-05	7.82931e-06	4.32725	1.51032e-05	0.000296897	CBL,CRK
30630	Apolipoprotein A	NA	Blood_biochemistry	Colon_Sigmoid	Reactome	Respiratory electron transport, ATP synthesis by chemiosmotic coupling, and heat production by uncoupling proteins.	16	124	-6.9851e-05	2.21616e-05	-3.15189	0.00162235	0.0153404	NDUFS4,SLC25A27,SURF1,NDUFS8,COX14,ATP5G2,ATP5B,ATP5S,COX16,NDUFAF1,TRAP1,COX6B1,NDUFAF5,ATP5E,NDUFV3,NDUFA6
30630	Apolipoprotein A	NA	Blood_biochemistry	Colon_Sigmoid	Reactome	Signaling by BRAF and RAF fusions	5	58	-4.86274e-05	1.23855e-05	-3.92614	8.6339e-05	0.00125592	CNKSR1,SND1,HRAS,ITGB3,YWHAB
30630	Apolipoprotein A	NA	Blood_biochemistry	Colon_Sigmoid	Reactome	Signaling by FGFR3 fusions in cancer	2	10	-2.27548e-05	7.81562e-06	-2.91145	0.00359779	0.0268755	FGFR3,HRAS
30630	Apolipoprotein A	NA	Blood_biochemistry	Colon_Sigmoid	Reactome	Signaling by Interleukins	27	454	0.000110452	2.84936e-05	3.87637	0.000106049	0.00144034	POMC,IL20RB,TSLP,IL13,PTPN12,YWHAZ,PSMB7,ALOX5,MAPK8,BTRC,GSTO1,PSMD13,SIGIRR,PTPN5,CBL,ATF1,NFKBIA,SOS2,RPS6KA5,CRK,PSMB6,NOS2,STAT3,PSMC5,UBA52,PSMF1,S100B
30630	Apolipoprotein A	NA	Blood_biochemistry	Colon_Sigmoid	Reactome	Signaling by Non-Receptor Tyrosine Kinases	6	55	3.71623e-05	1.35236e-05	2.74797	0.00599699	0.0397128	GPNMB,HRAS,CBL,CRK,STAT3,UBA52
30630	Apolipoprotein A	NA	Blood_biochemistry	Colon_Sigmoid	Reactome	Signaling by SCF-KIT	3	43	3.07984e-05	9.57725e-06	3.21579	0.001301	0.0126214	HRAS,CBL,STAT3
30630	Apolipoprotein A	NA	Blood_biochemistry	Colon_Sigmoid	Reactome	Signaling by VEGF	14	103	-8.22768e-05	2.06524e-05	-3.98388	6.78157e-05	0.00105538	BRK1,CTNNB1,CTNNA1,CYFIP2,FLT4,ITPR3,MAPK13,HRAS,PGF,PRKCB,CRK,ITGB3,SHC2,MAPK12
30630	Apolipoprotein A	NA	Blood_biochemistry	Colon_Sigmoid	Reactome	Signaling by high-kinase activity BRAF mutants	4	34	-3.02642e-05	1.10644e-05	-2.73529	0.00623291	0.040842	CNKSR1,HRAS,ITGB3,YWHAB
30630	Apolipoprotein A	NA	Blood_biochemistry	Colon_Sigmoid	Reactome	Smooth Muscle Contraction	2	35	-3.98705e-05	7.8108e-06	-5.10453	3.31821e-07	9.18037e-06	ITGB5,TPM1
30630	Apolipoprotein A	NA	Blood_biochemistry	Colon_Sigmoid	Reactome	Striated Muscle Contraction	4	34	-5.02097e-05	1.1035e-05	-4.55003	5.36602e-06	0.000111345	ACTN3,MYBPC1,TPM1,MYL4
30630	Apolipoprotein A	NA	Blood_biochemistry	Colon_Sigmoid	Reactome	Sulfide oxidation to sulfate	2	6	-2.38853e-05	7.82696e-06	-3.05166	0.00227597	0.0193501	TSTD1,SUOX
30630	Apolipoprotein A	NA	Blood_biochemistry	Colon_Sigmoid	Reactome	Synthesis of Leukotrienes (LT) and Eoxins (EX)	3	21	4.45865e-05	9.55004e-06	4.66873	3.03207e-06	6.66164e-05	PTGR1,ALOX5,CYP4F11
30630	Apolipoprotein A	NA	Blood_biochemistry	Colon_Sigmoid	Reactome	Synthesis of Lipoxins (LX)	2	6	5.05562e-05	7.80584e-06	6.47672	9.38877e-11	5.00958e-09	PTGR1,ALOX5
30630	Apolipoprotein A	NA	Blood_biochemistry	Colon_Sigmoid	Reactome	Synthesis of glycosylphosphatidylinositol (GPI)	6	18	3.67944e-05	1.33433e-05	2.75753	0.00582442	0.0391967	PIGF,PIGX,PIGZ,PIGB,PIGN,PIGP
30630	Apolipoprotein A	NA	Blood_biochemistry	Colon_Sigmoid	Reactome	Synthesis of pyrophosphates in the cytosol	2	10	3.23319e-05	7.80802e-06	4.14086	3.46102e-05	0.000601252	PPIP5K2,IPPK
30630	Apolipoprotein A	NA	Blood_biochemistry	Colon_Sigmoid	Reactome	TP53 Regulates Metabolic Genes	8	89	-6.1042e-05	1.56716e-05	-3.89507	9.8194e-05	0.00138398	AGO1,GLS,YWHAZ,SURF1,COX14,COX16,COX6B1,YWHAB
30630	Apolipoprotein A	NA	Blood_biochemistry	Colon_Sigmoid	Reactome	Trafficking and processing of endosomal TLR	2	13	-3.07675e-05	7.81646e-06	-3.93624	8.27881e-05	0.00123685	CTSS,UNC93B1
30630	Apolipoprotein A	NA	Blood_biochemistry	Colon_Sigmoid	Reactome	Transcriptional Regulation by TP53	27	369	-8.75016e-05	2.87097e-05	-3.0478	0.00230543	0.0193501	HDAC1,AGO1,MDM4,MSH2,GLS,BARD1,SETD9,BRPF3,PMS2,YWHAZ,SURF1,DNA2,FAS,GTF2H1,COX14,RGCC,COX16,CCNK,RMI2,RBL2,RPA1,TOP3A,UBA52,GATAD2A,COX6B1,YWHAB,NELFCD
30630	Apolipoprotein A	NA	Blood_biochemistry	Colon_Sigmoid	Reactome	Transcriptional activation of mitochondrial biogenesis	2	55	-2.42759e-05	7.81162e-06	-3.10767	0.00188588	0.01728	TFAM,ATP5B
30630	Apolipoprotein A	NA	Blood_biochemistry	Colon_Sigmoid	Reactome	Transmission across Chemical Synapses	17	223	-7.61375e-05	2.27726e-05	-3.34337	0.000827768	0.00870905	GNG12,GLS,SLC6A1,GRIP2,GNB4,NAAA,HRAS,LIN7C,CACNB3,SYT1,GNB5,PRKCB,CHRNE,SLC6A4,GRIN2C,LIN7B,COMT
30630	Apolipoprotein A	NA	Blood_biochemistry	Colon_Sigmoid	Reactome	Transport of small molecules	54	718	-0.00033879	4.09319e-05	-8.27692	1.26927e-16	3.16049e-14	GNG12,ABCD3,ATP1A4,SLC30A10,SLC3A1,SLC40A1,AQP12A,ANO7,HDLBP,SLC6A1,SLC25A26,GNB4,ATP11B,SLC26A1,SLC2A9,ALB,SLC9A3,SLC30A5,SLC36A1,MRS2,STEAP2,ATP6V0E2,DMTN,ATP6V1H,ACO1,AQP3,PSMB7,CUBN,PSMD13,SLC22A18,ANO5,TRPC6,FXYD2,A2M,SLCO1C1,SLCO1B3,SLC11A2,ATP7B,ATP6V1D,NIPA1,GNB5,ABCC6,SLC5A11,SLC6A2,CETP,CTNS,PSMB6,PSMC5,ABCA5,ATP8B1,UBA52,SLC7A9,PSMF1,SMDT1
30630	Apolipoprotein A	NA	Blood_biochemistry	Colon_Sigmoid	Reactome	VEGFA-VEGFR2 Pathway	12	95	-8.31298e-05	1.91077e-05	-4.3506	1.3581e-05	0.00027419	BRK1,CTNNB1,CTNNA1,CYFIP2,ITPR3,MAPK13,HRAS,PRKCB,CRK,ITGB3,SHC2,MAPK12
30630	Apolipoprotein A	NA	Blood_biochemistry	Colon_Sigmoid	Reactome	VEGFR2 mediated cell proliferation	3	19	-4.84307e-05	9.55041e-06	-5.07106	3.95852e-07	1.05608e-05	ITPR3,HRAS,PRKCB
30630	Apolipoprotein A	NA	Blood_biochemistry	Colon_Sigmoid	Reactome	WNT ligand biogenesis and trafficking	2	26	-4.14935e-05	7.81059e-06	-5.31247	1.0823e-07	3.36867e-06	TMED5,WNT3
30630	Apolipoprotein A	NA	Blood_biochemistry	Colon_Sigmoid	Reactome	tRNA Aminoacylation	7	42	4.42063e-05	1.46183e-05	3.02405	0.00249441	0.0202535	WARS2,EPRS,LARS2,VARS2,PPA1,NARS2,CARS2
30630	Apolipoprotein A	NA	Blood_biochemistry	Colon_Transverse	Reactome	ABC transporter disorders	6	63	-6.43035e-05	1.35275e-05	-4.75353	1.9999e-06	2.11785e-05	PSMB7,PSMD13,ABCC8,PSMC3,PSMC5,UBA52
30630	Apolipoprotein A	NA	Blood_biochemistry	Colon_Transverse	Reactome	AKT phosphorylates targets in the cytosol	2	14	3.33622e-05	7.81763e-06	4.26756	1.97683e-05	0.00015853	CASP9,GSK3B
30630	Apolipoprotein A	NA	Blood_biochemistry	Colon_Transverse	Reactome	APEX1-Independent Resolution of AP Sites via the Single Nucleotide Replacement Pathway	2	7	-4.31656e-05	7.82418e-06	-5.51695	3.45231e-08	6.06725e-07	NEIL2,LIG3
30630	Apolipoprotein A	NA	Blood_biochemistry	Colon_Transverse	Reactome	Activation of RAC1	3	13	-5.3913e-05	9.58497e-06	-5.62474	1.85956e-08	3.64532e-07	PAK2,RAC1,PAK4
30630	Apolipoprotein A	NA	Blood_biochemistry	Colon_Transverse	Reactome	Activation of gene expression by SREBF (SREBP)	4	47	-4.59181e-05	1.10577e-05	-4.15259	3.28827e-05	0.00024251	NFYC,NFYA,SP1,NCOA6
30630	Apolipoprotein A	NA	Blood_biochemistry	Colon_Transverse	Reactome	Adaptive Immune System	89	828	-0.000349059	4.93415e-05	-7.07434	1.50496e-12	6.90611e-11	PTPN22,RNF115,CTSS,RASGRP3,ATG7,ARIH2,UBA7,ASB14,CD200,ANAPC13,AP2M1,PAK2,ANAPC4,CTSO,ERAP1,ERAP2,RNF14,RNF130,BTNL8,TRIM41,BTN3A2,BTN2A2,BTN3A1,HLA-F,HLA-G,HLA-H,HLA-A,HLA-C,HLA-B,MICA,MICB,HLA-DRB5,HLA-DRB1,HLA-DQA1,HLA-DQB1,HLA-DQA2,HLA-DQB2,HLA-DOB,TAP2,HLA-DPA1,HLA-DPB1,ITPR3,PPP2R5D,CUL7,RAC1,TRIM4,PILRB,PILRA,AP1S1,UBE3C,YWHAZ,CDC26,PSMB7,DNM1,MRC1,PIK3AP1,BTRC,PSMD13,PSMC3,CD3D,CD3G,UBE4A…
30630	Apolipoprotein A	NA	Blood_biochemistry	Colon_Transverse	Reactome	Antigen Presentation: Folding, assembly and peptide loading of class I MHC	9	25	-9.61514e-05	1.44166e-05	-6.6695	2.57141e-11	8.84993e-10	ERAP1,ERAP2,HLA-F,HLA-G,HLA-H,HLA-A,HLA-C,HLA-B,TAP2
30630	Apolipoprotein A	NA	Blood_biochemistry	Colon_Transverse	Reactome	Antigen processing-Cross presentation	15	101	-0.000191095	1.92816e-05	-9.91072	3.77138e-23	3.11516e-20	CTSS,HLA-F,HLA-G,HLA-H,HLA-A,HLA-C,HLA-B,TAP2,PSMB7,MRC1,PSMD13,PSMC3,STX4,PSMC5,UBA52
30630	Apolipoprotein A	NA	Blood_biochemistry	Colon_Transverse	Reactome	Antiviral mechanism by IFN-stimulated genes	11	75	6.93216e-05	1.83349e-05	3.78086	0.000156318	0.000963571	JAK1,NUP35,EIF4E2,UBA7,NUP54,NUPL2,DDX58,NUP107,NUP85,UBA52,NUP50
30630	Apolipoprotein A	NA	Blood_biochemistry	Colon_Transverse	Reactome	Apoptotic execution phase	6	52	3.53864e-05	1.35527e-05	2.61103	0.00902754	0.0325622	DFFA,CASP8,PAK2,DBNL,PLEC,MAPT
30630	Apolipoprotein A	NA	Blood_biochemistry	Colon_Transverse	Reactome	Assembly of collagen fibrils and other multimeric structures	5	58	-4.2795e-05	1.23531e-05	-3.46431	0.00053167	0.00274475	CTSS,LOX,COL9A1,PLEC,CD151
30630	Apolipoprotein A	NA	Blood_biochemistry	Colon_Transverse	Reactome	Assembly of the pre-replicative complex	7	68	-4.02665e-05	1.46261e-05	-2.75306	0.00590453	0.0231144	MCM7,PSMB7,PSMD13,PSMC3,PSMC5,UBA52,MCM8
30630	Apolipoprotein A	NA	Blood_biochemistry	Colon_Transverse	Reactome	Autodegradation of Cdh1 by Cdh1:APC/C	8	63	-5.97867e-05	1.56343e-05	-3.82406	0.000131297	0.000840708	ANAPC4,CDC26,PSMB7,PSMD13,PSMC3,CDC16,PSMC5,UBA52
30630	Apolipoprotein A	NA	Blood_biochemistry	Colon_Transverse	Reactome	Autodegradation of the E3 ubiquitin ligase COP1	5	52	-6.14355e-05	1.23425e-05	-4.97754	6.44338e-07	7.71338e-06	PSMB7,PSMD13,PSMC3,PSMC5,UBA52
30630	Apolipoprotein A	NA	Blood_biochemistry	Colon_Transverse	Reactome	Axon guidance	60	532	-0.000188604	4.27721e-05	-4.4095	1.03646e-05	8.91791e-05	ARHGEF11,LHX4,ARPC5,NFASC,PLXNA2,CACNB4,RPL37A,EPHA4,RPSA,GSK3B,EPHB1,AP2M1,PAK2,DLG1,CRMP1,RPL9,TRPC3,RPS23,RGMB,RANBP9,RPS18,RPS10,RPL10A,COL9A1,RAC1,GFRA2,SDCBP,RPL8,PSMB7,RPL12,DNM1,UNC5B,DPYSL4,PSMD13,PSMC3,RDX,ROBO3,RPS26,ARHGEF7,RPL36AL,SPTB,SPTBN5,ADAM10,RPS27L,RPL13,ITGB3,PSMC5,PRKCA,RPS28,MYO9B,UBA52,PAK4,RPS9,RPL28,RPS5,CSNK2A1,FLRT3,ITSN1,CLTCL1,MAPK12
30630	Apolipoprotein A	NA	Blood_biochemistry	Colon_Transverse	Reactome	Base Excision Repair	6	38	-4.00546e-05	1.35604e-05	-2.95378	0.0031393	0.0132299	POLE4,RFC4,NEIL2,PARG,SMUG1,LIG3
30630	Apolipoprotein A	NA	Blood_biochemistry	Colon_Transverse	Reactome	Beta-catenin independent WNT signaling	17	146	-0.000119762	2.29274e-05	-5.22352	1.75673e-07	2.3214e-06	GNB1,GNG12,DVL3,AP2M1,ITPR3,RAC1,PSMB7,TCF7L2,PSMD13,PSMC3,GNG2,GNB5,PSMC5,PRKCA,TNRC6C,UBA52,PLCB1
30630	Apolipoprotein A	NA	Blood_biochemistry	Colon_Transverse	Reactome	Butyrophilin (BTN) family interactions	4	12	4.20033e-05	1.00611e-05	4.17484	2.98286e-05	0.000223986	BTNL8,BTN3A2,BTN2A2,BTN3A1
30630	Apolipoprotein A	NA	Blood_biochemistry	Colon_Transverse	Reactome	C-type lectin receptors (CLRs)	12	144	-0.000107591	1.914e-05	-5.62124	1.89768e-08	3.64532e-07	CASP8,MUC4,PAK2,ITPR3,MUC17,PSMB7,BTRC,PSMD13,PSMC3,NFATC3,PSMC5,UBA52
30630	Apolipoprotein A	NA	Blood_biochemistry	Colon_Transverse	Reactome	CDT1 association with the CDC6:ORC:origin complex	6	59	-5.23082e-05	1.35309e-05	-3.86584	0.000110731	0.000737614	PSMB7,PSMD13,PSMC3,PSMC5,UBA52,MCM8
30630	Apolipoprotein A	NA	Blood_biochemistry	Colon_Transverse	Reactome	CLEC7A (Dectin-1) induces NFAT activation	2	11	-2.11489e-05	7.81626e-06	-2.70575	0.00681536	0.0259424	ITPR3,NFATC3
30630	Apolipoprotein A	NA	Blood_biochemistry	Colon_Transverse	Reactome	CLEC7A (Dectin-1) signaling	9	100	-7.87008e-05	1.66038e-05	-4.73992	2.139e-06	2.23648e-05	CASP8,ITPR3,PSMB7,BTRC,PSMD13,PSMC3,NFATC3,PSMC5,UBA52
30630	Apolipoprotein A	NA	Blood_biochemistry	Colon_Transverse	Reactome	COPI-dependent Golgi-to-ER retrograde traffic	9	83	-5.89119e-05	1.66028e-05	-3.54832	0.000387758	0.00206637	KIF28P,ARF4,BNIP1,COPG2,KIF20B,KLC1,NAPG,NAPB,ARFGAP3
30630	Apolipoprotein A	NA	Blood_biochemistry	Colon_Transverse	Reactome	COPI-independent Golgi-to-ER retrograde traffic	2	34	2.23328e-05	7.82253e-06	2.85493	0.00430497	0.0176911	DCTN5,DYNLL2
30630	Apolipoprotein A	NA	Blood_biochemistry	Colon_Transverse	Reactome	CRMPs in Sema3A signaling	4	16	4.26565e-05	1.10606e-05	3.85661	0.000114997	0.000758062	PLXNA2,GSK3B,CRMP1,DPYSL4
30630	Apolipoprotein A	NA	Blood_biochemistry	Colon_Transverse	Reactome	CS/DS degradation	2	14	2.7983e-05	7.81299e-06	3.5816	0.00034155	0.00189311	BCAN,HYAL3
30630	Apolipoprotein A	NA	Blood_biochemistry	Colon_Transverse	Reactome	Caspase-mediated cleavage of cytoskeletal proteins	4	12	4.44562e-05	1.10699e-05	4.01596	5.92186e-05	0.00041453	CASP8,DBNL,PLEC,MAPT
30630	Apolipoprotein A	NA	Blood_biochemistry	Colon_Transverse	Reactome	Cdc20:Phospho-APC/C mediated degradation of Cyclin A	9	72	-5.94706e-05	1.65736e-05	-3.58827	0.000332938	0.00185815	ANAPC4,CDC26,PSMB7,PSMD13,PSMC3,CDC16,BUB1B,PSMC5,UBA52
30630	Apolipoprotein A	NA	Blood_biochemistry	Colon_Transverse	Reactome	Cell Cycle Checkpoints	32	274	-0.000145166	3.12888e-05	-4.63956	3.4931e-06	3.47627e-05	ITGB3BP,CDC7,NSL1,BARD1,RFC4,ANAPC4,CENPU,SPDL1,UIMC1,PPP2R5D,CENPQ,MCM7,WRN,YWHAZ,CENPP,CDC26,PSMB7,DNA2,PSMD13,PSMC3,ZNF385A,NUP107,CDC16,BUB1B,TOP3A,DYNLL2,BRIP1,PSMC5,NUP85,UBA52,MCM8,YWHAB
30630	Apolipoprotein A	NA	Blood_biochemistry	Colon_Transverse	Reactome	Cell death signalling via NRAGE, NRIF and NADE	8	76	-4.89106e-05	1.56501e-05	-3.12525	0.00177671	0.00824472	ARHGEF19,ITGB3BP,ARHGEF11,RAC1,ARHGEF35,ARHGEF7,UBA52,ITSN1
30630	Apolipoprotein A	NA	Blood_biochemistry	Colon_Transverse	Reactome	Cellular response to hypoxia	8	75	-4.71691e-05	1.55974e-05	-3.02417	0.00249339	0.0110091	LIMD1,EPO,PSMB7,PSMD13,PSMC3,AJUBA,PSMC5,UBA52
30630	Apolipoprotein A	NA	Blood_biochemistry	Colon_Transverse	Reactome	Cellular responses to external stimuli	41	470	-0.000109283	3.54113e-05	-3.08611	0.0020281	0.00915415	GPX7,HSPA7,H3F3A,NUP35,ATG4B,ATG7,LIMD1,GPX1,GSK3B,ANAPC4,NUP54,SLC38A9,ATG10,MRPL18,NUPL2,EPO,CHMP4C,NUDT2,CDC26,PSMB7,TSC1,HSPA12A,PSMD13,CAT,PSMC3,PGR,SP1,NUP107,CDC16,AJUBA,DCTN5,MT1E,MT1A,DYNLL2,PSMC5,NUP85,TNRC6C,UBA52,MAP1LC3A,MTMR3,NUP50
30630	Apolipoprotein A	NA	Blood_biochemistry	Colon_Transverse	Reactome	Chromatin modifying enzymes	14	241	7.6813e-05	2.06938e-05	3.71189	0.000205754	0.00121395	MEAF6,PRMT6,RBBP5,REST,ELP3,ENY2,YEATS4,SETDB2,ARID4A,PRMT7,TADA2A,MSL1,SMARCA4,SMARCB1
30630	Apolipoprotein A	NA	Blood_biochemistry	Colon_Transverse	Reactome	Class I MHC mediated antigen processing & presentation	44	372	-0.000194718	3.57576e-05	-5.44549	5.17053e-08	8.25848e-07	RNF115,CTSS,ATG7,ARIH2,UBA7,ASB14,ANAPC13,ANAPC4,ERAP1,ERAP2,RNF14,RNF130,TRIM41,HLA-F,HLA-G,HLA-H,HLA-A,HLA-C,HLA-B,TAP2,CUL7,TRIM4,UBE3C,CDC26,PSMB7,MRC1,BTRC,PSMD13,PSMC3,UBE4A,UBE3B,CDC16,TRIM69,DET1,MGRN1,STX4,FBXL20,TRIM37,PSMC5,NEDD4L,THOP1,UBA52,UBOX5,RNF114
30630	Apolipoprotein A	NA	Blood_biochemistry	Colon_Transverse	Reactome	Cleavage of the damaged pyrimidine	2	8	-5.18872e-05	7.82472e-06	-6.63119	3.33579e-11	1.10215e-09	NEIL2,SMUG1
30630	Apolipoprotein A	NA	Blood_biochemistry	Colon_Transverse	Reactome	Cobalamin (Cbl, vitamin B12) transport and metabolism	3	21	-6.67621e-05	9.59234e-06	-6.95994	3.41129e-12	1.40886e-10	CUBN,MMAB,ABCD4
30630	Apolipoprotein A	NA	Blood_biochemistry	Colon_Transverse	Reactome	Complement cascade	8	138	6.4849e-05	1.54868e-05	4.18739	2.82267e-05	0.000213901	CFHR3,COLEC11,CPN2,C4A,CD59,IGHV1-69,IGHV2-70,IGLV4-60
30630	Apolipoprotein A	NA	Blood_biochemistry	Colon_Transverse	Reactome	Costimulation by the CD28 family	13	74	-9.94286e-05	1.80958e-05	-5.49456	3.92019e-08	6.60832e-07	PAK2,HLA-DRB5,HLA-DRB1,HLA-DQA1,HLA-DQB1,HLA-DQA2,HLA-DQB2,HLA-DPA1,HLA-DPB1,PPP2R5D,RAC1,CD3D,CD3G
30630	Apolipoprotein A	NA	Blood_biochemistry	Colon_Transverse	Reactome	Cristae formation	6	31	-3.89055e-05	1.35499e-05	-2.87128	0.00408839	0.0169699	IMMT,ATP5G2,ATP5S,ATP5H,ATP5E,SAMM50
30630	Apolipoprotein A	NA	Blood_biochemistry	Colon_Transverse	Reactome	Cross-presentation of soluble exogenous antigens (endosomes)	5	50	-6.27929e-05	1.23612e-05	-5.07983	3.77999e-07	4.73072e-06	PSMB7,MRC1,PSMD13,PSMC3,PSMC5
30630	Apolipoprotein A	NA	Blood_biochemistry	Colon_Transverse	Reactome	Cyclin E associated events during G1/S transition	7	82	-6.64857e-05	1.46035e-05	-4.55272	5.2977e-06	5.02977e-05	CDK7,PSMB7,PSMD13,PSMC3,RBL2,PSMC5,UBA52
30630	Apolipoprotein A	NA	Blood_biochemistry	Colon_Transverse	Reactome	Cytochrome P450 - arranged by substrate type	10	65	-4.96004e-05	1.66149e-05	-2.98529	0.00283336	0.0122532	CYP27A1,CYP4V2,CYP2W1,CYP2C8,FDX1,FDXR,CYP4F3,CYP4F2,CYP4F11,CYP2D6
30630	Apolipoprotein A	NA	Blood_biochemistry	Colon_Transverse	Reactome	Cytokine Signaling in Immune system	61	683	-0.000131284	4.1139e-05	-3.19123	0.00141685	0.00664955	JAK1,GBP3,IL6R,IL1R1,IL1RN,PTPN18,NUP35,EIF4E2,UBA7,IL17RB,PAK2,NUP54,TRIM2,GHR,IRF4,TRIM38,HLA-F,HLA-G,HLA-H,HLA-A,HLA-C,HLA-B,HLA-DRB5,HLA-DRB1,HLA-DQA1,HLA-DQB1,HLA-DQA2,HLA-DQB2,HLA-DPA1,HLA-DPB1,PPP2R5D,TCP1,NUPL2,IRF5,DUSP4,YWHAZ,DDX58,CNTFR,TNFSF15,PSMB7,BTRC,GSTO1,PSMD13,PTPN5,CD44,PSMC3,ATF1,NUP107,STX4,CRK,CCL4,PSMC5,NUP85,FCER2,SMARCA4,UBA52,IFNAR2,ITGB2,IL17RA,CRKL,NUP50
30630	Apolipoprotein A	NA	Blood_biochemistry	Colon_Transverse	Reactome	DAP12 interactions	7	44	-0.000101782	1.3518e-05	-7.5294	5.11213e-14	3.61929e-12	HLA-C,HLA-B,RAC1,KLRC2,SIGLEC16,SIGLEC14,SIRPB1
30630	Apolipoprotein A	NA	Blood_biochemistry	Colon_Transverse	Reactome	DAP12 signaling	2	29	-4.78104e-05	7.81095e-06	-6.12095	9.3138e-10	2.74757e-08	RAC1,KLRC2
30630	Apolipoprotein A	NA	Blood_biochemistry	Colon_Transverse	Reactome	DARPP-32 events	2	24	-4.71799e-05	7.82099e-06	-6.03247	1.6167e-09	4.30772e-08	PPP2R5D,PRKAR1B
30630	Apolipoprotein A	NA	Blood_biochemistry	Colon_Transverse	Reactome	DDX58/IFIH1-mediated induction of interferon-alpha/beta	6	82	6.77698e-05	1.35593e-05	4.99803	5.79525e-07	7.03952e-06	CASP8,UBA7,DHX36,DDX58,DHX58,UBA52
30630	Apolipoprotein A	NA	Blood_biochemistry	Colon_Transverse	Reactome	DNA Replication Pre-Initiation	9	85	-4.60685e-05	1.65776e-05	-2.77896	0.00545368	0.021762	CDC7,POLE4,MCM7,PSMB7,PSMD13,PSMC3,PSMC5,UBA52,MCM8
30630	Apolipoprotein A	NA	Blood_biochemistry	Colon_Transverse	Reactome	DNA methylation	2	34	2.33741e-05	7.80929e-06	2.99311	0.00276174	0.0120063	H3F3A,DNMT3B
30630	Apolipoprotein A	NA	Blood_biochemistry	Colon_Transverse	Reactome	DSCAM interactions	2	11	-5.0344e-05	7.82693e-06	-6.43216	1.25998e-10	3.85461e-09	RAC1,MAPK12
30630	Apolipoprotein A	NA	Blood_biochemistry	Colon_Transverse	Reactome	Degradation of AXIN	6	55	-6.65752e-05	1.35262e-05	-4.92195	8.57315e-07	9.97383e-06	PSMB7,TNKS2,PSMD13,PSMC3,PSMC5,UBA52
30630	Apolipoprotein A	NA	Blood_biochemistry	Colon_Transverse	Reactome	Degradation of DVL	6	57	-7.16812e-05	1.35242e-05	-5.30023	1.15744e-07	1.59341e-06	DVL3,PSMB7,PSMD13,PSMC3,PSMC5,UBA52
30630	Apolipoprotein A	NA	Blood_biochemistry	Colon_Transverse	Reactome	Degradation of beta-catenin by the destruction complex	9	84	-7.79583e-05	1.65546e-05	-4.70915	2.48861e-06	2.56949e-05	GSK3B,PPP2R5D,PSMB7,BTRC,TCF7L2,PSMD13,PSMC3,PSMC5,UBA52
30630	Apolipoprotein A	NA	Blood_biochemistry	Colon_Transverse	Reactome	Degradation of cysteine and homocysteine	4	13	-4.7859e-05	1.10537e-05	-4.3297	1.49363e-05	0.000122153	CDO1,SUOX,GOT2,MPST
30630	Apolipoprotein A	NA	Blood_biochemistry	Colon_Transverse	Reactome	Degradation of the extracellular matrix	10	111	-7.14312e-05	1.75038e-05	-4.08089	4.48749e-05	0.000325146	CTSS,BCAN,CAPN9,KLKB1,COL23A1,COL9A1,MMP16,CD44,A2M,ADAM10
30630	Apolipoprotein A	NA	Blood_biochemistry	Colon_Transverse	Reactome	Developmental Biology	85	1033	-0.000285562	5.08949e-05	-5.61081	2.01565e-08	3.78393e-07	ARHGEF11,LHX4,ARPC5,NFASC,RBBP5,PLXNA2,H3F3A,CACNB4,RPL37A,EPHA4,RPSA,TDGF1,GSK3B,EPHB1,AP2M1,PAK2,DLG1,CRMP1,RPL9,TRPC3,RPS23,RGMB,CTNNA1,RANBP9,POU5F1,RPS18,RPS10,RPL10A,MED20,COL9A1,RAC1,GFRA2,SDCBP,RPL8,PSMB7,RPL12,DNM1,UNC5B,DPYSL4,PSMD13,POLR2L,PSMC3,MED19,KRTAP5-9,MED17,RDX,ROBO3,KRT7,RPS26,PDX1,ARHGEF7,AJUBA,TGM1,RPL36AL,SPTB,SPTBN5,ADAM10,RPS27L,STX1B,RPL13,MED24,KRT24,KRT39,ITGB3,HOXB2,…
30630	Apolipoprotein A	NA	Blood_biochemistry	Colon_Transverse	Reactome	Disease	83	922	-0.000269298	5.06106e-05	-5.32098	1.03285e-07	1.47092e-06	CASP9,EPS15,BCAN,FMOD,MSH2,ERCC3,NUP35,RPL37A,ATG7,RPSA,GSK3B,AP2M1,MUC4,PAK2,SPON2,RPL9,NUP54,PAPSS1,EGF,CDK7,MSH3,RPS23,HLA-A,NOTCH4,RPS18,RPS10,RPL10A,PPP2R5D,PMS2,RAC1,NUPL2,MUC17,AP1S1,FGF17,SBSPON,CHMP4C,VPS28,RPL8,PSMB7,RPL12,ADAMTS13,CUBN,SFTPD,TNKS2,PIK3AP1,BTRC,TCF7L2,PSMD13,POLR2L,ABCC8,GTF2H1,PSMC3,RPS6KB2,FDX1,RPS26,NUP107,DNAJC3,RPL36AL,MARK3,ADAM10,RPS27L,IQGAP1,SV2B,STX1B,RPL13,IT…
30630	Apolipoprotein A	NA	Blood_biochemistry	Colon_Transverse	Reactome	Diseases of signal transduction	23	366	-0.000160856	2.65575e-05	-6.0569	1.3894e-09	3.9574e-08	CASP9,ATG7,GSK3B,PAPSS1,EGF,PPP2R5D,FGF17,PSMB7,TNKS2,PIK3AP1,TCF7L2,PSMD13,POLR2L,PSMC3,RPS6KB2,MARK3,ADAM10,IQGAP1,ITGB3,PSMC5,UBA52,YWHAB,BCR
30630	Apolipoprotein A	NA	Blood_biochemistry	Colon_Transverse	Reactome	Downstream TCR signaling	16	102	-6.30805e-05	2.04243e-05	-3.0885	0.00201189	0.00915415	HLA-DRB5,HLA-DRB1,HLA-DQA1,HLA-DQB1,HLA-DQA2,HLA-DQB2,HLA-DPA1,HLA-DPB1,PSMB7,BTRC,PSMD13,PSMC3,CD3D,CD3G,PSMC5,UBA52
30630	Apolipoprotein A	NA	Blood_biochemistry	Colon_Transverse	Reactome	Downstream signaling events of B Cell Receptor (BCR)	8	81	-6.93027e-05	1.56396e-05	-4.43123	9.37295e-06	8.23623e-05	RASGRP3,PSMB7,BTRC,PSMD13,PSMC3,NFATC3,PSMC5,UBA52
30630	Apolipoprotein A	NA	Blood_biochemistry	Colon_Transverse	Reactome	E3 ubiquitin ligases ubiquitinate target proteins	4	57	-6.00305e-05	1.06495e-05	-5.63693	1.73271e-08	3.49078e-07	HLA-A,HLA-B,PEX5,UBA52
30630	Apolipoprotein A	NA	Blood_biochemistry	Colon_Transverse	Reactome	EPH-Ephrin signaling	12	92	-5.1172e-05	1.91361e-05	-2.6741	0.00749338	0.0278808	ARPC5,EPHA4,EPHB1,AP2M1,PAK2,RAC1,SDCBP,DNM1,ARHGEF7,ADAM10,ITSN1,CLTCL1
30630	Apolipoprotein A	NA	Blood_biochemistry	Colon_Transverse	Reactome	EPH-ephrin mediated repulsion of cells	7	49	-5.57983e-05	1.46072e-05	-3.81991	0.00013353	0.000848429	EPHA4,EPHB1,AP2M1,RAC1,DNM1,ADAM10,CLTCL1
30630	Apolipoprotein A	NA	Blood_biochemistry	Colon_Transverse	Reactome	EPHB-mediated forward signaling	3	34	-4.01656e-05	9.56391e-06	-4.19971	2.67342e-05	0.000204467	ARPC5,RAC1,ITSN1
30630	Apolipoprotein A	NA	Blood_biochemistry	Colon_Transverse	Reactome	ER to Golgi Anterograde Transport	17	136	-6.35546e-05	2.28063e-05	-2.78672	0.00532483	0.0214552	ARF4,SEC22A,COPG2,CD59,TRAPPC4,COG6,SCFD1,SPTB,SPTBN5,DCTN5,COG8,TRAPPC2L,DYNLL2,NAPG,LMAN1,NAPB,ARFGAP3
30630	Apolipoprotein A	NA	Blood_biochemistry	Colon_Transverse	Reactome	ER-Phagosome pathway	13	85	-0.000141844	1.76865e-05	-8.01993	1.06194e-15	1.75433e-13	HLA-F,HLA-G,HLA-H,HLA-A,HLA-C,HLA-B,TAP2,PSMB7,PSMD13,PSMC3,STX4,PSMC5,UBA52
30630	Apolipoprotein A	NA	Blood_biochemistry	Colon_Transverse	Reactome	ERKs are inactivated	2	13	-4.72908e-05	7.81761e-06	-6.04927	1.45685e-09	4.01118e-08	PPP2R5D,DUSP4
30630	Apolipoprotein A	NA	Blood_biochemistry	Colon_Transverse	Reactome	ESR-mediated signaling	6	128	-4.45397e-05	1.35346e-05	-3.29082	0.000999091	0.00485441	H3F3A,PPID,POLR2L,PGR,SP1,TNRC6C
30630	Apolipoprotein A	NA	Blood_biochemistry	Colon_Transverse	Reactome	Effects of PIP2 hydrolysis	3	27	3.13274e-05	9.57408e-06	3.2721	0.00106763	0.00509748	TRPC3,ITPR3,DAGLB
30630	Apolipoprotein A	NA	Blood_biochemistry	Colon_Transverse	Reactome	Elevation of cytosolic Ca2+ levels	3	16	-3.55245e-05	9.56871e-06	-3.71257	0.000205205	0.00121395	TRPC3,ITPR3,P2RX4
30630	Apolipoprotein A	NA	Blood_biochemistry	Colon_Transverse	Reactome	Endosomal/Vacuolar pathway	7	12	-9.55423e-05	1.23916e-05	-7.71028	1.25938e-14	1.42334e-12	CTSS,HLA-F,HLA-G,HLA-H,HLA-A,HLA-C,HLA-B
30630	Apolipoprotein A	NA	Blood_biochemistry	Colon_Transverse	Reactome	Ephrin signaling	5	19	-5.41312e-05	1.23697e-05	-4.37612	1.20852e-05	0.000102911	EPHB1,PAK2,RAC1,SDCBP,ARHGEF7
30630	Apolipoprotein A	NA	Blood_biochemistry	Colon_Transverse	Reactome	Estrogen biosynthesis	3	6	3.11766e-05	9.57111e-06	3.25737	0.00112463	0.00533878	AKR1B15,HSD17B1,HSD17B14
30630	Apolipoprotein A	NA	Blood_biochemistry	Colon_Transverse	Reactome	Estrogen-dependent gene expression	5	122	-3.70544e-05	1.23608e-05	-2.99773	0.00272025	0.0118885	H3F3A,POLR2L,PGR,SP1,TNRC6C
30630	Apolipoprotein A	NA	Blood_biochemistry	Colon_Transverse	Reactome	FCERI mediated MAPK activation	5	108	-4.50566e-05	1.22313e-05	-3.68371	0.000229903	0.00131875	PAK2,RAC1,IGHV1-69,IGHV2-70,IGLV4-60
30630	Apolipoprotein A	NA	Blood_biochemistry	Colon_Transverse	Reactome	FCERI mediated NF-kB activation	10	157	-5.82141e-05	1.73441e-05	-3.35642	0.00078968	0.00393008	PSMB7,BTRC,PSMD13,PSMC3,IGHV1-69,IGHV2-70,PSMC5,UBA52,RASGRP4,IGLV4-60
30630	Apolipoprotein A	NA	Blood_biochemistry	Colon_Transverse	Reactome	Factors involved in megakaryocyte development and platelet production	11	143	-6.22511e-05	1.83242e-05	-3.3972	0.000680882	0.00342932	MFN2,H3F3A,KIF28P,MFN1,PRKAR1B,RAC1,ZFPM2,KIF20B,KLC1,RAD51C,CABLES2
30630	Apolipoprotein A	NA	Blood_biochemistry	Colon_Transverse	Reactome	Fatty acyl-CoA biosynthesis	6	37	3.64316e-05	1.35655e-05	2.68561	0.00724011	0.0271833	SLC27A3,HSD17B3,ACSL5,HSD17B12,ACSBG1,SLC25A1
30630	Apolipoprotein A	NA	Blood_biochemistry	Colon_Transverse	Reactome	Fc epsilon receptor (FCERI) signaling	15	210	-0.00014279	2.13436e-05	-6.69008	2.23444e-11	8.02456e-10	FCER1A,PAK2,ITPR3,RAC1,PSMB7,BTRC,PSMD13,PSMC3,IGHV1-69,IGHV2-70,NFATC3,PSMC5,UBA52,RASGRP4,IGLV4-60
30630	Apolipoprotein A	NA	Blood_biochemistry	Colon_Transverse	Reactome	Fcgamma receptor (FCGR) dependent phagocytosis	9	168	-4.39567e-05	1.65032e-05	-2.66353	0.00773307	0.0286436	ARPC5,ITPR3,RAC1,CD3G,IGHV1-69,IGHV2-70,CRK,MYO9B,IGLV4-60
30630	Apolipoprotein A	NA	Blood_biochemistry	Colon_Transverse	Reactome	G alpha (q) signalling events	21	212	7.43481e-05	2.53821e-05	2.92916	0.0033991	0.0142521	GNB1,EDN2,GNG12,XCL2,AGT,GPR17,NMUR1,GNRHR,TRPC3,ITPR3,DAGLB,TACR2,OPN4,LTB4R,GNG2,CHRM5,GNB5,NMB,PRKCA,ADRA1D,PLCB1
30630	Apolipoprotein A	NA	Blood_biochemistry	Colon_Transverse	Reactome	G1/S Transition	13	130	-6.69482e-05	1.99502e-05	-3.35576	0.000791561	0.00393008	CDC7,RRM2,POLE4,CDK7,DHFR,MCM7,PSMB7,PSMD13,PSMC3,RBL2,PSMC5,UBA52,MCM8
30630	Apolipoprotein A	NA	Blood_biochemistry	Colon_Transverse	Reactome	G2/M Checkpoints	17	151	-9.6787e-05	2.2835e-05	-4.23853	2.25056e-05	0.000177044	CDC7,BARD1,RFC4,UIMC1,MCM7,WRN,YWHAZ,PSMB7,DNA2,PSMD13,PSMC3,TOP3A,BRIP1,PSMC5,UBA52,MCM8,YWHAB
30630	Apolipoprotein A	NA	Blood_biochemistry	Colon_Transverse	Reactome	G2/M DNA damage checkpoint	9	78	-5.1313e-05	1.66063e-05	-3.08998	0.00200189	0.00915415	BARD1,RFC4,UIMC1,WRN,YWHAZ,DNA2,TOP3A,BRIP1,YWHAB
30630	Apolipoprotein A	NA	Blood_biochemistry	Colon_Transverse	Reactome	Gene expression (Transcription)	164	1400	-0.000202281	6.8221e-05	-2.96508	0.00302631	0.0128852	ZNF436,MEAF6,ZFP69,CDC7,PRMT6,TDRKH,RBBP5,H3F3A,ZNF678,ZNF669,ZNF124,ZNF496,TAF1B,RRM2,NRBP1,COX7A2L,MSH2,POLR1A,ZNF514,POLR1B,STEAP3,ERCC3,IWS1,NUP35,BARD1,ZNF589,ZNF717,GSK3B,EAF2,RFC4,ZNF718,ZNF721,NUP54,CNOT6L,DROSHA,SLC38A9,SETD9,CDK7,POLR3G,CNOT8,MSX2,PRELID1,ZNF184,ZKSCAN3,NOTCH4,MED20,TDRD6,PMS2,NUPL2,ZNF680,ZNF273,ZNF786,WRN,YWHAZ,RRM2B,ZNF696,CPSF1,ZNF34,ZNF517,PSMB7,ZNF79,TSC1,SURF1,ZN…
30630	Apolipoprotein A	NA	Blood_biochemistry	Colon_Transverse	Reactome	Generic Transcription Pathway	138	1127	-0.000183952	6.21607e-05	-2.9593	0.00308362	0.0130619	ZNF436,MEAF6,ZFP69,CDC7,PRMT6,RBBP5,H3F3A,ZNF678,ZNF669,ZNF124,ZNF496,RRM2,NRBP1,COX7A2L,MSH2,ZNF514,STEAP3,ERCC3,BARD1,ZNF589,ZNF717,GSK3B,RFC4,ZNF718,ZNF721,CNOT6L,SLC38A9,SETD9,CDK7,CNOT8,MSX2,PRELID1,ZNF184,ZKSCAN3,NOTCH4,MED20,PMS2,ZNF680,ZNF273,ZNF786,WRN,YWHAZ,RRM2B,ZNF696,ZNF34,ZNF517,PSMB7,ZNF79,TSC1,SURF1,ZNF33A,ZNF33B,DNA2,TCF7L2,PSMD13,POLR2L,ZNF215,GTF2H1,SPI1,PSMC3,MED17,PGR,SP1,ZNF…
30630	Apolipoprotein A	NA	Blood_biochemistry	Colon_Transverse	Reactome	Glucose metabolism	13	91	-5.53851e-05	1.9893e-05	-2.78415	0.00536722	0.021521	G6PC2,NUP35,GNPDA2,NUP54,PPP2R5D,NUPL2,SLC37A4,NUP107,GOT2,NUP85,PFKL,SLC25A1,NUP50
30630	Apolipoprotein A	NA	Blood_biochemistry	Colon_Transverse	Reactome	HIV Infection	28	242	-0.000132419	2.93148e-05	-4.51712	6.271e-06	5.82005e-05	ERCC3,NUP35,AP2M1,PAK2,NUP54,CDK7,HLA-A,RAC1,NUPL2,AP1S1,CHMP4C,VPS28,PSMB7,BTRC,PSMD13,POLR2L,GTF2H1,PSMC3,NUP107,SUPT4H1,PSMC5,NUP85,NEDD4L,CTDP1,UBA52,NELFCD,APOBEC3G,NUP50
30630	Apolipoprotein A	NA	Blood_biochemistry	Colon_Transverse	Reactome	Hedgehog 'on' state	7	86	-6.49352e-05	1.46056e-05	-4.4459	8.75582e-06	7.77668e-05	PSMB7,PSMD13,PSMC3,GAS8,SPOP,PSMC5,UBA52
30630	Apolipoprotein A	NA	Blood_biochemistry	Colon_Transverse	Reactome	Heme biosynthesis	4	11	-4.37446e-05	1.10517e-05	-3.95818	7.55424e-05	0.000515686	UROD,CPOX,UROS,HMBS
30630	Apolipoprotein A	NA	Blood_biochemistry	Colon_Transverse	Reactome	Host Interactions of HIV factors	18	138	-0.000112426	2.3457e-05	-4.79287	1.64491e-06	1.81159e-05	NUP35,AP2M1,PAK2,NUP54,HLA-A,RAC1,NUPL2,AP1S1,PSMB7,BTRC,PSMD13,PSMC3,NUP107,PSMC5,NUP85,UBA52,APOBEC3G,NUP50
30630	Apolipoprotein A	NA	Blood_biochemistry	Colon_Transverse	Reactome	Immune System	194	2067	-0.000357078	7.4557e-05	-4.78932	1.67428e-06	1.81968e-05	ATAD3B,CASP9,CDA,PPIE,JAK1,GBP3,PTPN22,RNF115,CTSS,IL6R,AIM2,FCER1A,ARPC5,CFHR3,NFASC,COLEC11,RASGRP3,ATP6V1E2,GNLY,IL1R1,IL1RN,PTPN18,NUP35,CASP8,EIF4E2,ATG7,ARIH2,UBA7,IL17RB,ASB14,CD200,ANAPC13,DHX36,ATP11B,AP2M1,CPN2,MUC4,PAK2,ANAPC4,NUP54,MANBA,TRIM2,CTSO,AGA,GHR,POLR3G,ERAP1,ERAP2,CYSTM1,RNF14,RAB24,RNF130,BTNL8,TRIM41,IRF4,TRIM38,BTN3A2,BTN2A2,BTN3A1,HLA-F,HLA-G,HLA-H,HLA-A,HLA-C,HLA-B,MIC…
30630	Apolipoprotein A	NA	Blood_biochemistry	Colon_Transverse	Reactome	Immunoregulatory interactions between a Lymphoid and a non-Lymphoid cell	20	215	-0.000150752	2.1265e-05	-7.08918	1.3521e-12	6.5696e-11	CD200,HLA-F,HLA-G,HLA-H,HLA-A,HLA-C,HLA-B,MICA,MICB,PILRB,PILRA,CD3D,CD3G,CLEC2D,IGHV1-69,IGHV2-70,SIGLEC12,LILRA2,ITGB2,IGLV4-60
30630	Apolipoprotein A	NA	Blood_biochemistry	Colon_Transverse	Reactome	Infectious disease	50	447	-0.000167947	3.93145e-05	-4.27187	1.939e-05	0.000157021	EPS15,ERCC3,NUP35,RPL37A,RPSA,AP2M1,PAK2,RPL9,NUP54,CDK7,RPS23,HLA-A,RPS18,RPS10,RPL10A,RAC1,NUPL2,AP1S1,CHMP4C,VPS28,RPL8,PSMB7,RPL12,BTRC,PSMD13,POLR2L,GTF2H1,PSMC3,RPS26,NUP107,DNAJC3,RPL36AL,RPS27L,SV2B,STX1B,RPL13,SUPT4H1,PSMC5,NUP85,NEDD4L,CTDP1,EEF2,RPS28,UBA52,RPS9,RPL28,RPS5,NELFCD,APOBEC3G,NUP50
30630	Apolipoprotein A	NA	Blood_biochemistry	Colon_Transverse	Reactome	Initial triggering of complement	5	103	5.33679e-05	1.22162e-05	4.36863	1.25072e-05	0.000104353	COLEC11,C4A,IGHV1-69,IGHV2-70,IGLV4-60
30630	Apolipoprotein A	NA	Blood_biochemistry	Colon_Transverse	Reactome	Initiation of Nuclear Envelope Reformation	2	13	-2.894e-05	7.81871e-06	-3.70138	0.000214466	0.00124753	LEMD3,ANKLE2
30630	Apolipoprotein A	NA	Blood_biochemistry	Colon_Transverse	Reactome	Innate Immune System	99	1137	-0.000297386	5.48785e-05	-5.419	5.99815e-08	9.00813e-07	ATAD3B,CASP9,CDA,PPIE,CTSS,AIM2,FCER1A,ARPC5,CFHR3,NFASC,COLEC11,ATP6V1E2,GNLY,CASP8,ATG7,UBA7,DHX36,ATP11B,CPN2,MUC4,PAK2,MANBA,AGA,POLR3G,CYSTM1,RAB24,HLA-H,HLA-A,HLA-C,HLA-B,C4A,ITPR3,PPP2R5D,VNN1,RAC1,DBNL,MUC17,DUSP4,SDCBP,GGH,CPNE3,GSDMD,DDX58,B4GALT1,PSMB7,DNM1,BTRC,PSMD13,POLR2L,SVIP,CD59,CAT,CD44,PSMC3,UNC93B1,FOLR3,CD3G,CLEC12A,KLRC2,ATF1,LYZ,CEP290,ATP6V0A2,POLR1D,DNAJC3,RNASE3,PYGL,AT…
30630	Apolipoprotein A	NA	Blood_biochemistry	Colon_Transverse	Reactome	Insulin receptor recycling	3	26	-2.99369e-05	9.5948e-06	-3.12012	0.00180796	0.00834287	ATP6V1E2,ATP6V0A2,ATP6V1D
30630	Apolipoprotein A	NA	Blood_biochemistry	Colon_Transverse	Reactome	Interaction between L1 and Ankyrins	3	29	-4.46965e-05	9.58643e-06	-4.66247	3.12573e-06	3.1486e-05	NFASC,SPTB,SPTBN5
30630	Apolipoprotein A	NA	Blood_biochemistry	Colon_Transverse	Reactome	Interferon alpha/beta signaling	10	69	-7.82771e-05	1.54646e-05	-5.06168	4.15825e-07	5.12644e-06	JAK1,IRF4,HLA-F,HLA-G,HLA-H,HLA-A,HLA-C,HLA-B,IRF5,IFNAR2
30630	Apolipoprotein A	NA	Blood_biochemistry	Colon_Transverse	Reactome	Interferon gamma signaling	21	93	-6.08217e-05	2.22905e-05	-2.7286	0.00636083	0.0244374	JAK1,GBP3,TRIM2,IRF4,TRIM38,HLA-F,HLA-G,HLA-H,HLA-A,HLA-C,HLA-B,HLA-DRB5,HLA-DRB1,HLA-DQA1,HLA-DQB1,HLA-DQA2,HLA-DQB2,HLA-DPA1,HLA-DPB1,IRF5,CD44
30630	Apolipoprotein A	NA	Blood_biochemistry	Colon_Transverse	Reactome	Interleukin-1 family signaling	10	139	-6.14743e-05	1.74826e-05	-3.51632	0.000437642	0.00231726	IL1R1,IL1RN,PTPN18,PSMB7,BTRC,PSMD13,PTPN5,PSMC3,PSMC5,UBA52
30630	Apolipoprotein A	NA	Blood_biochemistry	Colon_Transverse	Reactome	Interleukin-1 signaling	8	103	-6.60312e-05	1.56337e-05	-4.22364	2.40464e-05	0.00018563	IL1R1,IL1RN,PSMB7,BTRC,PSMD13,PSMC3,PSMC5,UBA52
30630	Apolipoprotein A	NA	Blood_biochemistry	Colon_Transverse	Reactome	Intracellular signaling by second messengers	26	306	-0.000107158	2.8133e-05	-3.80896	0.000139581	0.000873436	CASP9,OTUD3,PIP5K1A,GSK3B,ADCY5,REST,CNOT6L,EGF,SLC38A9,TRIM27,ITPR3,PPP2R5D,PRKAR1B,FGF17,PSMB7,TNKS2,PIK3AP1,PSMD13,PSMC3,RPS6KB2,PSMC5,PRKCA,TNRC6C,UBA52,CSNK2A1,SALL4
30630	Apolipoprotein A	NA	Blood_biochemistry	Colon_Transverse	Reactome	L1CAM interactions	12	100	-8.89076e-05	1.91961e-05	-4.63156	3.63083e-06	3.57031e-05	NFASC,AP2M1,DLG1,RANBP9,RAC1,SDCBP,DNM1,RDX,SPTB,SPTBN5,ITGB3,CSNK2A1
30630	Apolipoprotein A	NA	Blood_biochemistry	Colon_Transverse	Reactome	MAPK family signaling cascades	24	289	-0.000260897	2.71602e-05	-9.60584	7.61089e-22	3.1433e-19	JAK1,IL6R,RASGRP3,PAK2,EGF,RANBP9,PPP2R5D,RAC1,GFRA2,FGF17,DUSP4,PSMB7,PSMD13,PSMC3,SPTB,MARK3,SPTBN5,IQGAP1,ITGB3,PSMC5,TNRC6C,UBA52,RASGRP4,YWHAB
30630	Apolipoprotein A	NA	Blood_biochemistry	Colon_Transverse	Reactome	MAPK1/MAPK3 signaling	21	245	-0.000194724	2.53895e-05	-7.66948	1.73229e-14	1.58986e-12	JAK1,IL6R,RASGRP3,EGF,RANBP9,PPP2R5D,GFRA2,FGF17,DUSP4,PSMB7,PSMD13,PSMC3,SPTB,MARK3,SPTBN5,IQGAP1,ITGB3,PSMC5,UBA52,RASGRP4,YWHAB
30630	Apolipoprotein A	NA	Blood_biochemistry	Colon_Transverse	Reactome	MAPK6/MAPK4 signaling	8	94	-0.000127204	1.56397e-05	-8.13341	4.19004e-16	8.65244e-14	PAK2,RAC1,PSMB7,PSMD13,PSMC3,PSMC5,TNRC6C,UBA52
30630	Apolipoprotein A	NA	Blood_biochemistry	Colon_Transverse	Reactome	MET activates RAP1 and RAC1	3	11	-4.03904e-05	9.56149e-06	-4.22427	2.39785e-05	0.00018563	RAC1,CRK,CRKL
30630	Apolipoprotein A	NA	Blood_biochemistry	Colon_Transverse	Reactome	Meiotic recombination	4	56	-2.96058e-05	1.10474e-05	-2.67989	0.00736506	0.0275273	MSH4,H3F3A,TOP3A,RAD51C
30630	Apolipoprotein A	NA	Blood_biochemistry	Colon_Transverse	Reactome	Membrane Trafficking	75	607	-0.00015778	4.70324e-05	-3.35471	0.00079458	0.00393008	NECAP2,EPS15,SGIP1,SNAPIN,ARPC5,KIF28P,STON1,BIN1,ARF4,SEC22A,AP2M1,TBC1D14,TBC1D1,EXOC1,EGF,EXOC3,TRAPPC13,AP3S1,BNIP1,EXOC2,TBC1D7,TPD52L1,RAB32,SYNJ2,RAC1,HIP1,AP4M1,AP1S1,COPG2,DENND2A,CHMP4C,YWHAZ,VPS28,DENND1A,GOLGA1,SLC2A8,DNM1,TOR1B,TOR1A,TSC1,KIF20B,CD59,RAB38,CD3D,CD3G,TRAPPC4,M6PR,COG6,VPS36,TBC1D4,SCFD1,SPTB,KLC1,SPTBN5,DCTN5,STX4,COG8,TRAPPC2L,VPS53,TBC1D3,SNF8,DYNLL2,GGA3,NAPG,LMAN1…
30630	Apolipoprotein A	NA	Blood_biochemistry	Colon_Transverse	Reactome	Metabolism of folate and pterines	4	17	3.68261e-05	1.106e-05	3.32967	0.000869583	0.00427545	DHFR,MTHFS,SHMT1,SLC46A1
30630	Apolipoprotein A	NA	Blood_biochemistry	Colon_Transverse	Reactome	Metabolism of polyamines	8	85	-5.1525e-05	1.56527e-05	-3.29175	0.000995766	0.00485441	PSMB7,PSMD13,APIP,PSMC3,NMRAL1,NAGS,PSMC5,MRI1
30630	Apolipoprotein A	NA	Blood_biochemistry	Colon_Transverse	Reactome	Metabolism of proteins	207	2062	0.000300575	7.97592e-05	3.76853	0.000164247	0.00100495	GNB1,OTUD3,MUL1,NFYC,GNG12,ST6GALNAC3,WARS2,TIMM17A,RBBP5,H3F3A,AGT,GNPAT,COA6,B3GALNT2,LTBP1,MRPL19,GGCX,MRPL35,MRPS9,ST6GAL2,TTL,LYPD6B,NUP35,BARD1,RPL37A,B3GNT7,AGXT,SUMF1,XPC,RPSA,EXOSC7,LARS2,RFT1,ACTR8,ASB14,ARF4,SEC22A,RPN1,A4GNT,GFM1,MUC4,UBXN7,SENP5,SPON2,RPL9,SRD5A3,EXOC1,SRP72,NUP54,EXOC3,AMACR,RPS23,LARS,RARS,UIMC1,RAB24,EXOC2,ECI2,FARS2,HLA-A,VARS2,HLA-B,SKIV2L,C4A,RPS18,RPS10,RPL10A…
30630	Apolipoprotein A	NA	Blood_biochemistry	Colon_Transverse	Reactome	Metallothioneins bind metals	2	11	-6.18917e-05	8.03921e-06	-7.69873	1.37854e-14	1.42334e-12	MT1E,MT1A
30630	Apolipoprotein A	NA	Blood_biochemistry	Colon_Transverse	Reactome	Mitochondrial tRNA aminoacylation	5	21	5.13816e-05	1.23618e-05	4.15648	3.23287e-05	0.000240572	WARS2,LARS2,FARS2,VARS2,AARS2
30630	Apolipoprotein A	NA	Blood_biochemistry	Colon_Transverse	Reactome	Mitophagy	6	29	-7.34786e-05	1.35475e-05	-5.42377	5.84008e-08	8.93316e-07	MFN2,MFN1,TOMM7,UBA52,CSNK2A1,MAP1LC3A
30630	Apolipoprotein A	NA	Blood_biochemistry	Colon_Transverse	Reactome	Mitotic Anaphase	21	182	-0.000125501	2.53201e-05	-4.95656	7.17936e-07	8.47164e-06	ITGB3BP,NSL1,ANAPC4,CENPU,SPDL1,PPP2R5D,CENPQ,CENPP,CDC26,PSMB7,PSMD13,PSMC3,LEMD3,NUP107,ANKLE2,CDC16,BUB1B,DYNLL2,PSMC5,NUP85,UBA52
30630	Apolipoprotein A	NA	Blood_biochemistry	Colon_Transverse	Reactome	Mitotic Prophase	15	111	5.6135e-05	2.1432e-05	2.61921	0.00881383	0.0319308	BLZF1,H3F3A,LPIN1,NUP35,NUP54,NUPL2,RAB2A,MASTL,PPP2R2D,LEMD3,NUP107,ARPP19,PRKCA,NUP85,NUP50
30630	Apolipoprotein A	NA	Blood_biochemistry	Colon_Transverse	Reactome	NCAM signaling for neurite out-growth	5	58	-6.02939e-05	1.23854e-05	-4.86812	1.12721e-06	1.25821e-05	CACNB4,COL9A1,GFRA2,SPTB,SPTBN5
30630	Apolipoprotein A	NA	Blood_biochemistry	Colon_Transverse	Reactome	NCAM1 interactions	3	37	-2.71896e-05	9.57705e-06	-2.83904	0.00452522	0.0185041	CACNB4,COL9A1,GFRA2
30630	Apolipoprotein A	NA	Blood_biochemistry	Colon_Transverse	Reactome	NRAGE signals death through JNK	6	59	-4.15785e-05	1.35431e-05	-3.07009	0.00214013	0.00960731	ARHGEF19,ARHGEF11,RAC1,ARHGEF35,ARHGEF7,ITSN1
30630	Apolipoprotein A	NA	Blood_biochemistry	Colon_Transverse	Reactome	Nef and signal transduction	2	9	-6.08976e-05	7.82775e-06	-7.77971	7.29264e-15	1.00395e-12	PAK2,RAC1
30630	Apolipoprotein A	NA	Blood_biochemistry	Colon_Transverse	Reactome	Nef mediated downregulation of MHC class I complex cell surface expression	2	11	-3.51006e-05	7.82321e-06	-4.48672	7.23542e-06	6.56754e-05	HLA-A,AP1S1
30630	Apolipoprotein A	NA	Blood_biochemistry	Colon_Transverse	Reactome	Nef-mediates down modulation of cell surface receptors by recruiting them to clathrin adapters	3	22	-2.53608e-05	9.59203e-06	-2.64394	0.00819513	0.0299521	AP2M1,HLA-A,AP1S1
30630	Apolipoprotein A	NA	Blood_biochemistry	Colon_Transverse	Reactome	Negative regulation of MAPK pathway	5	40	-6.79222e-05	1.23499e-05	-5.49981	3.8051e-08	6.54795e-07	PPP2R5D,DUSP4,MARK3,UBA52,YWHAB
30630	Apolipoprotein A	NA	Blood_biochemistry	Colon_Transverse	Reactome	Netrin-1 signaling	5	50	-5.07082e-05	1.23587e-05	-4.10303	4.07894e-05	0.000298159	TRPC3,RGMB,RAC1,UNC5B,MAPK12
30630	Apolipoprotein A	NA	Blood_biochemistry	Colon_Transverse	Reactome	Neutrophil degranulation	57	479	-0.000309736	4.11569e-05	-7.52572	5.25804e-14	3.61929e-12	ATAD3B,CDA,PPIE,CTSS,ARPC5,NFASC,ATG7,ATP11B,MANBA,AGA,CYSTM1,RAB24,HLA-H,HLA-A,HLA-C,HLA-B,VNN1,RAC1,DBNL,SDCBP,GGH,CPNE3,GSDMD,B4GALT1,PSMB7,PSMD13,SVIP,CD59,CAT,CD44,PSMC3,FOLR3,CLEC12A,LYZ,CEP290,DNAJC3,RNASE3,PYGL,ATP6V1D,ADAM10,PLEKHO2,IQGAP1,IST1,GAA,EEF2,MAN2B1,CEACAM3,SIGLEC14,SIRPB1,PYGB,CPNE1,CCT8,CSTB,PFKL,ITGB2,SNAP29,ARSA
30630	Apolipoprotein A	NA	Blood_biochemistry	Colon_Transverse	Reactome	Nuclear Events (kinase and transcription factor activation)	3	25	-2.63099e-05	9.59088e-06	-2.74322	0.00608436	0.023706	PPP2R5D,DUSP4,ATF1
30630	Apolipoprotein A	NA	Blood_biochemistry	Colon_Transverse	Reactome	Nuclear Receptor transcription pathway	2	51	3.32944e-05	7.82192e-06	4.25655	2.07672e-05	0.000164939	NRBP1,PGR
30630	Apolipoprotein A	NA	Blood_biochemistry	Colon_Transverse	Reactome	Oncogene Induced Senescence	3	35	-3.64945e-05	9.57876e-06	-3.80995	0.000139026	0.000873436	SP1,TNRC6C,UBA52
30630	Apolipoprotein A	NA	Blood_biochemistry	Colon_Transverse	Reactome	Opioid Signalling	10	81	-5.32843e-05	1.74605e-05	-3.0517	0.00227567	0.0101606	GNB1,GNG12,ADCY5,ITPR3,PPP2R5D,PRKAR1B,GNG2,GNB5,PRKCA,PLCB1
30630	Apolipoprotein A	NA	Blood_biochemistry	Colon_Transverse	Reactome	Oxygen-dependent proline hydroxylation of Hypoxia-inducible Factor Alpha	7	66	-5.46924e-05	1.46045e-05	-3.74489	0.000180507	0.00108831	LIMD1,PSMB7,PSMD13,PSMC3,AJUBA,PSMC5,UBA52
30630	Apolipoprotein A	NA	Blood_biochemistry	Colon_Transverse	Reactome	PCP/CE pathway	9	92	-0.000109335	1.68087e-05	-6.50465	7.80002e-11	2.47801e-09	DVL3,AP2M1,RAC1,PSMB7,PSMD13,PSMC3,PSMC5,PRKCA,UBA52
30630	Apolipoprotein A	NA	Blood_biochemistry	Colon_Transverse	Reactome	PI5P, PP2A and IER3 Regulate PI3K/AKT Signaling	5	96	-4.05525e-05	1.23538e-05	-3.28261	0.00102865	0.00496879	PIP5K1A,EGF,PPP2R5D,FGF17,PIK3AP1
30630	Apolipoprotein A	NA	Blood_biochemistry	Colon_Transverse	Reactome	PIP3 activates AKT signaling	22	275	-9.05446e-05	2.58884e-05	-3.49749	0.000469722	0.00245564	CASP9,OTUD3,PIP5K1A,GSK3B,REST,CNOT6L,EGF,SLC38A9,TRIM27,PPP2R5D,FGF17,PSMB7,TNKS2,PIK3AP1,PSMD13,PSMC3,RPS6KB2,PSMC5,TNRC6C,UBA52,CSNK2A1,SALL4
30630	Apolipoprotein A	NA	Blood_biochemistry	Colon_Transverse	Reactome	PIWI-interacting RNA (piRNA) biogenesis	4	29	-2.99798e-05	1.10434e-05	-2.71473	0.00663329	0.0253662	TDRKH,TDRD6,POLR2L,TDRD9
30630	Apolipoprotein A	NA	Blood_biochemistry	Colon_Transverse	Reactome	PP2A-mediated dephosphorylation of key metabolic factors	2	7	-4.65339e-05	7.81776e-06	-5.95233	2.64648e-09	6.45468e-08	PPP2R5D,MLXIPL
30630	Apolipoprotein A	NA	Blood_biochemistry	Colon_Transverse	Reactome	PPARA activates gene expression	14	117	-0.000110839	2.06702e-05	-5.36229	8.22351e-08	1.19169e-06	NFYC,ACADM,AGT,NFYA,MED20,MED19,MED17,SP1,PEX11A,MED24,MED16,SLC27A1,NCOA6,MED15
30630	Apolipoprotein A	NA	Blood_biochemistry	Colon_Transverse	Reactome	PTK6 Regulates RHO GTPases, RAS GTPase and MAP kinases	2	14	-3.97079e-05	7.81244e-06	-5.08266	3.72423e-07	4.73072e-06	RAC1,CRK
30630	Apolipoprotein A	NA	Blood_biochemistry	Colon_Transverse	Reactome	Peroxisomal protein import	18	63	8.40059e-05	2.3466e-05	3.5799	0.000343784	0.00189311	GNPAT,AGXT,AMACR,ECI2,PEX6,DDO,CROT,EPHX2,CRAT,PHYH,CAT,PEX5,ACOT4,ZFAND6,DECR2,NUDT7,UBA52,NUDT19
30630	Apolipoprotein A	NA	Blood_biochemistry	Colon_Transverse	Reactome	Phase I - Functionalization of compounds	13	106	-6.0858e-05	1.92009e-05	-3.16953	0.00152701	0.00712606	CYP27A1,AADAC,CYP4V2,NQO2,CYP2W1,CYP2C8,FDX1,FDXR,CYP4F3,CYP4F2,CYP4F11,CBR3,CYP2D6
30630	Apolipoprotein A	NA	Blood_biochemistry	Colon_Transverse	Reactome	Pink/Parkin Mediated Mitophagy	5	22	-6.49928e-05	1.23588e-05	-5.25882	1.45086e-07	1.9646e-06	MFN2,MFN1,TOMM7,UBA52,MAP1LC3A
30630	Apolipoprotein A	NA	Blood_biochemistry	Colon_Transverse	Reactome	Plasma lipoprotein assembly, remodeling, and clearance	8	71	-5.42783e-05	1.56229e-05	-3.47427	0.000512312	0.00266145	HDLBP,AP2M1,CUBN,A2M,LMF1,MBTPS1,CREB3L3,PLTP
30630	Apolipoprotein A	NA	Blood_biochemistry	Colon_Transverse	Reactome	Plasma lipoprotein remodeling	4	32	-3.0431e-05	1.10385e-05	-2.75681	0.00583716	0.0229595	LMF1,MBTPS1,CREB3L3,PLTP
30630	Apolipoprotein A	NA	Blood_biochemistry	Colon_Transverse	Reactome	Platelet homeostasis	13	89	-6.78779e-05	1.98998e-05	-3.41098	0.000647384	0.00328061	GNB1,GNG12,PDE11A,TRPC3,ITPR3,PPP2R5D,SRI,PDE3A,P2RX4,GUCY1B2,GNG2,GNB5,ATP2A3
30630	Apolipoprotein A	NA	Blood_biochemistry	Colon_Transverse	Reactome	Post-translational modification: synthesis of GPI-anchored proteins	9	94	6.83052e-05	1.52572e-05	4.47692	7.57565e-06	6.80161e-05	LYPD6B,MDGA1,VNN1,PSCA,LY6K,TECTA,PIGB,PIGN,PIGP
30630	Apolipoprotein A	NA	Blood_biochemistry	Colon_Transverse	Reactome	Post-translational protein modification	109	1354	0.00014794	5.72102e-05	2.5859	0.00971303	0.0348535	OTUD3,MUL1,ST6GALNAC3,RBBP5,B3GALNT2,LTBP1,GGCX,ST6GAL2,TTL,LYPD6B,NUP35,BARD1,B3GNT7,SUMF1,XPC,RFT1,ACTR8,ASB14,ARF4,SEC22A,RPN1,A4GNT,MUC4,UBXN7,SENP5,SPON2,SRD5A3,NUP54,UIMC1,RAB24,HLA-A,HLA-B,C4A,MDGA1,CUL7,SLC17A5,MANEA,VNN1,RAB32,C1GALT1,NUPL2,SUMF2,MUC17,COPG2,WRN,RAB2A,SBSPON,PSCA,LY6K,DDX58,B4GALT1,GNE,GCNT1,PSMB7,ADAMTS13,TNKS2,BTRC,METTL10,PSMD13,CD59,PSMC3,RAB38,TRAPPC4,TECTA,NFRKB,PE…
30630	Apolipoprotein A	NA	Blood_biochemistry	Colon_Transverse	Reactome	Post-translational protein phosphorylation	6	107	4.17974e-05	1.35403e-05	3.08688	0.00202288	0.00915415	LTBP1,C4A,DNAJC3,ADAM10,MFGE8,MBTPS1
30630	Apolipoprotein A	NA	Blood_biochemistry	Colon_Transverse	Reactome	Processing of DNA double-strand break ends	10	81	-4.5264e-05	1.75124e-05	-2.58469	0.00974717	0.0348535	BARD1,RFC4,UIMC1,WRN,DNA2,TIPIN,TOP3A,BRIP1,SUMO2,UBA52
30630	Apolipoprotein A	NA	Blood_biochemistry	Colon_Transverse	Reactome	RA biosynthesis pathway	2	22	2.20947e-05	7.82782e-06	2.82259	0.00476403	0.0193847	DHRS9,ALDH8A1
30630	Apolipoprotein A	NA	Blood_biochemistry	Colon_Transverse	Reactome	RAF activation	3	25	-6.92819e-05	9.56363e-06	-7.24431	4.35723e-13	2.53184e-11	PPP2R5D,MARK3,YWHAB
30630	Apolipoprotein A	NA	Blood_biochemistry	Colon_Transverse	Reactome	RAF/MAP kinase cascade	20	239	-0.000187934	2.47739e-05	-7.58598	3.30948e-14	2.73363e-12	JAK1,RASGRP3,EGF,RANBP9,PPP2R5D,GFRA2,FGF17,DUSP4,PSMB7,PSMD13,PSMC3,SPTB,MARK3,SPTBN5,IQGAP1,ITGB3,PSMC5,UBA52,RASGRP4,YWHAB
30630	Apolipoprotein A	NA	Blood_biochemistry	Colon_Transverse	Reactome	RHO GTPase Effectors	23	265	-0.000105151	2.65028e-05	-3.96753	7.26383e-05	0.000499994	ITGB3BP,PKN2,ARPC5,NSL1,H3F3A,DVL3,PAK2,CENPU,CTNNA1,SPDL1,PPP2R5D,CENPQ,RAC1,YWHAZ,CENPP,RHOD,NUP107,KLC1,BUB1B,IQGAP1,DYNLL2,NUP85,YWHAB
30630	Apolipoprotein A	NA	Blood_biochemistry	Colon_Transverse	Reactome	RHO GTPases Activate Formins	14	121	-9.47081e-05	2.07094e-05	-4.5732	4.80536e-06	4.66968e-05	ITGB3BP,NSL1,DVL3,CENPU,SPDL1,PPP2R5D,CENPQ,RAC1,CENPP,RHOD,NUP107,BUB1B,DYNLL2,NUP85
30630	Apolipoprotein A	NA	Blood_biochemistry	Colon_Transverse	Reactome	RHO GTPases Activate WASPs and WAVEs	2	36	-4.63193e-05	7.81418e-06	-5.92759	3.07752e-09	7.26294e-08	ARPC5,RAC1
30630	Apolipoprotein A	NA	Blood_biochemistry	Colon_Transverse	Reactome	RHO GTPases activate IQGAPs	3	11	-5.43374e-05	9.58478e-06	-5.66913	1.43658e-08	3.04261e-07	CTNNA1,RAC1,IQGAP1
30630	Apolipoprotein A	NA	Blood_biochemistry	Colon_Transverse	Reactome	RHO GTPases activate KTN1	2	11	-4.66481e-05	7.80183e-06	-5.97912	2.24607e-09	5.79767e-08	RAC1,KLC1
30630	Apolipoprotein A	NA	Blood_biochemistry	Colon_Transverse	Reactome	RHO GTPases activate PKNs	5	63	-4.6467e-05	1.23607e-05	-3.75924	0.000170462	0.00103531	PKN2,H3F3A,RAC1,YWHAZ,YWHAB
30630	Apolipoprotein A	NA	Blood_biochemistry	Colon_Transverse	Reactome	RMTs methylate histone arginines	4	49	4.26121e-05	1.10854e-05	3.84397	0.000121085	0.000781377	PRMT6,PRMT7,SMARCA4,SMARCB1
30630	Apolipoprotein A	NA	Blood_biochemistry	Colon_Transverse	Reactome	RNA Polymerase I Transcription Termination	9	33	-4.46299e-05	1.66093e-05	-2.68704	0.00720914	0.0271833	TAF1B,POLR1A,POLR1B,ERCC3,CDK7,POLR2L,GTF2H1,POLR1D,TAF1C
30630	Apolipoprotein A	NA	Blood_biochemistry	Colon_Transverse	Reactome	RNA Polymerase II Transcription	145	1256	-0.000189444	6.38407e-05	-2.96744	0.00300315	0.0128832	ZNF436,MEAF6,ZFP69,CDC7,PRMT6,RBBP5,H3F3A,ZNF678,ZNF669,ZNF124,ZNF496,RRM2,NRBP1,COX7A2L,MSH2,ZNF514,STEAP3,ERCC3,IWS1,BARD1,ZNF589,ZNF717,GSK3B,EAF2,RFC4,ZNF718,ZNF721,CNOT6L,SLC38A9,SETD9,CDK7,CNOT8,MSX2,PRELID1,ZNF184,ZKSCAN3,NOTCH4,MED20,PMS2,ZNF680,ZNF273,ZNF786,WRN,YWHAZ,RRM2B,ZNF696,CPSF1,ZNF34,ZNF517,PSMB7,ZNF79,TSC1,SURF1,ZNF33A,ZNF33B,DNA2,TCF7L2,PSMD13,POLR2L,ZNF215,GTF2H1,SPI1,PSMC3,I…
30630	Apolipoprotein A	NA	Blood_biochemistry	Colon_Transverse	Reactome	RNA polymerase II transcribes snRNA genes	6	81	-4.81544e-05	1.35541e-05	-3.55274	0.000381298	0.00204515	CDK7,POLR2L,INTS4,SP1,SNAPC5,SUPT4H1
30630	Apolipoprotein A	NA	Blood_biochemistry	Colon_Transverse	Reactome	RUNX1 regulates transcription of genes involved in differentiation of HSCs	8	99	-0.0001225	1.45489e-05	-8.41983	3.78721e-17	1.04274e-14	H3F3A,CDK7,PSMB7,PSMD13,SPI1,PSMC3,PSMC5,UBA52
30630	Apolipoprotein A	NA	Blood_biochemistry	Colon_Transverse	Reactome	Receptor Mediated Mitophagy	2	11	-4.59507e-05	7.83732e-06	-5.86306	4.5491e-09	1.04377e-07	CSNK2A1,MAP1LC3A
30630	Apolipoprotein A	NA	Blood_biochemistry	Colon_Transverse	Reactome	Regulation of APC/C activators between G1/S and early anaphase	10	80	-6.24602e-05	1.74767e-05	-3.57391	0.000351753	0.001899	ANAPC4,CDC26,PSMB7,BTRC,PSMD13,PSMC3,CDC16,BUB1B,PSMC5,UBA52
30630	Apolipoprotein A	NA	Blood_biochemistry	Colon_Transverse	Reactome	Regulation of Complement cascade	7	127	6.80529e-05	1.44664e-05	4.70421	2.54973e-06	2.6001e-05	CFHR3,CPN2,C4A,CD59,IGHV1-69,IGHV2-70,IGLV4-60
30630	Apolipoprotein A	NA	Blood_biochemistry	Colon_Transverse	Reactome	Regulation of Glucokinase by Glucokinase Regulatory Protein	6	31	3.74396e-05	1.35341e-05	2.76631	0.00566979	0.0224079	NUP35,NUP54,NUPL2,NUP107,NUP85,NUP50
30630	Apolipoprotein A	NA	Blood_biochemistry	Colon_Transverse	Reactome	Regulation of Insulin-like Growth Factor (IGF) transport and uptake by Insulin-like Growth Factor Binding Proteins (IGFBPs)	7	124	5.63771e-05	1.46287e-05	3.85388	0.000116285	0.000758062	LTBP1,C4A,DNAJC3,ADAM10,MFGE8,IGFALS,MBTPS1
30630	Apolipoprotein A	NA	Blood_biochemistry	Colon_Transverse	Reactome	Regulation of PTEN stability and activity	9	69	-5.67811e-05	1.65711e-05	-3.42652	0.000611446	0.00313698	OTUD3,TRIM27,PSMB7,TNKS2,PSMD13,PSMC3,PSMC5,UBA52,CSNK2A1
30630	Apolipoprotein A	NA	Blood_biochemistry	Colon_Transverse	Reactome	Regulation of activated PAK-2p34 by proteasome mediated degradation	6	50	-7.35359e-05	1.35368e-05	-5.43231	5.56739e-08	8.67672e-07	PAK2,PSMB7,PSMD13,PSMC3,PSMC5,UBA52
30630	Apolipoprotein A	NA	Blood_biochemistry	Colon_Transverse	Reactome	Regulation of cholesterol biosynthesis by SREBP (SREBF)	5	60	-3.66868e-05	1.23661e-05	-2.96671	0.00301025	0.0128832	NFYC,NFYA,SP1,MBTPS1,NCOA6
30630	Apolipoprotein A	NA	Blood_biochemistry	Colon_Transverse	Reactome	Regulation of expression of SLITs and ROBOs	24	173	-0.000100968	2.7026e-05	-3.73594	0.000187051	0.00111959	LHX4,RPL37A,RPSA,RPL9,RPS23,RPS18,RPS10,RPL10A,RPL8,PSMB7,RPL12,PSMD13,PSMC3,ROBO3,RPS26,RPL36AL,RPS27L,RPL13,PSMC5,RPS28,UBA52,RPS9,RPL28,RPS5
30630	Apolipoprotein A	NA	Blood_biochemistry	Colon_Transverse	Reactome	Regulation of mRNA stability by proteins that bind AU-rich elements	10	89	-7.56668e-05	1.74755e-05	-4.32989	1.49236e-05	0.000122153	EXOSC7,YWHAZ,PSMB7,PSMD13,PSMC3,EXOSC6,PSMC5,PRKCA,UBA52,YWHAB
30630	Apolipoprotein A	NA	Blood_biochemistry	Colon_Transverse	Reactome	Regulation of ornithine decarboxylase (ODC)	4	51	-5.98146e-05	1.1058e-05	-5.40916	6.33703e-08	9.34711e-07	PSMB7,PSMD13,PSMC3,PSMC5
30630	Apolipoprotein A	NA	Blood_biochemistry	Colon_Transverse	Reactome	Respiratory electron transport	10	101	-6.29144e-05	1.75045e-05	-3.59418	0.000325464	0.0018288	COX7A2L,NDUFA10,ACAD9,NDUFB2,SURF1,COX16,TRAP1,SCO1,COX11,NDUFV3
30630	Apolipoprotein A	NA	Blood_biochemistry	Colon_Transverse	Reactome	Respiratory electron transport, ATP synthesis by chemiosmotic coupling, and heat production by uncoupling proteins.	15	124	-7.93986e-05	2.14421e-05	-3.70293	0.000213167	0.00124753	COX7A2L,NDUFA10,ACAD9,SLC25A27,NDUFB2,SURF1,ATP5G2,ATP5S,COX16,TRAP1,SCO1,COX11,ATP5H,ATP5E,NDUFV3
30630	Apolipoprotein A	NA	Blood_biochemistry	Colon_Transverse	Reactome	Retrograde transport at the Trans-Golgi-Network	8	49	4.34032e-05	1.56352e-05	2.77599	0.0055037	0.021856	GOLGA1,M6PR,COG6,COG8,VPS53,NAPG,NAPB,SYS1
30630	Apolipoprotein A	NA	Blood_biochemistry	Colon_Transverse	Reactome	Rho GTPase cycle	16	141	-8.97888e-05	2.21372e-05	-4.05602	4.9928e-05	0.000355522	ARHGEF19,ARHGEF11,FAM13B,RAC1,ARHGEF35,ARHGAP22,ARHGAP1,RHOD,A2M,ARHGEF7,MYO9A,ARHGDIG,RHOT1,MYO9B,ITSN1,BCR
30630	Apolipoprotein A	NA	Blood_biochemistry	Colon_Transverse	Reactome	SEMA3A-Plexin repulsion signaling by inhibiting Integrin adhesion	2	14	-4.49817e-05	7.81796e-06	-5.75364	8.7428e-09	1.90041e-07	PLXNA2,RAC1
30630	Apolipoprotein A	NA	Blood_biochemistry	Colon_Transverse	Reactome	SMAD2/SMAD3:SMAD4 heterotrimer regulates transcription	2	32	-3.17266e-05	7.82098e-06	-4.0566	4.9805e-05	0.000355522	SP1,UBA52
30630	Apolipoprotein A	NA	Blood_biochemistry	Colon_Transverse	Reactome	SUMOylation	11	119	6.14705e-05	1.87645e-05	3.27589	0.00105341	0.00505882	NUP35,XPC,SENP5,NUP54,NUPL2,WRN,NUP107,SUMO2,NUP85,PIAS2,NUP50
30630	Apolipoprotein A	NA	Blood_biochemistry	Colon_Transverse	Reactome	SUMOylation of DNA damage response and repair proteins	10	76	6.97516e-05	1.79424e-05	3.88754	0.000101288	0.000685773	NUP35,XPC,NUP54,NUPL2,WRN,NUP107,SUMO2,NUP85,PIAS2,NUP50
30630	Apolipoprotein A	NA	Blood_biochemistry	Colon_Transverse	Reactome	SUMOylation of chromatin organization proteins	8	57	5.78831e-05	1.61854e-05	3.57624	0.000348623	0.00189449	NUP35,NUP54,NUPL2,NUP107,SUMO2,NUP85,PIAS2,NUP50
30630	Apolipoprotein A	NA	Blood_biochemistry	Colon_Transverse	Reactome	Sema3A PAK dependent Axon repulsion	3	16	-5.70328e-05	9.58262e-06	-5.95169	2.65689e-09	6.45468e-08	PLXNA2,PAK2,RAC1
30630	Apolipoprotein A	NA	Blood_biochemistry	Colon_Transverse	Reactome	Sema4D in semaphorin signaling	2	24	-5.75367e-05	7.82205e-06	-7.35571	1.90418e-13	1.20989e-11	ARHGEF11,RAC1
30630	Apolipoprotein A	NA	Blood_biochemistry	Colon_Transverse	Reactome	Separation of Sister Chromatids	19	171	-9.66541e-05	2.4092e-05	-4.01187	6.02537e-05	0.000418231	ITGB3BP,NSL1,ANAPC4,CENPU,SPDL1,PPP2R5D,CENPQ,CENPP,CDC26,PSMB7,PSMD13,PSMC3,NUP107,CDC16,BUB1B,DYNLL2,PSMC5,NUP85,UBA52
30630	Apolipoprotein A	NA	Blood_biochemistry	Colon_Transverse	Reactome	Signal Transduction	188	2705	-0.000346117	7.57296e-05	-4.57043	4.86915e-06	4.67665e-05	GNB1,CASP9,ARHGEF19,OTUD3,EDN2,MKNK1,EPS15,ITGB3BP,JAK1,GNG12,PKN2,PIP5K1A,IL6R,ARHGEF11,RGS5,XCL2,ARPC5,RBBP5,NSL1,H3F3A,AGT,PLB1,RASGRP3,OXER1,ATP6V1E2,RTN4,ADRA2B,GPR17,PTPN18,DHRS9,PDE11A,CASP8,NMUR1,GPR35,GRM2,IFT57,POGLUT1,GSK3B,ADCY5,IFT122,DVL3,AP2M1,RTP4,PAK2,GRK4,RGS12,HGFAC,CNGA1,REST,GNRHR,CNOT6L,METAP1,EGF,TRPC3,SPRY1,PPID,CENPU,CYP4V2,SLC38A9,PDE8B,ZFYVE16,REEP5,FAM13B,CTNNA1,SPDL1,…
30630	Apolipoprotein A	NA	Blood_biochemistry	Colon_Transverse	Reactome	Signal transduction by L1	3	21	-6.83968e-05	9.57119e-06	-7.14611	8.94775e-13	4.61928e-11	RAC1,ITGB3,CSNK2A1
30630	Apolipoprotein A	NA	Blood_biochemistry	Colon_Transverse	Reactome	Signaling by Hippo	2	20	-1.98704e-05	7.584e-06	-2.62004	0.00879246	0.0319308	YWHAB,STK4
30630	Apolipoprotein A	NA	Blood_biochemistry	Colon_Transverse	Reactome	Signaling by Insulin receptor	4	75	-3.34412e-05	1.10634e-05	-3.02268	0.00250571	0.0110091	ATP6V1E2,FGF17,ATP6V0A2,ATP6V1D
30630	Apolipoprotein A	NA	Blood_biochemistry	Colon_Transverse	Reactome	Signaling by Interleukins	30	454	-0.000108217	3.02457e-05	-3.57794	0.000346365	0.00189449	JAK1,IL6R,IL1R1,IL1RN,PTPN18,IL17RB,PAK2,IRF4,PPP2R5D,TCP1,DUSP4,YWHAZ,CNTFR,PSMB7,BTRC,GSTO1,PSMD13,PTPN5,PSMC3,ATF1,STX4,CRK,CCL4,PSMC5,FCER2,SMARCA4,UBA52,ITGB2,IL17RA,CRKL
30630	Apolipoprotein A	NA	Blood_biochemistry	Colon_Transverse	Reactome	Signaling by MET	8	67	-4.53883e-05	1.56433e-05	-2.90146	0.00371461	0.0154963	EPS15,HGFAC,RANBP9,RAC1,CRK,GGA3,UBA52,CRKL
30630	Apolipoprotein A	NA	Blood_biochemistry	Colon_Transverse	Reactome	Signaling by NTRKs	10	94	-7.74146e-05	1.75026e-05	-4.42303	9.73607e-06	8.46526e-05	AP2M1,PPP2R5D,RAC1,DUSP4,DNM1,ATF1,CRK,YWHAB,CRKL,MAPK12
30630	Apolipoprotein A	NA	Blood_biochemistry	Colon_Transverse	Reactome	Signaling by Non-Receptor Tyrosine Kinases	5	55	-3.27719e-05	1.23713e-05	-2.64903	0.00807286	0.0296364	EGF,KHDRBS2,RAC1,CRK,UBA52
30630	Apolipoprotein A	NA	Blood_biochemistry	Colon_Transverse	Reactome	Signaling by ROBO receptors	30	219	-0.000147731	3.0214e-05	-4.8895	1.01145e-06	1.16035e-05	LHX4,RPL37A,RPSA,PAK2,RPL9,RPS23,RPS18,RPS10,RPL10A,RAC1,RPL8,PSMB7,RPL12,PSMD13,PSMC3,ROBO3,RPS26,RPL36AL,RPS27L,RPL13,PSMC5,PRKCA,RPS28,MYO9B,UBA52,PAK4,RPS9,RPL28,RPS5,FLRT3
30630	Apolipoprotein A	NA	Blood_biochemistry	Colon_Transverse	Reactome	Signaling by Receptor Tyrosine Kinases	34	434	-0.000170886	3.22081e-05	-5.30569	1.12332e-07	1.57265e-06	MKNK1,EPS15,ATP6V1E2,PTPN18,AP2M1,PAK2,HGFAC,EGF,SPRY1,CTNNA1,RANBP9,ITPR3,PPP2R5D,COL9A1,RAC1,FGF17,DUSP4,DNM1,POLR2L,PGR,ATF1,ATP6V0A2,ARHGEF7,ATP6V1D,ADAM10,CRK,ITGB3,PRKCA,GGA3,UBA52,FLRT3,YWHAB,CRKL,MAPK12
30630	Apolipoprotein A	NA	Blood_biochemistry	Colon_Transverse	Reactome	Signaling by Retinoic Acid	3	43	2.70141e-05	9.59255e-06	2.81615	0.00486061	0.0196807	DHRS9,ALDH8A1,PDHX
30630	Apolipoprotein A	NA	Blood_biochemistry	Colon_Transverse	Reactome	Signaling by Rho GTPases	37	396	-0.000146573	3.35244e-05	-4.37213	1.23084e-05	0.000103742	ARHGEF19,ITGB3BP,PKN2,ARHGEF11,ARPC5,NSL1,H3F3A,DVL3,PAK2,CENPU,FAM13B,CTNNA1,SPDL1,PPP2R5D,CENPQ,RAC1,ARHGEF35,YWHAZ,CENPP,ARHGAP22,ARHGAP1,RHOD,A2M,NUP107,ARHGEF7,KLC1,BUB1B,MYO9A,IQGAP1,ARHGDIG,RHOT1,DYNLL2,NUP85,MYO9B,YWHAB,ITSN1,BCR
30630	Apolipoprotein A	NA	Blood_biochemistry	Colon_Transverse	Reactome	Signaling by SCF-KIT	2	43	-4.40231e-05	7.78889e-06	-5.65205	1.58696e-08	3.27707e-07	RAC1,PRKCA
30630	Apolipoprotein A	NA	Blood_biochemistry	Colon_Transverse	Reactome	Signaling by WNT	30	299	-0.00017588	3.03648e-05	-5.79222	6.95316e-09	1.55225e-07	GNB1,GNG12,RBBP5,H3F3A,GSK3B,DVL3,AP2M1,ITPR3,PPP2R5D,RAC1,YWHAZ,PSMB7,TNKS2,BTRC,TCF7L2,PSMD13,PSMC3,VPS29,GNG2,GNB5,PYGO1,WNT3,PSMC5,PRKCA,TNRC6C,SMARCA4,UBA52,CSNK2A1,RSPO4,PLCB1
30630	Apolipoprotein A	NA	Blood_biochemistry	Colon_Transverse	Reactome	Signaling by the B Cell Receptor (BCR)	12	180	-8.6582e-05	1.90499e-05	-4.545	5.49578e-06	5.15854e-05	RASGRP3,ITPR3,PSMB7,PIK3AP1,BTRC,PSMD13,PSMC3,IGHV1-69,IGHV2-70,NFATC3,PSMC5,UBA52
30630	Apolipoprotein A	NA	Blood_biochemistry	Colon_Transverse	Reactome	Sulfur amino acid metabolism	6	26	-4.94255e-05	1.3525e-05	-3.65439	0.000257841	0.0014688	CDO1,APIP,SUOX,GOT2,MRI1,MPST
30630	Apolipoprotein A	NA	Blood_biochemistry	Colon_Transverse	Reactome	Synthesis of glycosylphosphatidylinositol (GPI)	3	18	2.74974e-05	9.58949e-06	2.86745	0.0041382	0.0170908	PIGB,PIGN,PIGP
30630	Apolipoprotein A	NA	Blood_biochemistry	Colon_Transverse	Reactome	TCF dependent signaling in response to WNT	19	203	-0.000131091	2.40745e-05	-5.44523	5.17815e-08	8.25848e-07	RBBP5,H3F3A,GSK3B,DVL3,PPP2R5D,YWHAZ,PSMB7,TNKS2,BTRC,TCF7L2,PSMD13,PSMC3,PYGO1,WNT3,PSMC5,SMARCA4,UBA52,CSNK2A1,RSPO4
30630	Apolipoprotein A	NA	Blood_biochemistry	Colon_Transverse	Reactome	TCR signaling	18	123	-7.46983e-05	2.18394e-05	-3.42034	0.000625509	0.00318932	PTPN22,PAK2,HLA-DRB5,HLA-DRB1,HLA-DQA1,HLA-DQB1,HLA-DQA2,HLA-DQB2,HLA-DPA1,HLA-DPB1,PSMB7,BTRC,PSMD13,PSMC3,CD3D,CD3G,PSMC5,UBA52
30630	Apolipoprotein A	NA	Blood_biochemistry	Colon_Transverse	Reactome	TNFR2 non-canonical NF-kB pathway	7	101	-7.45687e-05	1.4609e-05	-5.1043	3.3223e-07	4.28785e-06	TNFSF15,PSMB7,BTRC,PSMD13,PSMC3,PSMC5,UBA52
30630	Apolipoprotein A	NA	Blood_biochemistry	Colon_Transverse	Reactome	Termination of translesion DNA synthesis	6	32	5.00388e-05	1.35634e-05	3.68924	0.000224963	0.00129944	POLE4,UBA7,RFC4,USP10,POLI,UBA52
30630	Apolipoprotein A	NA	Blood_biochemistry	Colon_Transverse	Reactome	The canonical retinoid cycle in rods (twilight vision)	3	23	3.64143e-05	9.58298e-06	3.7999	0.000144787	0.000899201	DHRS9,CYP4V2,HSD17B1
30630	Apolipoprotein A	NA	Blood_biochemistry	Colon_Transverse	Reactome	The citric acid (TCA) cycle and respiratory electron transport	21	174	-9.1919e-05	2.53213e-05	-3.63011	0.000283351	0.00160307	MPC2,COX7A2L,NDUFA10,ACAD9,SLC25A27,NDUFB2,SURF1,LDHC,PDHX,ATP5G2,SUCLA2,ATP5S,COX16,IDH2,HAGH,TRAP1,SCO1,COX11,ATP5H,ATP5E,NDUFV3
30630	Apolipoprotein A	NA	Blood_biochemistry	Colon_Transverse	Reactome	The role of Nef in HIV-1 replication and disease pathogenesis	5	29	-8.63229e-05	1.23832e-05	-6.97096	3.15451e-12	1.37138e-10	AP2M1,PAK2,HLA-A,RAC1,AP1S1
30630	Apolipoprotein A	NA	Blood_biochemistry	Colon_Transverse	Reactome	Toll-Like Receptors Cascades	11	154	-6.44809e-05	1.83576e-05	-3.5125	0.000443984	0.00233586	CTSS,CASP8,DHX36,PPP2R5D,DUSP4,DNM1,BTRC,UNC93B1,ATF1,UBA52,ITGB2
30630	Apolipoprotein A	NA	Blood_biochemistry	Colon_Transverse	Reactome	Trafficking and processing of endosomal TLR	2	13	-5.40888e-05	7.80863e-06	-6.92679	4.31377e-12	1.69675e-10	CTSS,UNC93B1
30630	Apolipoprotein A	NA	Blood_biochemistry	Colon_Transverse	Reactome	Transcriptional Regulation by TP53	38	369	-9.18078e-05	3.40335e-05	-2.69757	0.00698516	0.0264667	MEAF6,COX7A2L,MSH2,STEAP3,ERCC3,BARD1,RFC4,CNOT6L,SLC38A9,SETD9,CDK7,CNOT8,PRELID1,PMS2,WRN,YWHAZ,RRM2B,TSC1,SURF1,DNA2,POLR2L,GTF2H1,ZNF385A,TRIAP1,COX16,RBL2,CNOT1,SCO1,TOP3A,COX11,SUPT4H1,BRIP1,TNRC6C,CTDP1,UBA52,CSNK2A1,YWHAB,NELFCD
30630	Apolipoprotein A	NA	Blood_biochemistry	Colon_Transverse	Reactome	Transcriptional activity of SMAD2/SMAD3:SMAD4 heterotrimer	3	44	-3.68676e-05	9.56777e-06	-3.85331	0.000116554	0.000758062	SP1,NEDD4L,UBA52
30630	Apolipoprotein A	NA	Blood_biochemistry	Colon_Transverse	Reactome	Transcriptional regulation by RUNX1	15	218	-0.00014059	2.06054e-05	-6.82296	8.93581e-12	3.35499e-10	PRMT6,RBBP5,H3F3A,CDK7,PSMB7,PSMD13,SPI1,PSMC3,PSMC5,TNRC6C,SMARCA4,UBA52,CSNK2A1,CLDN5,SMARCB1
30630	Apolipoprotein A	NA	Blood_biochemistry	Colon_Transverse	Reactome	Transcriptional regulation by RUNX3	6	96	-6.58932e-05	1.35266e-05	-4.87136	1.10889e-06	1.25471e-05	PSMB7,TCF7L2,PSMD13,PSMC3,PSMC5,UBA52
30630	Apolipoprotein A	NA	Blood_biochemistry	Colon_Transverse	Reactome	Transcriptional regulation of white adipocyte differentiation	7	88	-7.63664e-05	1.46238e-05	-5.22207	1.77056e-07	2.3214e-06	MED20,MED19,MED17,MED24,MED16,NCOA6,MED15
30630	Apolipoprotein A	NA	Blood_biochemistry	Colon_Transverse	Reactome	Transferrin endocytosis and recycling	5	31	-3.37404e-05	1.2355e-05	-2.73091	0.00631635	0.0243799	ATP6V1E2,STEAP3,STEAP2,ATP6V0A2,ATP6V1D
30630	Apolipoprotein A	NA	Blood_biochemistry	Colon_Transverse	Reactome	Translocation of GLUT4 to the plasma membrane	9	51	-9.25037e-05	1.66409e-05	-5.55882	2.71845e-08	4.98986e-07	TBC1D1,EXOC1,EXOC3,EXOC2,RAC1,YWHAZ,TBC1D4,STX4,YWHAB
30630	Apolipoprotein A	NA	Blood_biochemistry	Colon_Transverse	Reactome	Transport of Mature mRNA derived from an Intron-Containing Transcript	9	73	5.36113e-05	1.65984e-05	3.22992	0.00123841	0.00584527	NUP35,NUP54,NUPL2,NUP107,NUP85,U2AF1L4,NXT1,THOC5,NUP50
30630	Apolipoprotein A	NA	Blood_biochemistry	Colon_Transverse	Reactome	Ub-specific processing proteases	11	205	-4.87611e-05	1.83412e-05	-2.65856	0.00784794	0.0289393	MUL1,DDX58,PSMB7,TNKS2,PSMD13,PSMC3,USP10,RHOT1,PSMC5,USP14,UBA52
30630	Apolipoprotein A	NA	Blood_biochemistry	Colon_Transverse	Reactome	Unwinding of DNA	2	12	2.13727e-05	7.8217e-06	2.73249	0.00628622	0.0243776	MCM7,MCM8
30630	Apolipoprotein A	NA	Blood_biochemistry	Colon_Transverse	Reactome	VEGFA-VEGFR2 Pathway	8	95	-8.52716e-05	1.56619e-05	-5.44451	5.19904e-08	8.25848e-07	PAK2,CTNNA1,ITPR3,RAC1,CRK,ITGB3,PRKCA,MAPK12
30630	Apolipoprotein A	NA	Blood_biochemistry	Colon_Transverse	Reactome	VEGFR2 mediated vascular permeability	3	27	-6.94811e-05	9.60079e-06	-7.23702	4.59777e-13	2.53184e-11	PAK2,CTNNA1,RAC1
30630	Apolipoprotein A	NA	Blood_biochemistry	Colon_Transverse	Reactome	Vesicle-mediated transport	79	726	-0.000147028	4.82891e-05	-3.04475	0.00232898	0.0103427	NECAP2,EPS15,SGIP1,SNAPIN,ARPC5,KIF28P,COLEC11,STON1,BIN1,ARF4,SEC22A,AP2M1,TBC1D14,TBC1D1,EXOC1,EGF,EXOC3,TRAPPC13,AP3S1,BNIP1,EXOC2,TBC1D7,TPD52L1,RAB32,SYNJ2,RAC1,HIP1,AP4M1,AP1S1,COPG2,DENND2A,CHMP4C,YWHAZ,VPS28,DENND1A,GOLGA1,SLC2A8,DNM1,TOR1B,TOR1A,TSC1,KIF20B,CD59,RAB38,CD3D,CD3G,TRAPPC4,M6PR,COG6,VPS36,TBC1D4,SCFD1,SPTB,KLC1,IGHV1-69,IGHV2-70,SPTBN5,DCTN5,STX4,COG8,TRAPPC2L,VPS53,TBC1D3,S…
30630	Apolipoprotein A	NA	Blood_biochemistry	Colon_Transverse	Reactome	Vif-mediated degradation of APOBEC3G	6	55	-6.08047e-05	1.35283e-05	-4.49463	6.97172e-06	6.39849e-05	PSMB7,PSMD13,PSMC3,PSMC5,UBA52,APOBEC3G
30630	Apolipoprotein A	NA	Blood_biochemistry	Colon_Transverse	Reactome	Vpu mediated degradation of CD4	6	53	-6.43881e-05	1.35222e-05	-4.76166	1.92103e-06	2.06074e-05	PSMB7,BTRC,PSMD13,PSMC3,PSMC5,UBA52
30630	Apolipoprotein A	NA	Blood_biochemistry	Colon_Transverse	Reactome	Xenobiotics	3	23	-3.85238e-05	9.58631e-06	-4.01863	5.8553e-05	0.000413374	CYP2W1,CYP2C8,CYP2D6
30630	Apolipoprotein A	NA	Blood_biochemistry	Colon_Transverse	Reactome	p53-Dependent G1 DNA Damage Response	6	66	-7.49071e-05	1.35211e-05	-5.54002	3.02695e-08	5.43535e-07	PSMB7,PSMD13,PSMC3,ZNF385A,PSMC5,UBA52
30630	Apolipoprotein A	NA	Blood_biochemistry	Colon_Transverse	Reactome	tRNA Aminoacylation	7	42	5.67133e-05	1.4627e-05	3.8773	0.000105646	0.000709462	WARS2,LARS2,LARS,RARS,FARS2,VARS2,AARS2
30630	Apolipoprotein A	NA	Blood_biochemistry	Heart_Atrial_Appendage	Reactome	APEX1-Independent Resolution of AP Sites via the Single Nucleotide Replacement Pathway	2	7	-2.43327e-05	7.82178e-06	-3.1109	0.00186538	0.0105409	NEIL2,LIG3
30630	Apolipoprotein A	NA	Blood_biochemistry	Heart_Atrial_Appendage	Reactome	Abortive elongation of HIV-1 transcript in the absence of Tat	5	23	-3.88983e-05	1.23739e-05	-3.14358	0.0016691	0.00990331	POLR2D,POLR2H,NCBP2,POLR2I,NELFCD
30630	Apolipoprotein A	NA	Blood_biochemistry	Heart_Atrial_Appendage	Reactome	Activation of HOX genes during differentiation	7	91	-4.24212e-05	1.45938e-05	-2.9068	0.00365173	0.0179313	H3F3A,POLR2D,POLR2H,CNOT6,PCGF2,POLR2I,NCOA6
30630	Apolipoprotein A	NA	Blood_biochemistry	Heart_Atrial_Appendage	Reactome	Activation of Matrix Metalloproteinases	3	33	2.90291e-05	9.59136e-06	3.02659	0.00247349	0.0130453	CTSK,KLKB1,MMP1
30630	Apolipoprotein A	NA	Blood_biochemistry	Heart_Atrial_Appendage	Reactome	Anchoring fibril formation	2	7	2.82224e-05	7.81627e-06	3.61072	0.000305398	0.00236352	LAMC2,LAMA3
30630	Apolipoprotein A	NA	Blood_biochemistry	Heart_Atrial_Appendage	Reactome	Antigen Presentation: Folding, assembly and peptide loading of class I MHC	7	25	-6.90701e-05	1.2213e-05	-5.65544	1.55591e-08	4.2608e-07	ERAP2,HLA-G,HLA-H,HLA-A,HLA-C,HLA-B,TAPBP
30630	Apolipoprotein A	NA	Blood_biochemistry	Heart_Atrial_Appendage	Reactome	Antigen processing-Cross presentation	12	101	-7.72862e-05	1.70903e-05	-4.52222	6.12195e-06	7.92514e-05	HLA-G,HLA-H,HLA-A,HLA-C,HLA-B,TAPBP,MRC1,PSMD13,TIRAP,PSMD9,PSMA4,CYBA
30630	Apolipoprotein A	NA	Blood_biochemistry	Heart_Atrial_Appendage	Reactome	Assembly of collagen fibrils and other multimeric structures	6	58	5.24856e-05	1.35448e-05	3.87496	0.000106664	0.000949308	LAMC2,COL6A6,CTSB,PLEC,CD151,LAMA3
30630	Apolipoprotein A	NA	Blood_biochemistry	Heart_Atrial_Appendage	Reactome	Axon guidance	38	532	-0.000135045	3.41728e-05	-3.95182	7.75767e-05	0.000717458	RPS8,LAMC1,ACTR2,ARPC2,SRGAP3,RPSA,COL6A6,NCBP2,CRMP1,RPL9,GDNF,CSNK2B,RPS18,RPL10A,EZR,NRCAM,GFRA2,LYN,SDCBP,RPL8,RPS24,ABLIM1,PSMD13,HRAS,PAK1,ROBO3,PSMD9,RPL36AL,SPTBN5,RPS27L,PSMA4,RPL13,PRKCA,RPS28,PAK4,RPS9,KCNQ2,MAPK12
30630	Apolipoprotein A	NA	Blood_biochemistry	Heart_Atrial_Appendage	Reactome	Beta oxidation of decanoyl-CoA to octanoyl-CoA-CoA	3	6	-2.85466e-05	9.58139e-06	-2.97938	0.0028886	0.0150123	MECR,ACADM,ECHS1
30630	Apolipoprotein A	NA	Blood_biochemistry	Heart_Atrial_Appendage	Reactome	Beta oxidation of octanoyl-CoA to hexanoyl-CoA	2	5	-2.0429e-05	7.83326e-06	-2.60799	0.00910815	0.0381471	ACADM,ECHS1
30630	Apolipoprotein A	NA	Blood_biochemistry	Heart_Atrial_Appendage	Reactome	Beta-catenin independent WNT signaling	9	146	-8.45244e-05	1.65827e-05	-5.09715	3.4502e-07	6.82372e-06	GNB4,DVL3,PRKG2,ITPR3,PSMD13,PSMD9,PSMA4,TNRC6A,PRKCA
30630	Apolipoprotein A	NA	Blood_biochemistry	Heart_Atrial_Appendage	Reactome	Binding and Uptake of Ligands by Scavenger Receptors	2	122	-4.12355e-05	7.81156e-06	-5.27877	1.30145e-07	2.89572e-06	APOB,HPR
30630	Apolipoprotein A	NA	Blood_biochemistry	Heart_Atrial_Appendage	Reactome	Butyrophilin (BTN) family interactions	4	12	5.37773e-05	9.44985e-06	5.69081	1.26556e-08	3.60433e-07	BTNL8,BTN3A2,BTN2A2,BTN3A1
30630	Apolipoprotein A	NA	Blood_biochemistry	Heart_Atrial_Appendage	Reactome	C-type lectin receptors (CLRs)	11	144	-6.03955e-05	1.83731e-05	-3.28717	0.0010121	0.00661118	MUC20,ITPR3,LYN,PSMD13,HRAS,PAK1,PSMD9,PSMA4,PYCARD,PLCG2,ICAM3
30630	Apolipoprotein A	NA	Blood_biochemistry	Heart_Atrial_Appendage	Reactome	CLEC7A (Dectin-1) signaling	6	100	-4.07689e-05	1.35417e-05	-3.01063	0.00260729	0.0136499	ITPR3,PSMD13,PSMD9,PSMA4,PYCARD,PLCG2
30630	Apolipoprotein A	NA	Blood_biochemistry	Heart_Atrial_Appendage	Reactome	Ca2+ pathway	5	62	-5.98452e-05	1.23571e-05	-4.84298	1.27974e-06	2.02484e-05	GNB4,PRKG2,ITPR3,TNRC6A,PRKCA
30630	Apolipoprotein A	NA	Blood_biochemistry	Heart_Atrial_Appendage	Reactome	Cap-dependent Translation Initiation	15	120	-7.23852e-05	2.14133e-05	-3.38038	0.000723952	0.0050044	RPS8,RPSA,RPL9,RPS18,RPL10A,RPL8,RPS24,EIF4B,EIF2B1,RPL36AL,EIF2B2,RPS27L,RPL13,RPS28,RPS9
30630	Apolipoprotein A	NA	Blood_biochemistry	Heart_Atrial_Appendage	Reactome	Cargo recognition for clathrin-mediated endocytosis	4	99	-3.00592e-05	1.10676e-05	-2.71596	0.00660881	0.0292265	VAMP4,APOB,SLC2A8,STAM
30630	Apolipoprotein A	NA	Blood_biochemistry	Heart_Atrial_Appendage	Reactome	Cell junction organization	10	88	5.64653e-05	1.75117e-05	3.22443	0.00126238	0.00788248	LAMC2,LIMS2,SDK1,PLEC,RSU1,CD151,CDH13,LAMA3,CDH2,PVR
30630	Apolipoprotein A	NA	Blood_biochemistry	Heart_Atrial_Appendage	Reactome	Cellular responses to external stimuli	32	470	-9.60766e-05	3.13139e-05	-3.06818	0.0021539	0.0117465	GPX7,ATG4C,H3F3A,NUP133,HIGD1A,LIMD1,MAPKAPK3,ATG10,GPX3,MRPL18,NUPL2,CHMP4C,NBN,CCNE2,NUDT2,CDC26,NUP188,HSPA12A,PSMD13,CAT,PHC1,NUP107,PSMD9,CDC16,PSMA4,TNRC6A,CYBA,NUP85,CBX8,WDR45B,MAP1LC3A,MTMR3
30630	Apolipoprotein A	NA	Blood_biochemistry	Heart_Atrial_Appendage	Reactome	Chromatin modifying enzymes	10	241	6.74885e-05	1.74644e-05	3.86434	0.000111413	0.000979333	DR1,KAT2B,KDM1B,ELP3,TAF6L,YEATS4,KAT8,PRMT7,TADA2A,SMARCB1
30630	Apolipoprotein A	NA	Blood_biochemistry	Heart_Atrial_Appendage	Reactome	Chylomicron remodeling	2	10	-7.61801e-05	7.82488e-06	-9.73562	2.14196e-22	5.0836e-20	APOB,GPIHBP1
30630	Apolipoprotein A	NA	Blood_biochemistry	Heart_Atrial_Appendage	Reactome	Circadian Clock	3	73	-3.87205e-05	9.58468e-06	-4.03984	5.35022e-05	0.00052183	MEF2D,NCOA6,PPARA
30630	Apolipoprotein A	NA	Blood_biochemistry	Heart_Atrial_Appendage	Reactome	Collagen degradation	5	40	5.66806e-05	1.24033e-05	4.56979	4.88411e-06	6.68748e-05	CTSK,COL23A1,CTSB,COL13A1,MMP1
30630	Apolipoprotein A	NA	Blood_biochemistry	Heart_Atrial_Appendage	Reactome	Collagen formation	8	90	6.59e-05	1.56614e-05	4.20779	2.57957e-05	0.000266182	LAMC2,COL6A6,COL23A1,CTSB,PLEC,COL13A1,CD151,LAMA3
30630	Apolipoprotein A	NA	Blood_biochemistry	Heart_Atrial_Appendage	Reactome	Complement cascade	6	138	8.71416e-05	1.33273e-05	6.53857	6.22112e-11	3.40726e-09	CFHR3,CFHR1,PROS1,C4A,COLEC10,CD59
30630	Apolipoprotein A	NA	Blood_biochemistry	Heart_Atrial_Appendage	Reactome	Condensation of Prometaphase Chromosomes	2	11	-3.48325e-05	7.8083e-06	-4.46095	8.16268e-06	0.000100204	CSNK2B,SMC2
30630	Apolipoprotein A	NA	Blood_biochemistry	Heart_Atrial_Appendage	Reactome	Constitutive Signaling by AKT1 E17K in Cancer	2	25	-4.02682e-05	7.81292e-06	-5.15406	2.55076e-07	5.18898e-06	CASP9,RPS6KB2
30630	Apolipoprotein A	NA	Blood_biochemistry	Heart_Atrial_Appendage	Reactome	Cooperation of PDCL (PhLP1) and TRiC/CCT in G-protein beta folding	3	42	-4.68038e-05	9.55139e-06	-4.90021	9.57874e-07	1.62382e-05	GNB4,CSNK2B,CCT6B
30630	Apolipoprotein A	NA	Blood_biochemistry	Heart_Atrial_Appendage	Reactome	Cristae formation	7	31	-4.16336e-05	1.45983e-05	-2.85194	0.00434559	0.021048	MINOS1,IMMT,ATP5J2,ATP5C1,ATP5G2,ATP5S,SAMM50
30630	Apolipoprotein A	NA	Blood_biochemistry	Heart_Atrial_Appendage	Reactome	DAG and IP3 signaling	5	32	-4.02926e-05	1.23749e-05	-3.25599	0.00113009	0.00724889	ADCY5,CAMK4,ITPR3,PRKCA,PRKAR1A
30630	Apolipoprotein A	NA	Blood_biochemistry	Heart_Atrial_Appendage	Reactome	DAP12 interactions	7	44	-9.02585e-05	1.34326e-05	-6.71934	1.82883e-11	1.18375e-09	HLA-C,HLA-B,HRAS,KLRD1,PLCG2,SIGLEC16,SIRPB1
30630	Apolipoprotein A	NA	Blood_biochemistry	Heart_Atrial_Appendage	Reactome	DNA Damage Recognition in GG-NER	3	38	3.12098e-05	9.57211e-06	3.2605	0.0011123	0.00719962	ACTR8,NFRKB,INO80E
30630	Apolipoprotein A	NA	Blood_biochemistry	Heart_Atrial_Appendage	Reactome	Defective B3GALTL causes Peters-plus syndrome (PpS)	3	37	-2.75751e-05	9.58275e-06	-2.87758	0.0040077	0.0195444	THSD7B,SSPO,SPON1
30630	Apolipoprotein A	NA	Blood_biochemistry	Heart_Atrial_Appendage	Reactome	Defects in cobalamin (B12) metabolism	2	11	-2.1177e-05	7.82584e-06	-2.70603	0.0068096	0.029745	MMACHC,TCN2
30630	Apolipoprotein A	NA	Blood_biochemistry	Heart_Atrial_Appendage	Reactome	Degradation of the extracellular matrix	12	111	0.000143719	1.85953e-05	7.72877	1.08932e-14	1.10799e-12	CTSK,LAMC1,LAMC2,CAPN9,KLKB1,COL23A1,CTSB,COL13A1,CAPN1,MMP1,LAMA3,CAPN12
30630	Apolipoprotein A	NA	Blood_biochemistry	Heart_Atrial_Appendage	Reactome	Developmental Biology	63	1033	-0.000221154	4.39295e-05	-5.03428	4.79931e-07	8.76183e-06	RPS8,FLG,MEF2D,LAMC1,H3F3A,ACTR2,POLR2D,ACVR2A,PKP4,ARPC2,SRGAP3,RPSA,TDGF1,DPPA4,COL6A6,POLR2H,NCBP2,CRMP1,LGI2,RPL9,GDNF,SPINK5,CNOT6,POU5F1,CSNK2B,RPS18,RPL10A,MED20,EZR,FAM120B,STX1A,NRCAM,GFRA2,LYN,SDCBP,RPL8,RPS24,ABLIM1,PSMD13,PKP3,HRAS,CAPN1,PAK1,ROBO3,PSMD9,RPL36AL,GSC,SPTBN5,RPS27L,PSMA4,PLIN1,RPL13,PCGF2,PRKCA,CDH2,RPS28,POLR2I,PAK4,RPS9,NCOA6,KCNQ2,PPARA,MAPK12
30630	Apolipoprotein A	NA	Blood_biochemistry	Heart_Atrial_Appendage	Reactome	Disease	72	922	-0.00019957	4.72682e-05	-4.22209	2.42122e-05	0.000253516	CASP9,CNKSR1,RPS8,MMACHC,PPP2R5A,NUP133,POMC,ERCC3,POLR2D,THSD7B,AP1S3,KAT2B,RPSA,TRAK1,CDC25A,POLR2H,MUC20,NCBP2,FGFR3,RPL9,BTC,MSH3,HLA-A,NOTCH4,RPS18,RPL10A,FGFR1OP,PMS2,NUPL2,STX1A,AP1S1,SSPO,CHMP4C,VPS28,RPL8,OGN,NUP188,NMT2,STAM,RPS24,SFTPD,PSMD13,HRAS,SPON1,TSG101,CAPN1,MAP3K11,RPS6KB2,FDX1,TIRAP,NUP107,PSMD9,GTF2H3,RASA3,RPL36AL,ESR2,RPS27L,PSMA4,IQGAP1,RPL13,RNF43,NUP85,TICAM1,RPS28,POLR…
30630	Apolipoprotein A	NA	Blood_biochemistry	Heart_Atrial_Appendage	Reactome	Diseases of metabolism	5	44	-5.04301e-05	1.23694e-05	-4.07701	4.56311e-05	0.000453583	MMACHC,POMC,SFTPD,FDX1,TCN2
30630	Apolipoprotein A	NA	Blood_biochemistry	Heart_Atrial_Appendage	Reactome	Diseases of signal transduction	23	366	-0.000130066	2.65355e-05	-4.90157	9.51253e-07	1.62382e-05	CASP9,CNKSR1,PPP2R5A,POLR2D,KAT2B,TRAK1,POLR2H,NCBP2,FGFR3,BTC,FGFR1OP,PSMD13,HRAS,MAP3K11,RPS6KB2,PSMD9,RASA3,ESR2,PSMA4,IQGAP1,RNF43,POLR2I,YWHAB
30630	Apolipoprotein A	NA	Blood_biochemistry	Heart_Atrial_Appendage	Reactome	Dual Incision in GG-NER	2	41	2.27871e-05	7.82994e-06	2.91025	0.00361162	0.0179313	ERCC3,GTF2H3
30630	Apolipoprotein A	NA	Blood_biochemistry	Heart_Atrial_Appendage	Reactome	E3 ubiquitin ligases ubiquitinate target proteins	2	57	-7.66279e-05	6.96006e-06	-11.0097	3.47742e-28	2.47592e-25	HLA-A,HLA-B
30630	Apolipoprotein A	NA	Blood_biochemistry	Heart_Atrial_Appendage	Reactome	ECM proteoglycans	4	56	5.39904e-05	1.10714e-05	4.87657	1.08004e-06	1.78834e-05	TNN,LAMC1,MATN3,LAMA3
30630	Apolipoprotein A	NA	Blood_biochemistry	Heart_Atrial_Appendage	Reactome	EGFR Transactivation by Gastrin	2	9	-3.3213e-05	7.81313e-06	-4.25092	2.12961e-05	0.00023692	HRAS,PRKCA
30630	Apolipoprotein A	NA	Blood_biochemistry	Heart_Atrial_Appendage	Reactome	ER Quality Control Compartment (ERQC)	2	21	2.31136e-05	7.80927e-06	2.95977	0.00307898	0.0158857	AMFR,EDEM2
30630	Apolipoprotein A	NA	Blood_biochemistry	Heart_Atrial_Appendage	Reactome	ER-Phagosome pathway	10	85	-6.94569e-05	1.52909e-05	-4.54236	5.56501e-06	7.33757e-05	HLA-G,HLA-H,HLA-A,HLA-C,HLA-B,TAPBP,PSMD13,TIRAP,PSMD9,PSMA4
30630	Apolipoprotein A	NA	Blood_biochemistry	Heart_Atrial_Appendage	Reactome	ESR-mediated signaling	9	128	-4.54692e-05	1.65665e-05	-2.74465	0.00605787	0.0276487	H3F3A,POLR2D,KAT2B,POLR2H,PPID,RAD21,ESR2,TNRC6A,POLR2I
30630	Apolipoprotein A	NA	Blood_biochemistry	Heart_Atrial_Appendage	Reactome	Effects of PIP2 hydrolysis	3	27	5.25448e-05	9.56311e-06	5.49452	3.92095e-08	1.03397e-06	DGKQ,ITPR3,DAGLB
30630	Apolipoprotein A	NA	Blood_biochemistry	Heart_Atrial_Appendage	Reactome	Endosomal/Vacuolar pathway	5	12	-5.37068e-05	9.79331e-06	-5.48403	4.16085e-08	1.05804e-06	HLA-G,HLA-H,HLA-A,HLA-C,HLA-B
30630	Apolipoprotein A	NA	Blood_biochemistry	Heart_Atrial_Appendage	Reactome	Extracellular matrix organization	23	296	0.000117701	2.61007e-05	4.50951	6.5004e-06	8.2648e-05	MFAP2,CTSK,TNN,LAMC1,LAMC2,CAPN9,MATN3,COL6A6,KLKB1,FBN2,COL23A1,CTSB,PLEC,COL13A1,CD151,CAPN1,MMP1,TRAPPC4,ITGA11,PRKCA,LAMA3,ICAM3,CAPN12
30630	Apolipoprotein A	NA	Blood_biochemistry	Heart_Atrial_Appendage	Reactome	Fertilization	2	26	3.31208e-05	7.82096e-06	4.23488	2.28746e-05	0.000246769	ZP3,IZUMO1
30630	Apolipoprotein A	NA	Blood_biochemistry	Heart_Atrial_Appendage	Reactome	Formation of the ternary complex, and subsequently, the 43S complex	7	52	-4.99902e-05	1.46354e-05	-3.41569	0.000636286	0.00453036	RPS8,RPSA,RPS18,RPS24,RPS27L,RPS28,RPS9
30630	Apolipoprotein A	NA	Blood_biochemistry	Heart_Atrial_Appendage	Reactome	G alpha (i) signalling events	23	394	-0.000132165	2.68817e-05	-4.91654	8.81371e-07	1.56884e-05	APOB,POMC,GPR17,ADCY5,P2RY14,P2RY12,GNB4,CNGA1,CYP4V2,CAMK4,RGS14,ITPR3,PENK,GPIHBP1,NMT2,BCO2,TAS2R19,SSTR1,RCVRN,CCL16,PRKCA,PRKAR1A,PCP2
30630	Apolipoprotein A	NA	Blood_biochemistry	Heart_Atrial_Appendage	Reactome	G alpha (z) signalling events	3	47	-2.64346e-05	9.56187e-06	-2.76458	0.00569999	0.0264565	ADCY5,GNB4,PRKCA
30630	Apolipoprotein A	NA	Blood_biochemistry	Heart_Atrial_Appendage	Reactome	Gene Silencing by RNA	14	107	-5.70993e-05	2.06763e-05	-2.76158	0.00575263	0.0264565	TDRKH,H3F3A,NUP133,POLR2D,POLR2H,TDRD6,NUPL2,NUP188,NUP107,TDRD9,TNRC6A,NUP85,POLR2I,MOV10L1
30630	Apolipoprotein A	NA	Blood_biochemistry	Heart_Atrial_Appendage	Reactome	Global Genome Nucleotide Excision Repair (GG-NER)	6	84	4.92603e-05	1.35319e-05	3.6403	0.000272367	0.0021881	ERCC3,ACTR8,NFRKB,GTF2H3,INO80E,LIG3
30630	Apolipoprotein A	NA	Blood_biochemistry	Heart_Atrial_Appendage	Reactome	Glucocorticoid biosynthesis	2	9	2.40032e-05	7.82588e-06	3.06716	0.00216123	0.0117465	POMC,CYP21A2
30630	Apolipoprotein A	NA	Blood_biochemistry	Heart_Atrial_Appendage	Reactome	Glutathione conjugation	8	37	-4.76052e-05	1.77282e-05	-2.68528	0.0072473	0.0308987	GSTM2,GSTM1,GSTM5,GSTM3,CNDP2,GSTT2B,GSTT2,GSTT1
30630	Apolipoprotein A	NA	Blood_biochemistry	Heart_Atrial_Appendage	Reactome	Glyoxylate metabolism and glycine degradation	8	31	-7.17092e-05	1.5613e-05	-4.59292	4.37269e-06	6.10462e-05	AMT,PDHB,GNMT,DDO,PDHX,LIPT2,NDUFAB1,GOT2
30630	Apolipoprotein A	NA	Blood_biochemistry	Heart_Atrial_Appendage	Reactome	Heme biosynthesis	4	11	-3.0941e-05	1.1044e-05	-2.80162	0.00508504	0.0239772	UROD,ALAD,UROS,HMBS
30630	Apolipoprotein A	NA	Blood_biochemistry	Heart_Atrial_Appendage	Reactome	Hemostasis	41	692	0.000117407	3.54252e-05	3.31423	0.000919067	0.00611566	PPP2R5A,H3F3A,SCCPDH,APOB,EPCAM,MERTK,DOCK3,TEX264,PROS1,P2RY12,GNB4,DGKQ,PRKG2,ANXA5,KLKB1,PCYOX1L,ITPR3,DAGLB,SRI,LYN,YWHAZ,KIFC2,KIF20B,HRAS,HBG1,VEGFB,CTSW,KLC2,ENDOD1,MMP1,F10,PLCG2,CRK,NOS2,PRKCA,PRKAR1A,SLC16A3,SLC7A9,ACTN4,PTPN1,CABLES2
30630	Apolipoprotein A	NA	Blood_biochemistry	Heart_Atrial_Appendage	Reactome	Host Interactions of HIV factors	12	138	-5.17847e-05	1.91548e-05	-2.70349	0.00686203	0.0297913	NUP133,AP1S3,HLA-A,NUPL2,AP1S1,NUP188,PSMD13,NUP107,PSMD9,PSMA4,NUP85,APOBEC3G
30630	Apolipoprotein A	NA	Blood_biochemistry	Heart_Atrial_Appendage	Reactome	IRF3-mediated induction of type I IFN	2	13	2.71223e-05	7.82168e-06	3.46757	0.000525256	0.00385549	DTX4,NLRC3
30630	Apolipoprotein A	NA	Blood_biochemistry	Heart_Atrial_Appendage	Reactome	Immunoregulatory interactions between a Lymphoid and a non-Lymphoid cell	16	215	-0.000127487	1.89367e-05	-6.73227	1.67345e-11	1.18375e-09	CD200,HLA-G,HLA-H,HLA-A,HLA-C,HLA-B,MICA,PILRB,PILRA,PIANP,KLRD1,ICAM3,PVR,SIGLEC11,SIGLEC12,LILRA4
30630	Apolipoprotein A	NA	Blood_biochemistry	Heart_Atrial_Appendage	Reactome	Infectious disease	37	447	-9.87726e-05	3.38882e-05	-2.91466	0.00356104	0.0179313	RPS8,NUP133,ERCC3,POLR2D,AP1S3,RPSA,POLR2H,NCBP2,RPL9,HLA-A,RPS18,RPL10A,NUPL2,STX1A,AP1S1,CHMP4C,VPS28,RPL8,NUP188,NMT2,STAM,RPS24,PSMD13,TSG101,NUP107,PSMD9,GTF2H3,RPL36AL,RPS27L,PSMA4,RPL13,NUP85,RPS28,POLR2I,RPS9,NELFCD,APOBEC3G
30630	Apolipoprotein A	NA	Blood_biochemistry	Heart_Atrial_Appendage	Reactome	Influenza Viral RNA Transcription and Replication	20	142	-8.4127e-05	2.47402e-05	-3.40042	0.000672916	0.00469722	RPS8,NUP133,POLR2D,RPSA,POLR2H,RPL9,RPS18,RPL10A,NUPL2,RPL8,NUP188,RPS24,NUP107,RPL36AL,RPS27L,RPL13,NUP85,RPS28,POLR2I,RPS9
30630	Apolipoprotein A	NA	Blood_biochemistry	Heart_Atrial_Appendage	Reactome	Initial triggering of complement	2	103	5.36051e-05	7.82682e-06	6.8489	7.45658e-12	5.89898e-10	C4A,COLEC10
30630	Apolipoprotein A	NA	Blood_biochemistry	Heart_Atrial_Appendage	Reactome	Interferon Signaling	24	200	-6.29899e-05	2.30923e-05	-2.72774	0.00637728	0.0285574	EIF4G3,GBP3,NUP133,EIF4E2,HLA-G,HLA-H,HLA-A,HLA-C,HLA-B,HLA-DRB5,HLA-DRB1,HLA-DQA1,HLA-DQB1,HLA-DQA2,HLA-DQB2,HLA-DPA1,HLA-DPB1,NUPL2,TRIM35,NUP188,NUP107,NUP85,PTPN1,IFNAR2
30630	Apolipoprotein A	NA	Blood_biochemistry	Heart_Atrial_Appendage	Reactome	Interferon alpha/beta signaling	7	69	-6.35733e-05	1.22566e-05	-5.18688	2.13993e-07	4.61706e-06	HLA-G,HLA-H,HLA-A,HLA-C,HLA-B,PTPN1,IFNAR2
30630	Apolipoprotein A	NA	Blood_biochemistry	Heart_Atrial_Appendage	Reactome	Interferon gamma signaling	16	93	-5.84829e-05	1.7676e-05	-3.30861	0.000937724	0.00618203	GBP3,HLA-G,HLA-H,HLA-A,HLA-C,HLA-B,HLA-DRB5,HLA-DRB1,HLA-DQA1,HLA-DQB1,HLA-DQA2,HLA-DQB2,HLA-DPA1,HLA-DPB1,TRIM35,PTPN1
30630	Apolipoprotein A	NA	Blood_biochemistry	Heart_Atrial_Appendage	Reactome	Intracellular signaling by second messengers	21	306	-0.000159131	2.53435e-05	-6.27899	3.41258e-10	1.61984e-08	CASP9,OTUD3,PPP2R5A,ADCY5,FGFR3,BTC,CAMK4,CSNK2B,ITPR3,FRK,PSMD13,RPS6KB2,PHC1,PSMD9,ESR2,PSMA4,TNRC6A,PHLPP2,PRKCA,PRKAR1A,CBX8
30630	Apolipoprotein A	NA	Blood_biochemistry	Heart_Atrial_Appendage	Reactome	L13a-mediated translational silencing of Ceruloplasmin expression	13	112	-5.67789e-05	1.99373e-05	-2.84787	0.00440154	0.021175	RPS8,RPSA,RPL9,RPS18,RPL10A,RPL8,RPS24,EIF4B,RPL36AL,RPS27L,RPL13,RPS28,RPS9
30630	Apolipoprotein A	NA	Blood_biochemistry	Heart_Atrial_Appendage	Reactome	MAPK family signaling cascades	21	289	-7.04419e-05	2.53096e-05	-2.78321	0.00538281	0.0252142	CNKSR1,PPP2R5A,RASGRP3,FGFR3,BTC,GDNF,RASGRF2,GFRA2,PSMD13,HRAS,MAP3K11,PAK1,PSMD9,RASA3,SPTBN5,PSMA4,IQGAP1,TNRC6A,GRIN2C,SHC2,YWHAB
30630	Apolipoprotein A	NA	Blood_biochemistry	Heart_Atrial_Appendage	Reactome	MET activates PTK2 signaling	3	18	4.15354e-05	8.52578e-06	4.87174	1.10675e-06	1.79093e-05	LAMC1,LAMC2,LAMA3
30630	Apolipoprotein A	NA	Blood_biochemistry	Heart_Atrial_Appendage	Reactome	MET promotes cell motility	4	29	5.13567e-05	1.01125e-05	5.07854	3.80582e-07	7.32364e-06	LAMC1,LAMC2,CRK,LAMA3
30630	Apolipoprotein A	NA	Blood_biochemistry	Heart_Atrial_Appendage	Reactome	Macroautophagy	6	68	-6.83907e-05	1.3551e-05	-5.04691	4.49281e-07	8.4181e-06	ATG4C,ATG10,CHMP4C,WDR45B,MAP1LC3A,MTMR3
30630	Apolipoprotein A	NA	Blood_biochemistry	Heart_Atrial_Appendage	Reactome	Metabolic disorders of biological oxidation enzymes	2	6	-2.45506e-05	7.82439e-06	-3.13769	0.00170299	0.00996956	POMC,FDX1
30630	Apolipoprotein A	NA	Blood_biochemistry	Heart_Atrial_Appendage	Reactome	Metabolism	239	2096	-0.000408934	8.5043e-05	-4.80855	1.52103e-06	2.3042e-05	NADK,ENO1,PLA2G5,CDA,MECR,CTPS1,RPS8,UROD,MMACHC,CMPK1,SCP2,AK4,ACADM,SLC44A3,GSTM2,GSTM1,GSTM5,GSTM3,ACP6,TSTD1,ALDH9A1,PLEKHA6,PFKFB2,LPGAT1,MARC1,NUP133,ADI1,APOB,POMC,KHK,LRPPRC,CIAO1,SULT1C2,ORMDL1,HIBCH,ATIC,NDUFA10,SUMF1,OSBPL10,GPD1L,RPSA,ENTPD3,AMT,HYAL3,HYAL1,PDHB,ACOX2,ST3GAL6,PARP14,ADCY5,EEFSEC,SPTSSB,GNB4,SLC26A1,QDPR,PGM2,RPL9,GNPDA2,SRD5A3,UGT2B4,PRKG2,SCD5,ADH1A,BDH2,PPA2,FABP2,C…
30630	Apolipoprotein A	NA	Blood_biochemistry	Heart_Atrial_Appendage	Reactome	Metabolism of Angiotensinogen to Angiotensins	2	17	2.03925e-05	7.81e-06	2.61107	0.00902631	0.038028	ANPEP,CTSZ
30630	Apolipoprotein A	NA	Blood_biochemistry	Heart_Atrial_Appendage	Reactome	Metabolism of amino acids and derivatives	47	370	-0.000121739	3.77838e-05	-3.222	0.00127315	0.00788248	RPS8,TSTD1,ALDH9A1,ADI1,HIBCH,RPSA,AMT,PDHB,EEFSEC,QDPR,RPL9,BHMT2,CDO1,ALDH7A1,RPS18,RPL10A,GNMT,DDO,RPL8,MTAP,RPS24,PSMD13,APIP,PDHX,LIPT2,SUOX,PSMD9,SLC25A15,DCT,RPL36AL,DUOX1,GATM,RPS27L,PSMA4,FAH,NMRAL1,NDUFAB1,BCKDK,GOT2,RPL13,ASPA,SHMT1,RPS28,ETHE1,RPS9,FTCD,PRODH
30630	Apolipoprotein A	NA	Blood_biochemistry	Heart_Atrial_Appendage	Reactome	Metabolism of cofactors	4	19	-3.00678e-05	1.10569e-05	-2.71936	0.00654123	0.0291085	PRKG2,DHFR,PDSS1,COQ5
30630	Apolipoprotein A	NA	Blood_biochemistry	Heart_Atrial_Appendage	Reactome	Metabolism of nucleotides	13	102	-7.4529e-05	1.99284e-05	-3.73984	0.000184172	0.00154271	CDA,CTPS1,CMPK1,AK4,ATIC,ENTPD3,AK9,ADK,LHPP,ADAL,ADPRM,NT5C,ITPA
30630	Apolipoprotein A	NA	Blood_biochemistry	Heart_Atrial_Appendage	Reactome	Metabolism of vitamins and cofactors	21	189	-0.000107548	2.53481e-05	-4.24286	2.2076e-05	0.000241817	NADK,MMACHC,APOB,PARP14,PRKG2,DHFR,NUDT12,VNN1,GPIHBP1,NMRK1,FPGS,PDSS1,SLC25A16,NADSYN1,BCO2,COQ5,MTHFS,SHMT1,PNPO,TCN2,CYB5R3
30630	Apolipoprotein A	NA	Blood_biochemistry	Heart_Atrial_Appendage	Reactome	Methylation	2	14	2.13566e-05	7.82376e-06	2.72971	0.00633943	0.0285574	AS3MT,TRMT112
30630	Apolipoprotein A	NA	Blood_biochemistry	Heart_Atrial_Appendage	Reactome	MicroRNA (miRNA) biogenesis	3	26	-3.46101e-05	9.56779e-06	-3.61736	0.000297674	0.00232906	POLR2D,POLR2H,POLR2I
30630	Apolipoprotein A	NA	Blood_biochemistry	Heart_Atrial_Appendage	Reactome	Mitochondrial biogenesis	16	94	-0.000105634	2.21357e-05	-4.77209	1.82408e-06	2.70572e-05	MINOS1,MEF2D,IMMT,CAMK4,ATP5J2,NRF1,ATP5C1,TFAM,SIRT3,ATP5G2,ATP5S,IDH2,NCOA6,SAMM50,PPARA,MAPK12
30630	Apolipoprotein A	NA	Blood_biochemistry	Heart_Atrial_Appendage	Reactome	Mitochondrial tRNA aminoacylation	7	21	9.39173e-05	1.46364e-05	6.4167	1.39473e-10	7.09321e-09	WARS2,DARS2,LARS2,PPA2,VARS2,NARS2,CARS2
30630	Apolipoprotein A	NA	Blood_biochemistry	Heart_Atrial_Appendage	Reactome	Mitochondrial translation elongation	17	91	7.82824e-05	2.28144e-05	3.43127	0.000600842	0.00432121	MRPL37,MRPS21,MRPL33,MRPL19,MRPS9,MRPS10,MRPL18,MRPS33,MRPL43,MRPL21,MRPL42,OXA1L,MRPS7,MRPL54,MRPL34,MRPS26,MRPS6
30630	Apolipoprotein A	NA	Blood_biochemistry	Heart_Atrial_Appendage	Reactome	Mitochondrial translation termination	18	91	6.10552e-05	2.34737e-05	2.601	0.00929565	0.0387047	MRPL37,MRPS21,MRPL33,MRPL19,MRPS9,MRPS10,MTRF1L,MRPL18,MRPS33,MRPL43,MRPL21,MRPL42,OXA1L,MRPS7,MRPL54,MRPL34,MRPS26,MRPS6
30630	Apolipoprotein A	NA	Blood_biochemistry	Heart_Atrial_Appendage	Reactome	NCAM signaling for neurite out-growth	5	58	-5.86847e-05	1.23547e-05	-4.74998	2.03531e-06	2.95743e-05	COL6A6,GDNF,GFRA2,HRAS,SPTBN5
30630	Apolipoprotein A	NA	Blood_biochemistry	Heart_Atrial_Appendage	Reactome	Nef mediated downregulation of MHC class I complex cell surface expression	3	11	-4.94033e-05	9.57203e-06	-5.16121	2.4552e-07	5.14147e-06	AP1S3,HLA-A,AP1S1
30630	Apolipoprotein A	NA	Blood_biochemistry	Heart_Atrial_Appendage	Reactome	Negative regulation of MAPK pathway	3	40	-2.79567e-05	9.57809e-06	-2.91882	0.00351389	0.0178706	PPP2R5A,HRAS,YWHAB
30630	Apolipoprotein A	NA	Blood_biochemistry	Heart_Atrial_Appendage	Reactome	Negative regulation of the PI3K/AKT network	5	103	-4.55866e-05	1.23736e-05	-3.68418	0.000229485	0.00189992	PPP2R5A,FGFR3,BTC,ESR2,PHLPP2
30630	Apolipoprotein A	NA	Blood_biochemistry	Heart_Atrial_Appendage	Reactome	Neutrophil degranulation	50	479	-0.000127506	3.79682e-05	-3.35824	0.000784509	0.00531972	CDA,PPIE,HRNR,CREG1,ACTR2,TMBIM1,NBEAL2,PGM2,AGA,HLA-H,HLA-A,HLA-C,HLA-B,CSNK2B,FRK,VNN1,GUSB,AOC1,CTSB,SDCBP,GSDMD,DGAT1,ALAD,COMMD3,PSMD13,CD59,CAT,CAPN1,FOLR3,CLEC12A,LRMP,GNS,LYZ,SRP14,ANPEP,IQGAP1,PYCARD,CYBA,GRN,GAA,LRG1,CD97,SIRPB1,CPNE1,BPI,CTSZ,CSTB,SNAP29,CYB5R3,ARSA
30630	Apolipoprotein A	NA	Blood_biochemistry	Heart_Atrial_Appendage	Reactome	Non-integrin membrane-ECM interactions	5	42	3.34347e-05	1.14992e-05	2.90755	0.00364298	0.0179313	LAMC1,LAMC2,TRAPPC4,PRKCA,LAMA3
30630	Apolipoprotein A	NA	Blood_biochemistry	Heart_Atrial_Appendage	Reactome	Nonsense Mediated Decay (NMD) independent of the Exon Junction Complex (EJC)	13	96	-5.37948e-05	1.99475e-05	-2.69682	0.0070009	0.030056	RPS8,RPSA,NCBP2,RPL9,RPS18,RPL10A,RPL8,RPS24,RPL36AL,RPS27L,RPL13,RPS28,RPS9
30630	Apolipoprotein A	NA	Blood_biochemistry	Heart_Atrial_Appendage	Reactome	Nucleotide salvage	3	23	-3.64943e-05	9.57612e-06	-3.81097	0.00013845	0.00120215	CDA,ADK,ADAL
30630	Apolipoprotein A	NA	Blood_biochemistry	Heart_Atrial_Appendage	Reactome	Nucleotide-binding domain, leucine rich repeat containing receptor (NLR) signaling pathways	5	51	-4.48088e-05	1.23547e-05	-3.62687	0.000286932	0.00226995	CASP9,IRAK2,BIRC2,PYCARD,MAPK12
30630	Apolipoprotein A	NA	Blood_biochemistry	Heart_Atrial_Appendage	Reactome	Oncogenic MAPK signaling	7	74	-4.59213e-05	1.46396e-05	-3.13679	0.00170827	0.00996956	CNKSR1,TRAK1,HRAS,MAP3K11,RASA3,IQGAP1,YWHAB
30630	Apolipoprotein A	NA	Blood_biochemistry	Heart_Atrial_Appendage	Reactome	Opioid Signalling	7	81	-5.78738e-05	1.4645e-05	-3.95178	7.75903e-05	0.000717458	POMC,ADCY5,GNB4,CAMK4,ITPR3,PRKCA,PRKAR1A
30630	Apolipoprotein A	NA	Blood_biochemistry	Heart_Atrial_Appendage	Reactome	Organelle biogenesis and maintenance	37	281	-0.000155284	3.36671e-05	-4.61233	3.98341e-06	5.67238e-05	MINOS1,MEF2D,SDCCAG8,IMMT,SEPT2,IQCB1,NPHP3,CEP63,EXOC3,TNPO1,CAMK4,EXOC2,FGFR1OP,ATP5J2,NRF1,WDR60,ATP5C1,TFAM,TCTN3,SIRT3,TMEM216,ATP5G2,RAB3IP,TCTN2,HAUS4,ATP5S,IDH2,CLUAP1,BBS2,TUBG1,CEP192,HAUS1,NCOA6,PCNT,SAMM50,PPARA,MAPK12
30630	Apolipoprotein A	NA	Blood_biochemistry	Heart_Atrial_Appendage	Reactome	PCP/CE pathway	5	92	-4.01505e-05	1.23563e-05	-3.24939	0.00115666	0.007288	DVL3,PSMD13,PSMD9,PSMA4,PRKCA
30630	Apolipoprotein A	NA	Blood_biochemistry	Heart_Atrial_Appendage	Reactome	PI3K/AKT Signaling in Cancer	5	93	-5.45016e-05	1.23914e-05	-4.39835	1.09115e-05	0.000129483	CASP9,FGFR3,BTC,RPS6KB2,ESR2
30630	Apolipoprotein A	NA	Blood_biochemistry	Heart_Atrial_Appendage	Reactome	PIP3 activates AKT signaling	16	275	-0.000119552	2.21835e-05	-5.38924	7.08096e-08	1.68055e-06	CASP9,OTUD3,PPP2R5A,FGFR3,BTC,CSNK2B,FRK,PSMD13,RPS6KB2,PHC1,PSMD9,ESR2,PSMA4,TNRC6A,PHLPP2,CBX8
30630	Apolipoprotein A	NA	Blood_biochemistry	Heart_Atrial_Appendage	Reactome	PIWI-interacting RNA (piRNA) biogenesis	7	29	-6.34921e-05	1.46015e-05	-4.34833	1.37224e-05	0.000157586	TDRKH,POLR2D,POLR2H,TDRD6,TDRD9,POLR2I,MOV10L1
30630	Apolipoprotein A	NA	Blood_biochemistry	Heart_Atrial_Appendage	Reactome	POU5F1 (OCT4), SOX2, NANOG activate genes related to proliferation	3	13	-4.22157e-05	9.57982e-06	-4.40673	1.04978e-05	0.000126686	TDGF1,DPPA4,POU5F1
30630	Apolipoprotein A	NA	Blood_biochemistry	Heart_Atrial_Appendage	Reactome	POU5F1 (OCT4), SOX2, NANOG repress genes related to differentiation	2	10	-4.7693e-05	7.81263e-06	-6.1046	1.03186e-09	4.32167e-08	POU5F1,GSC
30630	Apolipoprotein A	NA	Blood_biochemistry	Heart_Atrial_Appendage	Reactome	Pausing and recovery of Tat-mediated HIV elongation	4	35	-3.89993e-05	1.10489e-05	-3.52969	0.000416112	0.00311865	POLR2D,POLR2H,POLR2I,NELFCD
30630	Apolipoprotein A	NA	Blood_biochemistry	Heart_Atrial_Appendage	Reactome	Peptide chain elongation	12	90	-5.40279e-05	1.91651e-05	-2.81908	0.00481654	0.0228625	RPS8,RPSA,RPL9,RPS18,RPL10A,RPL8,RPS24,RPL36AL,RPS27L,RPL13,RPS28,RPS9
30630	Apolipoprotein A	NA	Blood_biochemistry	Heart_Atrial_Appendage	Reactome	Peroxisomal protein import	14	63	8.54276e-05	2.07124e-05	4.12447	3.71686e-05	0.000378058	SCP2,MPV17,ACOX2,AMACR,PEX6,DDO,EPHX2,CRAT,CAT,ACOT2,DECR2,NUDT7,NOS2,NUDT19
30630	Apolipoprotein A	NA	Blood_biochemistry	Heart_Atrial_Appendage	Reactome	Phase I - Functionalization of compounds	14	106	5.56139e-05	2.05273e-05	2.70927	0.00674359	0.0296385	MARC1,POMC,ADH1A,CYP4V2,NQO2,CYP21A2,POR,AOC1,FDX1,ALDH2,ARNT2,CYP4F12,CYP4F11,CYB5R3
30630	Apolipoprotein A	NA	Blood_biochemistry	Heart_Atrial_Appendage	Reactome	Plasma lipoprotein remodeling	3	32	-5.90518e-05	9.58719e-06	-6.15944	7.30968e-10	3.25281e-08	APOB,GPIHBP1,LMF1
30630	Apolipoprotein A	NA	Blood_biochemistry	Heart_Atrial_Appendage	Reactome	Platelet activation, signaling and aggregation	20	259	0.000145699	2.47457e-05	5.88784	3.91694e-09	1.39443e-07	SCCPDH,TEX264,PROS1,P2RY12,GNB4,DGKQ,ANXA5,PCYOX1L,ITPR3,DAGLB,LYN,YWHAZ,VEGFB,CTSW,ENDOD1,PLCG2,CRK,PRKCA,ACTN4,PTPN1
30630	Apolipoprotein A	NA	Blood_biochemistry	Heart_Atrial_Appendage	Reactome	Platelet calcium homeostasis	2	28	-2.97211e-05	7.82993e-06	-3.79583	0.000147179	0.00126254	ITPR3,SRI
30630	Apolipoprotein A	NA	Blood_biochemistry	Heart_Atrial_Appendage	Reactome	Platelet degranulation	9	128	9.54274e-05	1.66047e-05	5.74702	9.09226e-09	2.76764e-07	SCCPDH,TEX264,PROS1,ANXA5,PCYOX1L,VEGFB,CTSW,ENDOD1,ACTN4
30630	Apolipoprotein A	NA	Blood_biochemistry	Heart_Atrial_Appendage	Reactome	Platelet homeostasis	7	89	-0.000102915	1.46611e-05	-7.01957	2.2303e-12	1.98497e-10	PPP2R5A,APOB,GNB4,PRKG2,ITPR3,SRI,NOS2
30630	Apolipoprotein A	NA	Blood_biochemistry	Heart_Atrial_Appendage	Reactome	Platelet sensitization by LDL	2	17	-4.15128e-05	7.8167e-06	-5.31078	1.09238e-07	2.50895e-06	PPP2R5A,APOB
30630	Apolipoprotein A	NA	Blood_biochemistry	Heart_Atrial_Appendage	Reactome	Post-translational protein phosphorylation	8	107	5.00899e-05	1.56294e-05	3.20485	0.00135145	0.00829512	LAMC1,MATN3,APOB,C4A,PENK,KTN1,CDH2,NUCB1
30630	Apolipoprotein A	NA	Blood_biochemistry	Heart_Atrial_Appendage	Reactome	Pregnenolone biosynthesis	2	12	-2.40741e-05	7.8117e-06	-3.0818	0.00205773	0.0114461	AKR1B1,FDX1
30630	Apolipoprotein A	NA	Blood_biochemistry	Heart_Atrial_Appendage	Reactome	Protein ubiquitination	3	77	-8.73715e-05	8.83158e-06	-9.89307	4.49879e-23	1.60157e-20	HLA-A,HLA-B,UBE2H
30630	Apolipoprotein A	NA	Blood_biochemistry	Heart_Atrial_Appendage	Reactome	RAF activation	4	25	-4.14588e-05	1.10453e-05	-3.7535	0.000174413	0.00147836	PPP2R5A,HRAS,MAP3K11,YWHAB
30630	Apolipoprotein A	NA	Blood_biochemistry	Heart_Atrial_Appendage	Reactome	RAF/MAP kinase cascade	19	239	-7.52616e-05	2.40971e-05	-3.12326	0.00178877	0.010271	CNKSR1,PPP2R5A,RASGRP3,FGFR3,BTC,GDNF,RASGRF2,GFRA2,PSMD13,HRAS,MAP3K11,PSMD9,RASA3,SPTBN5,PSMA4,IQGAP1,GRIN2C,SHC2,YWHAB
30630	Apolipoprotein A	NA	Blood_biochemistry	Heart_Atrial_Appendage	Reactome	RET signaling	3	41	-3.19636e-05	9.57277e-06	-3.33901	0.000840878	0.00564816	GDNF,GFRA2,PRKCA
30630	Apolipoprotein A	NA	Blood_biochemistry	Heart_Atrial_Appendage	Reactome	RHO GTPases activate KTN1	2	11	3.07892e-05	7.82101e-06	3.93672	8.26206e-05	0.000754178	KLC2,KTN1
30630	Apolipoprotein A	NA	Blood_biochemistry	Heart_Atrial_Appendage	Reactome	RMTs methylate histone arginines	2	49	6.49439e-05	7.83245e-06	8.29165	1.12152e-16	1.33087e-14	PRMT7,SMARCB1
30630	Apolipoprotein A	NA	Blood_biochemistry	Heart_Atrial_Appendage	Reactome	RORA activates gene expression	2	22	-2.76903e-05	7.81468e-06	-3.54337	0.000395108	0.00299274	NCOA6,PPARA
30630	Apolipoprotein A	NA	Blood_biochemistry	Heart_Atrial_Appendage	Reactome	Receptor Mediated Mitophagy	2	11	-6.95273e-05	7.81415e-06	-8.89762	5.73747e-19	1.02127e-16	CSNK2B,MAP1LC3A
30630	Apolipoprotein A	NA	Blood_biochemistry	Heart_Atrial_Appendage	Reactome	Regulation of Complement cascade	5	127	8.02252e-05	1.21163e-05	6.62129	3.56694e-11	2.11638e-09	CFHR3,CFHR1,PROS1,C4A,CD59
30630	Apolipoprotein A	NA	Blood_biochemistry	Heart_Atrial_Appendage	Reactome	Regulation of Insulin-like Growth Factor (IGF) transport and uptake by Insulin-like Growth Factor Binding Proteins (IGFBPs)	9	124	4.82721e-05	1.65758e-05	2.91221	0.00358907	0.0179313	LAMC1,MATN3,APOB,C4A,PENK,MMP1,KTN1,CDH2,NUCB1
30630	Apolipoprotein A	NA	Blood_biochemistry	Heart_Atrial_Appendage	Reactome	Regulation of KIT signaling	2	16	-2.30958e-05	7.8326e-06	-2.94868	0.00319158	0.0163482	LYN,PRKCA
30630	Apolipoprotein A	NA	Blood_biochemistry	Heart_Atrial_Appendage	Reactome	Regulation of PTEN stability and activity	6	69	-3.50005e-05	1.3565e-05	-2.5802	0.00987486	0.0404075	OTUD3,CSNK2B,FRK,PSMD13,PSMD9,PSMA4
30630	Apolipoprotein A	NA	Blood_biochemistry	Heart_Atrial_Appendage	Reactome	Regulation of RAS by GAPs	5	68	-4.20986e-05	1.2378e-05	-3.40107	0.000671313	0.00469722	PSMD13,HRAS,PSMD9,RASA3,PSMA4
30630	Apolipoprotein A	NA	Blood_biochemistry	Heart_Atrial_Appendage	Reactome	Regulation of TP53 Activity through Phosphorylation	5	92	-4.94882e-05	1.23419e-05	-4.00978	6.07909e-05	0.000584907	BARD1,CSNK2B,NBN,DNA2,TOP3A
30630	Apolipoprotein A	NA	Blood_biochemistry	Heart_Atrial_Appendage	Reactome	Regulation of expression of SLITs and ROBOs	17	173	-6.16252e-05	2.28537e-05	-2.69651	0.00700743	0.030056	RPS8,RPSA,NCBP2,RPL9,RPS18,RPL10A,RPL8,RPS24,PSMD13,ROBO3,PSMD9,RPL36AL,RPS27L,PSMA4,RPL13,RPS28,RPS9
30630	Apolipoprotein A	NA	Blood_biochemistry	Heart_Atrial_Appendage	Reactome	Response to elevated platelet cytosolic Ca2+	10	133	7.98161e-05	1.74984e-05	4.56133	5.08513e-06	6.83134e-05	SCCPDH,TEX264,PROS1,ANXA5,PCYOX1L,VEGFB,CTSW,ENDOD1,PRKCA,ACTN4
30630	Apolipoprotein A	NA	Blood_biochemistry	Heart_Atrial_Appendage	Reactome	Retinoid metabolism and transport	3	44	-7.98727e-05	9.59121e-06	-8.32769	8.27852e-17	1.17886e-14	APOB,GPIHBP1,BCO2
30630	Apolipoprotein A	NA	Blood_biochemistry	Heart_Atrial_Appendage	Reactome	Ribosomal scanning and start codon recognition	8	59	-5.27124e-05	1.5633e-05	-3.37186	0.000746721	0.00511216	RPS8,RPSA,RPS18,RPS24,EIF4B,RPS27L,RPS28,RPS9
30630	Apolipoprotein A	NA	Blood_biochemistry	Heart_Atrial_Appendage	Reactome	SHC1 events in ERBB2 signaling	3	22	-2.92868e-05	9.5618e-06	-3.06289	0.00219229	0.0118251	BTC,HRAS,PRKCA
30630	Apolipoprotein A	NA	Blood_biochemistry	Heart_Atrial_Appendage	Reactome	Selenoamino acid metabolism	14	118	-0.000120176	2.07079e-05	-5.80338	6.50602e-09	2.20585e-07	RPS8,RPSA,EEFSEC,RPL9,RPS18,RPL10A,GNMT,RPL8,RPS24,RPL36AL,RPS27L,RPL13,RPS28,RPS9
30630	Apolipoprotein A	NA	Blood_biochemistry	Heart_Atrial_Appendage	Reactome	Selenocysteine synthesis	13	94	-6.08421e-05	1.99579e-05	-3.04852	0.00229994	0.0122697	RPS8,RPSA,EEFSEC,RPL9,RPS18,RPL10A,RPL8,RPS24,RPL36AL,RPS27L,RPL13,RPS28,RPS9
30630	Apolipoprotein A	NA	Blood_biochemistry	Heart_Atrial_Appendage	Reactome	Signal transduction by L1	2	21	-2.44935e-05	7.8267e-06	-3.12948	0.00175134	0.0101379	CSNK2B,PAK1
30630	Apolipoprotein A	NA	Blood_biochemistry	Heart_Atrial_Appendage	Reactome	Signaling by BMP	4	28	3.517e-05	1.10667e-05	3.17799	0.00148313	0.00894907	ACVR2A,BMPR1A,SMAD9,AMH
30630	Apolipoprotein A	NA	Blood_biochemistry	Heart_Atrial_Appendage	Reactome	Signaling by FGFR	7	89	-6.41257e-05	1.46341e-05	-4.38195	1.17661e-05	0.000137335	POLR2D,POLR2H,NCBP2,FGFR3,FGFBP2,HRAS,POLR2I
30630	Apolipoprotein A	NA	Blood_biochemistry	Heart_Atrial_Appendage	Reactome	Signaling by FGFR in disease	7	63	-5.96963e-05	1.46465e-05	-4.0758	4.58679e-05	0.000453583	POLR2D,POLR2H,NCBP2,FGFR3,FGFR1OP,HRAS,POLR2I
30630	Apolipoprotein A	NA	Blood_biochemistry	Heart_Atrial_Appendage	Reactome	Signaling by FGFR2	6	75	-5.37892e-05	1.35614e-05	-3.96635	7.29993e-05	0.000693007	POLR2D,POLR2H,NCBP2,FGFBP2,HRAS,POLR2I
30630	Apolipoprotein A	NA	Blood_biochemistry	Heart_Atrial_Appendage	Reactome	Signaling by FGFR2 IIIa TM	4	19	-3.44824e-05	1.10646e-05	-3.11646	0.00183055	0.0104268	POLR2D,POLR2H,NCBP2,POLR2I
30630	Apolipoprotein A	NA	Blood_biochemistry	Heart_Atrial_Appendage	Reactome	Signaling by FGFR2 in disease	5	43	-5.2318e-05	1.23804e-05	-4.22588	2.38077e-05	0.000253001	POLR2D,POLR2H,NCBP2,HRAS,POLR2I
30630	Apolipoprotein A	NA	Blood_biochemistry	Heart_Atrial_Appendage	Reactome	Signaling by FGFR3 fusions in cancer	2	10	-2.81792e-05	7.82179e-06	-3.60265	0.000315036	0.00241189	FGFR3,HRAS
30630	Apolipoprotein A	NA	Blood_biochemistry	Heart_Atrial_Appendage	Reactome	Signaling by MET	8	67	5.84728e-05	1.49706e-05	3.90583	9.39224e-05	0.00084649	LAMC1,LAMC2,MUC20,STAM,HRAS,CRK,LAMA3,PTPN1
30630	Apolipoprotein A	NA	Blood_biochemistry	Heart_Atrial_Appendage	Reactome	Signaling by NTRK1 (TRKA)	7	78	-4.49644e-05	1.46457e-05	-3.07014	0.00213979	0.0117465	MAPKAPK3,HRAS,MAP2K5,CRK,SHC2,YWHAB,MAPK12
30630	Apolipoprotein A	NA	Blood_biochemistry	Heart_Atrial_Appendage	Reactome	Signaling by NTRK2 (TRKB)	2	25	-2.14051e-05	7.82154e-06	-2.73668	0.00620657	0.028147	DOCK3,HRAS
30630	Apolipoprotein A	NA	Blood_biochemistry	Heart_Atrial_Appendage	Reactome	Signaling by NTRKs	8	94	-4.80462e-05	1.55619e-05	-3.08743	0.00201914	0.0113199	MAPKAPK3,DOCK3,HRAS,MAP2K5,CRK,SHC2,YWHAB,MAPK12
30630	Apolipoprotein A	NA	Blood_biochemistry	Heart_Atrial_Appendage	Reactome	Signaling by RAS mutants	6	51	-4.29666e-05	1.35434e-05	-3.1725	0.00151149	0.00904355	CNKSR1,HRAS,MAP3K11,RASA3,IQGAP1,YWHAB
30630	Apolipoprotein A	NA	Blood_biochemistry	Heart_Atrial_Appendage	Reactome	Signaling by ROBO receptors	21	219	-7.74496e-05	2.54157e-05	-3.04731	0.00230918	0.0122697	RPS8,SRGAP3,RPSA,NCBP2,RPL9,RPS18,RPL10A,RPL8,RPS24,PSMD13,PAK1,ROBO3,PSMD9,RPL36AL,RPS27L,PSMA4,RPL13,PRKCA,RPS28,PAK4,RPS9
30630	Apolipoprotein A	NA	Blood_biochemistry	Heart_Atrial_Appendage	Reactome	Signaling by SCF-KIT	3	43	-4.09088e-05	9.59532e-06	-4.26342	2.01389e-05	0.000227602	LYN,HRAS,PRKCA
30630	Apolipoprotein A	NA	Blood_biochemistry	Heart_Atrial_Appendage	Reactome	Signaling by WNT	16	299	-0.000106555	2.20301e-05	-4.8368	1.32016e-06	2.04338e-05	PPP2R5A,H3F3A,GNB4,DVL3,PRKG2,CSNK2B,ITPR3,YWHAZ,PSMD13,PSMD9,PYGO1,PSMA4,TNRC6A,RNF43,PRKCA,ZNRF3
30630	Apolipoprotein A	NA	Blood_biochemistry	Heart_Atrial_Appendage	Reactome	Signaling by the B Cell Receptor (BCR)	8	180	-4.4666e-05	1.5714e-05	-2.84244	0.00447729	0.0213948	RASGRP3,ITPR3,LYN,PSMD13,HRAS,PSMD9,PSMA4,PLCG2
30630	Apolipoprotein A	NA	Blood_biochemistry	Heart_Atrial_Appendage	Reactome	Signalling to ERKs	6	31	-3.74235e-05	1.35534e-05	-2.76119	0.00575949	0.0264565	MAPKAPK3,HRAS,CRK,SHC2,YWHAB,MAPK12
30630	Apolipoprotein A	NA	Blood_biochemistry	Heart_Atrial_Appendage	Reactome	Signalling to RAS	4	20	-3.5947e-05	1.10513e-05	-3.25276	0.00114305	0.00726651	MAPKAPK3,HRAS,SHC2,MAPK12
30630	Apolipoprotein A	NA	Blood_biochemistry	Heart_Atrial_Appendage	Reactome	Synthesis of PIPs at the plasma membrane	3	53	2.47221e-05	9.57969e-06	2.58068	0.00986107	0.0404075	PLEKHA6,MTMR6,MTMR3
30630	Apolipoprotein A	NA	Blood_biochemistry	Heart_Atrial_Appendage	Reactome	TCF dependent signaling in response to WNT	11	203	-4.74908e-05	1.83396e-05	-2.58953	0.00961123	0.039786	PPP2R5A,H3F3A,DVL3,CSNK2B,YWHAZ,PSMD13,PSMD9,PYGO1,PSMA4,RNF43,ZNRF3
30630	Apolipoprotein A	NA	Blood_biochemistry	Heart_Atrial_Appendage	Reactome	Trafficking and processing of endosomal TLR	2	13	4.4912e-05	7.82076e-06	5.74266	9.32914e-09	2.76764e-07	CTSK,CTSB
30630	Apolipoprotein A	NA	Blood_biochemistry	Heart_Atrial_Appendage	Reactome	Transcriptional activation of mitochondrial biogenesis	8	55	-5.75288e-05	1.56507e-05	-3.6758	0.000237145	0.00194077	MEF2D,CAMK4,NRF1,TFAM,SIRT3,IDH2,NCOA6,PPARA
30630	Apolipoprotein A	NA	Blood_biochemistry	Heart_Atrial_Appendage	Reactome	Transcriptional regulation of pluripotent stem cells	7	45	-8.427e-05	1.46168e-05	-5.76528	8.16041e-09	2.64101e-07	POLR2D,TDGF1,DPPA4,POLR2H,POU5F1,GSC,POLR2I
30630	Apolipoprotein A	NA	Blood_biochemistry	Heart_Atrial_Appendage	Reactome	Transcriptional regulation of white adipocyte differentiation	5	88	-4.50109e-05	1.23683e-05	-3.63922	0.000273513	0.0021881	MED20,FAM120B,PLIN1,NCOA6,PPARA
30630	Apolipoprotein A	NA	Blood_biochemistry	Heart_Atrial_Appendage	Reactome	Type I hemidesmosome assembly	4	9	3.82745e-05	1.10571e-05	3.46151	0.000537225	0.0039031	LAMC2,PLEC,CD151,LAMA3
30630	Apolipoprotein A	NA	Blood_biochemistry	Heart_Atrial_Appendage	Reactome	Urea cycle	2	10	2.07989e-05	7.80926e-06	2.66336	0.00773684	0.0327895	SLC25A15,NMRAL1
30630	Apolipoprotein A	NA	Blood_biochemistry	Heart_Atrial_Appendage	Reactome	VEGFA-VEGFR2 Pathway	10	95	-6.05792e-05	1.74607e-05	-3.46946	0.000521579	0.00385549	MAPKAPK3,ITPR3,PTK2B,HRAS,PAK1,CYBA,CRK,PRKCA,SHC2,MAPK12
30630	Apolipoprotein A	NA	Blood_biochemistry	Heart_Atrial_Appendage	Reactome	VEGFR2 mediated cell proliferation	3	19	-5.66716e-05	9.57855e-06	-5.91651	3.29206e-09	1.23366e-07	ITPR3,HRAS,PRKCA
30630	Apolipoprotein A	NA	Blood_biochemistry	Heart_Atrial_Appendage	Reactome	Visual phototransduction	8	100	-8.49349e-05	1.56459e-05	-5.42858	5.68497e-08	1.39576e-06	APOB,CNGA1,CYP4V2,GPIHBP1,NMT2,BCO2,RCVRN,PRKCA
30630	Apolipoprotein A	NA	Blood_biochemistry	Heart_Atrial_Appendage	Reactome	WNT mediated activation of DVL	2	8	-4.77022e-05	7.83533e-06	-6.0881	1.14404e-09	4.5253e-08	DVL3,CSNK2B
30630	Apolipoprotein A	NA	Blood_biochemistry	Heart_Atrial_Appendage	Reactome	p38MAPK events	3	13	-3.0557e-05	9.58247e-06	-3.18884	0.00142858	0.00869359	MAPKAPK3,HRAS,MAPK12
30630	Apolipoprotein A	NA	Blood_biochemistry	Heart_Atrial_Appendage	Reactome	tRNA Aminoacylation	9	42	7.44389e-05	1.65864e-05	4.48795	7.19381e-06	8.98595e-05	WARS2,DARS2,FARSB,LARS2,PPA2,VARS2,PPA1,NARS2,CARS2
30630	Apolipoprotein A	NA	Blood_biochemistry	Heart_Left_Ventricle	Reactome	ABC transporters in lipid homeostasis	2	18	9.21284e-05	7.81362e-06	11.7907	4.43086e-32	3.95676e-29	APOA1,ABCG1
30630	Apolipoprotein A	NA	Blood_biochemistry	Heart_Left_Ventricle	Reactome	ABC-family proteins mediated transport	18	103	0.000144731	2.28558e-05	6.33234	2.41816e-10	1.04431e-08	RNF5,PSMB8,PSMB9,ABCB4,DERL1,PSMD5,ABCC2,PSMD13,APOA1,ABCB9,PSMA4,ABCC6,ABCC3,PSMC5,ABCA8,UBA52,PSMF1,ABCG1
30630	Apolipoprotein A	NA	Blood_biochemistry	Heart_Left_Ventricle	Reactome	AKT phosphorylates targets in the cytosol	2	14	2.26819e-05	7.82806e-06	2.89751	0.00376168	0.0230081	CASP9,GSK3B
30630	Apolipoprotein A	NA	Blood_biochemistry	Heart_Left_Ventricle	Reactome	Abacavir transport and metabolism	3	10	-2.4708e-05	9.57838e-06	-2.57956	0.00989318	0.0472439	ADH1A,SLC22A3,ADAL
30630	Apolipoprotein A	NA	Blood_biochemistry	Heart_Left_Ventricle	Reactome	Acetylcholine regulates insulin secretion	2	10	-2.32567e-05	7.79861e-06	-2.98216	0.00286248	0.0187956	PLCB2,PRKCA
30630	Apolipoprotein A	NA	Blood_biochemistry	Heart_Left_Ventricle	Reactome	Activation of gene expression by SREBF (SREBP)	5	47	-5.87565e-05	1.23851e-05	-4.74413	2.09507e-06	3.81816e-05	NFYC,FDFT1,SQLE,MED1,LSS
30630	Apolipoprotein A	NA	Blood_biochemistry	Heart_Left_Ventricle	Reactome	Adaptive Immune System	109	828	-0.000222427	5.45548e-05	-4.07713	4.56076e-05	0.000617085	FBXO6,KIF2C,UBE2U,VCAM1,CTSS,CD1D,DNM3,RASGRP3,ITGAV,ASB1,MYD88,CD200R1,RAB7A,ANAPC13,AP2M1,PAK2,FBXL5,ANAPC4,KLHL5,CTSO,ASB5,FYB,ERAP1,ERAP2,KIF3A,RNF130,BTNL8,BTNL9,BTN3A2,BTN3A1,HLA-G,HLA-H,HLA-A,HLA-C,HLA-B,MICA,MICB,NCR3,HLA-DRB5,HLA-DRB1,HLA-DQA1,HLA-DQB1,HLA-DQA2,HLA-DQB2,HLA-DOB,TAP2,PSMB8,PSMB9,HLA-DMA,HLA-DOA,HLA-DPA1,HLA-DPB1,TAPBP,ULBP1,FBXL18,SEC61G,DYNC1I1,TRIM4,PILRB,PILRA,AP1S1,LY…
30630	Apolipoprotein A	NA	Blood_biochemistry	Heart_Left_Ventricle	Reactome	Amyloid fiber formation	6	70	8.99834e-05	1.35352e-05	6.64809	2.97446e-11	1.56246e-09	H3F3A,APOA1,LYZ,MFGE8,GGA3,UBA52
30630	Apolipoprotein A	NA	Blood_biochemistry	Heart_Left_Ventricle	Reactome	Antigen Presentation: Folding, assembly and peptide loading of class I MHC	10	25	-9.14084e-05	1.46137e-05	-6.25496	3.98174e-10	1.61622e-08	ERAP1,ERAP2,HLA-G,HLA-H,HLA-A,HLA-C,HLA-B,TAP2,TAPBP,CALR
30630	Apolipoprotein A	NA	Blood_biochemistry	Heart_Left_Ventricle	Reactome	Antigen processing-Cross presentation	22	101	-0.000136148	2.19262e-05	-6.20938	5.32667e-10	2.06814e-08	CTSS,ITGAV,MYD88,HLA-G,HLA-H,HLA-A,HLA-C,HLA-B,TAP2,PSMB8,PSMB9,TAPBP,SEC61G,PSMD5,MRC1,PSMD13,TIRAP,PSMA4,PSMC5,CALR,UBA52,PSMF1
30630	Apolipoprotein A	NA	Blood_biochemistry	Heart_Left_Ventricle	Reactome	Arachidonate production from DAG	3	5	6.30798e-05	9.59259e-06	6.57589	4.84458e-11	2.40345e-09	MGLL,DAGLB,ABHD12
30630	Apolipoprotein A	NA	Blood_biochemistry	Heart_Left_Ventricle	Reactome	Assembly of active LPL and LIPC lipase complexes	2	19	-2.31817e-05	7.81207e-06	-2.96742	0.00300337	0.0193578	GPIHBP1,LMF1
30630	Apolipoprotein A	NA	Blood_biochemistry	Heart_Left_Ventricle	Reactome	Assembly of collagen fibrils and other multimeric structures	8	58	-5.66423e-05	1.5619e-05	-3.62649	0.000287347	0.00285112	CTSS,COL5A2,PLEC,COL15A1,TLL2,CD151,LOXL1,LAMA3
30630	Apolipoprotein A	NA	Blood_biochemistry	Heart_Left_Ventricle	Reactome	Axon guidance	54	532	-0.000154437	3.98981e-05	-3.87078	0.000108512	0.00130875	RPL22,VAV3,SPTA1,DNM3,ARPC5,ITGAV,ARPC2,NGEF,SCN10A,RPSA,RPL29,GSK3B,AP2M1,PAK2,RPL9,ITGA2,RPS23,RGMB,RPS14,CSNK2B,PSMB8,PSMB9,RPS18,RPL10A,EPHA7,GFRA2,LYN,RPS20,SDCBP,SH3GL2,SEMA4D,PSMD5,RPL12,RPS24,PSMD13,MSI1,ARHGEF7,RPL36AL,SPTB,PSEN1,RPS27L,PSMA4,AP2B1,ITGB3,PSMC5,PRKCA,RPS28,UBA52,PAK4,RPS9,PSMF1,KCNQ2,CLTCL1,MAPK12
30630	Apolipoprotein A	NA	Blood_biochemistry	Heart_Left_Ventricle	Reactome	BMAL1:CLOCK,NPAS2 activates circadian gene expression	2	28	-2.29455e-05	7.81901e-06	-2.93458	0.0033403	0.0210063	NAMPT,MED1
30630	Apolipoprotein A	NA	Blood_biochemistry	Heart_Left_Ventricle	Reactome	Beta-catenin independent WNT signaling	18	146	-6.58253e-05	2.17429e-05	-3.02743	0.00246664	0.0166872	GNG12,GNB4,DVL3,AP2M1,PSMB8,PSMB9,PSMD5,PRKG1,PSMD13,PLCB2,GNB5,PSMA4,AP2B1,PSMC5,SMURF2,PRKCA,UBA52,PSMF1
30630	Apolipoprotein A	NA	Blood_biochemistry	Heart_Left_Ventricle	Reactome	Biological oxidations	42	222	-0.000104692	3.6246e-05	-2.88838	0.00387256	0.0232094	CYP4B1,GSTM1,GSTM5,GSTM3,ARNT,MARC1,SULT1C2,SLC26A1,UGT2B4,ADH1A,CYP4V2,MTRR,NQO2,TPMT,GCLC,GGCT,TPST1,AOC1,CYP7B1,PAPSS2,AS3MT,TRMT112,GSTP1,FDX1,ALDH2,GSTZ1,ACSM5,ACSM1,SULT1A2,SULT1A1,CYP4F3,CYP4F11,ACSS1,ACSS2,GSS,N6AMT1,GSTT2B,GSTT2,GSTT1,GGT5,CYP2D6,CYB5R3
30630	Apolipoprotein A	NA	Blood_biochemistry	Heart_Left_Ventricle	Reactome	Biosynthesis of maresins	3	8	4.02952e-05	9.56999e-06	4.21058	2.54797e-05	0.000379224	EPHX2,ALOX5,CYP2D6
30630	Apolipoprotein A	NA	Blood_biochemistry	Heart_Left_Ventricle	Reactome	Branched-chain amino acid catabolism	6	23	4.22712e-05	1.35472e-05	3.1203	0.00180685	0.0129081	ALDH9A1,HIBCH,MCCC1,ACAT1,IVD,SHMT1
30630	Apolipoprotein A	NA	Blood_biochemistry	Heart_Left_Ventricle	Reactome	Butyrophilin (BTN) family interactions	4	12	6.16207e-05	1.26998e-05	4.85209	1.22229e-06	2.27397e-05	BTNL8,BTNL9,BTN3A2,BTN3A1
30630	Apolipoprotein A	NA	Blood_biochemistry	Heart_Left_Ventricle	Reactome	C-type lectin receptors (CLRs)	14	144	-9.45069e-05	1.93753e-05	-4.87771	1.07382e-06	2.04025e-05	FCER1G,PAK2,MUC21,PSMB8,PSMB9,LYN,PSMD5,PSMD13,PSMA4,PSMC5,ICAM3,UBA52,PSMF1,TAB1
30630	Apolipoprotein A	NA	Blood_biochemistry	Heart_Left_Ventricle	Reactome	Cargo recognition for clathrin-mediated endocytosis	16	99	-7.1352e-05	2.21479e-05	-3.22162	0.00127483	0.00969928	SGIP1,APOB,AGTR1,AP2M1,SCARB2,CHRM2,SH3GL2,UBQLN1,SLC2A8,TOR1A,STAM,ARRB1,AP2B1,EPS15L1,UBA52,CLTCL1
30630	Apolipoprotein A	NA	Blood_biochemistry	Heart_Left_Ventricle	Reactome	Caspase-mediated cleavage of cytoskeletal proteins	3	12	3.69693e-05	9.58229e-06	3.85809	0.000114302	0.00134305	PLEC,CASP7,MAPT
30630	Apolipoprotein A	NA	Blood_biochemistry	Heart_Left_Ventricle	Reactome	Catecholamine biosynthesis	2	4	-4.8114e-05	7.83222e-06	-6.14309	8.10346e-10	3.01516e-08	DBH,PNMT
30630	Apolipoprotein A	NA	Blood_biochemistry	Heart_Left_Ventricle	Reactome	Cellular responses to external stimuli	46	470	-0.000126482	3.65061e-05	-3.46467	0.000530963	0.00473794	RPA2,GPX7,ARNT,HSPA7,MAPKAPK2,H3F3A,GSK3B,ANAPC4,IGFBP7,NUP54,ATG10,GPX3,PSMB8,PSMB9,ASF1A,CITED2,SOD2,MRPL18,RPA3,NUPL2,DYNC1I1,CHMP4C,CCNE2,NUDT2,CDC26,PSMD5,HSPA12A,PSMD13,CAT,GSTP1,PHC1,H2AFJ,NUP107,TXNRD1,PSMA4,UBN1,DCTN5,MINK1,CDC27,PSMC5,NUP85,UBA52,PSMF1,MAP1LC3A,TXNRD2,MTMR3
30630	Apolipoprotein A	NA	Blood_biochemistry	Heart_Left_Ventricle	Reactome	Chromatin modifying enzymes	22	241	0.000127174	2.54941e-05	4.98836	6.09302e-07	1.20913e-05	PADI2,PADI4,MEAF6,PRMT6,WDR77,KAT2B,KDM1B,KDM7A,ELP3,IKBKAP,WDR5,PRMT3,ELP4,H2AFJ,YEATS4,SETDB2,KAT8,SETD6,PRMT7,COPRS,TADA2A,SMARCB1
30630	Apolipoprotein A	NA	Blood_biochemistry	Heart_Left_Ventricle	Reactome	Cilium Assembly	28	187	-0.000113179	2.9263e-05	-3.86764	0.000109917	0.00130875	TCTEX1D1,SDCCAG8,SEPT2,ARF4,IQCB1,IFT122,NPHP3,CEP63,EXOC3,KIF3A,EXOC2,CEP41,WDR60,TMEM216,CEP57,IFT46,RAB3IP,TCTN2,IFT88,HAUS4,CLUAP1,NDE1,CEP192,HAUS1,MARK4,NINL,DYNLRB1,SFI1
30630	Apolipoprotein A	NA	Blood_biochemistry	Heart_Left_Ventricle	Reactome	Circadian Clock	4	73	-3.01762e-05	1.10685e-05	-2.7263	0.00640518	0.0347605	NAMPT,CRY1,MED1,UBA52
30630	Apolipoprotein A	NA	Blood_biochemistry	Heart_Left_Ventricle	Reactome	Class I MHC mediated antigen processing & presentation	48	372	-0.000195732	3.53925e-05	-5.53033	3.19908e-08	8.40228e-07	FBXO6,UBE2U,CTSS,ITGAV,ASB1,MYD88,ANAPC13,FBXL5,ANAPC4,KLHL5,ASB5,ERAP1,ERAP2,RNF130,HLA-G,HLA-H,HLA-A,HLA-C,HLA-B,TAP2,PSMB8,PSMB9,TAPBP,FBXL18,SEC61G,TRIM4,CDC26,PSMD5,MRC1,FBXW4,PSMD13,TIRAP,UBE3B,FBXO21,TRIM69,FBXL22,PSMA4,MGRN1,FBXO31,CDC27,PSMC5,SMURF2,RNF213,THOP1,CALR,UBA52,PSMF1,UBOX5
30630	Apolipoprotein A	NA	Blood_biochemistry	Heart_Left_Ventricle	Reactome	Clathrin derived vesicle budding	7	72	-4.67523e-05	1.45189e-05	-3.22009	0.00128165	0.00969928	DNAJC6,AP4B1,TPD52L1,AP4M1,AP1S1,SH3GL2,ARRB1
30630	Apolipoprotein A	NA	Blood_biochemistry	Heart_Left_Ventricle	Reactome	Clathrin-mediated endocytosis	21	137	-8.31006e-05	2.53727e-05	-3.2752	0.00105601	0.00825096	DNAJC6,SGIP1,DNM3,ARPC5,APOB,BIN1,ARPC2,AGTR1,AP2M1,SCARB2,CHRM2,SH3GL2,UBQLN1,SLC2A8,TOR1A,STAM,ARRB1,AP2B1,EPS15L1,UBA52,CLTCL1
30630	Apolipoprotein A	NA	Blood_biochemistry	Heart_Left_Ventricle	Reactome	Cobalamin (Cbl, vitamin B12) transport and metabolism	6	21	-5.28238e-05	1.35566e-05	-3.89654	9.75998e-05	0.00119393	MMAA,MTRR,PRSS3,CUBN,MMAB,ABCD4
30630	Apolipoprotein A	NA	Blood_biochemistry	Heart_Left_Ventricle	Reactome	Collagen formation	11	90	-5.33155e-05	1.83191e-05	-2.91038	0.00361022	0.022234	CTSS,COL5A2,PCOLCE2,COL23A1,COL26A1,PLEC,COL15A1,TLL2,CD151,LOXL1,LAMA3
30630	Apolipoprotein A	NA	Blood_biochemistry	Heart_Left_Ventricle	Reactome	Complement cascade	4	138	4.34932e-05	1.1076e-05	3.92679	8.61062e-05	0.00106796	CD46,C4A,COLEC10,FCN1
30630	Apolipoprotein A	NA	Blood_biochemistry	Heart_Left_Ventricle	Reactome	Condensation of Prometaphase Chromosomes	2	11	-4.21023e-05	7.81597e-06	-5.38671	7.18161e-08	1.68768e-06	CSNK2B,SMC2
30630	Apolipoprotein A	NA	Blood_biochemistry	Heart_Left_Ventricle	Reactome	Cooperation of PDCL (PhLP1) and TRiC/CCT in G-protein beta folding	6	42	-3.73182e-05	1.3504e-05	-2.76348	0.00571914	0.032324	GNG12,GNB4,CSNK2B,GNB5,RGS11,CCT6B
30630	Apolipoprotein A	NA	Blood_biochemistry	Heart_Left_Ventricle	Reactome	Cytochrome P450 - arranged by substrate type	8	65	-4.58048e-05	1.55981e-05	-2.93656	0.00331901	0.0210063	CYP4B1,ARNT,CYP4V2,CYP7B1,FDX1,CYP4F3,CYP4F11,CYP2D6
30630	Apolipoprotein A	NA	Blood_biochemistry	Heart_Left_Ventricle	Reactome	DAP12 interactions	6	44	-7.29753e-05	1.22405e-05	-5.9618	2.49761e-09	8.22884e-08	VAV3,HLA-C,HLA-B,SIGLEC16,SIGLEC14,SIRPB1
30630	Apolipoprotein A	NA	Blood_biochemistry	Heart_Left_Ventricle	Reactome	DNA Double-Strand Break Repair	25	148	-7.59813e-05	2.73457e-05	-2.77855	0.00546063	0.0314603	RPA2,EYA3,GEN1,POLE4,RIF1,BARD1,ATRIP,PPP4R2,RNF168,EYA4,RPA3,POLD2,XRCC2,DNA2,RAD52,TIPIN,RMI2,TOP3A,LIG3,BRCA1,SIRT6,BABAM1,UBA52,XRCC1,PPP5C
30630	Apolipoprotein A	NA	Blood_biochemistry	Heart_Left_Ventricle	Reactome	Dectin-2 family	3	30	-7.22754e-05	9.56728e-06	-7.55444	4.21878e-14	4.18596e-12	FCER1G,MUC21,LYN
30630	Apolipoprotein A	NA	Blood_biochemistry	Heart_Left_Ventricle	Reactome	Defective B3GALTL causes Peters-plus syndrome (PpS)	10	37	-6.66183e-05	1.74816e-05	-3.81077	0.000138563	0.0015467	THSD7B,ADAMTS19,THBS2,SSPO,ADAMTSL1,ADAMTS13,SPON1,ADAMTS15,ADAMTS7,ADAMTS17
30630	Apolipoprotein A	NA	Blood_biochemistry	Heart_Left_Ventricle	Reactome	Developmental Biology	79	1033	-0.000255932	4.85524e-05	-5.27125	1.35595e-07	2.883e-06	RPL22,MED8,VAV3,FLG,SPTA1,DNM3,ARPC5,H3F3A,PKP4,HOXD3,ITGAV,ARPC2,NGEF,PPARG,SCN10A,RPSA,TDGF1,RPL29,GSK3B,AP2M1,PAK2,RPL9,ITGA2,RPS23,RGMB,SPINK5,RPS14,POU5F1,CSNK2B,PSMB8,PSMB9,RPS18,RPL10A,MED20,CCND3,EPHA7,CDK19,FAM120B,GFRA2,LYN,RPS20,SDCBP,FABP4,SH3GL2,SEMA4D,PSMD5,RPL12,WDR5,RPS24,PSMD13,PKP3,POLR2L,H2AFJ,KRT72,MSI1,ARHGEF7,RPL36AL,SPTB,PSEN1,RPS27L,PSMA4,AP2B1,MED1,MED24,ITGB3,PSMC5,PRKCA…
30630	Apolipoprotein A	NA	Blood_biochemistry	Heart_Left_Ventricle	Reactome	Disease	104	922	-0.000220679	5.54571e-05	-3.97928	6.91416e-05	0.000894832	RPL22,CASP9,CNKSR1,SV2A,TLR5,CAPN2,ADAM17,MSH2,ERCC3,THSD7B,KAT2B,MLH1,MYD88,RPSA,CDC25A,RPL29,GSK3B,MCCC1,AP2M1,PAK2,RPL9,BTC,NUP54,DKK2,MMAA,MTRR,MSH3,RPS23,ADAMTS19,RPS14,HLA-A,MUC21,RNF5,NOTCH4,PSMB8,PSMB9,RPS18,RPL10A,SOD2,THBS2,NUPL2,AP1S1,RASA4,OPN1SW,TRIM24,KDM7A,FAM131B,SSPO,RPS20,CHMP4C,DERL1,SH3GL2,ADAMTSL1,OGN,PSMD5,MVB12B,RPL12,ADAMTS13,NMT2,CUBN,STAM,RPS24,SFTPD,TNKS2,PSMD13,POLR2L,…
30630	Apolipoprotein A	NA	Blood_biochemistry	Heart_Left_Ventricle	Reactome	Diseases associated with O-glycosylation of proteins	12	60	-0.000112678	1.95192e-05	-5.77269	7.8093e-09	2.31301e-07	THSD7B,ADAMTS19,MUC21,NOTCH4,THBS2,SSPO,ADAMTSL1,ADAMTS13,SPON1,ADAMTS15,ADAMTS7,ADAMTS17
30630	Apolipoprotein A	NA	Blood_biochemistry	Heart_Left_Ventricle	Reactome	Diseases of glycosylation	13	86	-9.41733e-05	2.02753e-05	-4.64473	3.40673e-06	6.08442e-05	THSD7B,ADAMTS19,MUC21,NOTCH4,THBS2,SSPO,ADAMTSL1,OGN,ADAMTS13,SPON1,ADAMTS15,ADAMTS7,ADAMTS17
30630	Apolipoprotein A	NA	Blood_biochemistry	Heart_Left_Ventricle	Reactome	Downregulation of ERBB2 signaling	4	29	2.85348e-05	1.10764e-05	2.57618	0.00999025	0.0474537	PTPN18,BTC,PTPN12,UBA52
30630	Apolipoprotein A	NA	Blood_biochemistry	Heart_Left_Ventricle	Reactome	Downregulation of TGF-beta receptor signaling	3	26	2.61616e-05	9.57488e-06	2.73232	0.00628942	0.0344568	SMURF2,UBA52,TGFB1
30630	Apolipoprotein A	NA	Blood_biochemistry	Heart_Left_Ventricle	Reactome	E3 ubiquitin ligases ubiquitinate target proteins	6	57	-9.06847e-05	1.29417e-05	-7.00719	2.43672e-12	1.60264e-10	RNF144A,TMEM129,HLA-A,HLA-B,DERL1,UBA52
30630	Apolipoprotein A	NA	Blood_biochemistry	Heart_Left_Ventricle	Reactome	ER-Phagosome pathway	19	85	-8.28222e-05	1.99385e-05	-4.15388	3.26983e-05	0.000463485	MYD88,HLA-G,HLA-H,HLA-A,HLA-C,HLA-B,TAP2,PSMB8,PSMB9,TAPBP,SEC61G,PSMD5,PSMD13,TIRAP,PSMA4,PSMC5,CALR,UBA52,PSMF1
30630	Apolipoprotein A	NA	Blood_biochemistry	Heart_Left_Ventricle	Reactome	ESR-mediated signaling	8	128	-4.03866e-05	1.56495e-05	-2.5807	0.00986051	0.0472439	H3F3A,KAT2B,POLR2L,H2AFJ,GTF2A2,MED1,BCL2,PPP5C
30630	Apolipoprotein A	NA	Blood_biochemistry	Heart_Left_Ventricle	Reactome	Effects of PIP2 hydrolysis	4	27	8.53201e-05	1.10755e-05	7.70349	1.32811e-14	1.63206e-12	MGLL,DGKQ,DAGLB,ABHD12
30630	Apolipoprotein A	NA	Blood_biochemistry	Heart_Left_Ventricle	Reactome	Endogenous sterols	4	27	-4.08818e-05	1.10556e-05	-3.69785	0.000217475	0.00231197	ARNT,CYP4V2,CYP7B1,FDX1
30630	Apolipoprotein A	NA	Blood_biochemistry	Heart_Left_Ventricle	Reactome	Endosomal/Vacuolar pathway	6	12	-8.51595e-05	1.02175e-05	-8.33463	7.80706e-17	1.39434e-14	CTSS,HLA-G,HLA-H,HLA-A,HLA-C,HLA-B
30630	Apolipoprotein A	NA	Blood_biochemistry	Heart_Left_Ventricle	Reactome	Estrogen-dependent gene expression	7	122	-4.08326e-05	1.46538e-05	-2.78648	0.00532869	0.0308995	H3F3A,KAT2B,POLR2L,H2AFJ,GTF2A2,MED1,BCL2
30630	Apolipoprotein A	NA	Blood_biochemistry	Heart_Left_Ventricle	Reactome	Ethanol oxidation	4	12	-3.78433e-05	1.10893e-05	-3.41258	0.000643593	0.00542196	ADH1A,ALDH2,ACSS1,ACSS2
30630	Apolipoprotein A	NA	Blood_biochemistry	Heart_Left_Ventricle	Reactome	Fcgamma receptor (FCGR) dependent phagocytosis	7	168	-3.79436e-05	1.46228e-05	-2.59483	0.00946428	0.0464374	VAV3,ARPC5,WIPF1,ARPC2,BRK1,NCKIPSD,LYN
30630	Apolipoprotein A	NA	Blood_biochemistry	Heart_Left_Ventricle	Reactome	Fertilization	4	26	3.75528e-05	1.10862e-05	3.38736	0.000705793	0.00589041	ZP3,CATSPERB,CATSPERG,IZUMO1
30630	Apolipoprotein A	NA	Blood_biochemistry	Heart_Left_Ventricle	Reactome	Formation of Fibrin Clot (Clotting Cascade)	7	39	3.79009e-05	1.46188e-05	2.59261	0.00952551	0.0464824	SERPINC1,TFPI,KLKB1,F2R,F10,SERPINA5,PROCR
30630	Apolipoprotein A	NA	Blood_biochemistry	Heart_Left_Ventricle	Reactome	G alpha (q) signalling events	23	212	0.000104657	2.65181e-05	3.94663	7.92774e-05	0.000997109	EDN2,GNG12,PROK1,GPR17,HTR2B,GHRL,MGLL,AGTR1,GNB4,DGKQ,QRFPR,F2R,DAGLB,LPAR1,TACR2,LTB4R,PLCB2,GNB5,PRKCA,PTGER1,LPAR2,FFAR3,ABHD12
30630	Apolipoprotein A	NA	Blood_biochemistry	Heart_Left_Ventricle	Reactome	G alpha (s) signalling events	18	575	-7.48956e-05	2.34379e-05	-3.19549	0.0013961	0.0103035	GNG12,SCTR,ADCY5,GNB4,REEP2,OR2H2,GLP1R,CRHR2,VIPR2,OR51E1,ARRB1,GPR83,ADCY4,GNB5,MC1R,ADORA2B,CRHR1,GNAL
30630	Apolipoprotein A	NA	Blood_biochemistry	Heart_Left_Ventricle	Reactome	G-protein mediated events	5	45	-3.7999e-05	1.23531e-05	-3.07606	0.00209772	0.0147501	ADCY5,ADCY4,PLCB2,PRKCA,GNAL
30630	Apolipoprotein A	NA	Blood_biochemistry	Heart_Left_Ventricle	Reactome	GAB1 signalosome	2	11	-3.00672e-05	7.80188e-06	-3.85384	0.000116304	0.00134882	PXN,CSK
30630	Apolipoprotein A	NA	Blood_biochemistry	Heart_Left_Ventricle	Reactome	Glyoxylate metabolism and glycine degradation	5	31	-6.03401e-05	1.23513e-05	-4.88533	1.0331e-06	2.00556e-05	GNMT,DDO,PDHX,NDUFAB1,GOT2
30630	Apolipoprotein A	NA	Blood_biochemistry	Heart_Left_Ventricle	Reactome	Golgi Associated Vesicle Biogenesis	6	56	-4.62261e-05	1.35242e-05	-3.41804	0.000630824	0.00536501	DNAJC6,AP4B1,TPD52L1,AP1S1,SH3GL2,ARRB1
30630	Apolipoprotein A	NA	Blood_biochemistry	Heart_Left_Ventricle	Reactome	HDL clearance	2	5	8.93599e-05	7.82296e-06	11.4228	3.26652e-30	1.4585e-27	CUBN,APOA1
30630	Apolipoprotein A	NA	Blood_biochemistry	Heart_Left_Ventricle	Reactome	HDL remodeling	3	10	5.11071e-05	9.56675e-06	5.34216	9.19164e-08	2.098e-06	APOA1,PLTP,ABCG1
30630	Apolipoprotein A	NA	Blood_biochemistry	Heart_Left_Ventricle	Reactome	HDR through Homologous Recombination (HR) or Single Strand Annealing (SSA)	19	114	-6.48325e-05	2.41341e-05	-2.68634	0.00722432	0.0383379	RPA2,GEN1,POLE4,BARD1,ATRIP,PPP4R2,RNF168,RPA3,POLD2,XRCC2,DNA2,RAD52,TIPIN,RMI2,TOP3A,BRCA1,SIRT6,BABAM1,UBA52
30630	Apolipoprotein A	NA	Blood_biochemistry	Heart_Left_Ventricle	Reactome	HIV Infection	29	242	-0.000103869	2.85895e-05	-3.63311	0.000280068	0.00281012	ERCC3,AP2M1,PAK2,NUP54,HLA-A,PSMB8,PSMB9,NUPL2,AP1S1,CHMP4C,PSMD5,MVB12B,NMT2,PSMD13,POLR2L,GTF2H1,TSG101,NUP107,GTF2A2,PSMA4,AP2B1,PSMC5,NUP85,TAF4B,UBA52,ERCC2,PSMF1,NELFCD,APOBEC3G
30630	Apolipoprotein A	NA	Blood_biochemistry	Heart_Left_Ventricle	Reactome	Hedgehog 'on' state	14	86	-7.33939e-05	1.96927e-05	-3.72696	0.00019384	0.00208553	EFCAB7,KIF3A,PSMB8,PSMB9,PSMD5,PSMD13,ARRB1,ULK3,PSMA4,GAS8,PSMC5,SMURF2,UBA52,PSMF1
30630	Apolipoprotein A	NA	Blood_biochemistry	Heart_Left_Ventricle	Reactome	Heme biosynthesis	3	11	-2.59867e-05	9.55752e-06	-2.71898	0.00654879	0.0352293	UROD,UROS,HMBS
30630	Apolipoprotein A	NA	Blood_biochemistry	Heart_Left_Ventricle	Reactome	Hemostasis	64	692	0.000222982	4.41665e-05	5.04867	4.45171e-07	9.03494e-06	MPL,KIF2C,GNG12,VAV3,SLC16A1,FCER1G,SERPINC1,H3F3A,SCCPDH,KIF28P,APOB,EPCAM,MERTK,ITGAV,TFPI,DOCK3,MANF,MGLL,P2RY12,MFN1,GNB4,DGKQ,ANXA5,KLKB1,ITGA2,F2R,KIF3A,GNA12,DAGLB,SH2B2,FAM3C,LYN,YWHAZ,KIF5B,PRKG1,STIM1,P2RX3,VEGFB,CTSW,ARRB1,MMP1,APOA1,RAPGEF3,RACGAP1,P2RX4,GUCY1B2,F10,SLC7A8,SERPINA5,KLC1,GNB5,CSK,ITGAX,P2RX1,ITGB3,PRKCA,SLC7A9,TGFB1,KIF16B,ABHD12,PROCR,CABLES2,VPREB3,TIMP3
30630	Apolipoprotein A	NA	Blood_biochemistry	Heart_Left_Ventricle	Reactome	Highly sodium permeable acetylcholine nicotinic receptors	2	7	-2.05395e-05	7.82387e-06	-2.62524	0.00865937	0.0439364	CHRNA3,CHRNE
30630	Apolipoprotein A	NA	Blood_biochemistry	Heart_Left_Ventricle	Reactome	Histidine, lysine, phenylalanine, tyrosine, proline and tryptophan catabolism	9	46	5.85484e-05	1.65847e-05	3.53028	0.000415191	0.0039028	QDPR,ALDH7A1,SLC36A4,AMDHD1,HPD,GSTZ1,FAH,CRYM,FTCD
30630	Apolipoprotein A	NA	Blood_biochemistry	Heart_Left_Ventricle	Reactome	Homology Directed Repair	21	120	-6.97135e-05	2.53642e-05	-2.7485	0.00598723	0.0333296	RPA2,GEN1,POLE4,BARD1,ATRIP,PPP4R2,RNF168,RPA3,POLD2,XRCC2,DNA2,RAD52,TIPIN,RMI2,TOP3A,LIG3,BRCA1,SIRT6,BABAM1,UBA52,XRCC1
30630	Apolipoprotein A	NA	Blood_biochemistry	Heart_Left_Ventricle	Reactome	Host Interactions of HIV factors	18	138	-8.43621e-05	2.22328e-05	-3.79448	0.00014798	0.00161154	AP2M1,PAK2,NUP54,HLA-A,PSMB8,PSMB9,NUPL2,AP1S1,PSMD5,PSMD13,NUP107,PSMA4,AP2B1,PSMC5,NUP85,UBA52,PSMF1,APOBEC3G
30630	Apolipoprotein A	NA	Blood_biochemistry	Heart_Left_Ventricle	Reactome	Host Interactions with Influenza Factors	5	44	3.19091e-05	1.23486e-05	2.58402	0.00976616	0.0471415	NUP54,NUPL2,NUP107,NUP85,TGFB1
30630	Apolipoprotein A	NA	Blood_biochemistry	Heart_Left_Ventricle	Reactome	IRF3-mediated induction of type I IFN	3	13	2.56865e-05	9.56701e-06	2.68491	0.00725544	0.0383379	IFI16,DTX4,NLRC3
30630	Apolipoprotein A	NA	Blood_biochemistry	Heart_Left_Ventricle	Reactome	Immune System	232	2067	-0.000336083	8.19531e-05	-4.10092	4.1163e-05	0.000565516	SLC2A5,FBXO6,CASP9,PADI2,CDA,FUCA1,PPIE,KIF2C,UBE2U,GBP3,AGL,VCAM1,VAV3,CTSS,HRNR,S100A9,CD1D,IFI16,FCER1A,FCER1G,CREG1,DNM3,TNFSF4,RNASEL,ARPC5,IKBKE,MAPKAPK2,CD46,TLR5,EDARADD,ADAM17,ATP6V1C2,APOB,RASGRP3,ATP6V1E2,IL18R1,PTPN18,TANK,WIPF1,ITGAV,ARPC2,TMBIM1,EIF4E2,ASB1,IL17RC,BRK1,IRAK2,MYD88,NCKIPSD,CD200R1,RAB7A,ANAPC13,AP2M1,PAK2,FBXL5,ANAPC4,PGM2,KLHL5,TXK,NUP54,CTSO,ASB5,AGA,FYB,POLR3G,ERA…
30630	Apolipoprotein A	NA	Blood_biochemistry	Heart_Left_Ventricle	Reactome	Immunoregulatory interactions between a Lymphoid and a non-Lymphoid cell	25	215	-8.35097e-05	2.36754e-05	-3.52728	0.000419918	0.00390611	VCAM1,CD1D,CD200R1,HLA-G,HLA-H,HLA-A,HLA-C,HLA-B,MICA,MICB,NCR3,ULBP1,PILRB,PILRA,KLRG1,CLEC2D,CD226,ICAM5,ICAM3,PVR,SIGLEC12,LILRA2,LILRB1,LILRA1,CD40
30630	Apolipoprotein A	NA	Blood_biochemistry	Heart_Left_Ventricle	Reactome	Infectious disease	51	447	-0.000118068	3.85985e-05	-3.05888	0.00222184	0.0155008	RPL22,SV2A,ERCC3,RPSA,RPL29,AP2M1,PAK2,RPL9,NUP54,RPS23,RPS14,HLA-A,PSMB8,PSMB9,RPS18,RPL10A,NUPL2,AP1S1,RPS20,CHMP4C,SH3GL2,PSMD5,MVB12B,RPL12,NMT2,STAM,RPS24,PSMD13,POLR2L,GTF2H1,TSG101,NUP107,TXNRD1,RPL36AL,GTF2A2,RPS27L,PSMA4,SV2B,AP2B1,PSMC5,NUP85,TAF4B,RPS28,CALR,UBA52,TGFB1,ERCC2,RPS9,PSMF1,NELFCD,APOBEC3G
30630	Apolipoprotein A	NA	Blood_biochemistry	Heart_Left_Ventricle	Reactome	Initial triggering of complement	3	103	5.5283e-05	9.58442e-06	5.76801	8.0295e-09	2.31301e-07	C4A,COLEC10,FCN1
30630	Apolipoprotein A	NA	Blood_biochemistry	Heart_Left_Ventricle	Reactome	Innate Immune System	119	1137	-0.00033633	5.85561e-05	-5.74372	9.27101e-09	2.50879e-07	SLC2A5,CASP9,PADI2,CDA,FUCA1,PPIE,AGL,VAV3,CTSS,HRNR,S100A9,IFI16,FCER1A,FCER1G,CREG1,DNM3,ARPC5,IKBKE,MAPKAPK2,CD46,TLR5,ATP6V1C2,APOB,ATP6V1E2,TANK,WIPF1,ITGAV,ARPC2,TMBIM1,BRK1,IRAK2,MYD88,NCKIPSD,RAB7A,PAK2,PGM2,TXK,AGA,POLR3G,GM2A,HLA-H,HLA-A,MUC21,HLA-C,HLA-B,CSNK2B,C4A,AGER,PSMB8,PSMB9,FRK,VNN1,NOD1,ATP6V0E2,AOC1,DEFB1,ASAH1,DUSP4,LYN,SDCBP,COLEC10,GSDMD,DDX58,PRSS3,PSMD5,PTGES2,FCN1,ALOX5…
30630	Apolipoprotein A	NA	Blood_biochemistry	Heart_Left_Ventricle	Reactome	Inositol phosphate metabolism	2	48	-2.62522e-05	7.8238e-06	-3.35544	0.000792501	0.00655281	IP6K3,PLCB2
30630	Apolipoprotein A	NA	Blood_biochemistry	Heart_Left_Ventricle	Reactome	Integrin alphaIIb beta3 signaling	3	27	-3.15223e-05	9.56854e-06	-3.29437	0.000986552	0.00786599	RAPGEF3,CSK,ITGB3
30630	Apolipoprotein A	NA	Blood_biochemistry	Heart_Left_Ventricle	Reactome	Interferon alpha/beta signaling	10	69	-7.72771e-05	1.41497e-05	-5.46141	4.72758e-08	1.20621e-06	RNASEL,HLA-G,HLA-H,HLA-A,HLA-C,HLA-B,PSMB8,IFI27,IFNAR2,MX1
30630	Apolipoprotein A	NA	Blood_biochemistry	Heart_Left_Ventricle	Reactome	Interferon gamma signaling	15	93	-5.2995e-05	1.77646e-05	-2.98318	0.00285293	0.0187956	GBP3,VCAM1,HLA-G,HLA-H,HLA-A,HLA-C,HLA-B,HLA-DRB5,HLA-DRB1,HLA-DQA1,HLA-DQB1,HLA-DQA2,HLA-DQB2,HLA-DPA1,HLA-DPB1
30630	Apolipoprotein A	NA	Blood_biochemistry	Heart_Left_Ventricle	Reactome	Interleukin-18 signaling	2	8	2.56044e-05	7.82182e-06	3.27345	0.00106255	0.00825096	IL18R1,ALOX5
30630	Apolipoprotein A	NA	Blood_biochemistry	Heart_Left_Ventricle	Reactome	Interleukin-4 and 13 signaling	8	112	8.34602e-05	1.56347e-05	5.33814	9.39752e-08	2.098e-06	VCAM1,ALOX5,MMP1,ITGAX,BCL2,JAK3,TGFB1,LAMA5
30630	Apolipoprotein A	NA	Blood_biochemistry	Heart_Left_Ventricle	Reactome	Intracellular signaling by second messengers	23	306	-6.89052e-05	2.57623e-05	-2.67465	0.00748117	0.0392982	CASP9,PPARG,MYD88,GSK3B,ADCY5,BTC,CSNK2B,PSMB8,PSMB9,FRK,PSMD5,TNKS2,PSMD13,RPS6KB2,PHC1,ADCY4,PSMA4,WWP2,PHLPP2,PSMC5,PRKCA,UBA52,PSMF1
30630	Apolipoprotein A	NA	Blood_biochemistry	Heart_Left_Ventricle	Reactome	Intraflagellar transport	8	41	-8.45689e-05	1.56125e-05	-5.41673	6.07477e-08	1.46615e-06	TCTEX1D1,IFT122,KIF3A,WDR60,IFT46,IFT88,CLUAP1,DYNLRB1
30630	Apolipoprotein A	NA	Blood_biochemistry	Heart_Left_Ventricle	Reactome	Keratan sulfate biosynthesis	3	28	2.7887e-05	9.57222e-06	2.91332	0.00357631	0.0221781	OGN,B4GALT6,B4GALT5
30630	Apolipoprotein A	NA	Blood_biochemistry	Heart_Left_Ventricle	Reactome	L1CAM interactions	13	100	-9.21342e-05	1.99205e-05	-4.62509	3.74593e-06	6.55904e-05	SPTA1,DNM3,ITGAV,SCN10A,AP2M1,ITGA2,CSNK2B,SDCBP,SH3GL2,SPTB,AP2B1,ITGB3,KCNQ2
30630	Apolipoprotein A	NA	Blood_biochemistry	Heart_Left_Ventricle	Reactome	LDL clearance	4	19	-3.52789e-05	1.10668e-05	-3.1878	0.00143377	0.0104947	APOB,AP2M1,AP2B1,NPC1
30630	Apolipoprotein A	NA	Blood_biochemistry	Heart_Left_Ventricle	Reactome	Lysosome Vesicle Biogenesis	6	35	-3.57283e-05	1.34365e-05	-2.65905	0.00783652	0.0409043	DNAJC6,AP4B1,AP4M1,AP1S1,SH3GL2,ARRB1
30630	Apolipoprotein A	NA	Blood_biochemistry	Heart_Left_Ventricle	Reactome	Macroautophagy	4	68	-4.24215e-05	1.10627e-05	-3.83464	0.000125775	0.00143996	ATG10,CHMP4C,MAP1LC3A,MTMR3
30630	Apolipoprotein A	NA	Blood_biochemistry	Heart_Left_Ventricle	Reactome	Meiotic recombination	8	56	-4.28265e-05	1.56487e-05	-2.73674	0.00620552	0.034207	RPA2,MSH4,H3F3A,MLH1,RPA3,H2AFJ,TOP3A,BRCA1
30630	Apolipoprotein A	NA	Blood_biochemistry	Heart_Left_Ventricle	Reactome	Metabolism	338	2096	-0.0002853	0.000101418	-2.8131	0.00490695	0.0286399	RPL22,ENO1,AGMAT,PLA2G5,CDA,HMGCL,MECR,PPT1,NFYC,MED8,UROD,FAAH,CYP4B1,GNG12,SLC44A5,ACADM,SLC44A3,AGL,GSTM1,GSTM5,GSTM3,SLC16A1,ACP6,ARNT,CERS2,GBA,TSTD1,ALDH9A1,NME7,MAPKAPK2,MARC1,COX20,ADI1,KCNS3,APOB,KHK,PRKD3,MCEE,GPAT2,CIAO1,SULT1C2,SMPD4,PLA2R1,NOSTRIN,PDK1,AGPS,PLEKHA3,ORMDL1,HIBCH,GLS,ATIC,NDUFA10,DTYMK,SUMF1,PPARG,RPSA,ENTPD3,NME6,HYAL3,HYAL1,RPL29,TKT,CHDH,PLA1A,NDUFB4,PARP14,ADCY5,MG…
30630	Apolipoprotein A	NA	Blood_biochemistry	Heart_Left_Ventricle	Reactome	Metabolism of steroids	19	155	-6.83066e-05	2.41221e-05	-2.8317	0.00463043	0.0273839	NFYC,SRD5A3,GC,AMACR,AKR1B1,FDFT1,CYP7B1,SQLE,BAAT,AKR1C2,CUBN,CH25H,HSD17B12,FDX1,HSD3B7,MED1,HSD17B1,ABCC3,LSS
30630	Apolipoprotein A	NA	Blood_biochemistry	Heart_Left_Ventricle	Reactome	Mitochondrial biogenesis	13	94	-0.000105517	1.99521e-05	-5.28853	1.23392e-07	2.68753e-06	CHCHD6,TFB1M,SOD2,TFAM,SIRT3,ATP5S,MED1,ATP5G1,ATP5H,ATP5A1,ACSS2,SAMM50,MAPK12
30630	Apolipoprotein A	NA	Blood_biochemistry	Heart_Left_Ventricle	Reactome	Mitochondrial tRNA aminoacylation	7	21	7.96185e-05	1.46227e-05	5.44484	5.18931e-08	1.28724e-06	WARS2,DARS2,LARS2,PPA2,VARS2,CARS2,EARS2
30630	Apolipoprotein A	NA	Blood_biochemistry	Heart_Left_Ventricle	Reactome	Mitochondrial translation elongation	20	91	7.78908e-05	2.47291e-05	3.14977	0.00163418	0.0117687	MRPL37,MRPS21,MRPL9,MRPL19,MRPL35,MRPS25,GFM1,MRPS18C,MRPL36,MRPS10,MRPL14,MRPL18,MRPS33,MRPL41,MRPL21,MRPL48,OXA1L,MRPS7,MRPL54,MRPL34
30630	Apolipoprotein A	NA	Blood_biochemistry	Heart_Left_Ventricle	Reactome	Mitophagy	5	29	-7.55532e-05	1.23396e-05	-6.1228	9.20603e-10	3.2884e-08	MFN1,CSNK2B,TOMM7,UBA52,MAP1LC3A
30630	Apolipoprotein A	NA	Blood_biochemistry	Heart_Left_Ventricle	Reactome	Multifunctional anion exchangers	2	9	-2.83785e-05	7.80977e-06	-3.63372	0.000279416	0.00281012	SLC26A9,SLC26A1
30630	Apolipoprotein A	NA	Blood_biochemistry	Heart_Left_Ventricle	Reactome	Nef Mediated CD8 Down-regulation	2	8	-2.29029e-05	7.82923e-06	-2.92531	0.00344141	0.0214908	AP2M1,AP2B1
30630	Apolipoprotein A	NA	Blood_biochemistry	Heart_Left_Ventricle	Reactome	Nef mediated downregulation of MHC class I complex cell surface expression	2	11	-5.47339e-05	7.81588e-06	-7.0029	2.51253e-12	1.60264e-10	HLA-A,AP1S1
30630	Apolipoprotein A	NA	Blood_biochemistry	Heart_Left_Ventricle	Reactome	Nef-mediates down modulation of cell surface receptors by recruiting them to clathrin adapters	4	22	-7.78133e-05	1.10712e-05	-7.02843	2.09326e-12	1.55773e-10	AP2M1,HLA-A,AP1S1,AP2B1
30630	Apolipoprotein A	NA	Blood_biochemistry	Heart_Left_Ventricle	Reactome	Neurexins and neuroligins	3	57	-2.54007e-05	9.55902e-06	-2.65725	0.00787855	0.0409043	LIN7C,HOMER2,LIN7B
30630	Apolipoprotein A	NA	Blood_biochemistry	Heart_Left_Ventricle	Reactome	Neurotransmitter clearance	2	10	2.71061e-05	7.82799e-06	3.46271	0.000534836	0.00473794	BCHE,ALDH2
30630	Apolipoprotein A	NA	Blood_biochemistry	Heart_Left_Ventricle	Reactome	Neurotransmitter receptors and postsynaptic signal transmission	17	152	-7.23849e-05	2.16224e-05	-3.34768	0.000815026	0.00667723	GNG12,ADCY5,GNB4,AP2M1,GABRA4,GRIA1,GRIP1,ADCY4,PLCB2,GNB5,CHRNA5,CHRNA3,CHRNE,AP2B1,PRKCA,GNAL,GRIK5
30630	Apolipoprotein A	NA	Blood_biochemistry	Heart_Left_Ventricle	Reactome	Neutrophil degranulation	63	479	-0.000243999	4.24302e-05	-5.75059	8.90206e-09	2.48423e-07	SLC2A5,PADI2,CDA,FUCA1,PPIE,AGL,CTSS,HRNR,S100A9,FCER1G,CREG1,ARPC5,ITGAV,TMBIM1,RAB7A,PGM2,AGA,GM2A,HLA-H,HLA-A,HLA-C,HLA-B,CSNK2B,FRK,VNN1,AOC1,ASAH1,SDCBP,GSDMD,PRSS3,PTGES2,FCN1,ALOX5,PSMD13,AMPD3,SVIP,CAT,GSTP1,CLEC12A,LRMP,LYZ,GLIPR1,PSEN1,ANPEP,ITGAX,IST1,HP,CRISPLD2,GALNS,P2RX1,ACLY,GAA,RAB31,DSC1,MAN2B1,SIGLEC14,SIRPB1,CPNE1,CSTB,PFKL,SNAP29,CYB5R3,ARSA
30630	Apolipoprotein A	NA	Blood_biochemistry	Heart_Left_Ventricle	Reactome	Nicotinamide salvaging	4	19	3.20389e-05	1.10682e-05	2.89468	0.00379571	0.0230583	PARP14,NAMPT,PARP10,PARP4
30630	Apolipoprotein A	NA	Blood_biochemistry	Heart_Left_Ventricle	Reactome	Nonhomologous End-Joining (NHEJ)	5	52	-3.92829e-05	1.23563e-05	-3.17919	0.00147705	0.0107236	RIF1,BARD1,RNF168,BRCA1,BABAM1
30630	Apolipoprotein A	NA	Blood_biochemistry	Heart_Left_Ventricle	Reactome	Nuclear Receptor transcription pathway	4	51	-4.87033e-05	1.10598e-05	-4.40363	1.06491e-05	0.000179427	NR0B2,PPARG,NRBF2,MED1
30630	Apolipoprotein A	NA	Blood_biochemistry	Heart_Left_Ventricle	Reactome	Nuclear signaling by ERBB4	3	26	2.53885e-05	9.56782e-06	2.65353	0.00796582	0.0411183	ADAM17,BTC,PSEN1
30630	Apolipoprotein A	NA	Blood_biochemistry	Heart_Left_Ventricle	Reactome	Nucleotide salvage	5	23	-3.77032e-05	1.23833e-05	-3.04468	0.00232951	0.016002	CDA,UPP1,ADK,AMPD3,ADAL
30630	Apolipoprotein A	NA	Blood_biochemistry	Heart_Left_Ventricle	Reactome	O-glycosylation of TSR domain-containing proteins	11	39	-6.73604e-05	1.83397e-05	-3.67293	0.000239829	0.00249031	THSD7B,ADAMTS19,THBS2,SSPO,ADAMTSL1,ADAMTS13,SPON1,ADAMTS15,ADAMTS7,ADAMTS17,POFUT2
30630	Apolipoprotein A	NA	Blood_biochemistry	Heart_Left_Ventricle	Reactome	O-linked glycosylation	21	115	-0.000128003	2.53237e-05	-5.05468	4.31382e-07	8.95869e-06	B3GALNT2,THSD7B,GALNT3,GALNT15,ADAMTS19,MUC21,THBS2,C1GALT1,SSPO,ADAMTSL1,ADAMTS13,SPON1,ADAMTS15,ADAMTS7,ADAMTS17,ST6GALNAC2,B3GNTL1,B4GALT6,B3GNT8,B4GALT5,POFUT2
30630	Apolipoprotein A	NA	Blood_biochemistry	Heart_Left_Ventricle	Reactome	O-linked glycosylation of mucins	9	66	-5.44843e-05	1.65716e-05	-3.28782	0.00100978	0.00797995	GALNT3,GALNT15,MUC21,C1GALT1,ST6GALNAC2,B3GNTL1,B4GALT6,B3GNT8,B4GALT5
30630	Apolipoprotein A	NA	Blood_biochemistry	Heart_Left_Ventricle	Reactome	Olfactory Signaling Pathway	4	432	-4.20815e-05	1.10708e-05	-3.80112	0.000144071	0.00158834	REEP2,OR2H2,OR51E1,GNAL
30630	Apolipoprotein A	NA	Blood_biochemistry	Heart_Left_Ventricle	Reactome	Oncogenic MAPK signaling	9	74	-5.02836e-05	1.65456e-05	-3.03909	0.00237313	0.0161771	CNKSR1,RASA4,TRIM24,KDM7A,FAM131B,ARRB1,RASA3,CSK,ITGB3
30630	Apolipoprotein A	NA	Blood_biochemistry	Heart_Left_Ventricle	Reactome	Organelle biogenesis and maintenance	41	281	-0.000207776	3.45248e-05	-6.01817	1.76614e-09	6.06601e-08	TCTEX1D1,SDCCAG8,SEPT2,ARF4,IQCB1,CHCHD6,IFT122,NPHP3,CEP63,EXOC3,KIF3A,EXOC2,TFB1M,SOD2,CEP41,WDR60,TFAM,SIRT3,TMEM216,CEP57,IFT46,RAB3IP,TCTN2,IFT88,HAUS4,ATP5S,CLUAP1,NDE1,MED1,ATP5G1,ATP5H,CEP192,ATP5A1,HAUS1,MARK4,NINL,DYNLRB1,ACSS2,SFI1,SAMM50,MAPK12
30630	Apolipoprotein A	NA	Blood_biochemistry	Heart_Left_Ventricle	Reactome	Organic cation transport	3	10	-3.28617e-05	9.56993e-06	-3.43385	0.000595156	0.00515994	SLC22A15,SLC22A3,SLC22A18
30630	Apolipoprotein A	NA	Blood_biochemistry	Heart_Left_Ventricle	Reactome	PCP/CE pathway	13	92	-6.48292e-05	1.80239e-05	-3.59684	0.000322154	0.003127	DVL3,AP2M1,PSMB8,PSMB9,PSMD5,PSMD13,PSMA4,AP2B1,PSMC5,SMURF2,PRKCA,UBA52,PSMF1
30630	Apolipoprotein A	NA	Blood_biochemistry	Heart_Left_Ventricle	Reactome	PECAM1 interactions	3	12	-3.41335e-05	9.58771e-06	-3.56013	0.000370728	0.00355978	ITGAV,LYN,ITGB3
30630	Apolipoprotein A	NA	Blood_biochemistry	Heart_Left_Ventricle	Reactome	PI5P, PP2A and IER3 Regulate PI3K/AKT Signaling	2	96	2.22348e-05	7.80243e-06	2.84973	0.00437594	0.0260515	MYD88,BTC
30630	Apolipoprotein A	NA	Blood_biochemistry	Heart_Left_Ventricle	Reactome	PKMTs methylate histone lysines	3	47	2.87569e-05	9.58222e-06	3.00107	0.00269059	0.0179306	WDR5,SETDB2,SETD6
30630	Apolipoprotein A	NA	Blood_biochemistry	Heart_Left_Ventricle	Reactome	PLC beta mediated events	4	44	-2.96653e-05	1.10486e-05	-2.68497	0.007254	0.0383379	ADCY5,ADCY4,PLCB2,PRKCA
30630	Apolipoprotein A	NA	Blood_biochemistry	Heart_Left_Ventricle	Reactome	POU5F1 (OCT4), SOX2, NANOG activate genes related to proliferation	2	13	-3.27664e-05	7.81098e-06	-4.19492	2.73055e-05	0.000399734	TDGF1,POU5F1
30630	Apolipoprotein A	NA	Blood_biochemistry	Heart_Left_Ventricle	Reactome	Pentose phosphate pathway (hexose monophosphate shunt)	2	15	-2.02356e-05	7.82585e-06	-2.58574	0.00971754	0.0471415	TKT,PGM2
30630	Apolipoprotein A	NA	Blood_biochemistry	Heart_Left_Ventricle	Reactome	Peroxisomal protein import	19	63	8.4552e-05	2.44614e-05	3.45654	0.000547236	0.004791	HMGCL,AGPS,EHHADH,AMACR,ECI2,PEX6,DDO,PEX7,EPHX2,BAAT,CRAT,PHYH,CAT,DHRS4,ACOT2,ACOT4,DECR2,UBA52,NUDT19
30630	Apolipoprotein A	NA	Blood_biochemistry	Heart_Left_Ventricle	Reactome	Phenylalanine and tyrosine catabolism	4	11	4.76523e-05	1.10686e-05	4.3052	1.66891e-05	0.0002526	QDPR,HPD,GSTZ1,FAH
30630	Apolipoprotein A	NA	Blood_biochemistry	Heart_Left_Ventricle	Reactome	Pink/Parkin Mediated Mitophagy	4	22	-4.07697e-05	1.10497e-05	-3.68967	0.000224589	0.00235951	MFN1,TOMM7,UBA52,MAP1LC3A
30630	Apolipoprotein A	NA	Blood_biochemistry	Heart_Left_Ventricle	Reactome	Plasma lipoprotein clearance	6	33	5.40535e-05	1.3548e-05	3.98977	6.61538e-05	0.000881722	APOB,AP2M1,CUBN,APOA1,AP2B1,NPC1
30630	Apolipoprotein A	NA	Blood_biochemistry	Heart_Left_Ventricle	Reactome	Platelet Aggregation (Plug Formation)	4	37	-2.87882e-05	1.10591e-05	-2.60312	0.00923835	0.0458325	MPL,RAPGEF3,CSK,ITGB3
30630	Apolipoprotein A	NA	Blood_biochemistry	Heart_Left_Ventricle	Reactome	Platelet activation, signaling and aggregation	29	259	0.000200551	2.97846e-05	6.73338	1.66071e-11	9.26886e-10	MPL,GNG12,VAV3,FCER1G,SCCPDH,MANF,MGLL,P2RY12,GNB4,DGKQ,ANXA5,F2R,GNA12,DAGLB,FAM3C,LYN,YWHAZ,VEGFB,CTSW,ARRB1,APOA1,RAPGEF3,GNB5,CSK,ITGB3,PRKCA,TGFB1,ABHD12,TIMP3
30630	Apolipoprotein A	NA	Blood_biochemistry	Heart_Left_Ventricle	Reactome	Platelet degranulation	10	128	0.000159741	1.74794e-05	9.13879	6.35464e-20	1.41867e-17	SCCPDH,MANF,ANXA5,FAM3C,VEGFB,CTSW,APOA1,ITGB3,TGFB1,TIMP3
30630	Apolipoprotein A	NA	Blood_biochemistry	Heart_Left_Ventricle	Reactome	Post-translational protein phosphorylation	12	107	8.28854e-05	1.91618e-05	4.32555	1.52202e-05	0.00023845	SERPINC1,MATN3,APOB,IGFBP7,SPARCL1,C4A,PENK,ITIH2,APOA1,MFGE8,FAM20A,LGALS1
30630	Apolipoprotein A	NA	Blood_biochemistry	Heart_Left_Ventricle	Reactome	Protein-protein interactions at synapses	7	88	-3.83435e-05	1.46333e-05	-2.62028	0.00878612	0.0443277	GRIA1,LIN7C,PPFIA1,HOMER2,LRFN1,LIN7B,LRRC4B
30630	Apolipoprotein A	NA	Blood_biochemistry	Heart_Left_Ventricle	Reactome	Pyrimidine salvage	2	11	-2.04886e-05	7.82716e-06	-2.61764	0.0088546	0.0444222	CDA,UPP1
30630	Apolipoprotein A	NA	Blood_biochemistry	Heart_Left_Ventricle	Reactome	RET signaling	2	41	-2.71118e-05	7.83082e-06	-3.46219	0.00053587	0.00473794	GFRA2,PRKCA
30630	Apolipoprotein A	NA	Blood_biochemistry	Heart_Left_Ventricle	Reactome	RMTs methylate histone arginines	8	49	0.00010568	1.56597e-05	6.74858	1.49577e-11	8.90481e-10	PRMT6,WDR77,WDR5,PRMT3,H2AFJ,PRMT7,COPRS,SMARCB1
30630	Apolipoprotein A	NA	Blood_biochemistry	Heart_Left_Ventricle	Reactome	Reactions specific to the complex N-glycan synthesis pathway	3	10	-3.15622e-05	9.56493e-06	-3.29979	0.000967695	0.00778515	FUCA1,CHST10,MGAT2
30630	Apolipoprotein A	NA	Blood_biochemistry	Heart_Left_Ventricle	Reactome	Receptor Mediated Mitophagy	2	11	-7.2933e-05	7.81591e-06	-9.33135	1.05232e-20	3.13241e-18	CSNK2B,MAP1LC3A
30630	Apolipoprotein A	NA	Blood_biochemistry	Heart_Left_Ventricle	Reactome	Recruitment and ATM-mediated phosphorylation of repair and signaling proteins at DNA double strand breaks	8	59	-4.10512e-05	1.56258e-05	-2.62714	0.00861093	0.0439364	EYA3,BARD1,RNF168,EYA4,BRCA1,BABAM1,UBA52,PPP5C
30630	Apolipoprotein A	NA	Blood_biochemistry	Heart_Left_Ventricle	Reactome	Recycling pathway of L1	4	28	-3.26792e-05	1.10767e-05	-2.95027	0.00317523	0.0202534	DNM3,AP2M1,SH3GL2,AP2B1
30630	Apolipoprotein A	NA	Blood_biochemistry	Heart_Left_Ventricle	Reactome	Regulation of Complement cascade	2	127	3.37366e-05	7.82648e-06	4.31057	1.62891e-05	0.000250796	CD46,C4A
30630	Apolipoprotein A	NA	Blood_biochemistry	Heart_Left_Ventricle	Reactome	Regulation of Insulin-like Growth Factor (IGF) transport and uptake by Insulin-like Growth Factor Binding Proteins (IGFBPs)	14	124	8.18857e-05	2.06804e-05	3.95959	7.50978e-05	0.000958033	SERPINC1,MATN3,APOB,IGFBP7,SPARCL1,C4A,PENK,ITIH2,MMP1,APOA1,MFGE8,FAM20A,KLK13,LGALS1
30630	Apolipoprotein A	NA	Blood_biochemistry	Heart_Left_Ventricle	Reactome	Regulation of TLR by endogenous ligand	2	16	-3.4308e-05	7.80983e-06	-4.39292	1.11876e-05	0.000185009	S100A9,APOB
30630	Apolipoprotein A	NA	Blood_biochemistry	Heart_Left_Ventricle	Reactome	Regulation of pyruvate dehydrogenase (PDH) complex	3	16	2.63721e-05	9.5808e-06	2.7526	0.00591284	0.0332086	PDK1,PDHX,GSTZ1
30630	Apolipoprotein A	NA	Blood_biochemistry	Heart_Left_Ventricle	Reactome	Response to elevated platelet cytosolic Ca2+	11	133	0.00014451	1.83368e-05	7.8809	3.26137e-15	4.854e-13	SCCPDH,MANF,ANXA5,FAM3C,VEGFB,CTSW,APOA1,ITGB3,PRKCA,TGFB1,TIMP3
30630	Apolipoprotein A	NA	Blood_biochemistry	Heart_Left_Ventricle	Reactome	Retrograde neurotrophin signalling	5	14	-3.57003e-05	1.23584e-05	-2.88874	0.00386815	0.0232094	NTRK1,DNM3,AP2M1,SH3GL2,AP2B1
30630	Apolipoprotein A	NA	Blood_biochemistry	Heart_Left_Ventricle	Reactome	Scavenging by Class A Receptors	4	19	4.80803e-05	1.10417e-05	4.35441	1.3347e-05	0.000212837	APOB,MARCO,APOA1,CALR
30630	Apolipoprotein A	NA	Blood_biochemistry	Heart_Left_Ventricle	Reactome	Scavenging by Class B Receptors	2	6	5.10891e-05	7.80895e-06	6.54238	6.06472e-11	2.85042e-09	APOB,APOA1
30630	Apolipoprotein A	NA	Blood_biochemistry	Heart_Left_Ventricle	Reactome	Scavenging by Class F Receptors	2	7	-3.56302e-05	7.81172e-06	-4.56112	5.0902e-06	8.74144e-05	APOB,CALR
30630	Apolipoprotein A	NA	Blood_biochemistry	Heart_Left_Ventricle	Reactome	Scavenging of heme from plasma	3	92	6.72668e-05	9.21834e-06	7.29706	2.94858e-13	2.39371e-11	APOA1,HP,HPR
30630	Apolipoprotein A	NA	Blood_biochemistry	Heart_Left_Ventricle	Reactome	Selenoamino acid metabolism	20	118	-6.78916e-05	2.47121e-05	-2.74731	0.00600903	0.0333296	RPL22,RPSA,RPL29,EEFSEC,RPL9,RPS23,RPS14,RPS18,RPL10A,GNMT,RPS20,RPL12,RPS24,PAPSS2,TXNRD1,RPL36AL,RPS27L,RPS28,UBA52,RPS9
30630	Apolipoprotein A	NA	Blood_biochemistry	Heart_Left_Ventricle	Reactome	Serotonin Neurotransmitter Release Cycle	4	18	3.33436e-05	1.10561e-05	3.01587	0.00256268	0.0172065	SYN2,RIMS1,SLC18A2,PPFIA1
30630	Apolipoprotein A	NA	Blood_biochemistry	Heart_Left_Ventricle	Reactome	Signal transduction by L1	3	21	-5.55476e-05	9.5807e-06	-5.79786	6.72347e-09	2.07036e-07	ITGAV,CSNK2B,ITGB3
30630	Apolipoprotein A	NA	Blood_biochemistry	Heart_Left_Ventricle	Reactome	Signaling by ERBB4	4	44	3.01149e-05	1.10497e-05	2.7254	0.00642271	0.0347605	ADAM17,BTC,PSEN1,UBA52
30630	Apolipoprotein A	NA	Blood_biochemistry	Heart_Left_Ventricle	Reactome	Signaling by Hedgehog	22	137	-6.96661e-05	2.51363e-05	-2.77154	0.00557956	0.0319394	EFCAB7,ADAM17,GSK3B,ADCY5,IFT122,KIF3A,PSMB8,PSMB9,PSMD5,PSMD13,SCUBE2,ARRB1,IFT88,ADCY4,DISP2,ULK3,PSMA4,GAS8,PSMC5,SMURF2,UBA52,PSMF1
30630	Apolipoprotein A	NA	Blood_biochemistry	Heart_Left_Ventricle	Reactome	Signaling by RAS mutants	6	51	-4.73845e-05	1.35215e-05	-3.50439	0.000457722	0.00421387	CNKSR1,RASA4,ARRB1,RASA3,CSK,ITGB3
30630	Apolipoprotein A	NA	Blood_biochemistry	Heart_Left_Ventricle	Reactome	Signaling by TGF-beta family members	4	102	3.99188e-05	1.10591e-05	3.60957	0.000306752	0.00301022	BMPR1B,SMURF2,UBA52,TGFB1
30630	Apolipoprotein A	NA	Blood_biochemistry	Heart_Left_Ventricle	Reactome	Signaling by WNT	28	299	-7.71361e-05	2.78603e-05	-2.76867	0.00562891	0.0320167	GNG12,H3F3A,GSK3B,GNB4,DVL3,AP2M1,DKK2,CSNK2B,PSMB8,PSMB9,YWHAZ,PSMD5,PRKG1,TNKS2,PSMD13,H2AFJ,PLCB2,GNB5,PSMA4,AP2B1,WNT3,PSMC5,SMURF2,PRKCA,UBA52,RSPO4,PSMF1,KREMEN1
30630	Apolipoprotein A	NA	Blood_biochemistry	Heart_Left_Ventricle	Reactome	Signaling by WNT in cancer	4	34	3.57173e-05	1.1064e-05	3.22823	0.00124571	0.00958982	GSK3B,DKK2,TNKS2,KREMEN1
30630	Apolipoprotein A	NA	Blood_biochemistry	Heart_Left_Ventricle	Reactome	Signaling by high-kinase activity BRAF mutants	4	34	-3.40579e-05	1.10602e-05	-3.07932	0.00207496	0.0147059	CNKSR1,ARRB1,CSK,ITGB3
30630	Apolipoprotein A	NA	Blood_biochemistry	Heart_Left_Ventricle	Reactome	Signaling by the B Cell Receptor (BCR)	12	180	-4.7604e-05	1.81036e-05	-2.62954	0.00855059	0.0438832	RASGRP3,PSMB8,PSMB9,LYN,PSMD5,PSMD13,STIM1,PSMA4,PSMC5,UBA52,NFKBIB,PSMF1
30630	Apolipoprotein A	NA	Blood_biochemistry	Heart_Left_Ventricle	Reactome	Sphingolipid de novo biosynthesis	8	44	6.48263e-05	1.56334e-05	4.14665	3.37472e-05	0.000470878	CERS2,PRKD3,ORMDL1,SPTSSB,FA2H,ALDH3A2,PRKD2,VAPB
30630	Apolipoprotein A	NA	Blood_biochemistry	Heart_Left_Ventricle	Reactome	Striated Muscle Contraction	4	34	-4.21694e-05	1.10478e-05	-3.817	0.00013511	0.00152725	TPM2,MYBPC3,TMOD3,MYL4
30630	Apolipoprotein A	NA	Blood_biochemistry	Heart_Left_Ventricle	Reactome	Synthesis of PE	2	13	2.7354e-05	7.81962e-06	3.49812	0.000468617	0.00427015	LPIN2,CHKB
30630	Apolipoprotein A	NA	Blood_biochemistry	Heart_Left_Ventricle	Reactome	TGF-beta receptor signaling in EMT (epithelial to mesenchymal transition)	2	16	2.3836e-05	7.80285e-06	3.05478	0.0022525	0.0155929	UBA52,TGFB1
30630	Apolipoprotein A	NA	Blood_biochemistry	Heart_Left_Ventricle	Reactome	Termination of O-glycan biosynthesis	2	26	-5.85684e-05	7.82088e-06	-7.48872	6.97424e-14	6.228e-12	MUC21,ST6GALNAC2
30630	Apolipoprotein A	NA	Blood_biochemistry	Heart_Left_Ventricle	Reactome	The role of Nef in HIV-1 replication and disease pathogenesis	5	29	-7.84196e-05	1.23886e-05	-6.32996	2.45582e-10	1.04431e-08	AP2M1,PAK2,HLA-A,AP1S1,AP2B1
30630	Apolipoprotein A	NA	Blood_biochemistry	Heart_Left_Ventricle	Reactome	Threonine catabolism	2	5	2.58631e-05	7.81466e-06	3.30956	0.000934541	0.00758677	TDH,GCAT
30630	Apolipoprotein A	NA	Blood_biochemistry	Heart_Left_Ventricle	Reactome	Toll-Like Receptors Cascades	20	154	-7.40173e-05	2.4903e-05	-2.97222	0.0029568	0.0192732	CTSS,S100A9,DNM3,IKBKE,MAPKAPK2,TLR5,APOB,TANK,IRAK2,MYD88,AGER,NOD1,DUSP4,TIRAP,ATF1,RIPK3,SARM1,UBA52,NFKBIB,TAB1
30630	Apolipoprotein A	NA	Blood_biochemistry	Heart_Left_Ventricle	Reactome	Toxicity of botulinum toxin type E (BoNT/E)	2	4	-2.31744e-05	7.81223e-06	-2.96642	0.00301314	0.0193578	SV2A,SV2B
30630	Apolipoprotein A	NA	Blood_biochemistry	Heart_Left_Ventricle	Reactome	Trafficking of GluR2-containing AMPA receptors	5	17	-3.97339e-05	1.23795e-05	-3.20966	0.00132908	0.00997368	AP2M1,GRIA1,GRIP1,AP2B1,PRKCA
30630	Apolipoprotein A	NA	Blood_biochemistry	Heart_Left_Ventricle	Reactome	Transcriptional activation of mitochondrial biogenesis	6	55	-0.000104076	1.35319e-05	-7.69121	1.4621e-14	1.63206e-12	TFB1M,SOD2,TFAM,SIRT3,MED1,ACSS2
30630	Apolipoprotein A	NA	Blood_biochemistry	Heart_Left_Ventricle	Reactome	Transcriptional regulation of pluripotent stem cells	3	45	-2.70932e-05	9.57577e-06	-2.82935	0.00466461	0.0274046	TDGF1,POU5F1,POLR2L
30630	Apolipoprotein A	NA	Blood_biochemistry	Heart_Left_Ventricle	Reactome	Transcriptional regulation of white adipocyte differentiation	11	88	-6.88411e-05	1.87821e-05	-3.66525	0.000247137	0.0025367	MED8,PPARG,MED20,CCND3,CDK19,FAM120B,FABP4,MED1,MED24,TGFB1,MED15
30630	Apolipoprotein A	NA	Blood_biochemistry	Heart_Left_Ventricle	Reactome	Transport of Mature mRNA derived from an Intron-Containing Transcript	8	73	4.06328e-05	1.56414e-05	2.59777	0.00938369	0.0462963	NUP54,THOC3,SRSF3,NUPL2,NUP107,NUP85,U2AF1,THOC5
30630	Apolipoprotein A	NA	Blood_biochemistry	Heart_Left_Ventricle	Reactome	VEGFA-VEGFR2 Pathway	11	95	-6.50602e-05	1.83177e-05	-3.55177	0.000382715	0.00363579	VAV3,MAPKAPK2,ITGAV,BRK1,PAK2,PTK2B,PXN,ITGB3,PRKCA,SHC2,MAPK12
30630	Apolipoprotein A	NA	Blood_biochemistry	Heart_Left_Ventricle	Reactome	WNT mediated activation of DVL	2	8	-4.66443e-05	7.83084e-06	-5.95649	2.58015e-09	8.22884e-08	DVL3,CSNK2B
30630	Apolipoprotein A	NA	Blood_biochemistry	Heart_Left_Ventricle	Reactome	WNT5A-dependent internalization of FZD4	3	15	-3.81491e-05	9.57823e-06	-3.9829	6.80956e-05	0.000894255	AP2M1,AP2B1,PRKCA
30630	Apolipoprotein A	NA	Blood_biochemistry	Heart_Left_Ventricle	Reactome	XBP1(S) activates chaperone genes	4	59	-2.88741e-05	1.10516e-05	-2.61267	0.00898439	0.0448215	EXTL1,SEC61G,DDX11,KDELR3
30630	Apolipoprotein A	NA	Blood_biochemistry	Heart_Left_Ventricle	Reactome	rRNA modification in the mitochondrion	2	8	-3.41428e-05	7.82425e-06	-4.36371	1.27919e-05	0.000207693	NSUN4,TFB1M
30630	Apolipoprotein A	NA	Blood_biochemistry	Heart_Left_Ventricle	Reactome	rRNA processing in the mitochondrion	3	38	-3.2872e-05	9.59127e-06	-3.42728	0.000609737	0.00523553	NSUN4,TFB1M,ELAC2
30630	Apolipoprotein A	NA	Blood_biochemistry	Heart_Left_Ventricle	Reactome	tRNA Aminoacylation	8	42	6.5404e-05	1.563e-05	4.18452	2.85858e-05	0.000411728	WARS2,DARS2,LARS2,PPA2,VARS2,PPA1,CARS2,EARS2
30630	Apolipoprotein A	NA	Blood_biochemistry	Heart_Left_Ventricle	Reactome	tRNA processing	22	145	8.30546e-05	2.59275e-05	3.20334	0.0013586	0.0101102	TRIT1,TYW3,DDX1,TRMT61B,RPP14,NUP54,THG1L,NUPL2,TYW1,CPSF1,TRDMT1,NSUN6,RPP30,TRMT112,ALKBH8,NUP107,POP5,OSGEP,ADAT1,ELAC2,NUP85,WDR4
30630	Apolipoprotein A	NA	Blood_biochemistry	Liver	Reactome	ABC-family proteins mediated transport	7	103	6.13952e-05	1.46493e-05	4.191	2.77811e-05	0.000400841	ERLEC1,RNF5,PSMD5,KCNJ11,ABCB9,ABCA10,PSMF1
[truncated: 127,612 more rows]
