# Supplementary material for: Distinct genetic liability profiles define clinically relevant patient strata across common diseases
Source: Nat Commun. 2024 Jul 1;15:5534. doi: 10.1038/s41467-024-49338-2 (PMC11217418; doi:10.1038/s41467-024-49338-2)
Supplement: Supplementary file 10 — Supplementary Data 7 [file 41467_2024_49338_MOESM10_ESM.txt]

Dataset	ID	Group-specific Test	Beta	SE beta	P-value	Type phenotype	OR or Beta	Conf. Int. (lower)	Conf. Int. (upper)	empirical P-value
UK Biobank	Coronary_artery_bypass_graft	gr1_vs_all	-0,072706934	0,04056396	0,073068553	CAT_SINGLE_UNORDERED	0,929873304	0,858807194	1,006820119	0,012
UK Biobank	Hyperlipidemia	gr1_vs_all	-0,082829707	0,031348408	0,008236207	CAT_SINGLE_UNORDERED	0,92050789	0,865652729	0,978839143	0,012
UK Biobank	Peripheral_vascular_disease	gr1_vs_all	-0,259964218	0,119401428	0,029463507	CAT_SINGLE_UNORDERED	0,771079176	0,610188888	0,974391876	0
UK Biobank	Chronic_obstructive_pulmonary_disease	gr1_vs_all	0,132404389	0,050649135	0,008945	CAT_SINGLE_UNORDERED	1,141569865	1,03368895	1,260709768	0,012
UK Biobank	Smoking	gr1_vs_all	0,064272763	0,034982745	0,066169981	CAT_SINGLE_UNORDERED	1,066383229	0,995717041	1,142064607	0
UK Biobank	Age_heart_attack	gr1_vs_all	0,333788457	0,178094775	0,060937913	CONTINUOUS	0,333788457	-0,015270888	0,682847801	0,004
UK Biobank	Age_stroke	gr1_vs_all	-1,332380178	0,495304904	0,00727224	CONTINUOUS	-1,332380178	-2,303159951	-0,361600404	0,012
GerMIFSV	Vessel_affected	gr2_vs_all	0,20323267	0,089426979	0,023139509	CAT_ORD	1,225357538	1,028353533	1,460102045	NA
UK Biobank	Coronary_artery_bypass_graft	gr2_vs_all	0,078312565	0,042829505	0,067478695	CAT_SINGLE_UNORDERED	1,081460633	0,994384106	1,176162303	0,012
UK Biobank	Hypertension	gr2_vs_all	0,090454166	0,036346923	0,012823512	CAT_SINGLE_UNORDERED	1,094671334	1,019401312	1,175499104	0,016
UK Biobank	Hyperlipidemia	gr2_vs_all	0,072889008	0,0338773	0,031432107	CAT_SINGLE_UNORDERED	1,075611146	1,006511831	1,149454285	0,012
UK Biobank	Diabetes	gr2_vs_all	0,071754589	0,041056835	0,080517852	CAT_SINGLE_UNORDERED	1,074391644	0,99132254	1,164421627	0,024
UK Biobank	T2D	gr2_vs_all	0,080707856	0,041570688	0,052202423	CAT_SINGLE_UNORDERED	1,08405415	0,999231101	1,176077686	0,016
UK Biobank	Chronic_obstructive_pulmonary_disease	gr2_vs_all	-0,13468832	0,057316549	0,018778313	CAT_SINGLE_UNORDERED	0,873988274	0,781119844	0,977897962	0,012
UK Biobank	Atherosclerotic_heart_disease	gr2_vs_all	0,079550016	0,037144813	0,032224199	CAT_SINGLE_UNORDERED	1,082799716	1,006770336	1,164570689	0,016
UK Biobank	UAP	gr3_vs_all	0,123432176	0,051735537	0,017040645	CAT_SINGLE_UNORDERED	1,131373268	1,022276891	1,252112301	0,016
UK Biobank	Acute_MI	gr3_vs_all	-0,076957615	0,041925896	0,066422342	CAT_SINGLE_UNORDERED	0,925929098	0,852884743	1,005229256	0,008
UK Biobank	Hyperlipidemia	gr3_vs_all	0,085949633	0,041348676	0,037649068	CAT_SINGLE_UNORDERED	1,08975144	1,004919781	1,181744278	0,012
UK Biobank	Smoking	gr3_vs_all	-0,128852315	0,044808145	0,00403203	CAT_SINGLE_UNORDERED	0,879103786	0,805191884	0,95980037	0
UK Biobank	Age_stroke	gr3_vs_all	1,383130035	0,640557125	0,031083925	CONTINUOUS	1,383130035	0,127661139	2,638598931	0,012
UK Biobank	BMI	gr4_vs_all	-0,134046879	0,080316737	0,09513827	CONTINUOUS	-0,134046879	-0,291464791	0,023371033	0,016
UK Biobank	UAP	gr4_vs_all	-0,090241593	0,045127362	0,045531691	CAT_SINGLE_UNORDERED	0,913710413	0,83636547	0,998208018	0,016
UK Biobank	Coronary_artery_bypass_graft	gr4_vs_all	0,075815523	0,04358423	0,081943806	CAT_SINGLE_UNORDERED	1,078763549	0,990438012	1,174965803	0,012
UK Biobank	Peripheral_vascular_disease	gr4_vs_all	0,34475656	0,115350919	0,002801093	CAT_SINGLE_UNORDERED	1,411646226	1,126001558	1,769753384	0
UK Biobank	Poor_mobility	gr4_vs_all	-0,563837999	0,327427849	0,085065511	CAT_SINGLE_UNORDERED	0,569020966	0,299516794	1,081024056	0
UK Biobank	Age_angina	gr4_vs_all	-0,330865164	0,196513284	0,092291635	CONTINUOUS	-0,330865164	-0,716024123	0,054293795	0,02
UK Biobank	Age_heart_attack	gr4_vs_all	-0,39225459	0,196114934	0,045521445	CONTINUOUS	-0,39225459	-0,776632797	-0,007876382	0,004
UK Biobank	Age_stroke	gr4_vs_all	1,101243747	0,529036522	0,037650632	CONTINUOUS	1,101243747	0,064351218	2,138136276	0,012
UK Biobank	UAP	gr5_vs_all	-0,194424105	0,100783871	0,05371606	CAT_SINGLE_UNORDERED	0,823308661	0,675733263	1,003113489	0,016
UK Biobank	Coronary_artery_bypass_graft	gr5_vs_all	-0,204982606	0,100115136	0,040612089	CAT_SINGLE_UNORDERED	0,814661486	0,669513019	0,991277717	0,012
UK Biobank	Hyperlipidemia	gr5_vs_all	-0,275896198	0,073251037	0,000165587	CAT_SINGLE_UNORDERED	0,758891701	0,657398045	0,87605465	0,012
UK Biobank	T1D	gr5_vs_all	0,311318657	0,182995446	0,088898458	CAT_SINGLE_UNORDERED	1,36522419	0,953757506	1,954204372	0,012
UK Biobank	Transient_cerebral_ischaemic_attacks	gr5_vs_all	-0,518343081	0,308033862	0,092424064	CAT_SINGLE_UNORDERED	0,595506437	0,325602373	1,08914414	0,004
