# Supplementary material for: Distinct genetic liability profiles define clinically relevant patient strata across common diseases
Source: Nat Commun. 2024 Jul 1;15:5534. doi: 10.1038/s41467-024-49338-2 (PMC11217418; doi:10.1038/s41467-024-49338-2)
Supplement: Supplementary file 11 — Supplementary Data 8 [file 41467_2024_49338_MOESM11_ESM.xlsx]

## Sheet: GeneTscores_SCZ_annotated_intGW
											Discovery (PGC)					Replication (CMC)
Loci (tissue combined)	Chromosome	start	end	Ensembl gene id	External gene name	Tissue	R2 (PriLer)	R2 cross-validation (PriLer)	GWAS P-value (best)	New Loci	Beta	SE Beta	Z-statistic	P-value	P-value BH corrected	Z-statistic	P-value
chr1:6307065-6961983	chr1	6503094	6507066	ENSG00000231868	RP1-202O8.2	Brain_Cerebellar_Hemisphere	0.0387696	0.0201957	4.878e-06	FALSE	-0.0272363	0.00899384	-3.02833	0.00245911	0.0468999	NA	NA
chr1:6307065-6961983	chr1	6521211	6526255	ENSG00000215788	TNFRSF25	DLPC_CMC	0.0631592	0.0196348	4.878e-06	FALSE	-0.0419973	0.00889217	-4.72295	2.32451e-06	0.000241711	-1.14664	0.25153
chr1:6307065-6961983	chr1	6526152	6580121	ENSG00000171680	PLEKHG5	DLPC_CMC	0.0929091	0.0171897	4.878e-06	FALSE	-0.0314525	0.00889503	-3.53597	0.000406286	0.0143133	-0.811252	0.417221
chr1:6307065-6961983	chr1	6694228	6761984	ENSG00000007923	DNAJC11	DLPC_CMC	0.129926	0.00840483	4.878e-06	FALSE	-0.0362018	0.00890718	-4.06434	4.81683e-05	0.0028503	-0.234894	0.814291
chr1:8177886-8577886	chr1	8377886	8404227	ENSG00000162426	SLC45A1	DLPC_CMC	0.122728	0.0567211	2.025e-09	FALSE	-0.0477706	0.00891153	-5.36054	8.29749e-08	1.48594e-05	1.65881	0.0971546
chr1:11339223-11739223	chr1	11539223	11597641	ENSG00000204624	PTCHD2	DLPC_CMC	0.129182	0.0414826	8.515e-05	FALSE	0.0328148	0.00887791	3.69623	0.000218825	0.00881728	1.89622	0.0579304
chr1:20844509-22551681	chr1	20990507	21044510	ENSG00000117245	KIF17	DLPC_CMC	0.366955	0.229167	3.26e-05	FALSE	-0.028712	0.0088719	-3.23628	0.00121099	0.0319968	0.575693	0.564823
chr1:20844509-22551681	chr1	22351681	22357716	ENSG00000218510	LINC00339	DLPC_CMC	0.643874	0.621806	3.26e-05	FALSE	-0.0271778	0.00894888	-3.037	0.00238944	0.0499233	-2.30315	0.0212706
chr1:27026729-27426729	chr1	27226729	27273353	ENSG00000090273	NUDC	DLPC_CMC	0.0742537	0.023487	1.834e-05	FALSE	-0.0308784	0.00902272	-3.4223	0.000620944	0.0190348	-0.800142	0.423628
chr1:31649696-32049696	chr1	31838472	31849697	ENSG00000121769	FABP3	Brain_Cerebellum	0.434028	0.245679	3.509e-06	FALSE	-0.0307378	0.00882669	-3.48237	0.000496997	0.0144585	NA	NA
chr1:35534568-36223074	chr1	35734568	35887659	ENSG00000146463	ZMYM4	Cells_EBV-transformed_lymphocytes	0.0208877	0.0010676	1.348e-05	FALSE	0.0301761	0.00912612	3.30656	0.000944484	0.0251603	NA	NA
chr1:35534568-36223074	chr1	36023074	36032875	ENSG00000020129	NCDN	Brain_Cerebellar_Hemisphere	0.0220143	9.52442e-05	1.348e-05	FALSE	0.0290144	0.00907644	3.19667	0.00139023	0.0326151	NA	NA
chr1:40149182-40549182	chr1	40306723	40349183	ENSG00000043514	TRIT1	Brain_Frontal_Cortex_BA9	0.0827597	0.0403739	1.556e-05	FALSE	-0.0283574	0.00887847	-3.19395	0.00140339	0.0387504	NA	NA
chr1:43566664-44119659	chr1	43766664	43788779	ENSG00000066056	TIE1	DLPC_CMC	0.0897871	0.0665202	4.97e-10	FALSE	0.0271269	0.00894035	3.03421	0.00241164	0.0499233	-1.10365	0.269745
chr1:43566664-44119659	chr1	43849588	43855479	ENSG00000159479	MED8	DLPC_CMC	0.0925335	0.00766654	4.97e-10	FALSE	-0.0364387	0.00892644	-4.08211	4.46284e-05	0.00276653	0.286005	0.774874
chr1:43566664-44119659	chr1	43916824	43919660	ENSG00000178922	HYI	DLPC_CMC	0.211003	0.146659	4.97e-10	FALSE	0.0313717	0.00890602	3.52253	0.00042745	0.0148961	-0.208035	0.835201
chr1:43566664-44119659	chr1	43916824	43919660	ENSG00000178922	HYI	Brain_Cerebellum	0.0752291	0.0350976	4.97e-10	FALSE	0.0313474	0.00887065	3.53383	0.000409587	0.0124119	NA	NA
chr1:43566664-44119659	chr1	43916824	43919660	ENSG00000178922	HYI	Brain_Nucleus_accumbens_basal_ganglia	0.0589609	0.0283223	4.97e-10	FALSE	0.0378702	0.00893123	4.24019	2.23326e-05	0.00202017	NA	NA
chr1:64736428-65668158	chr1	64936428	65158741	ENSG00000158966	CACHD1	DLPC_CMC	0.131873	0.0273298	9.264e-05	FALSE	0.0283024	0.00890558	3.17805	0.00148268	0.0361086	0.214782	0.829937
chr1:64736428-65668158	chr1	65437908	65468159	ENSG00000226891	RP11-182I10.3	DLPC_CMC	0.288492	0.23737	9.264e-05	FALSE	-0.0276705	0.00886601	-3.12096	0.0018026	0.0402661	1.29085	0.196755
chr1:75398742-75798742	chr1	75593515	75598743	ENSG00000224127	RP11-510C10.2	Brain_Caudate_basal_ganglia	0.129168	0.00443726	0.000572	FALSE	-0.0306855	0.00889083	-3.45137	0.000557744	0.0232137	NA	NA
chr1:95382894-95782894	chr1	95582894	95663163	ENSG00000152078	TMEM56	DLPC_CMC	0.117661	0.0338474	3.951e-05	FALSE	-0.0418045	0.00892257	-4.68526	2.79606e-06	0.000277326	-1.79675	0.0723758
chr1:96987221-98634369	chr1	97187221	97289294	ENSG00000117569	PTBP2	DLPC_CMC	0.103736	0.0735608	2.794e-17	FALSE	0.0286576	0.00888295	3.22614	0.00125474	0.0327121	1.81825	0.0690257
chr1:96987221-98634369	chr1	98432561	98434370	ENSG00000259946	RP11-490G2.2	DLPC_CMC	0.122983	0.0281072	2.794e-17	FALSE	0.0300291	0.00898905	3.34064	0.00083587	0.0242741	0.445781	0.655756
chr1:96987221-98634369	chr1	98432561	98434370	ENSG00000259946	RP11-490G2.2	Brain_Cortex	0.0797645	0.00720134	2.794e-17	FALSE	0.0414821	0.00898446	4.6171	3.89148e-06	0.000484706	NA	NA
chr1:96987221-98634369	chr1	98432561	98434370	ENSG00000259946	RP11-490G2.2	Brain_Nucleus_accumbens_basal_ganglia	0.0482264	0.00291108	2.794e-17	FALSE	0.0588803	0.00910858	6.46426	1.01794e-10	2.76243e-08	NA	NA
chr1:108542548-110252359	chr1	108676658	108743471	ENSG00000085491	SLC25A24	DLPC_CMC	0.474803	0.452526	6.403e-05	FALSE	0.0293781	0.00895169	3.28185	0.00103128	0.0287822	0.305822	0.75974
chr1:108542548-110252359	chr1	108676658	108743471	ENSG00000085491	SLC25A24	Brain_Cerebellar_Hemisphere	0.501407	0.474091	6.403e-05	FALSE	0.0283872	0.00894637	3.17304	0.00150849	0.0338899	NA	NA
chr1:108542548-110252359	chr1	108676658	108743471	ENSG00000085491	SLC25A24	Brain_Cortex	0.246447	0.124057	6.403e-05	FALSE	0.0282411	0.00894439	3.15741	0.00159179	0.0383742	NA	NA
chr1:108542548-110252359	chr1	108676658	108743471	ENSG00000085491	SLC25A24	Brain_Hippocampus	0.0433751	0.00275026	6.403e-05	FALSE	0.0304192	0.00894935	3.39904	0.000676219	0.0203646	NA	NA
chr1:108542548-110252359	chr1	108742548	108744113	ENSG00000260879	RP11-483I13.5	DLPC_CMC	0.103414	0.0340341	6.403e-05	FALSE	0.0361668	0.0089558	4.03836	5.38256e-05	0.00309834	-0.204163	0.838226
chr1:108542548-110252359	chr1	110046797	110052360	ENSG00000181754	AMIGO1	Brain_Frontal_Cortex_BA9	0.0340535	0.00315431	6.403e-05	FALSE	-0.0303719	0.00896332	-3.38847	0.000702834	0.022418	NA	NA
chr1:112738803-113415763	chr1	112938803	113006078	ENSG00000143079	CTTNBP2NL	Cells_EBV-transformed_lymphocytes	0.166446	0.080431	1.033e-05	FALSE	0.0272602	0.00884062	3.08352	0.00204566	0.04442	NA	NA
chr1:112738803-113415763	chr1	113009163	113072787	ENSG00000134245	WNT2B	DLPC_CMC	0.508005	0.466608	1.033e-05	FALSE	-0.0338871	0.00897232	-3.77685	0.000158827	0.00687221	1.10174	0.270574
chr1:112738803-113415763	chr1	113009163	113072787	ENSG00000134245	WNT2B	Brain_Cortex	0.190047	0.0671817	1.033e-05	FALSE	-0.0290262	0.00897091	-3.23559	0.00121393	0.0327908	NA	NA
chr1:112738803-113415763	chr1	113215763	113243368	ENSG00000155363	MOV10	DLPC_CMC	0.0651935	0.0196921	1.033e-05	FALSE	-0.029225	0.00891676	-3.27753	0.00104718	0.028975	-0.101256	0.919347
chr1:114853780-115253780	chr1	114935399	115053781	ENSG00000197323	TRIM33	Brain_Cerebellar_Hemisphere	0.0636711	0.00416667	0.0002001	FALSE	0.0269966	0.00894792	3.01708	0.00255223	0.0476476	NA	NA
chr1:149614608-151319103	chr1	149814608	149815100	ENSG00000220323	HIST2H2BD	Brain_Cerebellar_Hemisphere	0.141104	0.0015314	9.337e-10	FALSE	-0.0401154	0.00906645	-4.4246	9.66211e-06	0.000731836	NA	NA
chr1:149614608-151319103	chr1	150039369	150117505	ENSG00000136631	VPS45	Brain_Frontal_Cortex_BA9	0.0837694	0.0226285	9.337e-10	FALSE	-0.0384448	0.00902409	-4.26024	2.04207e-05	0.00164254	NA	NA
chr1:149614608-151319103	chr1	150266289	150281414	ENSG00000187145	MRPS21	DLPC_CMC	0.0966411	0.0441043	9.337e-10	FALSE	0.0307472	0.00892134	3.44648	0.000567949	0.0180481	-0.774539	0.438612
chr1:149614608-151319103	chr1	150702672	150738433	ENSG00000163131	CTSS	DLPC_CMC	0.178454	0.107173	9.337e-10	FALSE	0.0330097	0.0090471	3.64865	0.000263618	0.0101249	0.273791	0.784245
chr1:149614608-151319103	chr1	151104161	151119104	ENSG00000143434	SEMA6C	Brain_Caudate_basal_ganglia	0.0753946	0.00535582	9.337e-10	FALSE	-0.0293106	0.00893754	-3.2795	0.00103992	0.0358624	NA	NA
chr1:149614608-151319103	chr1	151104161	151119104	ENSG00000143434	SEMA6C	Brain_Cerebellum	0.257204	0.231006	9.337e-10	FALSE	-0.0276195	0.00902626	-3.05991	0.00221404	0.0422362	NA	NA
chr1:153431130-155223042	chr1	153631130	153634306	ENSG00000143553	SNAPIN	Brain_Caudate_basal_ganglia	0.0246465	0.004882	3.178e-06	FALSE	0.0300033	0.00899314	3.33624	0.00084921	0.032276	NA	NA
chr1:153431130-155223042	chr1	153767649	153774567	ENSG00000231827	RP11-216N14.5	Brain_Cerebellum	0.082473	0.0397119	3.178e-06	FALSE	0.0265533	0.00892051	2.97665	0.00291412	0.0499887	NA	NA
chr1:153431130-155223042	chr1	153938992	153939406	ENSG00000273026	RP11-422P24.10	Brain_Cortex	0.260245	0.0062492	3.178e-06	FALSE	-0.0275231	0.00888296	-3.09842	0.00194557	0.0440603	NA	NA
chr1:153431130-155223042	chr1	153938992	153939406	ENSG00000273026	RP11-422P24.10	Brain_Frontal_Cortex_BA9	0.159219	0.0631523	3.178e-06	FALSE	-0.0366869	0.00890946	-4.11775	3.82592e-05	0.00283118	NA	NA
chr1:153431130-155223042	chr1	153938992	153939406	ENSG00000273026	RP11-422P24.10	Brain_Nucleus_accumbens_basal_ganglia	0.146845	0.00419033	3.178e-06	FALSE	-0.0351296	0.008916	-3.94006	8.146e-05	0.00520146	NA	NA
chr1:153431130-155223042	chr1	153940010	153946839	ENSG00000143578	CREB3L4	Brain_Caudate_basal_ganglia	0.0573812	0.0236516	3.178e-06	FALSE	0.0277281	0.00889156	3.11847	0.00181792	0.0493085	NA	NA
chr1:153431130-155223042	chr1	154377669	154441926	ENSG00000160712	IL6R	Cells_EBV-transformed_lymphocytes	0.276596	0.0299331	3.178e-06	FALSE	-0.0356589	0.0089261	-3.9949	6.47209e-05	0.00321613	NA	NA
chr1:153431130-155223042	chr1	154669931	154842756	ENSG00000143603	KCNN3	DLPC_CMC	0.132417	0.0739815	3.178e-06	FALSE	-0.0280402	0.00889294	-3.15309	0.00161553	0.0378365	0.279122	0.780151
chr1:153431130-155223042	chr1	155023042	155035252	ENSG00000143537	ADAM15	Brain_Frontal_Cortex_BA9	0.0817943	0.00970071	3.178e-06	FALSE	-0.0274049	0.00892945	-3.06904	0.00214746	0.0488115	NA	NA
chr1:159840037-160360285	chr1	160007257	160040038	ENSG00000177807	KCNJ10	Brain_Cerebellum	0.0746491	0.00403746	1.543e-05	FALSE	-0.0268409	0.00896587	-2.99368	0.00275637	0.0481897	NA	NA
chr1:159840037-160360285	chr1	160160285	160171676	ENSG00000143318	CASQ1	Brain_Cerebellum	0.0737532	0.00669685	1.543e-05	FALSE	-0.0287704	0.00895788	-3.21174	0.00131933	0.030103	NA	NA
chr1:173324390-174086515	chr1	173469603	173572233	ENSG00000162753	SLC9C2	DLPC_CMC	0.411933	0.382985	1.564e-05	FALSE	-0.030941	0.00902624	-3.4279	0.000608276	0.0188536	-2.1037	0.0354042
chr1:173324390-174086515	chr1	173469603	173572233	ENSG00000162753	SLC9C2	Brain_Caudate_basal_ganglia	0.111429	0.041318	1.564e-05	FALSE	-0.0289231	0.0090397	-3.19957	0.00137633	0.0405177	NA	NA
chr1:173324390-174086515	chr1	173469603	173572233	ENSG00000162753	SLC9C2	Brain_Hippocampus	0.052613	0.0382567	1.564e-05	FALSE	-0.0334503	0.00906083	-3.69175	0.000222719	0.00917837	NA	NA
chr1:173324390-174086515	chr1	173524390	173581911	ENSG00000238272	RP3-436N22.3	Brain_Hypothalamus	0.134054	0.0211438	1.564e-05	FALSE	-0.0322925	0.00903285	-3.57501	0.00035021	0.0122146	NA	NA
chr1:173324390-174086515	chr1	173578700	173639001	ENSG00000183831	ANKRD45	Brain_Cortex	0.341515	0.215575	1.564e-05	FALSE	0.0367326	0.0090299	4.06788	4.74424e-05	0.00322321	NA	NA
chr1:173324390-174086515	chr1	173578700	173639001	ENSG00000183831	ANKRD45	Brain_Nucleus_accumbens_basal_ganglia	0.0113994	0.00102765	1.564e-05	FALSE	0.0377724	0.00916932	4.11944	3.79797e-05	0.00317131	NA	NA
chr1:173324390-174086515	chr1	173793641	173827684	ENSG00000117593	DARS2	DLPC_CMC	0.202381	0.140323	1.564e-05	FALSE	0.0334999	0.00894423	3.74542	0.000180093	0.00758486	2.20407	0.0275195
chr1:173324390-174086515	chr1	173833038	173838020	ENSG00000234741	GAS5	Brain_Frontal_Cortex_BA9	0.0983939	0.0243662	1.564e-05	FALSE	-0.0284903	0.00898684	-3.17023	0.0015232	0.0408395	NA	NA
chr1:173324390-174086515	chr1	173872947	173886516	ENSG00000117601	SERPINC1	Brain_Caudate_basal_ganglia	0.220537	0.0960102	1.564e-05	FALSE	-0.0295725	0.0090545	-3.26606	0.00109057	0.0364558	NA	NA
chr1:173324390-174086515	chr1	173872947	173886516	ENSG00000117601	SERPINC1	Brain_Cortex	0.30059	0.0638144	1.564e-05	FALSE	-0.0350099	0.00905638	-3.86577	0.000110738	0.00620686	NA	NA
chr1:173324390-174086515	chr1	173872947	173886516	ENSG00000117601	SERPINC1	Brain_Nucleus_accumbens_basal_ganglia	0.244513	0.0727295	1.564e-05	FALSE	-0.0300619	0.00903007	-3.32909	0.000871302	0.032061	NA	NA
chr1:192875243-193275243	chr1	193065598	193075244	ENSG00000023572	GLRX2	DLPC_CMC	0.109834	0.0473069	0.0002222	FALSE	0.0287824	0.00894353	3.21824	0.0012898	0.0332614	-0.249185	0.803218
chr1:201657808-202057808	chr1	201857808	201861434	ENSG00000198892	SHISA4	DLPC_CMC	0.362131	0.266194	4.774e-05	FALSE	0.0289233	0.00896485	3.2263	0.001254	0.0327121	1.13565	0.256103
chr1:204853644-205380726	chr1	205052258	205053645	ENSG00000174529	TMEM81	DLPC_CMC	0.0516984	0.0317591	8.691e-07	FALSE	0.0404762	0.00887085	4.56283	5.04689e-06	0.000439693	1.37475	0.16921
chr1:204853644-205380726	chr1	205052258	205053645	ENSG00000174529	TMEM81	Brain_Nucleus_accumbens_basal_ganglia	0.0323892	0.00874094	8.691e-07	FALSE	0.0410043	0.00890003	4.60721	4.08114e-06	0.000492231	NA	NA
chr1:204853644-205380726	chr1	205055270	205091143	ENSG00000117222	RBBP5	DLPC_CMC	0.113067	0.0600568	8.691e-07	FALSE	0.0357469	0.00887589	4.02741	5.63946e-05	0.00318926	0.603676	0.546059
chr1:204853644-205380726	chr1	205111632	205180727	ENSG00000133059	DSTYK	Brain_Caudate_basal_ganglia	0.0274923	0.00182198	8.691e-07	FALSE	-0.0383102	0.00894018	-4.28517	1.82603e-05	0.00183668	NA	NA
chr1:204853644-205380726	chr1	205111632	205180727	ENSG00000133059	DSTYK	Brain_Hippocampus	0.0606404	0.0205098	8.691e-07	FALSE	-0.0297805	0.00884383	-3.36738	0.000758869	0.0219978	NA	NA
chr1:207725402-208284746	chr1	207925402	207968858	ENSG00000117335	CD46	Brain_Cerebellar_Hemisphere	0.143641	0.090216	1.609e-07	FALSE	0.0296513	0.00893437	3.31879	0.000904093	0.0249662	NA	NA
chr1:207725402-208284746	chr1	207925402	207968858	ENSG00000117335	CD46	Brain_Cerebellum	0.200001	0.148937	1.609e-07	FALSE	0.0277967	0.00893648	3.11047	0.00186789	0.0376925	NA	NA
chr1:207725402-208284746	chr1	207925402	207968858	ENSG00000117335	CD46	Brain_Hippocampus	0.0186872	0.00629161	1.609e-07	FALSE	0.0312507	0.00897722	3.48111	0.000499337	0.0159584	NA	NA
chr1:207725402-208284746	chr1	208057594	208084747	ENSG00000174059	CD34	DLPC_CMC	0.020387	0.00289915	1.609e-07	FALSE	-0.0298899	0.00886149	-3.37301	0.000743517	0.0216898	-0.704173	0.481325
chr1:213960972-214360972	chr1	213991094	214160973	ENSG00000230461	PROX1-AS1	DLPC_CMC	0.0725684	0.0460746	9.689e-07	FALSE	-0.0311603	0.00890024	-3.50106	0.000463409	0.0158074	-1.01533	0.309946
chr1:213960972-214360972	chr1	213991094	214160973	ENSG00000230461	PROX1-AS1	Brain_Cerebellar_Hemisphere	0.0818018	0.0253079	9.689e-07	FALSE	-0.0297754	0.00894148	-3.33003	0.000868375	0.0242322	NA	NA
chr1:229993536-230617638	chr1	230193536	230417870	ENSG00000143641	GALNT2	Brain_Cerebellar_Hemisphere	0.215783	0.140098	1.763e-06	FALSE	0.0323234	0.00884384	3.6549	0.00025728	0.00927004	NA	NA
chr1:229993536-230617638	chr1	230193536	230417870	ENSG00000143641	GALNT2	Brain_Cerebellum	0.291679	0.230777	1.763e-06	FALSE	0.0318681	0.00884653	3.60232	0.000315386	0.0104858	NA	NA
chr1:229993536-230617638	chr1	230416058	230417639	ENSG00000224407	RP5-956O18.3	Brain_Cerebellar_Hemisphere	0.136902	0.0188275	1.763e-06	FALSE	0.034464	0.00885768	3.89086	9.98894e-05	0.00472869	NA	NA
chr1:229993536-230617638	chr1	230416058	230417639	ENSG00000224407	RP5-956O18.3	Brain_Cerebellum	0.236226	0.202881	1.763e-06	FALSE	0.0348102	0.00885494	3.93117	8.45348e-05	0.00393481	NA	NA
chr1:243219320-243619320	chr1	243419320	243663394	ENSG00000054282	SDCCAG8	DLPC_CMC	0.0374034	0.0125893	4.404e-09	FALSE	0.0450419	0.00900385	5.00251	5.65891e-07	6.88358e-05	-1.08417	0.27829
chr1:243219320-243619320	chr1	243419320	243663394	ENSG00000054282	SDCCAG8	Brain_Cortex	0.109197	0.0582172	4.404e-09	FALSE	-0.0380887	0.00895972	-4.25111	2.12716e-05	0.00176633	NA	NA
chr1:243219320-243619320	chr1	243419320	243663394	ENSG00000054282	SDCCAG8	Brain_Nucleus_accumbens_basal_ganglia	0.0258952	0.0111726	4.404e-09	FALSE	-0.0405935	0.00894715	-4.53703	5.70525e-06	0.0006519	NA	NA
chr1:243219320-243619320	chr1	243419320	243663394	ENSG00000054282	SDCCAG8	Cells_EBV-transformed_lymphocytes	0.189756	0.0813689	4.404e-09	FALSE	-0.0450471	0.00897946	-5.01668	5.2571e-07	7.14965e-05	NA	NA
chr2:26870615-28086675	chr2	27070615	27173219	ENSG00000157851	DPYSL5	DLPC_CMC	0.323685	0.294112	1.014e-07	FALSE	0.032318	0.00894127	3.61448	0.000300953	0.0110241	-0.628811	0.529473
chr2:26870615-28086675	chr2	27070615	27173219	ENSG00000157851	DPYSL5	Brain_Cerebellum	0.100327	0.0286443	1.014e-07	FALSE	0.0283057	0.00896629	3.15691	0.00159453	0.0337364	NA	NA
chr2:26870615-28086675	chr2	27070615	27173219	ENSG00000157851	DPYSL5	Brain_Cortex	0.0570292	0.0221313	1.014e-07	FALSE	0.0311974	0.00894314	3.48842	0.000485887	0.0175703	NA	NA
chr2:26870615-28086675	chr2	27193480	27250064	ENSG00000084764	MAPRE3	DLPC_CMC	0.0909505	0.0661723	1.014e-07	FALSE	-0.039684	0.00896268	-4.42769	9.52455e-06	0.000739817	-0.703201	0.48193
chr2:26870615-28086675	chr2	27321757	27341995	ENSG00000138028	CGREF1	DLPC_CMC	0.204694	0.0558358	1.014e-07	FALSE	-0.0314903	0.00896127	-3.51404	0.00044135	0.0152977	-0.456372	0.648122
chr2:26870615-28086675	chr2	27346682	27353680	ENSG00000143994	ABHD1	Brain_Cerebellar_Hemisphere	0.0817723	0.0103801	1.014e-07	FALSE	-0.029236	0.00901651	-3.2425	0.00118488	0.0298892	NA	NA
chr2:26870615-28086675	chr2	27434895	27440046	ENSG00000138085	ATRAID	DLPC_CMC	0.056675	0.0194788	1.014e-07	FALSE	0.0269953	0.00888133	3.03956	0.00236925	0.0499168	1.35297	0.176066
chr2:26870615-28086675	chr2	27593389	27599995	ENSG00000115234	SNX17	DLPC_CMC	0.046048	0.0258877	1.014e-07	FALSE	0.0332549	0.00893795	3.72064	0.000198718	0.00810843	1.07133	0.284022
chr2:26870615-28086675	chr2	27600098	27603657	ENSG00000163795	ZNF513	Brain_Hippocampus	0.018174	0.000529224	1.014e-07	FALSE	-0.0391036	0.0089385	-4.37473	1.21581e-05	0.00105776	NA	NA
chr2:26870615-28086675	chr2	27604061	27632554	ENSG00000115241	PPM1G	DLPC_CMC	0.0740168	0.017739	1.014e-07	FALSE	0.0423771	0.00891089	4.75565	1.97809e-06	0.000209062	1.23805	0.215697
chr2:26870615-28086675	chr2	27667238	27712656	ENSG00000138002	IFT172	DLPC_CMC	0.0611537	0.0366607	1.014e-07	FALSE	0.030346	0.00890299	3.40852	0.000653155	0.0194949	0.542247	0.587648
chr2:26870615-28086675	chr2	27678023	27678729	ENSG00000235267	AC074117.13	Brain_Cortex	0.0774457	0.0159041	1.014e-07	FALSE	-0.0398375	0.00904469	-4.40452	1.0602e-05	0.00118848	NA	NA
chr2:26870615-28086675	chr2	27851114	27874375	ENSG00000198522	GPN1	DLPC_CMC	0.0410467	0.00177863	1.014e-07	FALSE	-0.0372584	0.00901382	-4.13347	3.57325e-05	0.00230367	-2.11016	0.0348444
chr2:26870615-28086675	chr2	27851114	27874375	ENSG00000198522	GPN1	Cells_EBV-transformed_lymphocytes	0.045524	0.00882762	1.014e-07	FALSE	0.0419022	0.0090421	4.63413	3.58442e-06	0.000319384	NA	NA
chr2:26870615-28086675	chr2	27873679	27886676	ENSG00000119760	SUPT7L	Brain_Cerebellar_Hemisphere	0.0199696	0.00102152	1.014e-07	FALSE	0.0289207	0.00901997	3.20629	0.00134458	0.0324044	NA	NA
chr2:26870615-28086675	chr2	27886338	27917840	ENSG00000163798	SLC4A1AP	DLPC_CMC	0.122017	0.0710383	1.014e-07	FALSE	0.0283804	0.00895272	3.17003	0.00152423	0.0369192	0.837841	0.40212
chr2:37236018-37771717	chr2	37436018	37439820	ENSG00000272054	RP11-423P10.2	Brain_Hypothalamus	0.0488108	0.0132114	2.631e-06	FALSE	0.0368527	0.00893211	4.12586	3.69348e-05	0.00203141	NA	NA
chr2:37236018-37771717	chr2	37458774	37480546	ENSG00000003509	NDUFAF7	DLPC_CMC	0.0634865	0.0223354	2.631e-06	FALSE	-0.0298386	0.00894322	-3.33645	0.000848566	0.0243758	0.499769	0.617238
chr2:37236018-37771717	chr2	37571717	37600465	ENSG00000115828	QPCT	DLPC_CMC	0.123896	0.0764893	2.631e-06	FALSE	0.0303247	0.00888597	3.41265	0.000643346	0.0193815	-1.43295	0.151872
chr2:37236018-37771717	chr2	37571717	37600465	ENSG00000115828	QPCT	Brain_Cerebellum	0.0483452	0.0159432	2.631e-06	FALSE	0.0277743	0.00897977	3.09298	0.00198155	0.0395292	NA	NA
chr2:48341776-48956522	chr2	48541776	48606433	ENSG00000170802	FOXN2	Brain_Caudate_basal_ganglia	0.0890564	0.0679773	1.959e-06	FALSE	-0.035027	0.00908965	-3.85351	0.000116437	0.00745642	NA	NA
chr2:48341776-48956522	chr2	48541776	48606433	ENSG00000170802	FOXN2	Brain_Cerebellar_Hemisphere	0.21754	0.19365	1.959e-06	FALSE	-0.0340253	0.00907635	-3.74879	0.000177688	0.00746098	NA	NA
chr2:48341776-48956522	chr2	48541776	48606433	ENSG00000170802	FOXN2	Brain_Cerebellum	0.526289	0.547681	1.959e-06	FALSE	-0.0353131	0.00905962	-3.89786	9.70468e-05	0.00439988	NA	NA
chr2:48341776-48956522	chr2	48541776	48606433	ENSG00000170802	FOXN2	Brain_Frontal_Cortex_BA9	0.0779075	0.00324245	1.959e-06	FALSE	-0.0314836	0.0090763	-3.46877	0.000522846	0.0179123	NA	NA
chr2:48341776-48956522	chr2	48541776	48606433	ENSG00000170802	FOXN2	Cells_EBV-transformed_lymphocytes	0.251257	0.137607	1.959e-06	FALSE	-0.0352103	0.00902673	-3.90067	9.59261e-05	0.00434865	NA	NA
chr2:48341776-48956522	chr2	48667737	48742525	ENSG00000162869	PPP1R21	Brain_Caudate_basal_ganglia	0.0317835	0.015257	1.959e-06	FALSE	0.0330664	0.00899477	3.67619	0.000236745	0.0127001	NA	NA
chr2:48341776-48956522	chr2	48756522	48826025	ENSG00000243244	STON1	Brain_Cortex	0.179114	0.043878	1.959e-06	FALSE	0.0288193	0.00890546	3.23614	0.0012116	0.0327908	NA	NA
chr2:53887169-54397976	chr2	53759810	54087170	ENSG00000115239	GPR75-ASB3	DLPC_CMC	0.0466044	0.0202344	9.765e-06	FALSE	0.0443818	0.00907165	4.89236	9.96322e-07	0.000110746	1.46694	0.142391
chr2:53887169-54397976	chr2	54091204	54197977	ENSG00000068878	PSME4	DLPC_CMC	0.0571896	0.0141551	9.765e-06	FALSE	0.0372539	0.0090002	4.13923	3.48472e-05	0.00226929	0.65243	0.514124
chr2:58268506-58668506	chr2	58386378	58468507	ENSG00000115392	FANCL	DLPC_CMC	0.0710276	0.0037286	1.151e-10	FALSE	-0.037235	0.00893512	-4.16727	3.08274e-05	0.00203911	0.536984	0.591279
chr2:72943389-74072046	chr2	73143389	73162020	ENSG00000135638	EMX1	DLPC_CMC	0.0507107	0.00861386	8.424e-08	FALSE	-0.0273552	0.00887008	-3.08399	0.00204245	0.0447695	-0.14361	0.885808
chr2:72943389-74072046	chr2	73612886	73837920	ENSG00000116127	ALMS1	DLPC_CMC	0.169305	0.113955	8.424e-08	FALSE	0.0357511	0.00879651	4.06424	4.81887e-05	0.0028503	0.256142	0.797841
chr2:72943389-74072046	chr2	73612886	73837920	ENSG00000116127	ALMS1	Cells_EBV-transformed_lymphocytes	0.0654571	0.0609118	8.424e-08	FALSE	0.0297499	0.00885633	3.35917	0.000781772	0.0221989	NA	NA
chr2:72943389-74072046	chr2	73683891	73686611	ENSG00000230002	ALMS1-IT1	DLPC_CMC	0.0490947	0.0299027	8.424e-08	FALSE	0.0361015	0.00888415	4.06358	4.83251e-05	0.0028503	0.426767	0.669549
chr2:72943389-74072046	chr2	73867959	73869520	ENSG00000144035	NAT8	Brain_Cerebellum	0.320953	0.0180016	8.424e-08	FALSE	0.0359945	0.00880028	4.09015	4.3109e-05	0.00233854	NA	NA
chr2:72943389-74072046	chr2	73872046	73912703	ENSG00000163016	ALMS1P	DLPC_CMC	0.337955	0.279485	8.424e-08	FALSE	0.0366715	0.00880252	4.16602	3.09963e-05	0.00203911	0.317676	0.750731
chr2:72943389-74072046	chr2	73872046	73912703	ENSG00000163016	ALMS1P	Brain_Cerebellum	0.357256	0.0989996	8.424e-08	FALSE	0.0320321	0.00881563	3.63356	0.00027954	0.00985732	NA	NA
chr2:97205800-97884174	chr2	97371666	97405801	ENSG00000114988	LMAN2L	Cells_EBV-transformed_lymphocytes	0.0639128	0.0572624	7.364e-08	FALSE	-0.0278977	0.00891398	-3.12966	0.00175008	0.0401151	NA	NA
chr2:97205800-97884174	chr2	97426639	97477628	ENSG00000158158	CNNM4	Brain_Caudate_basal_ganglia	0.0448939	0.0290225	7.364e-08	FALSE	-0.0359221	0.00895359	-4.01203	6.01995e-05	0.00482187	NA	NA
chr2:97205800-97884174	chr2	97541620	97684175	ENSG00000168754	FAM178B	Brain_Caudate_basal_ganglia	0.0287154	0.00624424	7.364e-08	FALSE	-0.0285496	0.00887801	-3.21576	0.00130098	0.039885	NA	NA
chr2:119781384-120181384	chr2	119981384	120023228	ENSG00000115107	STEAP3	DLPC_CMC	0.140756	0.0456617	0.0009315	TRUE	0.0272527	0.0088902	3.06548	0.0021732	0.046702	-1.35381	0.175797
chr2:160271807-160961259	chr2	160471807	160473593	ENSG00000224152	AC009506.1	Brain_Caudate_basal_ganglia	0.0412052	0.00881345	1.611e-05	FALSE	-0.0280894	0.0089375	-3.14287	0.001673	0.0461769	NA	NA
chr2:160271807-160961259	chr2	160628362	160761260	ENSG00000054219	LY75	DLPC_CMC	0.161413	0.0230474	1.611e-05	FALSE	-0.0283882	0.00891572	-3.18406	0.00145226	0.0358725	-1.24549	0.212951
chr2:166610352-167184522	chr2	166713985	166810353	ENSG00000123607	TTC21B	Brain_Cerebellum	0.0527818	0.0325179	5.221e-06	FALSE	0.0327636	0.00889975	3.68141	0.000231949	0.00843473	NA	NA
chr2:166610352-167184522	chr2	166845670	166984523	ENSG00000144285	SCN1A	Brain_Hypothalamus	0.0678475	0.000415071	5.221e-06	FALSE	0.0281078	0.00891392	3.15325	0.00161461	0.0401353	NA	NA
chr2:172343919-173064765	chr2	172543919	172604930	ENSG00000077380	DYNC1I2	Brain_Cerebellar_Hemisphere	0.0450221	0.0343254	1.874e-06	FALSE	-0.0324867	0.00889126	-3.65377	0.000258415	0.00927004	NA	NA
chr2:172343919-173064765	chr2	172629992	172632354	ENSG00000228389	AC068039.4	DLPC_CMC	0.0988641	0.0613871	1.874e-06	FALSE	0.0306132	0.00886751	3.45229	0.000555842	0.0179176	0.102062	0.918708
chr2:172343919-173064765	chr2	172629992	172632354	ENSG00000228389	AC068039.4	Brain_Caudate_basal_ganglia	0.333941	0.334612	1.874e-06	FALSE	0.0304989	0.0088711	3.43801	0.000586006	0.0239766	NA	NA
chr2:172343919-173064765	chr2	172629992	172632354	ENSG00000228389	AC068039.4	Brain_Cerebellar_Hemisphere	0.413382	0.38166	1.874e-06	FALSE	0.0326397	0.00886053	3.68373	0.00022985	0.00899523	NA	NA
chr2:172343919-173064765	chr2	172629992	172632354	ENSG00000228389	AC068039.4	Brain_Cerebellum	0.565068	0.460871	1.874e-06	FALSE	0.0338245	0.00885405	3.82022	0.00013333	0.00535007	NA	NA
chr2:172343919-173064765	chr2	172629992	172632354	ENSG00000228389	AC068039.4	Brain_Cortex	0.47088	0.488782	1.874e-06	FALSE	0.0319488	0.0088577	3.6069	0.000309878	0.0128657	NA	NA
chr2:172343919-173064765	chr2	172629992	172632354	ENSG00000228389	AC068039.4	Brain_Frontal_Cortex_BA9	0.249371	0.168167	1.874e-06	FALSE	0.0365789	0.00886211	4.12756	3.6663e-05	0.0028261	NA	NA
chr2:172343919-173064765	chr2	172629992	172632354	ENSG00000228389	AC068039.4	Brain_Hippocampus	0.420812	0.286997	1.874e-06	FALSE	0.0298343	0.00887283	3.36243	0.000772593	0.0219978	NA	NA
chr2:172343919-173064765	chr2	172629992	172632354	ENSG00000228389	AC068039.4	Brain_Nucleus_accumbens_basal_ganglia	0.21523	0.183344	1.874e-06	FALSE	0.0325323	0.00886347	3.67037	0.000242198	0.0131453	NA	NA
chr2:172343919-173064765	chr2	172629992	172632354	ENSG00000228389	AC068039.4	Cells_EBV-transformed_lymphocytes	0.519013	0.289472	1.874e-06	FALSE	0.0284056	0.00889533	3.19331	0.0014065	0.0339662	NA	NA
chr2:172343919-173064765	chr2	172640880	172864766	ENSG00000115840	SLC25A12	DLPC_CMC	0.101343	0.0329808	1.874e-06	FALSE	0.0321832	0.00889317	3.61887	0.000295894	0.0109007	-0.646259	0.518112
chr2:172343919-173064765	chr2	172640880	172864766	ENSG00000115840	SLC25A12	Brain_Cerebellum	0.0505873	0.0279569	1.874e-06	FALSE	0.0319659	0.00893467	3.57773	0.000346585	0.0111003	NA	NA
chr2:179495528-179895528	chr2	179390716	179695529	ENSG00000155657	TTN	DLPC_CMC	0.324289	0.225229	0.00835	TRUE	-0.0272688	0.00871467	-3.12907	0.00175363	0.0395302	-0.420027	0.674466
chr2:196197759-196597759	chr2	196397759	196403405	ENSG00000223466	AC064834.2	Cells_EBV-transformed_lymphocytes	0.427107	0.200974	3.235e-05	FALSE	-0.0288851	0.00878832	-3.28676	0.00101348	0.0261884	NA	NA
chr2:198099814-198770087	chr2	198254508	198299815	ENSG00000115524	SF3B1	DLPC_CMC	0.0803776	0.0152089	1.478e-11	FALSE	0.0512795	0.00888407	5.77208	7.82993e-09	1.74068e-06	-0.577356	0.563699
chr2:198099814-198770087	chr2	198254508	198299815	ENSG00000115524	SF3B1	Brain_Caudate_basal_ganglia	0.0153653	0.00459668	1.478e-11	FALSE	0.0534717	0.00892528	5.99104	2.08504e-09	4.57571e-07	NA	NA
chr2:198099814-198770087	chr2	198318147	198340032	ENSG00000115520	COQ10B	Brain_Cerebellar_Hemisphere	0.015335	0.015893	1.478e-11	FALSE	0.0506851	0.00910053	5.56947	2.55514e-08	3.76316e-06	NA	NA
chr2:198099814-198770087	chr2	198364718	198368181	ENSG00000115541	HSPE1	Brain_Caudate_basal_ganglia	0.0432271	0.0365628	1.478e-11	FALSE	0.049857	0.00888997	5.60823	2.0441e-08	3.52461e-06	NA	NA
chr2:198099814-198770087	chr2	198570087	198573113	ENSG00000247626	MARS2	Brain_Hypothalamus	0.127897	0.0123787	1.478e-11	FALSE	-0.03065	0.00894774	-3.42544	0.000613794	0.018286	NA	NA
chr2:200515895-201370604	chr2	200625267	200715896	ENSG00000226124	FTCDNL1	DLPC_CMC	0.199621	0.137409	1.779e-14	FALSE	-0.0559093	0.00883315	-6.32948	2.45986e-10	8.81039e-08	-1.31849	0.187341
chr2:200515895-201370604	chr2	200625267	200715896	ENSG00000226124	FTCDNL1	Brain_Cerebellum	0.269398	0.0610691	1.779e-14	FALSE	-0.0294276	0.00889006	-3.31017	0.000932389	0.0239336	NA	NA
chr2:200515895-201370604	chr2	200625267	200715896	ENSG00000226124	FTCDNL1	Brain_Frontal_Cortex_BA9	0.432337	0.0427691	1.779e-14	FALSE	-0.0403843	0.00884489	-4.56584	4.97505e-06	0.000511324	NA	NA
chr2:200515895-201370604	chr2	200625267	200715896	ENSG00000226124	FTCDNL1	Brain_Hippocampus	0.392659	0.228981	1.779e-14	FALSE	-0.0425091	0.00886908	-4.79296	1.64341e-06	0.000171572	NA	NA
chr2:200515895-201370604	chr2	200625267	200715896	ENSG00000226124	FTCDNL1	Brain_Hypothalamus	0.761046	0.103962	1.779e-14	FALSE	-0.0323977	0.00889121	-3.64379	0.000268652	0.0101098	NA	NA
chr2:200515895-201370604	chr2	200625267	200715896	ENSG00000226124	FTCDNL1	Cells_EBV-transformed_lymphocytes	0.62443	0.365881	1.779e-14	FALSE	-0.0314038	0.00885466	-3.54658	0.00039026	0.0132689	NA	NA
chr2:200515895-201370604	chr2	200732119	200775882	ENSG00000232732	AC073043.1	Cells_EBV-transformed_lymphocytes	0.348372	0.310687	1.779e-14	FALSE	0.0371207	0.00886908	4.1854	2.84664e-05	0.00171063	NA	NA
chr2:200515895-201370604	chr2	200775979	200820658	ENSG00000178074	C2orf69	Cells_EBV-transformed_lymphocytes	0.0562253	0.0020247	1.779e-14	FALSE	0.0563618	0.00882359	6.38763	1.68477e-10	4.83717e-08	NA	NA
chr2:200515895-201370604	chr2	200794698	200820459	ENSG00000162971	TYW5	DLPC_CMC	0.171303	0.10255	1.779e-14	FALSE	-0.0527316	0.00884397	-5.96243	2.48508e-09	6.9658e-07	-0.0598675	0.952261
chr2:200515895-201370604	chr2	200794698	200820459	ENSG00000162971	TYW5	Brain_Caudate_basal_ganglia	0.107713	0.0306904	1.779e-14	FALSE	-0.0497264	0.00885945	-5.61281	1.99068e-08	3.52461e-06	NA	NA
chr2:200515895-201370604	chr2	200820040	200873263	ENSG00000162972	C2orf47	DLPC_CMC	0.0340457	0.0234371	1.779e-14	FALSE	-0.0666934	0.00877773	-7.59802	3.00706e-14	2.42332e-11	-1.27742	0.201454
chr2:200515895-201370604	chr2	201170604	201346986	ENSG00000196141	SPATS2L	Cells_EBV-transformed_lymphocytes	0.143551	0.0176159	1.779e-14	FALSE	0.0271111	0.00890161	3.04564	0.00232184	0.0476161	NA	NA
chr2:208194461-208690651	chr2	208394461	208468155	ENSG00000118260	CREB1	DLPC_CMC	0.0936335	0.0274834	5.751e-07	FALSE	-0.0310396	0.00887506	-3.4974	0.00046982	0.0159417	0.137981	0.890255
chr2:208194461-208690651	chr2	208445355	208490652	ENSG00000144401	METTL21A	DLPC_CMC	0.127821	0.102171	5.751e-07	FALSE	-0.0303923	0.00884301	-3.43687	0.000588479	0.0184171	-0.45813	0.646859
chr2:219725188-220294438	chr2	219919142	219925189	ENSG00000163501	IHH	Brain_Cerebellum	0.165213	0.0047981	9.505e-07	FALSE	-0.0267028	0.00882157	-3.02699	0.00247005	0.045624	NA	NA
chr2:219725188-220294438	chr2	220036619	220042828	ENSG00000115649	CNPPD1	DLPC_CMC	0.0783807	0.0324764	9.505e-07	FALSE	-0.0374252	0.00886669	-4.22088	2.43348e-05	0.00166901	-0.363987	0.715868
chr2:219725188-220294438	chr2	220036619	220042828	ENSG00000115649	CNPPD1	Brain_Cerebellum	0.0913323	0.00902999	9.505e-07	FALSE	-0.0372802	0.00887826	-4.19904	2.68051e-05	0.00159208	NA	NA
chr2:219725188-220294438	chr2	220074494	220094439	ENSG00000198925	ATG9A	Brain_Cerebellum	0.0406348	0.0145841	9.505e-07	FALSE	-0.0370373	0.0089178	-4.15319	3.27872e-05	0.0018764	NA	NA
chr2:233521980-233921980	chr2	233721980	233743418	ENSG00000182600	C2orf82	Brain_Cortex	0.152973	0.0260265	3.148e-12	FALSE	0.032044	0.00891514	3.59433	0.000325228	0.0132575	NA	NA
chr3:14906841-15306841	chr3	15083967	15106842	ENSG00000131368	MRPS25	Brain_Cortex	0.0559146	0.0165366	0.000847	TRUE	0.0290378	0.00891939	3.25558	0.00113159	0.0327908	NA	NA
chr3:36581351-37234823	chr3	36753913	36781352	ENSG00000163673	DCLK3	DLPC_CMC	0.104865	0.0140519	3.386e-12	FALSE	-0.0410439	0.00888471	-4.61961	3.84453e-06	0.000364649	0.145949	0.883962
chr3:36581351-37234823	chr3	37034823	37107380	ENSG00000076242	MLH1	DLPC_CMC	0.0295792	0.00237795	3.386e-12	FALSE	0.0474719	0.00896502	5.29523	1.18864e-07	1.9158e-05	0.551323	0.581412
chr3:51988705-53280765	chr3	52109269	52188706	ENSG00000164087	POC1A	DLPC_CMC	0.114083	0.0175892	3.956e-11	FALSE	0.0295093	0.00884478	3.33635	0.000848853	0.0243758	0.0400983	0.968015
chr3:51988705-53280765	chr3	52273274	52275113	ENSG00000243224	RP5-1157M23.2	Brain_Hypothalamus	0.18489	0.130829	3.956e-11	FALSE	0.0419854	0.00889334	4.721	2.34691e-06	0.000176636	NA	NA
chr3:51988705-53280765	chr3	52279841	52284613	ENSG00000164088	PPM1M	Brain_Cerebellar_Hemisphere	0.039727	0.017699	3.956e-11	FALSE	0.043619	0.00898802	4.85302	1.21597e-06	0.00011939	NA	NA
chr3:51988705-53280765	chr3	52279841	52284613	ENSG00000164088	PPM1M	Brain_Cerebellum	0.0689798	0.0601832	3.956e-11	FALSE	0.0438229	0.00894076	4.90147	9.51205e-07	8.09916e-05	NA	NA
chr3:51988705-53280765	chr3	52279841	52284613	ENSG00000164088	PPM1M	Brain_Cortex	0.192246	0.068275	3.956e-11	FALSE	0.0297814	0.00893076	3.3347	0.000853929	0.0265904	NA	NA
chr3:51988705-53280765	chr3	52321105	52329272	ENSG00000168237	GLYCTK	DLPC_CMC	0.0381678	0.0236601	3.956e-11	FALSE	0.0449509	0.00890161	5.04975	4.42385e-07	5.48472e-05	1.17798	0.238805
chr3:51988705-53280765	chr3	52321105	52329272	ENSG00000168237	GLYCTK	Brain_Cerebellum	0.129135	0.0884167	3.956e-11	FALSE	0.0292505	0.0089063	3.28425	0.00102253	0.0248137	NA	NA
chr3:51988705-53280765	chr3	52321105	52329272	ENSG00000168237	GLYCTK	Cells_EBV-transformed_lymphocytes	0.0565331	0.00370914	3.956e-11	FALSE	0.038679	0.00893683	4.32804	1.50444e-05	0.000971866	NA	NA
chr3:51988705-53280765	chr3	52322599	52333083	ENSG00000242797	GLYCTK-AS1	Brain_Frontal_Cortex_BA9	0.0786927	0.0298625	3.956e-11	FALSE	0.0352769	0.00887096	3.97668	6.98851e-05	0.00430958	NA	NA
chr3:51988705-53280765	chr3	52407668	52408898	ENSG00000239557	RP11-168J18.6	Brain_Cortex	0.387886	0.0122744	3.956e-11	FALSE	-0.0328724	0.00890817	-3.69014	0.000224131	0.00976515	NA	NA
chr3:51988705-53280765	chr3	52715172	52728508	ENSG00000163938	GNL3	Brain_Cerebellar_Hemisphere	0.0795321	0.0292224	3.956e-11	FALSE	0.0472822	0.00891193	5.30549	1.12369e-07	1.41852e-05	NA	NA
chr3:51988705-53280765	chr3	52715172	52728508	ENSG00000163938	GNL3	Brain_Cerebellum	0.0785552	0.0124667	3.956e-11	FALSE	0.0446278	0.00893381	4.99538	5.87192e-07	5.25612e-05	NA	NA
chr3:51988705-53280765	chr3	52715172	52728508	ENSG00000163938	GNL3	Cells_EBV-transformed_lymphocytes	0.0357496	0.0030903	3.956e-11	FALSE	0.0401872	0.00895249	4.48894	7.15779e-06	0.000560461	NA	NA
chr3:51988705-53280765	chr3	52728505	52740048	ENSG00000016864	GLT8D1	DLPC_CMC	0.12706	0.0272267	3.956e-11	FALSE	-0.0356919	0.00891268	-4.00462	6.2118e-05	0.00345237	-2.1904	0.0284954
chr3:51988705-53280765	chr3	52728505	52740048	ENSG00000016864	GLT8D1	Cells_EBV-transformed_lymphocytes	0.050684	0.00327106	3.956e-11	FALSE	0.0436322	0.00896536	4.86676	1.13445e-06	0.000133247	NA	NA
chr3:51988705-53280765	chr3	52738971	52742182	ENSG00000114902	SPCS1	Brain_Cerebellum	0.0263269	0.00368738	3.956e-11	FALSE	0.0421602	0.00904917	4.65901	3.17734e-06	0.000231085	NA	NA
chr3:51988705-53280765	chr3	52744800	52804965	ENSG00000114904	NEK4	DLPC_CMC	0.1396	0.115245	3.956e-11	FALSE	0.0460806	0.00893426	5.15774	2.49949e-07	3.42856e-05	2.28472	0.022329
chr3:51988705-53280765	chr3	52847298	52869745	ENSG00000243696	RP5-966M1.6	DLPC_CMC	0.13386	0.121735	3.956e-11	FALSE	-0.0419469	0.00899285	-4.66447	3.09421e-06	0.000302248	-0.878965	0.37942
chr3:51988705-53280765	chr3	52857951	52859330	ENSG00000239799	ITIH4-AS1	Cells_EBV-transformed_lymphocytes	0.0613192	0.0325795	3.956e-11	FALSE	-0.0444427	0.00897058	-4.95427	7.26013e-07	9.38008e-05	NA	NA
chr3:51988705-53280765	chr3	52870235	52931612	ENSG00000213533	TMEM110	DLPC_CMC	0.0283078	0.00193795	3.956e-11	FALSE	-0.0428261	0.00899868	-4.75915	1.94408e-06	0.000208891	-1.64304	0.100374
chr3:51988705-53280765	chr3	52870235	52931612	ENSG00000213533	TMEM110	Cells_EBV-transformed_lymphocytes	0.0505268	0.031179	3.956e-11	FALSE	-0.0454408	0.00900706	-5.04501	4.53487e-07	6.51005e-05	NA	NA
chr3:51988705-53280765	chr3	52937588	53080766	ENSG00000163935	SFMBT1	DLPC_CMC	0.143077	0.0897956	3.956e-11	FALSE	-0.0356402	0.0090049	-3.95787	7.56213e-05	0.00390024	-1.61308	0.106727
chr3:63649578-64050233	chr3	63819546	63849579	ENSG00000163634	THOC7	DLPC_CMC	0.115558	0.0818255	2.584e-08	FALSE	-0.0521577	0.00885856	-5.88783	3.91295e-09	1.00907e-06	-0.669895	0.502925
chr3:63649578-64050233	chr3	63819546	63849579	ENSG00000163634	THOC7	Brain_Caudate_basal_ganglia	0.030965	0.0146152	2.584e-08	FALSE	-0.0449513	0.00887861	-5.06287	4.12985e-07	5.86439e-05	NA	NA
chr3:63649578-64050233	chr3	63819546	63849579	ENSG00000163634	THOC7	Brain_Cortex	0.100692	0.0414847	2.584e-08	FALSE	-0.036037	0.00896005	-4.02196	5.77156e-05	0.00369709	NA	NA
chr3:63649578-64050233	chr3	63850233	63989138	ENSG00000163635	ATXN7	Brain_Cortex	0.0321334	0.00740075	2.584e-08	FALSE	-0.0376532	0.00896304	-4.20094	2.65812e-05	0.0019865	NA	NA
chr3:118664914-119064914	chr3	118619404	118864915	ENSG00000144847	IGSF11	Brain_Cerebellum	0.125191	0.017793	0.003213	TRUE	-0.0265917	0.00893562	-2.97592	0.00292114	0.0499887	NA	NA
chr3:135769148-136671472	chr3	135969148	136056738	ENSG00000114054	PCCB	DLPC_CMC	0.208128	0.175759	5.274e-11	FALSE	-0.04446	0.00894299	-4.9715	6.64379e-07	7.93195e-05	0.0167454	0.98664
chr3:135769148-136671472	chr3	135969148	136056738	ENSG00000114054	PCCB	Brain_Cortex	0.0989566	0.0294035	5.274e-11	FALSE	-0.0350639	0.00887722	-3.94987	7.8193e-05	0.00473807	NA	NA
chr3:135769148-136671472	chr3	135969148	136056738	ENSG00000114054	PCCB	Brain_Nucleus_accumbens_basal_ganglia	0.0579853	0.00201622	5.274e-11	FALSE	-0.0361885	0.00894063	-4.04764	5.17363e-05	0.00374398	NA	NA
chr3:135769148-136671472	chr3	135969148	136056738	ENSG00000114054	PCCB	Cells_EBV-transformed_lymphocytes	0.107091	0.0578672	5.274e-11	FALSE	-0.0464012	0.00892844	-5.19701	2.02523e-07	3.27075e-05	NA	NA
chr3:135769148-136671472	chr3	136471472	136474622	ENSG00000261758	RP11-102M11.2	Brain_Caudate_basal_ganglia	0.301572	0.00760592	5.274e-11	FALSE	-0.0345465	0.00891432	-3.87539	0.000106453	0.00734221	NA	NA
chr3:135769148-136671472	chr3	136471472	136474622	ENSG00000261758	RP11-102M11.2	Brain_Hippocampus	0.270959	0.222449	5.274e-11	FALSE	-0.0359053	0.00892391	-4.0235	5.73399e-05	0.00355114	NA	NA
chr3:139102434-139502434	chr3	139301770	139302435	ENSG00000214280	RP11-553K23.2	DLPC_CMC	0.0650992	0.0113392	0.002019	TRUE	-0.0280057	0.00890043	-3.14656	0.00165205	0.0384401	-0.102833	0.918095
chr3:152014601-152414601	chr3	152175548	152214602	ENSG00000243305	RP11-362A9.3	Cells_EBV-transformed_lymphocytes	0.0713322	0.061782	0.0001509	FALSE	-0.0308372	0.00887362	-3.47515	0.00051056	0.0161226	NA	NA
chr3:160890667-161290667	chr3	161062580	161090668	ENSG00000196542	SPTSSB	Brain_Cerebellum	0.131063	0.0192431	2.746e-05	FALSE	0.0280507	0.00888104	3.1585	0.00158585	0.0337364	NA	NA
chr3:169287682-169687682	chr3	169484709	169487683	ENSG00000184378	ACTRT3	Cells_EBV-transformed_lymphocytes	0.056998	0.055595	0.0001218	FALSE	0.0280156	0.00895366	3.12896	0.00175426	0.0401151	NA	NA
chr3:180119918-180519918	chr3	180319918	180335616	ENSG00000163728	TTC14	DLPC_CMC	0.223864	0.213386	2.849e-05	FALSE	-0.0447147	0.00909636	-4.91567	8.84805e-07	0.000101863	-0.0619397	0.950611
chr4:1141054-1550369	chr4	1341054	1381837	ENSG00000163945	UVSSA	Cells_EBV-transformed_lymphocytes	0.159809	0.135066	0.0002387	FALSE	0.0269319	0.00886856	3.03678	0.0023912	0.0486525	NA	NA
chr4:1141054-1550369	chr4	1350369	1351863	ENSG00000254094	AC078852.1	Cells_EBV-transformed_lymphocytes	0.170974	0.0873551	0.0002387	FALSE	0.0275858	0.00887509	3.10823	0.00188211	0.0422903	NA	NA
chr4:24781825-25181825	chr4	24807739	24981826	ENSG00000181982	CCDC149	Brain_Cortex	0.0519436	0.0629056	3.481e-05	FALSE	0.0314228	0.00894787	3.51177	0.000445138	0.0169153	NA	NA
chr4:38466429-38866429	chr4	38628029	38666430	ENSG00000196355	AC021860.1	Brain_Cerebellum	0.394627	0.284768	0.002532	TRUE	-0.026632	0.0088859	-2.99711	0.00272555	0.048055	NA	NA
chr4:48143339-48543339	chr4	48343339	48428229	ENSG00000109171	SLAIN2	Brain_Cerebellum	0.0533636	0.00289321	2.386e-06	FALSE	0.0409399	0.00891012	4.59476	4.33251e-06	0.000302496	NA	NA
chr4:56615037-57015037	chr4	56815037	56899529	ENSG00000174799	CEP135	DLPC_CMC	0.0914491	0.0120331	0.001162	TRUE	-0.0282931	0.00895793	-3.15844	0.00158614	0.0374572	-0.718567	0.472408
chr4:68366896-68820077	chr4	68478370	68566897	ENSG00000033178	UBA6	Brain_Cerebellum	0.0876544	0.00469978	0.0001277	FALSE	-0.0269738	0.00888621	-3.03547	0.00240165	0.0448351	NA	NA
chr4:68366896-68820077	chr4	68478370	68566897	ENSG00000033178	UBA6	Brain_Frontal_Cortex_BA9	0.0263743	0.0100129	0.0001277	FALSE	-0.0311862	0.00888734	-3.50906	0.00044969	0.0159986	NA	NA
chr4:68366896-68820077	chr4	68478370	68566897	ENSG00000033178	UBA6	Cells_EBV-transformed_lymphocytes	0.215453	0.153627	0.0001277	FALSE	-0.0317985	0.00886577	-3.58666	0.000334944	0.0120208	NA	NA
chr4:68366896-68820077	chr4	68566998	68946670	ENSG00000248049	UBA6-AS1	Brain_Cerebellar_Hemisphere	0.474317	0.159504	0.0001277	FALSE	-0.0286276	0.0089481	-3.19929	0.00137766	0.0326151	NA	NA
chr4:68366896-68820077	chr4	68566998	68946670	ENSG00000248049	UBA6-AS1	Brain_Frontal_Cortex_BA9	0.279938	0.0925963	0.0001277	FALSE	-0.0279457	0.00894372	-3.12462	0.00178038	0.0444852	NA	NA
chr4:68366896-68820077	chr4	68566998	68946670	ENSG00000248049	UBA6-AS1	Brain_Nucleus_accumbens_basal_ganglia	0.288367	0.0676436	0.0001277	FALSE	-0.0289355	0.00893187	-3.23958	0.00119705	0.040606	NA	NA
chr4:68366896-68820077	chr4	68605046	68620078	ENSG00000109163	GNRHR	DLPC_CMC	0.505003	0.457581	0.0001277	FALSE	-0.028116	0.00893998	-3.14497	0.00166103	0.0384401	1.20255	0.229151
chr4:68366896-68820077	chr4	68605046	68620078	ENSG00000109163	GNRHR	Brain_Hippocampus	0.0314201	0.00737372	0.0001277	FALSE	-0.0333808	0.00897812	-3.71801	0.000200796	0.00849856	NA	NA
chr4:90559465-90959465	chr4	90645250	90759466	ENSG00000145335	SNCA	DLPC_CMC	0.0878739	0.0539008	0.0002553	FALSE	-0.0332948	0.00889307	-3.74391	0.00018118	0.00758486	-0.285648	0.775147
chr4:100615646-101015646	chr4	100799493	100815647	ENSG00000109270	LAMTOR3	DLPC_CMC	0.351409	0.30986	0.0002318	FALSE	0.032739	0.00899073	3.64141	0.000271145	0.0101632	-1.27074	0.203819
chr4:100615646-101015646	chr4	100799493	100815647	ENSG00000109270	LAMTOR3	Brain_Cerebellar_Hemisphere	0.0264734	0.0146941	0.0002318	FALSE	0.0279564	0.00898767	3.11053	0.00186754	0.0396067	NA	NA
chr4:100615646-101015646	chr4	100799493	100815647	ENSG00000109270	LAMTOR3	Brain_Frontal_Cortex_BA9	0.0147511	0.00830105	0.0002318	FALSE	0.0277773	0.00899128	3.08936	0.00200587	0.0475752	NA	NA
chr4:103617882-104017882	chr4	103817882	103819394	ENSG00000250651	PABPC1P7	Brain_Cerebellar_Hemisphere	0.275672	0.0446833	4.264e-06	FALSE	-0.0325183	0.00884379	-3.67696	0.000236027	0.00899523	NA	NA
chr4:106195237-106595237	chr4	106290234	106395238	ENSG00000138777	PPA2	DLPC_CMC	0.107784	0.0461153	0.0001641	FALSE	-0.0355556	0.0089043	-3.99309	6.52186e-05	0.00353332	-0.91948	0.357844
chr4:106195237-106595237	chr4	106290234	106395238	ENSG00000138777	PPA2	Brain_Cortex	0.219358	0.0831821	0.0001641	FALSE	-0.0297051	0.00887156	-3.34835	0.000812951	0.0256709	NA	NA
chr4:156098121-156498121	chr4	156263810	156298122	ENSG00000164114	MAP9	Brain_Cerebellar_Hemisphere	0.0299172	0.0290695	8.805e-05	FALSE	-0.0289483	0.00897718	-3.22466	0.00126123	0.0306746	NA	NA
chr4:165928770-166328770	chr4	166128770	166244308	ENSG00000109466	KLHL2	Brain_Caudate_basal_ganglia	0.0369133	0.00483983	0.0002284	FALSE	0.0340024	0.00893213	3.80675	0.000140804	0.00849749	NA	NA
chr4:169992255-170733784	chr4	170015407	170192256	ENSG00000154447	SH3RF1	DLPC_CMC	0.0869909	0.03876	1.02e-08	FALSE	0.030614	0.00892548	3.42996	0.000603673	0.0188013	-0.127569	0.89849
chr4:169992255-170733784	chr4	170533784	170644824	ENSG00000109572	CLCN3	DLPC_CMC	0.101393	0.0705026	1.02e-08	FALSE	0.0529025	0.00894602	5.91352	3.34875e-09	8.99559e-07	1.45922	0.144505
chr4:169992255-170733784	chr4	170533784	170644824	ENSG00000109572	CLCN3	Brain_Hypothalamus	0.0222288	0.00344151	1.02e-08	FALSE	0.0462286	0.00892597	5.17912	2.22937e-07	2.45231e-05	NA	NA
chr5:17484693-17884693	chr5	17684693	17955966	ENSG00000249937	RP11-454P21.1	Brain_Cerebellum	0.331899	0.131927	0.0001856	FALSE	-0.0269699	0.00894966	-3.01352	0.0025824	0.0471998	NA	NA
chr5:44626178-45026178	chr5	44826178	44828694	ENSG00000272335	RP11-53O19.3	Brain_Hippocampus	0.090467	0.0116703	4.083e-07	FALSE	-0.0310916	0.0088803	-3.50119	0.000463188	0.01537	NA	NA
chr5:49539081-49939081	chr5	49692026	49739082	ENSG00000170571	EMB	DLPC_CMC	0.278959	0.233876	3.69e-07	FALSE	0.0350447	0.00887732	3.94767	7.89161e-05	0.00398161	-1.38333	0.166564
chr5:49539081-49939081	chr5	49692026	49739082	ENSG00000170571	EMB	Brain_Hippocampus	0.0264772	0.00496611	3.69e-07	FALSE	-0.0345245	0.00888148	-3.88725	0.000101387	0.00512169	NA	NA
chr5:59940215-60887697	chr5	60047618	60140216	ENSG00000164181	ELOVL7	DLPC_CMC	0.0567485	0.0198431	1.734e-13	FALSE	0.034644	0.00891292	3.88694	0.000101517	0.00488416	1.67377	0.094176
chr5:59940215-60887697	chr5	60187762	60189404	ENSG00000215032	GNL3LP1	Brain_Caudate_basal_ganglia	0.0533444	0.00222606	1.734e-13	FALSE	-0.0345716	0.00895687	-3.85978	0.000113488	0.00745642	NA	NA
chr5:59940215-60887697	chr5	60187762	60189404	ENSG00000215032	GNL3LP1	Cells_EBV-transformed_lymphocytes	0.165013	0.0704017	1.734e-13	FALSE	-0.0332332	0.00890202	-3.73322	0.000189046	0.00787895	NA	NA
chr5:59940215-60887697	chr5	60628100	60841997	ENSG00000130449	ZSWIM6	Brain_Cerebellum	0.0637362	0.00590229	1.734e-13	FALSE	0.0281709	0.00881813	3.19466	0.00139994	0.0313282	NA	NA
chr5:59940215-60887697	chr5	60686495	60687698	ENSG00000213891	RPL3P6	Brain_Cerebellum	0.0932156	0.0115877	1.734e-13	FALSE	0.0415376	0.00883064	4.7038	2.55366e-06	0.000189677	NA	NA
chr5:81374395-81775281	chr5	81569177	81574396	ENSG00000186468	RPS23	DLPC_CMC	0.610017	0.557019	0.0002764	FALSE	0.0304498	0.00895108	3.4018	0.000669434	0.0198887	0.120263	0.904275
chr5:81374395-81775281	chr5	81575281	81682796	ENSG00000205464	ATP6AP1L	Brain_Caudate_basal_ganglia	0.198487	0.185793	0.0002764	FALSE	-0.0290788	0.00895243	-3.24815	0.00116159	0.0373877	NA	NA
chr5:81374395-81775281	chr5	81575281	81682796	ENSG00000205464	ATP6AP1L	Brain_Cerebellar_Hemisphere	0.436665	0.264181	0.0002764	FALSE	-0.0292009	0.00894035	-3.26619	0.00109005	0.0283307	NA	NA
chr5:81374395-81775281	chr5	81575281	81682796	ENSG00000205464	ATP6AP1L	Brain_Cerebellum	0.514457	0.496263	0.0002764	FALSE	-0.0287555	0.0089392	-3.21679	0.00129633	0.029773	NA	NA
chr5:81374395-81775281	chr5	81575281	81682796	ENSG00000205464	ATP6AP1L	Brain_Cortex	0.343701	0.239816	0.0002764	FALSE	-0.0337031	0.00895876	-3.76203	0.000168541	0.00803977	NA	NA
chr5:81374395-81775281	chr5	81575281	81682796	ENSG00000205464	ATP6AP1L	Brain_Frontal_Cortex_BA9	0.341763	0.16164	0.0002764	FALSE	-0.0285285	0.00893022	-3.1946	0.00140026	0.0387504	NA	NA
chr5:81374395-81775281	chr5	81575281	81682796	ENSG00000205464	ATP6AP1L	Brain_Nucleus_accumbens_basal_ganglia	0.152223	0.0260561	0.0002764	FALSE	-0.0312755	0.00895699	-3.49174	0.000479882	0.0217047	NA	NA
chr5:81374395-81775281	chr5	81575281	81682796	ENSG00000205464	ATP6AP1L	Cells_EBV-transformed_lymphocytes	0.330514	0.326656	0.0002764	FALSE	-0.0313059	0.00894453	-3.50001	0.000465248	0.0151071	NA	NA
chr5:87364712-88965855	chr5	87564712	87732502	ENSG00000247828	TMEM161B-AS1	Brain_Cerebellum	0.100149	0.04298	1.358e-08	FALSE	-0.0270615	0.0089307	-3.03016	0.00244425	0.0453876	NA	NA
chr5:87364712-88965855	chr5	88762354	88765856	ENSG00000250831	CTD-2232E5.2	Cells_EBV-transformed_lymphocytes	0.219805	0.0111739	1.358e-08	FALSE	-0.035037	0.00894749	-3.91585	9.0087e-05	0.00415687	NA	NA
chr5:101432252-101832252	chr5	101569690	101632253	ENSG00000173930	SLCO4C1	DLPC_CMC	0.308796	0.223433	3.859e-07	FALSE	-0.0322678	0.00885283	-3.64492	0.000267475	0.0101249	-0.16314	0.870408
chr5:108825067-109225067	chr5	109025067	109205326	ENSG00000112893	MAN2A1	DLPC_CMC	0.160371	0.103164	1.025e-07	FALSE	0.0276763	0.00886897	3.12057	0.00180501	0.0402661	-1.10022	0.271237
chr5:114952650-115352650	chr5	115140430	115152651	ENSG00000129596	CDO1	DLPC_CMC	0.0460436	0.00283925	0.0005694	FALSE	-0.0290745	0.00898293	-3.23664	0.00120944	0.0319968	0.568008	0.57003
chr5:126209183-126609183	chr5	126378250	126409184	ENSG00000164241	C5orf63	DLPC_CMC	0.113653	0.0847088	6.056e-06	FALSE	0.031162	0.0088831	3.50801	0.000451467	0.0155647	-0.328994	0.74216
chr5:126209183-126609183	chr5	126378250	126409184	ENSG00000164241	C5orf63	Brain_Cerebellum	0.228917	0.108196	6.056e-06	FALSE	0.029219	0.00888925	3.287	0.0010126	0.0248137	NA	NA
chr5:126209183-126609183	chr5	126378250	126409184	ENSG00000164241	C5orf63	Brain_Cortex	0.0980518	0.0715089	6.056e-06	FALSE	0.0342499	0.00891787	3.84059	0.000122737	0.00655181	NA	NA
chr5:134970338-135370338	chr5	135170338	135224326	ENSG00000145832	SLC25A48	DLPC_CMC	0.114501	0.0554298	3.916e-05	FALSE	0.0279659	0.00896164	3.12063	0.00180467	0.0402661	0.564595	0.572349
chr5:137574706-137974706	chr5	137774706	137782658	ENSG00000132563	REEP2	DLPC_CMC	0.0504583	0.0114878	4.833e-09	FALSE	0.0333899	0.008942	3.73405	0.000188422	0.00778691	0.515046	0.606521
chr5:139379748-140923601	chr5	139579748	139582772	ENSG00000250069	CTB-131B5.2	Brain_Cerebellum	0.27886	0.0365271	3.596e-07	FALSE	0.0276549	0.00887423	3.11632	0.00183122	0.037258	NA	NA
chr5:139379748-140923601	chr5	139781493	139929154	ENSG00000254996	ANKHD1-EIF4EBP3	DLPC_CMC	0.0663057	0.0351908	3.596e-07	FALSE	-0.0281462	0.00892874	-3.15232	0.0016198	0.0378365	-1.13592	0.255989
chr5:139379748-140923601	chr5	139916925	139937895	ENSG00000213523	SRA1	Cells_EBV-transformed_lymphocytes	0.098043	0.075468	3.596e-07	FALSE	0.0308391	0.00890956	3.46135	0.000537465	0.0167326	NA	NA
chr5:139379748-140923601	chr5	140018325	140027370	ENSG00000131495	NDUFA2	DLPC_CMC	0.0713716	0.00014552	3.596e-07	FALSE	-0.0283417	0.00888509	-3.1898	0.0014237	0.0355759	-1.88769	0.0590678
chr5:139379748-140923601	chr5	140018325	140027370	ENSG00000131495	NDUFA2	Brain_Hippocampus	0.0209131	0.0507095	3.596e-07	FALSE	0.0291677	0.0090423	3.2257	0.00125666	0.03125	NA	NA
chr5:139379748-140923601	chr5	140019012	140024993	ENSG00000113119	TMCO6	Brain_Cerebellum	0.186001	0.159647	3.596e-07	FALSE	0.026469	0.00888725	2.97831	0.00289845	0.0499887	NA	NA
chr5:139379748-140923601	chr5	140052758	140071609	ENSG00000170445	HARS	Brain_Caudate_basal_ganglia	0.0135873	0.00403806	3.596e-07	FALSE	-0.0281757	0.008948	-3.14882	0.00163929	0.0460146	NA	NA
chr5:139379748-140923601	chr5	140052758	140071609	ENSG00000170445	HARS	Brain_Cerebellum	0.110908	0.0064859	3.596e-07	FALSE	-0.0304469	0.00891456	-3.41542	0.000636841	0.0173688	NA	NA
chr5:139379748-140923601	chr5	140078265	140086248	ENSG00000146007	ZMAT2	DLPC_CMC	0.0813848	0.0335976	3.596e-07	FALSE	0.0338369	0.00891192	3.79682	0.000146565	0.00642792	1.52147	0.128142
chr5:139379748-140923601	chr5	140165876	140391929	ENSG00000204970	PCDHA1	Brain_Cerebellum	0.203927	0.0874524	3.596e-07	FALSE	-0.0360489	0.00890473	-4.04828	5.15956e-05	0.00268836	NA	NA
chr5:139379748-140923601	chr5	140174444	140391929	ENSG00000204969	PCDHA2	DLPC_CMC	0.0773801	0.0463877	3.596e-07	FALSE	0.0386914	0.00890914	4.34289	1.40621e-05	0.00101863	1.91769	0.0551498
chr5:139379748-140923601	chr5	140180783	140391929	ENSG00000255408	PCDHA3	Brain_Cerebellar_Hemisphere	0.207048	0.0671611	3.596e-07	FALSE	-0.0283658	0.00890813	-3.18426	0.00145123	0.0328821	NA	NA
chr5:139379748-140923601	chr5	140180783	140391929	ENSG00000255408	PCDHA3	Brain_Cerebellum	0.161987	0.0315152	3.596e-07	FALSE	-0.0338681	0.00889993	-3.80543	0.000141557	0.00555255	NA	NA
chr5:139379748-140923601	chr5	140186659	140391929	ENSG00000204967	PCDHA4	Brain_Caudate_basal_ganglia	0.0182979	0.00497498	3.596e-07	FALSE	0.0297731	0.00903332	3.29592	0.000980999	0.0352262	NA	NA
chr5:139379748-140923601	chr5	140213969	140391929	ENSG00000204963	PCDHA7	DLPC_CMC	0.175175	0.119346	3.596e-07	FALSE	0.0351796	0.00891242	3.94726	7.90517e-05	0.00398161	1.91997	0.0548621
chr5:139379748-140923601	chr5	140220907	140391929	ENSG00000204962	PCDHA8	DLPC_CMC	0.2441	0.178347	3.596e-07	FALSE	0.0270093	0.00890319	3.03367	0.00241602	0.0499233	1.34513	0.178585
chr5:139379748-140923601	chr5	140227048	140391929	ENSG00000204961	PCDHA9	Brain_Frontal_Cortex_BA9	0.321059	0.0568167	3.596e-07	FALSE	-0.0310999	0.00892645	-3.48402	0.000493939	0.0172413	NA	NA
chr5:139379748-140923601	chr5	140235595	140391929	ENSG00000250120	PCDHA10	Brain_Caudate_basal_ganglia	0.253691	0.107275	3.596e-07	FALSE	0.0317727	0.00889191	3.57321	0.000352626	0.016691	NA	NA
chr5:139379748-140923601	chr5	140235595	140391929	ENSG00000250120	PCDHA10	Brain_Cerebellar_Hemisphere	0.262811	0.155165	3.596e-07	FALSE	0.0281552	0.00890653	3.16118	0.00157129	0.0350041	NA	NA
chr5:139379748-140923601	chr5	140235595	140391929	ENSG00000250120	PCDHA10	Brain_Cortex	0.378711	0.025426	3.596e-07	FALSE	0.0335702	0.0088948	3.77414	0.000160564	0.00782573	NA	NA
chr5:139379748-140923601	chr5	140235595	140391929	ENSG00000250120	PCDHA10	Brain_Frontal_Cortex_BA9	0.368344	0.199772	3.596e-07	FALSE	0.0362391	0.00890132	4.0712	4.67714e-05	0.00309025	NA	NA
chr5:139379748-140923601	chr5	140235595	140391929	ENSG00000250120	PCDHA10	Brain_Hippocampus	0.304939	0.104458	3.596e-07	FALSE	0.028096	0.0088883	3.16101	0.00157224	0.037879	NA	NA
chr5:139379748-140923601	chr5	140240341	140243224	ENSG00000249034	AC005609.1	Brain_Cerebellar_Hemisphere	0.15535	0.0441025	3.596e-07	FALSE	-0.0404845	0.00892483	-4.53616	5.72873e-06	0.000474589	NA	NA
chr5:139379748-140923601	chr5	140240860	140243104	ENSG00000249504	PCDHA14	Brain_Cerebellar_Hemisphere	0.153769	0.114506	3.596e-07	FALSE	-0.0400695	0.00892574	-4.48921	7.14889e-06	0.000574294	NA	NA
chr5:139379748-140923601	chr5	140261793	140391929	ENSG00000239389	PCDHA13	Brain_Caudate_basal_ganglia	0.221189	0.119619	3.596e-07	FALSE	-0.0290336	0.0089267	-3.25245	0.00114415	0.0373242	NA	NA
chr5:139379748-140923601	chr5	140261793	140391929	ENSG00000239389	PCDHA13	Brain_Cerebellar_Hemisphere	0.367465	0.272677	3.596e-07	FALSE	-0.0271944	0.00892847	-3.04581	0.00232053	0.0468655	NA	NA
chr5:139379748-140923601	chr5	140261793	140391929	ENSG00000239389	PCDHA13	Brain_Nucleus_accumbens_basal_ganglia	0.20675	0.16377	3.596e-07	FALSE	-0.0294508	0.00894604	-3.29205	0.000994592	0.0353977	NA	NA
chr5:139379748-140923601	chr5	140306302	140391929	ENSG00000248383	PCDHAC1	DLPC_CMC	0.0214281	0.00949187	3.596e-07	FALSE	0.0326036	0.00894506	3.64488	0.000267522	0.0101249	1.06272	0.28791
chr5:139379748-140923601	chr5	140552243	140555957	ENSG00000113212	PCDHB7	DLPC_CMC	0.179881	0.127138	3.596e-07	FALSE	0.030211	0.00891933	3.38714	0.000706253	0.0208863	0.981853	0.326172
chr5:139379748-140923601	chr5	140571942	140575215	ENSG00000120324	PCDHB10	Brain_Cerebellum	0.588603	0.198139	3.596e-07	FALSE	0.0272218	0.00892534	3.04995	0.00228882	0.0434254	NA	NA
chr5:139379748-140923601	chr5	140593509	140596993	ENSG00000187372	PCDHB13	Brain_Hypothalamus	0.0373826	0.0221955	3.596e-07	FALSE	0.0304765	0.00896681	3.39882	0.000676779	0.0197509	NA	NA
chr5:139379748-140923601	chr5	140723601	140892546	ENSG00000254245	PCDHGA3	Brain_Hippocampus	0.0480063	0.0108502	3.596e-07	FALSE	-0.0318767	0.00892572	-3.57133	0.000355178	0.0129351	NA	NA
chr5:145887162-146287162	chr5	146085944	146087163	ENSG00000248568	KRT8P48	Brain_Cerebellar_Hemisphere	0.135568	0.0699268	2.44e-05	FALSE	0.0270422	0.00894022	3.02478	0.00248818	0.0471154	NA	NA
chr5:145887162-146287162	chr5	146085944	146087163	ENSG00000248568	KRT8P48	Brain_Hypothalamus	0.397713	0.0302952	2.44e-05	FALSE	-0.0288949	0.00895921	-3.22517	0.00125899	0.0339691	NA	NA
chr5:153218495-153770290	chr5	153369688	153418496	ENSG00000055147	FAM114A2	DLPC_CMC	0.424303	0.376753	3.936e-08	FALSE	-0.0312467	0.00891707	-3.50414	0.000458088	0.015709	-0.867969	0.385411
chr5:153218495-153770290	chr5	153570290	153800544	ENSG00000164574	GALNT10	DLPC_CMC	0.112048	0.0612001	3.936e-08	FALSE	0.0347108	0.00891231	3.8947	9.83193e-05	0.00477884	1.75295	0.0796099
chr5:153218495-153770290	chr5	153570290	153800544	ENSG00000164574	GALNT10	Brain_Cerebellar_Hemisphere	0.151104	0.0457922	3.936e-08	FALSE	0.0288009	0.00888903	3.24004	0.00119512	0.0298892	NA	NA
chr6:3879440-4279440	chr6	4079440	4131185	ENSG00000185689	C6orf201	Brain_Cerebellum	0.355267	0.108631	6.434e-05	FALSE	0.0293958	0.00886918	3.31437	0.000918485	0.0239286	NA	NA
chr6:24966792-33748018	chr6	25081548	25166793	ENSG00000168405	CMAHP	DLPC_CMC	0.307257	0.219829	3.861e-32	FALSE	-0.0422758	0.00897363	-4.71111	2.46366e-06	0.000252115	-0.0474081	0.962188
chr6:24966792-33748018	chr6	25081548	25166793	ENSG00000168405	CMAHP	Brain_Caudate_basal_ganglia	0.0566606	0.0189442	3.861e-32	FALSE	-0.0277687	0.00895583	-3.10063	0.00193111	0.0498236	NA	NA
chr6:24966792-33748018	chr6	26013469	26013985	ENSG00000272810	U91328.22	Brain_Nucleus_accumbens_basal_ganglia	0.124462	0.00119131	3.861e-32	FALSE	-0.0279852	0.00890451	-3.14281	0.00167333	0.0492729	NA	NA
chr6:24966792-33748018	chr6	26020718	26021186	ENSG00000198366	HIST1H3A	Brain_Cerebellum	0.0858384	0.0291674	3.861e-32	FALSE	-0.035998	0.00894088	-4.02622	5.66803e-05	0.00282673	NA	NA
chr6:24966792-33748018	chr6	26027124	26027480	ENSG00000124529	HIST1H4B	DLPC_CMC	0.108296	0.0776104	3.861e-32	FALSE	-0.0290258	0.00888739	-3.26596	0.00109095	0.0296277	-0.384152	0.700866
chr6:24966792-33748018	chr6	26055968	26056699	ENSG00000187837	HIST1H1C	Brain_Caudate_basal_ganglia	0.155653	0.0394633	3.861e-32	FALSE	-0.0337102	0.0088717	-3.79975	0.000144841	0.00852797	NA	NA
chr6:24966792-33748018	chr6	26115101	26124154	ENSG00000180596	HIST1H2BC	DLPC_CMC	0.07945	0.0544504	3.861e-32	FALSE	-0.0304375	0.00889953	-3.42012	0.00062593	0.0190348	-0.300449	0.763835
chr6:24966792-33748018	chr6	26272421	26272768	ENSG00000218690	HIST1H2APS4	Cells_EBV-transformed_lymphocytes	0.0679299	0.00668624	3.861e-32	FALSE	-0.0567317	0.00905189	-6.26739	3.67149e-10	9.48713e-08	NA	NA
chr6:24966792-33748018	chr6	26281283	26285762	ENSG00000158406	HIST1H4H	DLPC_CMC	0.17428	0.0847049	3.861e-32	FALSE	-0.0392367	0.00894329	-4.38727	1.14781e-05	0.000860459	0.105689	0.915829
chr6:24966792-33748018	chr6	26365387	26378546	ENSG00000186470	BTN3A2	DLPC_CMC	0.404564	0.336941	3.861e-32	FALSE	0.055369	0.00914265	6.05612	1.39442e-09	4.08629e-07	-0.586627	0.557454
chr6:24966792-33748018	chr6	26365387	26378546	ENSG00000186470	BTN3A2	Brain_Caudate_basal_ganglia	0.408854	0.224951	3.861e-32	FALSE	0.0620699	0.00916118	6.77531	1.24138e-11	4.28097e-09	NA	NA
chr6:24966792-33748018	chr6	26365387	26378546	ENSG00000186470	BTN3A2	Brain_Cerebellar_Hemisphere	0.515121	0.550566	3.861e-32	FALSE	0.0718498	0.00920992	7.80135	6.12475e-15	2.31953e-12	NA	NA
chr6:24966792-33748018	chr6	26365387	26378546	ENSG00000186470	BTN3A2	Brain_Cerebellum	0.560989	0.504204	3.861e-32	FALSE	0.067392	0.00917182	7.34772	2.01616e-13	7.82048e-11	NA	NA
chr6:24966792-33748018	chr6	26365387	26378546	ENSG00000186470	BTN3A2	Brain_Cortex	0.299471	0.157937	3.861e-32	FALSE	0.0565229	0.00907784	6.22647	4.77073e-10	1.0696e-07	NA	NA
chr6:24966792-33748018	chr6	26365387	26378546	ENSG00000186470	BTN3A2	Brain_Frontal_Cortex_BA9	0.392462	0.253463	3.861e-32	FALSE	0.0641164	0.00915873	7.00058	2.54905e-12	6.73678e-10	NA	NA
chr6:24966792-33748018	chr6	26365387	26378546	ENSG00000186470	BTN3A2	Brain_Hippocampus	0.352604	0.0829091	3.861e-32	FALSE	0.0656191	0.0091843	7.1447	9.0193e-13	3.35893e-10	NA	NA
chr6:24966792-33748018	chr6	26365387	26378546	ENSG00000186470	BTN3A2	Brain_Hypothalamus	0.337191	0.194865	3.861e-32	FALSE	0.0609451	0.00916478	6.64993	2.9323e-11	5.99026e-09	NA	NA
chr6:24966792-33748018	chr6	26365387	26378546	ENSG00000186470	BTN3A2	Brain_Nucleus_accumbens_basal_ganglia	0.363673	0.262677	3.861e-32	FALSE	0.0563504	0.00911771	6.18033	6.39695e-10	1.54309e-07	NA	NA
chr6:24966792-33748018	chr6	26365387	26378546	ENSG00000186470	BTN3A2	Cells_EBV-transformed_lymphocytes	0.354485	0.224528	3.861e-32	FALSE	0.0688076	0.00918343	7.49257	6.75357e-14	4.36281e-11	NA	NA
chr6:24966792-33748018	chr6	26383324	26395102	ENSG00000124508	BTN2A2	Brain_Cerebellum	0.0664973	0.0981858	3.861e-32	FALSE	-0.0268126	0.00894598	-2.99717	0.00272498	0.048055	NA	NA
chr6:24966792-33748018	chr6	26440700	26453643	ENSG00000111801	BTN3A3	DLPC_CMC	0.312634	0.166567	3.861e-32	FALSE	-0.0756657	0.00905572	-8.35557	6.51185e-17	2.09909e-13	-0.3889	0.69735
chr6:24966792-33748018	chr6	26522076	26526807	ENSG00000228223	HCG11	DLPC_CMC	0.122798	0.0377187	3.861e-32	FALSE	0.0286357	0.00892572	3.20822	0.00133558	0.0338996	-0.70474	0.480972
chr6:24966792-33748018	chr6	26538633	26546482	ENSG00000182952	HMGN4	DLPC_CMC	0.033835	0.00151931	3.861e-32	FALSE	-0.0415359	0.00899138	-4.61953	3.84615e-06	0.000364649	-1.41207	0.15793
chr6:24966792-33748018	chr6	26636518	26659980	ENSG00000181315	ZNF322	DLPC_CMC	0.0549657	0.0241128	3.861e-32	FALSE	0.028168	0.00892373	3.15653	0.00159658	0.0375662	-0.974125	0.329994
chr6:24966792-33748018	chr6	27215480	27224403	ENSG00000112812	PRSS16	Brain_Cerebellar_Hemisphere	0.311504	0.16358	3.861e-32	FALSE	-0.0836174	0.00917088	-9.1177	7.67338e-20	1.01711e-16	NA	NA
chr6:24966792-33748018	chr6	27215480	27224403	ENSG00000112812	PRSS16	Brain_Cerebellum	0.319606	0.257566	3.861e-32	FALSE	-0.0739054	0.0141814	-5.21142	1.87405e-07	1.98252e-05	NA	NA
chr6:24966792-33748018	chr6	27325604	27339304	ENSG00000204789	ZNF204P	Brain_Cerebellum	0.176797	0.0494428	3.861e-32	FALSE	-0.057421	0.00899236	-6.38554	1.70797e-10	2.98126e-08	NA	NA
chr6:24966792-33748018	chr6	27325604	27339304	ENSG00000204789	ZNF204P	Brain_Frontal_Cortex_BA9	0.0609348	0.0278655	3.861e-32	FALSE	0.0537447	0.00888808	6.04683	1.47726e-09	2.73293e-07	NA	NA
chr6:24966792-33748018	chr6	27325604	27339304	ENSG00000204789	ZNF204P	Brain_Nucleus_accumbens_basal_ganglia	0.0224643	0.0105998	3.861e-32	FALSE	-0.0397492	0.00901893	-4.40731	1.04662e-05	0.001082	NA	NA
chr6:24966792-33748018	chr6	27342394	27371683	ENSG00000124613	ZNF391	Brain_Caudate_basal_ganglia	0.0602661	0.0306876	3.861e-32	FALSE	-0.0455446	0.00883104	-5.15734	2.50489e-07	3.77925e-05	NA	NA
chr6:24966792-33748018	chr6	27342394	27371683	ENSG00000124613	ZNF391	Brain_Cerebellar_Hemisphere	0.128809	0.0937043	3.861e-32	FALSE	-0.0303944	0.00881186	-3.44927	0.000562113	0.0167434	NA	NA
chr6:24966792-33748018	chr6	27342394	27371683	ENSG00000124613	ZNF391	Brain_Cerebellum	0.169176	0.138627	3.861e-32	FALSE	-0.0352688	0.00881354	-4.00167	6.28979e-05	0.00304967	NA	NA
chr6:24966792-33748018	chr6	27342394	27371683	ENSG00000124613	ZNF391	Brain_Hypothalamus	0.114815	0.0357571	3.861e-32	FALSE	-0.0358743	0.00880827	-4.0728	4.6451e-05	0.00237232	NA	NA
chr6:24966792-33748018	chr6	27342394	27371683	ENSG00000124613	ZNF391	Brain_Nucleus_accumbens_basal_ganglia	0.0611377	0.0331788	3.861e-32	FALSE	-0.0417597	0.00886002	-4.71328	2.43764e-06	0.000311301	NA	NA
chr6:24966792-33748018	chr6	27418522	27440897	ENSG00000096654	ZNF184	DLPC_CMC	0.132008	0.0572305	3.861e-32	FALSE	0.0406185	0.00892239	4.55242	5.30322e-06	0.000455503	0.336216	0.736708
chr6:24966792-33748018	chr6	27704779	27706273	ENSG00000216915	RP1-97D16.1	Brain_Cerebellum	0.130668	0.0269942	3.861e-32	FALSE	0.0381107	0.00893484	4.2654	1.99542e-05	0.00126037	NA	NA
chr6:24966792-33748018	chr6	27805658	27806117	ENSG00000184348	HIST1H2AK	Brain_Caudate_basal_ganglia	0.0573374	0.0272554	3.861e-32	FALSE	0.0334878	0.00908333	3.68673	0.000227151	0.0124623	NA	NA
chr6:24966792-33748018	chr6	28021006	28021943	ENSG00000182477	OR2B8P	Brain_Caudate_basal_ganglia	0.227234	0.0734309	3.861e-32	FALSE	-0.0730363	0.00907664	-8.04663	8.51039e-16	6.84803e-13	NA	NA
chr6:24966792-33748018	chr6	28021006	28021943	ENSG00000182477	OR2B8P	Brain_Cerebellum	0.451561	0.326117	3.861e-32	FALSE	-0.0514391	0.00901594	-5.70535	1.16107e-08	1.39769e-06	NA	NA
chr6:24966792-33748018	chr6	28048753	28057341	ENSG00000197279	ZNF165	DLPC_CMC	0.124464	0.0970165	3.861e-32	FALSE	0.0622265	0.00897745	6.93143	4.16613e-12	2.44173e-09	0.36371	0.716075
chr6:24966792-33748018	chr6	28058932	28061442	ENSG00000219891	ZSCAN12P1	Brain_Cerebellum	0.193517	0.033902	3.861e-32	FALSE	-0.0563674	0.00896493	-6.28754	3.22526e-10	4.69141e-08	NA	NA
chr6:24966792-33748018	chr6	28083406	28084329	ENSG00000219392	RP1-265C24.5	DLPC_CMC	0.275957	0.209983	3.861e-32	FALSE	0.0554435	0.00904679	6.12853	8.86968e-10	2.72299e-07	0.829538	0.4068
chr6:24966792-33748018	chr6	28083406	28084329	ENSG00000219392	RP1-265C24.5	Brain_Cerebellar_Hemisphere	0.453286	0.43933	3.861e-32	FALSE	0.0537117	0.00900365	5.96555	2.43818e-09	3.80213e-07	NA	NA
chr6:24966792-33748018	chr6	28083406	28084329	ENSG00000219392	RP1-265C24.5	Brain_Cerebellum	0.382843	0.294369	3.861e-32	FALSE	0.0551515	0.0089824	6.13995	8.25468e-10	1.0673e-07	NA	NA
chr6:24966792-33748018	chr6	28083406	28084329	ENSG00000219392	RP1-265C24.5	Brain_Cortex	0.22218	0.0859711	3.861e-32	FALSE	0.0554696	0.00902786	6.14427	8.03309e-10	1.63729e-07	NA	NA
chr6:24966792-33748018	chr6	28083406	28084329	ENSG00000219392	RP1-265C24.5	Brain_Hippocampus	0.0607004	0.0300494	3.861e-32	FALSE	0.0656304	0.00910659	7.20691	5.7235e-13	2.98767e-10	NA	NA
chr6:24966792-33748018	chr6	28083406	28084329	ENSG00000219392	RP1-265C24.5	Brain_Hypothalamus	0.298189	0.0990655	3.861e-32	FALSE	0.0560554	0.0089761	6.24496	4.23908e-10	6.06188e-08	NA	NA
chr6:24966792-33748018	chr6	28083406	28084329	ENSG00000219392	RP1-265C24.5	Brain_Nucleus_accumbens_basal_ganglia	0.2361	0.175367	3.861e-32	FALSE	0.0522839	0.00901131	5.80204	6.55139e-09	1.42231e-06	NA	NA
chr6:24966792-33748018	chr6	28092338	28097860	ENSG00000196812	ZSCAN16	DLPC_CMC	0.0774615	0.0293394	3.861e-32	FALSE	0.0653648	0.00896797	7.28869	3.12982e-13	2.24199e-10	0.678617	0.497381
chr6:24966792-33748018	chr6	28109688	28127250	ENSG00000198315	ZKSCAN8	DLPC_CMC	0.114337	0.0805178	3.861e-32	FALSE	-0.0517558	0.00905926	-5.71303	1.1098e-08	2.30803e-06	-0.619603	0.53552
chr6:24966792-33748018	chr6	28109688	28127250	ENSG00000198315	ZKSCAN8	Brain_Cerebellar_Hemisphere	0.0366521	0.00155189	3.861e-32	FALSE	0.0313464	0.00901294	3.47794	0.000505292	0.0152219	NA	NA
chr6:24966792-33748018	chr6	28129559	28137372	ENSG00000226314	ZNF192P1	DLPC_CMC	0.261308	0.219551	3.861e-32	FALSE	-0.0527899	0.00898341	-5.87638	4.19338e-09	1.0398e-06	-0.51425	0.607077
chr6:24966792-33748018	chr6	28129559	28137372	ENSG00000226314	ZNF192P1	Brain_Cerebellar_Hemisphere	0.358679	0.156588	3.861e-32	FALSE	-0.0562461	0.00901054	-6.24226	4.31282e-10	7.62219e-08	NA	NA
chr6:24966792-33748018	chr6	28129559	28137372	ENSG00000226314	ZNF192P1	Brain_Cerebellum	0.447212	0.221942	3.861e-32	FALSE	-0.0457834	0.00894697	-5.1172	3.1011e-07	3.03074e-05	NA	NA
chr6:24966792-33748018	chr6	28129559	28137372	ENSG00000226314	ZNF192P1	Brain_Cortex	0.223864	0.167364	3.861e-32	FALSE	-0.0683775	0.00906875	-7.53991	4.70313e-14	3.51481e-11	NA	NA
chr6:24966792-33748018	chr6	28143966	28144452	ENSG00000216901	AL022393.7	DLPC_CMC	0.649889	0.627997	3.861e-32	FALSE	-0.0606673	0.00895542	-6.77437	1.24949e-11	6.19652e-09	-0.248112	0.804048
chr6:24966792-33748018	chr6	28143966	28144452	ENSG00000216901	AL022393.7	Brain_Caudate_basal_ganglia	0.704724	0.529612	3.861e-32	FALSE	-0.053906	0.00893341	-6.0342	1.59757e-09	3.85653e-07	NA	NA
chr6:24966792-33748018	chr6	28143966	28144452	ENSG00000216901	AL022393.7	Brain_Cerebellar_Hemisphere	0.62373	0.573931	3.861e-32	FALSE	-0.0578932	0.0089535	-6.46599	1.00641e-10	2.42544e-08	NA	NA
chr6:24966792-33748018	chr6	28143966	28144452	ENSG00000216901	AL022393.7	Brain_Cerebellum	0.713666	0.677319	3.861e-32	FALSE	-0.0601541	0.00896267	-6.71162	1.9247e-11	3.95244e-09	NA	NA
chr6:24966792-33748018	chr6	28143966	28144452	ENSG00000216901	AL022393.7	Brain_Cortex	0.569068	0.505568	3.861e-32	FALSE	-0.0616705	0.00896637	-6.87798	6.07051e-12	1.70126e-09	NA	NA
chr6:24966792-33748018	chr6	28143966	28144452	ENSG00000216901	AL022393.7	Brain_Frontal_Cortex_BA9	0.472523	0.328743	3.861e-32	FALSE	-0.0621136	0.00895451	-6.93657	4.01725e-12	8.25769e-10	NA	NA
chr6:24966792-33748018	chr6	28143966	28144452	ENSG00000216901	AL022393.7	Brain_Hippocampus	0.600226	0.499465	3.861e-32	FALSE	-0.0620235	0.00896488	-6.9185	4.56464e-12	1.19137e-09	NA	NA
chr6:24966792-33748018	chr6	28143966	28144452	ENSG00000216901	AL022393.7	Brain_Hypothalamus	0.544672	0.511125	3.861e-32	FALSE	-0.0607793	0.00895132	-6.78998	1.12147e-11	2.67284e-09	NA	NA
chr6:24966792-33748018	chr6	28143966	28144452	ENSG00000216901	AL022393.7	Brain_Nucleus_accumbens_basal_ganglia	0.559291	0.397525	3.861e-32	FALSE	-0.0655278	0.00897797	-7.29873	2.90505e-13	1.57672e-10	NA	NA
chr6:24966792-33748018	chr6	28143966	28144452	ENSG00000216901	AL022393.7	Cells_EBV-transformed_lymphocytes	0.378337	0.121415	3.861e-32	FALSE	-0.0580083	0.0089538	-6.47863	9.25618e-11	3.41685e-08	NA	NA
chr6:24966792-33748018	chr6	28155828	28157210	ENSG00000218016	ZNF192P2	Brain_Cerebellar_Hemisphere	0.352635	0.0697935	3.861e-32	FALSE	0.0677001	0.00898933	7.53116	5.02913e-14	1.48136e-11	NA	NA
chr6:24966792-33748018	chr6	28155828	28157210	ENSG00000218016	ZNF192P2	Brain_Cerebellum	0.233169	0.143584	3.861e-32	FALSE	0.0647141	0.00901059	7.182	6.86981e-13	1.84481e-10	NA	NA
chr6:24966792-33748018	chr6	28155828	28157210	ENSG00000218016	ZNF192P2	Brain_Frontal_Cortex_BA9	0.283139	0.0354265	3.861e-32	FALSE	0.0467107	0.00891513	5.23949	1.61022e-07	2.7081e-05	NA	NA
chr6:24966792-33748018	chr6	28185421	28186655	ENSG00000176933	TOB2P1	Brain_Cerebellum	0.0872241	0.00813965	3.861e-32	FALSE	0.056087	0.00902365	6.21555	5.11441e-10	6.86708e-08	NA	NA
chr6:24966792-33748018	chr6	28227098	28228736	ENSG00000189134	NKAPL	Cells_EBV-transformed_lymphocytes	0.139659	0.00111472	3.861e-32	FALSE	-0.068346	0.00901544	-7.58099	3.42923e-14	2.95371e-11	NA	NA
chr6:24966792-33748018	chr6	28234788	28245974	ENSG00000197062	RP5-874C20.3	DLPC_CMC	0.137766	0.0816744	3.861e-32	FALSE	-0.039061	0.00890929	-4.3843	1.1636e-05	0.000862265	0.164763	0.86913
chr6:24966792-33748018	chr6	28234788	28245974	ENSG00000197062	RP5-874C20.3	Brain_Cerebellum	0.108574	0.0379835	3.861e-32	FALSE	0.0637164	0.00897518	7.09917	1.25509e-12	3.12966e-10	NA	NA
chr6:24966792-33748018	chr6	28234788	28245974	ENSG00000197062	RP5-874C20.3	Brain_Cortex	0.164707	0.126574	3.861e-32	FALSE	0.0627016	0.00896468	6.99429	2.66603e-12	9.96205e-10	NA	NA
chr6:24966792-33748018	chr6	28234788	28245974	ENSG00000197062	RP5-874C20.3	Brain_Frontal_Cortex_BA9	0.140736	0.0411584	3.861e-32	FALSE	0.0680085	0.00899006	7.56485	3.88318e-14	1.79597e-11	NA	NA
chr6:24966792-33748018	chr6	28234788	28245974	ENSG00000197062	RP5-874C20.3	Brain_Nucleus_accumbens_basal_ganglia	0.0728511	0.0121839	3.861e-32	FALSE	0.0614714	0.00896489	6.8569	7.03687e-12	2.54617e-09	NA	NA
chr6:24966792-33748018	chr6	28249314	28270326	ENSG00000137338	PGBD1	DLPC_CMC	0.125591	0.067514	3.861e-32	FALSE	0.0510262	0.00896402	5.69233	1.25316e-08	2.52473e-06	-0.0389574	0.968924
chr6:24966792-33748018	chr6	28249314	28270326	ENSG00000137338	PGBD1	Brain_Cortex	0.101872	0.00760346	3.861e-32	FALSE	0.0275893	0.00887588	3.10834	0.00188139	0.043409	NA	NA
chr6:24966792-33748018	chr6	28292470	28324048	ENSG00000235109	ZSCAN31	DLPC_CMC	0.549508	0.380864	3.861e-32	FALSE	-0.033606	0.00885921	-3.79334	0.000148632	0.00647451	-0.0359451	0.971326
chr6:24966792-33748018	chr6	28292470	28324048	ENSG00000235109	ZSCAN31	Brain_Caudate_basal_ganglia	0.345581	0.139903	3.861e-32	FALSE	-0.0627637	0.00896167	-7.00357	2.49519e-12	1.20468e-09	NA	NA
chr6:24966792-33748018	chr6	28292470	28324048	ENSG00000235109	ZSCAN31	Brain_Cortex	0.253398	0.0258406	3.861e-32	FALSE	-0.0619308	0.00895812	-6.91337	4.73276e-12	1.51584e-09	NA	NA
chr6:24966792-33748018	chr6	28292470	28324048	ENSG00000235109	ZSCAN31	Brain_Frontal_Cortex_BA9	0.329537	0.0843284	3.861e-32	FALSE	-0.0620533	0.00893644	-6.94384	3.81574e-12	8.25769e-10	NA	NA
chr6:24966792-33748018	chr6	28292470	28324048	ENSG00000235109	ZSCAN31	Brain_Hippocampus	0.148161	0.0660564	3.861e-32	FALSE	-0.0678428	0.00898817	-7.54801	4.4197e-14	3.46062e-11	NA	NA
chr6:24966792-33748018	chr6	28292470	28324048	ENSG00000235109	ZSCAN31	Brain_Hypothalamus	0.48478	0.104329	3.861e-32	FALSE	-0.0775394	0.00906597	-8.5528	1.20141e-17	8.59007e-15	NA	NA
chr6:24966792-33748018	chr6	28292470	28324048	ENSG00000235109	ZSCAN31	Brain_Nucleus_accumbens_basal_ganglia	0.267007	0.10032	3.861e-32	FALSE	-0.0667726	0.00896235	-7.45034	9.31018e-14	1.01062e-10	NA	NA
chr6:24966792-33748018	chr6	28317691	28336947	ENSG00000189298	ZKSCAN3	DLPC_CMC	0.279759	0.0925003	3.861e-32	FALSE	0.0568028	0.00894334	6.3514	2.1336e-10	8.09135e-08	-1.18296	0.236824
chr6:24966792-33748018	chr6	28317691	28336947	ENSG00000189298	ZKSCAN3	Brain_Frontal_Cortex_BA9	0.145845	0.077803	3.861e-32	FALSE	0.0635443	0.00900818	7.05407	1.73764e-12	5.35772e-10	NA	NA
chr6:24966792-33748018	chr6	28317691	28336947	ENSG00000189298	ZKSCAN3	Brain_Hippocampus	0.0719542	0.049683	3.861e-32	FALSE	0.0605883	0.00894707	6.77186	1.27139e-11	2.84428e-09	NA	NA
chr6:24966792-33748018	chr6	28317691	28336947	ENSG00000189298	ZKSCAN3	Cells_EBV-transformed_lymphocytes	0.036976	0.0125809	3.861e-32	FALSE	0.0642922	0.00902076	7.12713	1.02482e-12	5.29627e-10	NA	NA
chr6:24966792-33748018	chr6	28346732	28367511	ENSG00000158691	ZSCAN12	DLPC_CMC	0.0256219	0.0188882	3.861e-32	FALSE	-0.0703372	0.00905776	-7.7654	8.13848e-15	7.49554e-12	0.157514	0.87484
chr6:24966792-33748018	chr6	28399707	28411279	ENSG00000187987	ZSCAN23	DLPC_CMC	0.489235	0.414661	3.861e-32	FALSE	-0.0712744	0.00896208	-7.95288	1.82222e-15	2.34957e-12	0.457791	0.647103
chr6:24966792-33748018	chr6	28399707	28411279	ENSG00000187987	ZSCAN23	Brain_Caudate_basal_ganglia	0.35064	0.108609	3.861e-32	FALSE	-0.052951	0.00897084	-5.90257	3.57884e-09	7.19943e-07	NA	NA
chr6:24966792-33748018	chr6	28399707	28411279	ENSG00000187987	ZSCAN23	Brain_Cerebellar_Hemisphere	0.0873345	0.092437	3.861e-32	FALSE	-0.0739352	0.00903232	-8.18563	2.70873e-16	1.79521e-13	NA	NA
chr6:24966792-33748018	chr6	28399707	28411279	ENSG00000187987	ZSCAN23	Brain_Cerebellum	0.195376	0.0648198	3.861e-32	FALSE	-0.0669762	0.00894392	-7.48846	6.96848e-14	3.04087e-11	NA	NA
chr6:24966792-33748018	chr6	28399707	28411279	ENSG00000187987	ZSCAN23	Brain_Cortex	0.267627	0.0958609	3.861e-32	FALSE	-0.0766836	0.00901133	-8.50969	1.74398e-17	3.91001e-14	NA	NA
chr6:24966792-33748018	chr6	28399707	28411279	ENSG00000187987	ZSCAN23	Brain_Frontal_Cortex_BA9	0.0643742	0.00103597	3.861e-32	FALSE	-0.0827054	0.0090972	-9.0913	9.78596e-20	1.8104e-16	NA	NA
chr6:24966792-33748018	chr6	28399707	28411279	ENSG00000187987	ZSCAN23	Brain_Hypothalamus	0.27364	0.0328553	3.861e-32	FALSE	-0.0679104	0.00902037	-7.52856	5.1302e-14	1.83405e-11	NA	NA
chr6:24966792-33748018	chr6	28399707	28411279	ENSG00000187987	ZSCAN23	Cells_EBV-transformed_lymphocytes	0.381405	0.15937	3.861e-32	FALSE	-0.0362833	0.00883535	-4.10661	4.01509e-05	0.00225543	NA	NA
chr6:24966792-33748018	chr6	28945252	28945547	ENSG00000263426	RN7SL471P	DLPC_CMC	0.0291461	0.0120814	3.861e-32	FALSE	-0.0329825	0.00887933	-3.71452	0.000203588	0.00825492	0.279458	0.779893
chr6:24966792-33748018	chr6	29640169	29648887	ENSG00000204644	ZFP57	Cells_EBV-transformed_lymphocytes	0.560772	0.33049	3.861e-32	FALSE	-0.0580349	0.00906447	-6.40246	1.52893e-10	4.83717e-08	NA	NA
chr6:24966792-33748018	chr6	29690552	29706305	ENSG00000204642	HLA-F	Brain_Cerebellum	0.232246	0.135995	3.861e-32	FALSE	0.0460206	0.00899591	5.11573	3.12537e-07	3.03074e-05	NA	NA
chr6:24966792-33748018	chr6	29690758	29691748	ENSG00000225864	HCG4P11	Brain_Cerebellum	0.161421	0.0441623	3.861e-32	FALSE	0.0353985	0.00894578	3.95701	7.58948e-05	0.00362943	NA	NA
chr6:24966792-33748018	chr6	29694378	29716826	ENSG00000214922	HLA-F-AS1	DLPC_CMC	0.224723	0.126386	3.861e-32	FALSE	0.0306111	0.00888704	3.44446	0.000572197	0.0180831	2.32047	0.0203152
chr6:24966792-33748018	chr6	29694378	29716826	ENSG00000214922	HLA-F-AS1	Brain_Cerebellum	0.355424	0.262312	3.861e-32	FALSE	0.0579625	0.00901392	6.43033	1.27326e-10	2.33944e-08	NA	NA
chr6:24966792-33748018	chr6	29694378	29716826	ENSG00000214922	HLA-F-AS1	Brain_Hypothalamus	0.278867	0.0462347	3.861e-32	FALSE	0.0495585	0.0089492	5.53776	3.06368e-08	3.65088e-06	NA	NA
chr6:24966792-33748018	chr6	29694378	29716826	ENSG00000214922	HLA-F-AS1	Cells_EBV-transformed_lymphocytes	0.260084	0.0483592	3.861e-32	FALSE	-0.0376685	0.00887842	-4.24271	2.20839e-05	0.00135869	NA	NA
chr6:24966792-33748018	chr6	29709508	29716746	ENSG00000273340	MICE	Brain_Cerebellum	0.374889	0.198054	3.861e-32	FALSE	0.0472234	0.00895125	5.27562	1.32305e-07	1.44336e-05	NA	NA
chr6:24966792-33748018	chr6	29718506	29718925	ENSG00000235821	IFITM4P	Brain_Cerebellum	0.275712	0.0210317	3.861e-32	FALSE	0.0491769	0.00895258	5.49305	3.9506e-08	4.44889e-06	NA	NA
chr6:24966792-33748018	chr6	29758731	29765588	ENSG00000181126	HLA-V	Brain_Caudate_basal_ganglia	0.0924139	0.0454615	3.861e-32	FALSE	-0.0561449	0.00903899	-6.21141	5.25101e-10	1.40844e-07	NA	NA
chr6:24966792-33748018	chr6	29758731	29765588	ENSG00000181126	HLA-V	Brain_Cerebellar_Hemisphere	0.448575	0.164888	3.861e-32	FALSE	0.0380183	0.00893509	4.25494	2.09105e-05	0.00120508	NA	NA
chr6:24966792-33748018	chr6	29758731	29765588	ENSG00000181126	HLA-V	Brain_Cerebellum	0.598749	0.276774	3.861e-32	FALSE	0.0276758	0.00888298	3.1156	0.00183569	0.037258	NA	NA
chr6:24966792-33748018	chr6	29758731	29765588	ENSG00000181126	HLA-V	Brain_Frontal_Cortex_BA9	0.343445	0.118588	3.861e-32	FALSE	0.0456176	0.00903602	5.04842	4.45479e-07	5.88669e-05	NA	NA
chr6:24966792-33748018	chr6	29758731	29765588	ENSG00000181126	HLA-V	Brain_Hippocampus	0.128569	0.000609064	3.861e-32	FALSE	0.055581	0.00906538	6.13112	8.72603e-10	1.70812e-07	NA	NA
chr6:24966792-33748018	chr6	29758731	29765588	ENSG00000181126	HLA-V	Cells_EBV-transformed_lymphocytes	0.127511	0.0702625	3.861e-32	FALSE	-0.0380714	0.0089017	-4.27687	1.89536e-05	0.00119454	NA	NA
chr6:24966792-33748018	chr6	29758816	29760850	ENSG00000176998	HCG4	DLPC_CMC	0.688537	0.662285	3.861e-32	FALSE	0.0473138	0.0089548	5.28363	1.26652e-07	1.99152e-05	1.87404	0.0609255
chr6:24966792-33748018	chr6	29794744	29798902	ENSG00000204632	HLA-G	Brain_Hypothalamus	0.60558	0.282014	3.861e-32	FALSE	0.0452138	0.00899648	5.02572	5.01555e-07	4.48265e-05	NA	NA
chr6:24966792-33748018	chr6	29794744	29798902	ENSG00000204632	HLA-G	Cells_EBV-transformed_lymphocytes	0.694449	0.53619	3.861e-32	FALSE	0.0387874	0.00893277	4.34214	1.41099e-05	0.000934871	NA	NA
chr6:24966792-33748018	chr6	29820140	29820268	ENSG00000233265	MICF	Brain_Cerebellum	0.433009	0.12056	3.861e-32	FALSE	0.0402372	0.00897438	4.48356	7.34071e-06	0.000492816	NA	NA
chr6:24966792-33748018	chr6	29855350	29858259	ENSG00000206341	HLA-H	Brain_Caudate_basal_ganglia	0.700969	0.268404	3.861e-32	FALSE	0.0324383	0.00886193	3.66041	0.000251812	0.0132147	NA	NA
chr6:24966792-33748018	chr6	29855350	29858259	ENSG00000206341	HLA-H	Brain_Cortex	0.440633	0.0503267	3.861e-32	FALSE	0.0380159	0.00892312	4.26038	2.04081e-05	0.00175981	NA	NA
chr6:24966792-33748018	chr6	29855350	29858259	ENSG00000206341	HLA-H	Brain_Frontal_Cortex_BA9	0.465074	0.257347	3.861e-32	FALSE	0.0289796	0.00885077	3.27425	0.00105945	0.0316125	NA	NA
chr6:24966792-33748018	chr6	29855350	29858259	ENSG00000206341	HLA-H	Brain_Hippocampus	0.534983	0.228878	3.861e-32	FALSE	0.0479575	0.00896154	5.35148	8.72355e-08	1.13842e-05	NA	NA
chr6:24966792-33748018	chr6	29855350	29858259	ENSG00000206341	HLA-H	Brain_Hypothalamus	0.406562	0.295909	3.861e-32	FALSE	0.0433283	0.0089336	4.85003	1.23443e-06	0.000103282	NA	NA
chr6:24966792-33748018	chr6	29855350	29858259	ENSG00000206341	HLA-H	Cells_EBV-transformed_lymphocytes	0.694617	0.55959	3.861e-32	FALSE	0.0323508	0.00883629	3.66113	0.000251107	0.00940376	NA	NA
chr6:24966792-33748018	chr6	29894236	29897009	ENSG00000230795	HLA-K	Brain_Cerebellar_Hemisphere	0.607756	0.360025	3.861e-32	FALSE	0.049275	0.00890724	5.53202	3.16561e-08	4.41686e-06	NA	NA
chr6:24966792-33748018	chr6	29894236	29897009	ENSG00000230795	HLA-K	Brain_Cerebellum	0.706552	0.43068	3.861e-32	FALSE	0.0560789	0.00895865	6.25975	3.85587e-10	5.38433e-08	NA	NA
chr6:24966792-33748018	chr6	29894236	29897009	ENSG00000230795	HLA-K	Brain_Cortex	0.647904	0.142077	3.861e-32	FALSE	0.0374616	0.00886853	4.2241	2.39893e-05	0.00185462	NA	NA
chr6:24966792-33748018	chr6	29894236	29897009	ENSG00000230795	HLA-K	Brain_Frontal_Cortex_BA9	0.765734	0.622618	3.861e-32	FALSE	0.0345922	0.00890068	3.88647	0.000101713	0.00508565	NA	NA
chr6:24966792-33748018	chr6	29894236	29897009	ENSG00000230795	HLA-K	Brain_Hippocampus	0.999501	0.482878	3.861e-32	FALSE	0.0315189	0.00889001	3.54542	0.000391981	0.0136432	NA	NA
chr6:24966792-33748018	chr6	29894236	29897009	ENSG00000230795	HLA-K	Brain_Hypothalamus	1.04274	0.755858	3.861e-32	FALSE	0.0346596	0.00890391	3.89262	9.91661e-05	0.00453454	NA	NA
chr6:24966792-33748018	chr6	29894236	29897009	ENSG00000230795	HLA-K	Brain_Nucleus_accumbens_basal_ganglia	0.732495	0.439463	3.861e-32	FALSE	0.0459748	0.00896487	5.12834	2.92315e-07	5.03395e-05	NA	NA
chr6:24966792-33748018	chr6	29894236	29897009	ENSG00000230795	HLA-K	Cells_EBV-transformed_lymphocytes	0.812641	0.496457	3.861e-32	FALSE	0.0400544	0.00893556	4.48258	7.37449e-06	0.000560461	NA	NA
chr6:24966792-33748018	chr6	29901878	29902063	ENSG00000228078	HLA-U	Brain_Caudate_basal_ganglia	0.69722	0.616144	3.861e-32	FALSE	0.0488339	0.00887478	5.50255	3.74345e-08	6.02446e-06	NA	NA
chr6:24966792-33748018	chr6	29901878	29902063	ENSG00000228078	HLA-U	Brain_Cerebellar_Hemisphere	0.456335	0.160691	3.861e-32	FALSE	0.034167	0.00887425	3.85013	0.000118057	0.00521614	NA	NA
chr6:24966792-33748018	chr6	29901878	29902063	ENSG00000228078	HLA-U	Brain_Cerebellum	0.56089	0.394684	3.861e-32	FALSE	0.0445877	0.00894547	4.98439	6.21573e-07	5.42478e-05	NA	NA
chr6:24966792-33748018	chr6	29901878	29902063	ENSG00000228078	HLA-U	Brain_Hippocampus	0.731107	0.297902	3.861e-32	FALSE	0.0453872	0.00889252	5.10398	3.32583e-07	4.00634e-05	NA	NA
chr6:24966792-33748018	chr6	29901878	29902063	ENSG00000228078	HLA-U	Brain_Nucleus_accumbens_basal_ganglia	0.677824	0.33048	3.861e-32	FALSE	0.0378116	0.00887657	4.2597	2.04698e-05	0.00193217	NA	NA
chr6:24966792-33748018	chr6	29901878	29902063	ENSG00000228078	HLA-U	Cells_EBV-transformed_lymphocytes	0.842078	0.808636	3.861e-32	FALSE	0.0406237	0.00889209	4.56852	4.91185e-06	0.000423074	NA	NA
chr6:24966792-33748018	chr6	29968788	30029417	ENSG00000204623	ZNRD1-AS1	DLPC_CMC	0.170945	0.101271	3.861e-32	FALSE	0.0491478	0.00907134	5.41792	6.02952e-08	1.11064e-05	-0.114228	0.909057
chr6:24966792-33748018	chr6	29968788	30029417	ENSG00000204623	ZNRD1-AS1	Brain_Cerebellum	0.0667242	0.0220571	3.861e-32	FALSE	0.0583103	0.00916268	6.3639	1.967e-10	3.12127e-08	NA	NA
chr6:24966792-33748018	chr6	29974360	29977733	ENSG00000204622	HLA-J	Brain_Caudate_basal_ganglia	0.29614	0.14506	3.861e-32	FALSE	0.0321967	0.00893789	3.60227	0.000315455	0.015541	NA	NA
chr6:24966792-33748018	chr6	29974360	29977733	ENSG00000204622	HLA-J	Brain_Cerebellar_Hemisphere	0.325667	0.105067	3.861e-32	FALSE	0.0295159	0.00893858	3.30208	0.000959698	0.0258625	NA	NA
chr6:24966792-33748018	chr6	29974360	29977733	ENSG00000204622	HLA-J	Brain_Cerebellum	0.405134	0.31354	3.861e-32	FALSE	0.0321238	0.00895772	3.58615	0.000335592	0.0108477	NA	NA
chr6:24966792-33748018	chr6	30026676	30032686	ENSG00000066379	ZNRD1	Brain_Hippocampus	0.0363958	0.00291635	3.861e-32	FALSE	0.0556314	0.00912938	6.09367	1.10354e-09	1.92017e-07	NA	NA
chr6:24966792-33748018	chr6	30695486	30710510	ENSG00000137312	FLOT1	DLPC_CMC	0.0233629	0.000192099	3.861e-32	FALSE	0.0396881	0.00893664	4.44105	8.9519e-06	0.000712505	1.14751	0.251171
chr6:24966792-33748018	chr6	30710706	30711369	ENSG00000272273	XXbac-BPG252P9.10	Brain_Caudate_basal_ganglia	0.0276349	0.0288537	3.861e-32	FALSE	-0.0813162	0.00927735	-8.76503	1.86731e-18	2.6496e-15	NA	NA
chr6:24966792-33748018	chr6	30710976	30712331	ENSG00000137331	IER3	Brain_Caudate_basal_ganglia	0.0491462	0.0581185	3.861e-32	FALSE	-0.0809189	0.00925128	-8.74678	2.19519e-18	2.6496e-15	NA	NA
chr6:24966792-33748018	chr6	30876019	30894236	ENSG00000137411	VARS2	DLPC_CMC	0.399253	0.254291	3.861e-32	FALSE	0.0562098	0.00898055	6.25906	3.87305e-10	1.31419e-07	2.18084	0.0291955
chr6:24966792-33748018	chr6	30876019	30894236	ENSG00000137411	VARS2	Brain_Hypothalamus	0.0944011	0.0426055	3.861e-32	FALSE	0.0568797	0.00900137	6.31901	2.63252e-10	4.65228e-08	NA	NA
chr6:24966792-33748018	chr6	31110216	31126015	ENSG00000204536	CCHCR1	DLPC_CMC	0.305527	0.170725	3.861e-32	FALSE	0.0270446	0.00884853	3.05639	0.00224017	0.0476647	-0.196074	0.844553
chr6:24966792-33748018	chr6	31110216	31126015	ENSG00000204536	CCHCR1	Brain_Cerebellar_Hemisphere	0.17952	0.0854148	3.861e-32	FALSE	-0.0710015	0.0090943	-7.80725	5.84487e-15	2.31953e-12	NA	NA
chr6:24966792-33748018	chr6	31110216	31126015	ENSG00000204536	CCHCR1	Brain_Cerebellum	0.228209	0.0757514	3.861e-32	FALSE	-0.0693005	0.00904404	-7.66256	1.82264e-14	9.08975e-12	NA	NA
chr6:24966792-33748018	chr6	31126319	31134936	ENSG00000137310	TCF19	Brain_Hippocampus	0.104662	0.000388893	3.861e-32	FALSE	-0.0448253	0.00890228	-5.03525	4.77216e-07	5.338e-05	NA	NA
chr6:24966792-33748018	chr6	31162977	31165814	ENSG00000272501	XXbac-BPG299F13.17	Brain_Frontal_Cortex_BA9	0.341695	0.271736	3.861e-32	FALSE	-0.0345655	0.00888259	-3.89137	9.96779e-05	0.00508565	NA	NA
chr6:24966792-33748018	chr6	31162977	31165814	ENSG00000272501	XXbac-BPG299F13.17	Brain_Hypothalamus	0.228105	0.0276873	3.861e-32	FALSE	-0.0452623	0.00894785	-5.05845	4.22674e-07	4.02949e-05	NA	NA
chr6:24966792-33748018	chr6	31162977	31165814	ENSG00000272501	XXbac-BPG299F13.17	Brain_Nucleus_accumbens_basal_ganglia	0.176108	0.10659	3.861e-32	FALSE	-0.0367328	0.00891566	-4.12004	3.78812e-05	0.00317131	NA	NA
chr6:24966792-33748018	chr6	31236526	31239907	ENSG00000204525	HLA-C	DLPC_CMC	0.74669	0.643292	3.861e-32	FALSE	-0.0468893	0.00897486	-5.22451	1.74614e-07	2.5585e-05	-1.33167	0.182969
chr6:24966792-33748018	chr6	31236526	31239907	ENSG00000204525	HLA-C	Brain_Cerebellar_Hemisphere	0.496747	0.156073	3.861e-32	FALSE	-0.0291144	0.00892942	-3.2605	0.00111215	0.0286243	NA	NA
chr6:24966792-33748018	chr6	31236526	31239907	ENSG00000204525	HLA-C	Brain_Cerebellum	0.658822	0.585331	3.861e-32	FALSE	-0.0318967	0.00894819	-3.5646	0.000364414	0.011461	NA	NA
chr6:24966792-33748018	chr6	31236526	31239907	ENSG00000204525	HLA-C	Brain_Cortex	0.630529	0.564954	3.861e-32	FALSE	-0.0387519	0.00896687	-4.32168	1.54846e-05	0.00150941	NA	NA
chr6:24966792-33748018	chr6	31236526	31239907	ENSG00000204525	HLA-C	Brain_Frontal_Cortex_BA9	0.566778	0.384949	3.861e-32	FALSE	-0.0384113	0.00898139	-4.27677	1.89625e-05	0.00159457	NA	NA
chr6:24966792-33748018	chr6	31236526	31239907	ENSG00000204525	HLA-C	Brain_Hippocampus	0.767175	0.724268	3.861e-32	FALSE	-0.0349303	0.00895153	-3.90216	9.53375e-05	0.00497662	NA	NA
chr6:24966792-33748018	chr6	31236526	31239907	ENSG00000204525	HLA-C	Cells_EBV-transformed_lymphocytes	0.842027	0.764854	3.861e-32	FALSE	-0.0354635	0.00893887	-3.96734	7.26796e-05	0.00354347	NA	NA
chr6:24966792-33748018	chr6	31255287	31256741	ENSG00000231402	WASF5P	Brain_Cerebellum	0.408899	0.0522818	3.861e-32	FALSE	-0.0489432	0.0139787	-3.50127	0.000463044	0.0136788	NA	NA
chr6:24966792-33748018	chr6	31321649	31324965	ENSG00000234745	HLA-B	DLPC_CMC	0.211082	0.0922065	3.861e-32	FALSE	-0.0515993	0.0148056	-3.48511	0.000491935	0.016348	-1.50688	0.131843
chr6:24966792-33748018	chr6	31321649	31324965	ENSG00000234745	HLA-B	Cells_EBV-transformed_lymphocytes	0.582268	0.343568	3.861e-32	FALSE	-0.0307115	0.00893189	-3.43841	0.000585138	0.0175126	NA	NA
chr6:24966792-33748018	chr6	31324424	31325414	ENSG00000271581	XXbac-BPG248L24.12	Brain_Cerebellar_Hemisphere	0.66511	0.349346	3.861e-32	FALSE	-0.0317356	0.00890815	-3.56254	0.000367283	0.0120206	NA	NA
chr6:24966792-33748018	chr6	31324424	31325414	ENSG00000271581	XXbac-BPG248L24.12	Brain_Cortex	0.75606	0.484343	3.861e-32	FALSE	-0.0326746	0.00885975	-3.68799	0.000226036	0.00976515	NA	NA
chr6:24966792-33748018	chr6	31324424	31325414	ENSG00000271581	XXbac-BPG248L24.12	Brain_Frontal_Cortex_BA9	0.667621	0.507988	3.861e-32	FALSE	-0.0272231	0.00888718	-3.06319	0.00218992	0.0488115	NA	NA
chr6:24966792-33748018	chr6	31324424	31325414	ENSG00000271581	XXbac-BPG248L24.12	Brain_Nucleus_accumbens_basal_ganglia	0.74815	0.209547	3.861e-32	FALSE	-0.0324861	0.00889869	-3.65067	0.00026156	0.0135202	NA	NA
chr6:24966792-33748018	chr6	31462658	31478901	ENSG00000204516	MICB	Brain_Cerebellar_Hemisphere	0.785688	0.709813	3.861e-32	FALSE	-0.0393938	0.00900549	-4.37442	1.21756e-05	0.00084941	NA	NA
chr6:24966792-33748018	chr6	31462658	31478901	ENSG00000204516	MICB	Brain_Cerebellum	0.736084	0.668396	3.861e-32	FALSE	-0.0377157	0.00898383	-4.19818	2.6907e-05	0.00159208	NA	NA
chr6:24966792-33748018	chr6	31462658	31478901	ENSG00000204516	MICB	Brain_Frontal_Cortex_BA9	0.134075	0.0775892	3.861e-32	FALSE	-0.0417506	0.00900224	-4.6378	3.52146e-06	0.000383217	NA	NA
chr6:24966792-33748018	chr6	31462658	31478901	ENSG00000204516	MICB	Brain_Hypothalamus	0.0666901	0.0498801	3.861e-32	FALSE	-0.0351279	0.00898636	-3.90902	9.26709e-05	0.00441732	NA	NA
chr6:24966792-33748018	chr6	31512239	31516204	ENSG00000213760	ATP6V1G2	DLPC_CMC	0.0725242	0.00864937	3.861e-32	FALSE	0.0732459	0.00906085	8.08379	6.27856e-16	1.34926e-12	1.9114	0.0559533
chr6:24966792-33748018	chr6	31514647	31526606	ENSG00000204498	NFKBIL1	Brain_Cerebellum	0.138754	0.00040706	3.861e-32	FALSE	-0.038468	0.00900213	-4.27321	1.92678e-05	0.00124563	NA	NA
chr6:24966792-33748018	chr6	31553901	31556686	ENSG00000204482	LST1	Brain_Hippocampus	0.0752086	0.0122571	3.861e-32	FALSE	0.034429	0.00887962	3.87731	0.000105619	0.00516872	NA	NA
chr6:24966792-33748018	chr6	31556672	31560762	ENSG00000204475	NCR3	Brain_Hypothalamus	0.0775274	0.020264	3.861e-32	FALSE	-0.0693381	0.00910469	-7.61565	2.62359e-14	1.25058e-11	NA	NA
chr6:24966792-33748018	chr6	31582961	31584798	ENSG00000204472	AIF1	Brain_Cerebellum	0.109017	0.02277	3.861e-32	FALSE	-0.0603004	0.00897614	-6.71786	1.84417e-11	3.95244e-09	NA	NA
chr6:24966792-33748018	chr6	31606805	31620482	ENSG00000204463	BAG6	DLPC_CMC	0.459737	0.229784	3.861e-32	FALSE	0.0604257	0.00888454	6.80121	1.03741e-11	5.5735e-09	0.81761	0.41358
chr6:24966792-33748018	chr6	31606805	31620482	ENSG00000204463	BAG6	Brain_Cerebellum	0.213259	0.0358098	3.861e-32	FALSE	0.0532943	0.00894049	5.961	2.50699e-09	3.12568e-07	NA	NA
chr6:24966792-33748018	chr6	31606805	31620482	ENSG00000204463	BAG6	Brain_Frontal_Cortex_BA9	0.215983	0.100813	3.861e-32	FALSE	0.0691907	0.00893799	7.74119	9.84871e-15	7.14671e-12	NA	NA
chr6:24966792-33748018	chr6	31629006	31634060	ENSG00000204438	GPANK1	Cells_EBV-transformed_lymphocytes	0.0928206	0.0261403	3.861e-32	FALSE	0.0634051	0.00910765	6.96174	3.36092e-12	1.44744e-09	NA	NA
chr6:24966792-33748018	chr6	31633013	31638120	ENSG00000204435	CSNK2B	DLPC_CMC	0.151767	0.0810183	3.861e-32	FALSE	-0.0594768	0.00883323	-6.7333	1.65855e-11	7.63761e-09	-1.98083	0.0476107
chr6:24966792-33748018	chr6	31637944	31641553	ENSG00000240053	LY6G5B	DLPC_CMC	0.108294	0.0388025	3.861e-32	FALSE	-0.0303475	0.00899137	-3.37519	0.000737657	0.0216167	-1.01212	0.31148
chr6:24966792-33748018	chr6	31654726	31671221	ENSG00000204427	ABHD16A	DLPC_CMC	0.0531695	0.0071066	3.861e-32	FALSE	0.0396494	0.00885605	4.4771	7.56646e-06	0.000617481	1.17868	0.238526
chr6:24966792-33748018	chr6	31686425	31689622	ENSG00000204421	LY6G6C	Brain_Nucleus_accumbens_basal_ganglia	0.141478	0.00558924	3.861e-32	FALSE	-0.0451768	0.00894913	-5.04818	4.4604e-07	6.45569e-05	NA	NA
chr6:24966792-33748018	chr6	31694815	31698394	ENSG00000213722	DDAH2	DLPC_CMC	0.121431	0.0781164	3.861e-32	FALSE	0.0714152	0.00891976	8.00641	1.18103e-15	1.90353e-12	2.20159	0.0276945
chr6:24966792-33748018	chr6	31694815	31698394	ENSG00000213722	DDAH2	Brain_Cerebellum	0.0415539	0.0369547	3.861e-32	FALSE	0.0697629	0.00901562	7.738	1.00993e-14	8.09673e-12	NA	NA
chr6:24966792-33748018	chr6	31694815	31698394	ENSG00000213722	DDAH2	Brain_Frontal_Cortex_BA9	0.0283297	0.0202835	3.861e-32	FALSE	0.067234	0.00904119	7.43641	1.03458e-13	3.82796e-11	NA	NA
chr6:24966792-33748018	chr6	31698358	31707540	ENSG00000213719	CLIC1	Brain_Cerebellar_Hemisphere	0.0829978	0.0134018	3.861e-32	FALSE	0.0272623	0.00892042	3.05617	0.00224185	0.0460709	NA	NA
chr6:24966792-33748018	chr6	31795512	31798031	ENSG00000204388	HSPA1B	Brain_Cerebellar_Hemisphere	0.0875031	0.0019648	3.861e-32	FALSE	0.0299287	0.00890256	3.36181	0.000774347	0.0220731	NA	NA
chr6:24966792-33748018	chr6	31938868	31950598	ENSG00000204344	STK19	DLPC_CMC	0.194731	0.0213391	3.861e-32	FALSE	0.0418713	0.00893281	4.68736	2.76753e-06	0.000277326	-0.121325	0.903434
chr6:24966792-33748018	chr6	31949801	31970458	ENSG00000244731	C4A	DLPC_CMC	0.470772	0.417604	3.861e-32	FALSE	0.0741829	0.0144079	5.14877	2.62197e-07	3.52163e-05	2.53672	0.0111897
chr6:24966792-33748018	chr6	31949801	31970458	ENSG00000244731	C4A	Brain_Caudate_basal_ganglia	0.134506	0.0282985	3.861e-32	FALSE	0.0570674	0.00912551	6.25361	4.01083e-10	1.21027e-07	NA	NA
chr6:24966792-33748018	chr6	31949801	31970458	ENSG00000244731	C4A	Brain_Cerebellar_Hemisphere	0.49333	0.378872	3.861e-32	FALSE	0.0843783	0.00921463	9.157	5.33623e-20	1.01711e-16	NA	NA
chr6:24966792-33748018	chr6	31949801	31970458	ENSG00000244731	C4A	Brain_Cerebellum	0.332481	0.143483	3.861e-32	FALSE	0.0787013	0.00918575	8.56776	1.05519e-17	3.20078e-14	NA	NA
chr6:24966792-33748018	chr6	31949801	31970458	ENSG00000244731	C4A	Brain_Cortex	0.0823571	0.0162721	3.861e-32	FALSE	0.0375056	0.00902443	4.156	3.23862e-05	0.00234225	NA	NA
chr6:24966792-33748018	chr6	31949801	31970458	ENSG00000244731	C4A	Brain_Hippocampus	0.149299	0.0805757	3.861e-32	FALSE	0.0537008	0.0090678	5.92214	3.1777e-09	4.97628e-07	NA	NA
chr6:24966792-33748018	chr6	31949801	31970458	ENSG00000244731	C4A	Cells_EBV-transformed_lymphocytes	0.343697	0.174054	3.861e-32	FALSE	0.0843575	0.00922862	9.14086	6.19573e-20	1.60098e-16	NA	NA
chr6:24966792-33748018	chr6	31973413	31976228	ENSG00000204338	CYP21A1P	Brain_Caudate_basal_ganglia	0.313432	0.0807739	3.861e-32	FALSE	0.0703305	0.00909135	7.73598	1.02606e-14	6.19226e-12	NA	NA
chr6:24966792-33748018	chr6	31973413	31976228	ENSG00000204338	CYP21A1P	Brain_Cerebellar_Hemisphere	0.57814	0.214483	3.861e-32	FALSE	0.0683862	0.00903728	7.56712	3.81601e-14	1.26453e-11	NA	NA
chr6:24966792-33748018	chr6	31973413	31976228	ENSG00000204338	CYP21A1P	Brain_Cerebellum	0.696914	0.314909	3.861e-32	FALSE	0.0697783	0.00906549	7.69713	1.39159e-14	8.09673e-12	NA	NA
chr6:24966792-33748018	chr6	31973413	31976228	ENSG00000204338	CYP21A1P	Brain_Cortex	0.184503	0.042509	3.861e-32	FALSE	0.0522348	0.00890241	5.86749	4.42441e-09	8.26627e-07	NA	NA
chr6:24966792-33748018	chr6	31973413	31976228	ENSG00000204338	CYP21A1P	Brain_Hippocampus	0.390451	0.133484	3.861e-32	FALSE	0.0867923	0.00915571	9.47958	2.55313e-21	3.99821e-18	NA	NA
chr6:24966792-33748018	chr6	31973413	31976228	ENSG00000204338	CYP21A1P	Brain_Hypothalamus	0.238401	0.189185	3.861e-32	FALSE	0.0861267	0.00913782	9.4253	4.28886e-21	6.13307e-18	NA	NA
chr6:24966792-33748018	chr6	31973413	31976228	ENSG00000204338	CYP21A1P	Brain_Nucleus_accumbens_basal_ganglia	0.518214	0.0927466	3.861e-32	FALSE	0.0645001	0.00903745	7.13698	9.54008e-13	4.1423e-10	NA	NA
chr6:24966792-33748018	chr6	31981047	31981564	ENSG00000250535	STK19P	Brain_Cerebellar_Hemisphere	0.667113	0.519503	3.861e-32	FALSE	-0.0320049	0.00899882	-3.55656	0.000375741	0.0121474	NA	NA
chr6:24966792-33748018	chr6	31981047	31981564	ENSG00000250535	STK19P	Brain_Hippocampus	0.455946	0.0248493	3.861e-32	FALSE	-0.036913	0.00902648	-4.08941	4.32465e-05	0.00294453	NA	NA
chr6:24966792-33748018	chr6	31982539	32003195	ENSG00000224389	C4B	DLPC_CMC	0.197809	0.0354251	3.861e-32	FALSE	-0.036187	0.0089784	-4.03045	5.5669e-05	0.00317609	0.262638	0.79283
chr6:24966792-33748018	chr6	31982539	32003195	ENSG00000224389	C4B	Brain_Cerebellum	0.0695006	0.0368669	3.861e-32	FALSE	-0.0755394	0.0091599	-8.24676	1.62753e-16	1.89391e-13	NA	NA
chr6:24966792-33748018	chr6	31982539	32003195	ENSG00000224389	C4B	Cells_EBV-transformed_lymphocytes	0.210385	0.0392233	3.861e-32	FALSE	-0.0766094	0.00909509	-8.42315	3.66489e-17	4.73504e-14	NA	NA
chr6:24966792-33748018	chr6	32006042	32009447	ENSG00000231852	CYP21A2	Brain_Cerebellum	0.510898	0.0595436	3.861e-32	FALSE	-0.0634351	0.00902523	-7.02863	2.08565e-12	4.85401e-10	NA	NA
chr6:24966792-33748018	chr6	32065953	32096030	ENSG00000213676	ATF6B	DLPC_CMC	0.0796112	0.0200958	3.861e-32	FALSE	0.0573078	0.00894219	6.4087	1.46768e-10	5.91381e-08	0.491966	0.622744
chr6:24966792-33748018	chr6	32065953	32096030	ENSG00000213676	ATF6B	Brain_Cortex	0.0257687	0.0150414	3.861e-32	FALSE	0.0502756	0.00897412	5.60229	2.11541e-08	3.38768e-06	NA	NA
chr6:24966792-33748018	chr6	32116136	32122150	ENSG00000204314	PRRT1	DLPC_CMC	0.0331009	0.0116586	3.861e-32	FALSE	-0.058532	0.0089685	-6.5264	6.73679e-11	2.89547e-08	-0.321379	0.747923
chr6:24966792-33748018	chr6	32146131	32151930	ENSG00000204308	RNF5	Brain_Cerebellum	0.10853	0.0737289	3.861e-32	FALSE	0.0774485	0.00910744	8.50387	1.83373e-17	3.20078e-14	NA	NA
chr6:24966792-33748018	chr6	32152516	32153659	ENSG00000273333	XXbac-BPG300A18.13	Brain_Cerebellar_Hemisphere	0.387054	0.161647	3.861e-32	FALSE	-0.0465219	0.00893411	-5.20722	1.91689e-07	2.30985e-05	NA	NA
chr6:24966792-33748018	chr6	32152516	32153659	ENSG00000273333	XXbac-BPG300A18.13	Brain_Cerebellum	0.229079	0.0453271	3.861e-32	FALSE	-0.0425327	0.00899253	-4.72978	2.24764e-06	0.000174367	NA	NA
chr6:24966792-33748018	chr6	32152516	32153659	ENSG00000273333	XXbac-BPG300A18.13	Brain_Nucleus_accumbens_basal_ganglia	0.0286447	0.00493975	3.861e-32	FALSE	-0.0778251	0.00913764	-8.51699	1.63761e-17	3.55524e-14	NA	NA
chr6:24966792-33748018	chr6	32152516	32153659	ENSG00000273333	XXbac-BPG300A18.13	Cells_EBV-transformed_lymphocytes	0.176257	0.00460857	3.861e-32	FALSE	-0.0367872	0.00890001	-4.13339	3.57448e-05	0.0020992	NA	NA
chr6:24966792-33748018	chr6	32162620	32191844	ENSG00000204301	FALSETCH4	DLPC_CMC	0.0514568	0.00861679	3.861e-32	FALSE	0.0831574	0.00912021	9.11792	7.65769e-20	4.93691e-16	1.42859	0.153123
chr6:24966792-33748018	chr6	32162620	32191844	ENSG00000204301	FALSETCH4	Brain_Cortex	0.0897646	0.0254286	3.861e-32	FALSE	0.072553	0.00913684	7.94071	2.01024e-15	2.25348e-12	NA	NA
chr6:24966792-33748018	chr6	32162620	32191844	ENSG00000204301	FALSETCH4	Brain_Hippocampus	0.123322	0.0138266	3.861e-32	FALSE	0.0489132	0.00892861	5.47825	4.29549e-08	6.11521e-06	NA	NA
chr6:24966792-33748018	chr6	32358287	32361463	ENSG00000228962	HCG23	Brain_Cerebellar_Hemisphere	0.244605	0.084202	3.861e-32	FALSE	-0.0804057	0.00917044	-8.76791	1.82009e-18	1.60835e-15	NA	NA
chr6:24966792-33748018	chr6	32485120	32498064	ENSG00000198502	HLA-DRB5	Brain_Caudate_basal_ganglia	0.59448	0.495004	3.861e-32	FALSE	0.034374	0.00884555	3.88602	0.0001019	0.00723491	NA	NA
chr6:24966792-33748018	chr6	32485120	32498064	ENSG00000198502	HLA-DRB5	Brain_Cerebellar_Hemisphere	0.780809	0.435806	3.861e-32	FALSE	0.0374882	0.00885179	4.2351	2.28454e-05	0.00128858	NA	NA
chr6:24966792-33748018	chr6	32485120	32498064	ENSG00000198502	HLA-DRB5	Brain_Cerebellum	0.602184	0.529053	3.861e-32	FALSE	0.0290511	0.00884167	3.2857	0.00101729	0.0248137	NA	NA
chr6:24966792-33748018	chr6	32485120	32498064	ENSG00000198502	HLA-DRB5	Brain_Cortex	0.7706	0.660849	3.861e-32	FALSE	0.0383572	0.00885448	4.33195	1.47793e-05	0.00150614	NA	NA
chr6:24966792-33748018	chr6	32485120	32498064	ENSG00000198502	HLA-DRB5	Brain_Frontal_Cortex_BA9	0.737408	0.607761	3.861e-32	FALSE	0.0422217	0.00885034	4.77063	1.83646e-06	0.000226497	NA	NA
chr6:24966792-33748018	chr6	32485120	32498064	ENSG00000198502	HLA-DRB5	Brain_Hippocampus	0.696164	0.535496	3.861e-32	FALSE	0.0304536	0.00882662	3.4502	0.000560163	0.0175443	NA	NA
chr6:24966792-33748018	chr6	32485120	32498064	ENSG00000198502	HLA-DRB5	Brain_Hypothalamus	0.480257	0.328458	3.861e-32	FALSE	0.0313813	0.00882972	3.55405	0.000379348	0.0129159	NA	NA
chr6:24966792-33748018	chr6	32485120	32498064	ENSG00000198502	HLA-DRB5	Brain_Nucleus_accumbens_basal_ganglia	0.593302	0.461429	3.861e-32	FALSE	0.0358386	0.00883644	4.05578	4.99678e-05	0.00374069	NA	NA
chr6:24966792-33748018	chr6	32485120	32498064	ENSG00000198502	HLA-DRB5	Cells_EBV-transformed_lymphocytes	0.848597	0.706726	3.861e-32	FALSE	0.0512328	0.00888751	5.76459	8.18582e-09	1.76268e-06	NA	NA
chr6:24966792-33748018	chr6	32520490	32527799	ENSG00000229391	HLA-DRB6	Brain_Cerebellum	0.603759	0.49987	3.861e-32	FALSE	0.0321911	0.00890982	3.61299	0.000302685	0.010259	NA	NA
chr6:24966792-33748018	chr6	32520490	32527799	ENSG00000229391	HLA-DRB6	Brain_Nucleus_accumbens_basal_ganglia	0.402334	0.297652	3.861e-32	FALSE	0.0304603	0.0089161	3.41633	0.000634711	0.0270188	NA	NA
chr6:24966792-33748018	chr6	32546546	32557625	ENSG00000196126	HLA-DRB1	Brain_Caudate_basal_ganglia	0.441662	0.407362	3.861e-32	FALSE	0.0321682	0.00883623	3.64049	0.000272123	0.0139767	NA	NA
chr6:24966792-33748018	chr6	32546546	32557625	ENSG00000196126	HLA-DRB1	Brain_Cerebellar_Hemisphere	0.509055	0.176418	3.861e-32	FALSE	0.0383317	0.00884942	4.33155	1.48063e-05	0.000950487	NA	NA
chr6:24966792-33748018	chr6	32546546	32557625	ENSG00000196126	HLA-DRB1	Brain_Cerebellum	0.52196	0.447504	3.861e-32	FALSE	0.0362778	0.00885267	4.09795	4.16831e-05	0.00233854	NA	NA
chr6:24966792-33748018	chr6	32546546	32557625	ENSG00000196126	HLA-DRB1	Brain_Cortex	0.709031	0.64963	3.861e-32	FALSE	0.0326551	0.00886735	3.68263	0.000230844	0.00976515	NA	NA
chr6:24966792-33748018	chr6	32546546	32557625	ENSG00000196126	HLA-DRB1	Brain_Frontal_Cortex_BA9	0.587655	0.495641	3.861e-32	FALSE	0.034637	0.00884584	3.91563	9.01696e-05	0.00476611	NA	NA
chr6:24966792-33748018	chr6	32546546	32557625	ENSG00000196126	HLA-DRB1	Brain_Hippocampus	0.386119	0.423695	3.861e-32	FALSE	0.0351989	0.00883924	3.98212	6.83032e-05	0.00375697	NA	NA
chr6:24966792-33748018	chr6	32546546	32557625	ENSG00000196126	HLA-DRB1	Brain_Hypothalamus	0.359162	0.336176	3.861e-32	FALSE	0.0388441	0.00887047	4.37903	1.19206e-05	0.000741153	NA	NA
chr6:24966792-33748018	chr6	32546546	32557625	ENSG00000196126	HLA-DRB1	Brain_Nucleus_accumbens_basal_ganglia	0.406958	0.349783	3.861e-32	FALSE	0.0279091	0.00883103	3.16034	0.00157584	0.0488735	NA	NA
chr6:24966792-33748018	chr6	32546546	32557625	ENSG00000196126	HLA-DRB1	Cells_EBV-transformed_lymphocytes	0.718099	0.630772	3.861e-32	FALSE	0.0360307	0.00887163	4.06134	4.87927e-05	0.00255922	NA	NA
chr6:24966792-33748018	chr6	32595956	32614839	ENSG00000196735	HLA-DQA1	DLPC_CMC	0.723798	0.707112	3.861e-32	FALSE	0.0456424	0.00893819	5.10645	3.28271e-07	4.31911e-05	-0.523591	0.600563
chr6:24966792-33748018	chr6	32595956	32614839	ENSG00000196735	HLA-DQA1	Brain_Caudate_basal_ganglia	0.46177	0.43616	3.861e-32	FALSE	0.0360619	0.00889552	4.05395	5.03609e-05	0.00434183	NA	NA
chr6:24966792-33748018	chr6	32595956	32614839	ENSG00000196735	HLA-DQA1	Brain_Cerebellar_Hemisphere	0.499559	0.384204	3.861e-32	FALSE	0.0332594	0.00888011	3.74538	0.000180122	0.00746098	NA	NA
chr6:24966792-33748018	chr6	32595956	32614839	ENSG00000196735	HLA-DQA1	Brain_Cerebellum	0.38408	0.104637	3.861e-32	FALSE	0.0294538	0.00889606	3.31088	0.000930031	0.0239336	NA	NA
chr6:24966792-33748018	chr6	32595956	32614839	ENSG00000196735	HLA-DQA1	Brain_Cortex	0.504029	0.405489	3.861e-32	FALSE	0.0328245	0.00889144	3.69169	0.000222765	0.00976515	NA	NA
chr6:24966792-33748018	chr6	32595956	32614839	ENSG00000196735	HLA-DQA1	Brain_Frontal_Cortex_BA9	0.567721	0.448817	3.861e-32	FALSE	0.0381791	0.00890374	4.28798	1.80305e-05	0.0015884	NA	NA
chr6:24966792-33748018	chr6	32595956	32614839	ENSG00000196735	HLA-DQA1	Brain_Hypothalamus	0.444613	0.302874	3.861e-32	FALSE	0.0358617	0.00889997	4.02941	5.59164e-05	0.00275726	NA	NA
chr6:24966792-33748018	chr6	32595956	32614839	ENSG00000196735	HLA-DQA1	Brain_Nucleus_accumbens_basal_ganglia	0.417291	0.18535	3.861e-32	FALSE	0.0312714	0.00890089	3.51329	0.000442591	0.020444	NA	NA
chr6:24966792-33748018	chr6	32595956	32614839	ENSG00000196735	HLA-DQA1	Cells_EBV-transformed_lymphocytes	0.879648	0.715105	3.861e-32	FALSE	0.0419243	0.00889782	4.71175	2.45601e-06	0.000226655	NA	NA
chr6:24966792-33748018	chr6	32627244	32636160	ENSG00000179344	HLA-DQB1	Brain_Cerebellar_Hemisphere	0.763605	0.71644	3.861e-32	FALSE	0.0319867	0.00891021	3.58989	0.000330819	0.0112436	NA	NA
chr6:24966792-33748018	chr6	32627244	32636160	ENSG00000179344	HLA-DQB1	Brain_Cerebellum	0.583159	0.4344	3.861e-32	FALSE	0.0292518	0.00889887	3.28713	0.00101213	0.0248137	NA	NA
chr6:24966792-33748018	chr6	32627244	32636160	ENSG00000179344	HLA-DQB1	Brain_Frontal_Cortex_BA9	0.630451	0.336499	3.861e-32	FALSE	0.0278526	0.00889084	3.13273	0.00173189	0.0443436	NA	NA
chr6:24966792-33748018	chr6	32627244	32636160	ENSG00000179344	HLA-DQB1	Brain_Hippocampus	0.530062	0.222765	3.861e-32	FALSE	0.0303584	0.00889921	3.41136	0.00064639	0.019848	NA	NA
chr6:24966792-33748018	chr6	32627244	32636160	ENSG00000179344	HLA-DQB1	Cells_EBV-transformed_lymphocytes	0.904124	0.773898	3.861e-32	FALSE	0.0387789	0.0089017	4.35634	1.32253e-05	0.000899318	NA	NA
chr6:24966792-33748018	chr6	32627657	32628506	ENSG00000223534	HLA-DQB1-AS1	Brain_Caudate_basal_ganglia	0.482362	0.186429	3.861e-32	FALSE	0.0343633	0.00892195	3.85154	0.000117375	0.00745642	NA	NA
chr6:24966792-33748018	chr6	32627657	32628506	ENSG00000223534	HLA-DQB1-AS1	Brain_Cerebellar_Hemisphere	0.586976	0.340437	3.861e-32	FALSE	0.0344765	0.00888984	3.87819	0.000105236	0.00489439	NA	NA
chr6:24966792-33748018	chr6	32627657	32628506	ENSG00000223534	HLA-DQB1-AS1	Brain_Cerebellum	0.607568	0.321911	3.861e-32	FALSE	0.0343296	0.00888378	3.8643	0.000111409	0.00474305	NA	NA
chr6:24966792-33748018	chr6	32627657	32628506	ENSG00000223534	HLA-DQB1-AS1	Brain_Cortex	0.573502	0.3709	3.861e-32	FALSE	0.0337997	0.00889216	3.80106	0.000144077	0.00734136	NA	NA
chr6:24966792-33748018	chr6	32627657	32628506	ENSG00000223534	HLA-DQB1-AS1	Brain_Hippocampus	0.411336	0.196385	3.861e-32	FALSE	0.0374216	0.008918	4.19619	2.71447e-05	0.00193221	NA	NA
chr6:24966792-33748018	chr6	32627657	32628506	ENSG00000223534	HLA-DQB1-AS1	Brain_Nucleus_accumbens_basal_ganglia	0.576804	0.341033	3.861e-32	FALSE	0.0297497	0.00889664	3.34393	0.000826006	0.0309183	NA	NA
chr6:24966792-33748018	chr6	32627657	32628506	ENSG00000223534	HLA-DQB1-AS1	Cells_EBV-transformed_lymphocytes	0.834891	0.493432	3.861e-32	FALSE	0.0325158	0.00889115	3.6571	0.000255088	0.00941638	NA	NA
chr6:24966792-33748018	chr6	32627663	32630227	ENSG00000241287	XXbac-BPG254F23.6	Cells_EBV-transformed_lymphocytes	0.72638	0.675264	3.861e-32	FALSE	0.028021	0.0088677	3.15989	0.0015783	0.0373972	NA	NA
chr6:24966792-33748018	chr6	32723875	32731311	ENSG00000232629	HLA-DQB2	Brain_Hypothalamus	0.353254	0.0157194	3.861e-32	FALSE	-0.033575	0.00890439	-3.77061	0.00016285	0.00684928	NA	NA
chr6:24966792-33748018	chr6	32789610	32806557	ENSG00000204267	TAP2	Brain_Hippocampus	0.1214	0.00165223	3.861e-32	FALSE	-0.0359806	0.00895721	-4.01694	5.8959e-05	0.00355114	NA	NA
chr6:24966792-33748018	chr6	32811913	32827362	ENSG00000240065	PSMB9	DLPC_CMC	0.206293	0.149474	3.861e-32	FALSE	-0.0307477	0.00898774	-3.42107	0.000623751	0.0190348	0.828835	0.407198
chr6:24966792-33748018	chr6	32811913	32827362	ENSG00000240065	PSMB9	Cells_EBV-transformed_lymphocytes	0.131685	0.010046	3.861e-32	FALSE	-0.0310216	0.00899578	-3.44846	0.000563791	0.0171393	NA	NA
chr6:24966792-33748018	chr6	32902406	32908847	ENSG00000242574	HLA-DMB	Brain_Cerebellar_Hemisphere	0.0122139	0.118339	3.861e-32	FALSE	-0.0729536	0.0113861	-6.40725	1.48171e-10	3.27335e-08	NA	NA
chr6:24966792-33748018	chr6	32902406	32908847	ENSG00000242574	HLA-DMB	Brain_Cerebellum	0.247072	0.12975	3.861e-32	FALSE	-0.0575291	0.00908894	-6.32957	2.45851e-10	3.73159e-08	NA	NA
chr6:24966792-33748018	chr6	32916390	32936871	ENSG00000204257	HLA-DMA	DLPC_CMC	0.0899133	0.0247157	3.861e-32	FALSE	-0.0730801	0.00921718	-7.92869	2.21471e-15	2.3797e-12	-1.16268	0.24496
chr6:24966792-33748018	chr6	32916390	32936871	ENSG00000204257	HLA-DMA	Brain_Cerebellar_Hemisphere	0.542638	0.395694	3.861e-32	FALSE	-0.0734989	0.00929092	-7.91084	2.55664e-15	1.35553e-12	NA	NA
chr6:24966792-33748018	chr6	32916390	32936871	ENSG00000204257	HLA-DMA	Brain_Cerebellum	0.598811	0.481131	3.861e-32	FALSE	-0.071224	0.00924943	-7.70037	1.3567e-14	8.09673e-12	NA	NA
chr6:24966792-33748018	chr6	32916390	32936871	ENSG00000204257	HLA-DMA	Brain_Cortex	0.311778	0.237256	3.861e-32	FALSE	-0.0684143	0.00924557	-7.39969	1.36506e-13	7.65119e-11	NA	NA
chr6:24966792-33748018	chr6	32916390	32936871	ENSG00000204257	HLA-DMA	Brain_Frontal_Cortex_BA9	0.197032	0.0976165	3.861e-32	FALSE	-0.0716253	0.00927731	-7.72048	1.15893e-14	7.14671e-12	NA	NA
chr6:24966792-33748018	chr6	32936437	32949282	ENSG00000204256	BRD2	DLPC_CMC	0.367743	0.0720694	3.861e-32	FALSE	-0.0566473	0.00908309	-6.23656	4.47296e-10	1.44186e-07	-1.26258	0.206741
chr6:24966792-33748018	chr6	33032346	33048552	ENSG00000231389	HLA-DPA1	DLPC_CMC	0.348875	0.222477	3.861e-32	FALSE	0.0350498	0.00897282	3.90622	9.37515e-05	0.00461386	0.378033	0.705406
chr6:24966792-33748018	chr6	33032346	33048552	ENSG00000231389	HLA-DPA1	Brain_Cerebellar_Hemisphere	0.595211	0.290568	3.861e-32	FALSE	0.0394946	0.0088399	4.46776	7.90411e-06	0.000616288	NA	NA
chr6:24966792-33748018	chr6	33032346	33048552	ENSG00000231389	HLA-DPA1	Brain_Cerebellum	0.63734	0.35815	3.861e-32	FALSE	0.0433036	0.00885819	4.88854	1.01586e-06	8.24741e-05	NA	NA
chr6:24966792-33748018	chr6	33032346	33048552	ENSG00000231389	HLA-DPA1	Brain_Cortex	0.232699	0.00655951	3.861e-32	FALSE	0.0350665	0.00892227	3.93023	8.48659e-05	0.00500709	NA	NA
chr6:24966792-33748018	chr6	33043703	33054978	ENSG00000223865	HLA-DPB1	Brain_Caudate_basal_ganglia	0.112082	0.0532314	3.861e-32	FALSE	0.0321371	0.00903953	3.55517	0.000377732	0.0175355	NA	NA
chr6:24966792-33748018	chr6	33130458	33160276	ENSG00000204248	COL11A2	Brain_Cerebellum	0.258857	0.0853321	3.861e-32	FALSE	0.0290789	0.00887539	3.27635	0.00105156	0.0253173	NA	NA
chr6:24966792-33748018	chr6	33168222	33172216	ENSG00000112473	SLC39A7	Brain_Cerebellar_Hemisphere	0.0465677	0.0195121	3.861e-32	FALSE	0.054726	0.00895718	6.10974	9.97944e-10	1.65347e-07	NA	NA
chr6:24966792-33748018	chr6	33217311	33222766	ENSG00000232940	HCG25	Cells_EBV-transformed_lymphocytes	0.0689217	0.0171463	3.861e-32	FALSE	0.0424774	0.00896126	4.74011	2.136e-06	0.000204423	NA	NA
chr6:24966792-33748018	chr6	33239787	33244287	ENSG00000231500	RPS18	Brain_Caudate_basal_ganglia	0.157671	0.0710732	3.861e-32	FALSE	0.0291151	0.00892281	3.26299	0.00110243	0.0364558	NA	NA
chr6:24966792-33748018	chr6	33267471	33282164	ENSG00000231925	TAPBP	DLPC_CMC	0.100585	0.0799994	3.861e-32	FALSE	0.0338976	0.00890224	3.80777	0.000140227	0.00623479	-0.719564	0.471794
chr6:24966792-33748018	chr6	33384219	33386094	ENSG00000112514	CUTA	DLPC_CMC	0.0251535	0.00505795	3.861e-32	FALSE	-0.0483393	0.00907945	-5.32403	1.01493e-07	1.72191e-05	-1.23587	0.216506
chr6:24966792-33748018	chr6	33384219	33386094	ENSG00000112514	CUTA	Brain_Hippocampus	0.0202065	0.00315436	3.861e-32	FALSE	-0.0325838	0.00897227	-3.63161	0.000281663	0.010502	NA	NA
chr6:24966792-33748018	chr6	33384219	33386094	ENSG00000112514	CUTA	Brain_Nucleus_accumbens_basal_ganglia	0.0170579	0.00407608	3.861e-32	FALSE	-0.059913	0.00901653	-6.64479	3.03643e-11	9.41727e-09	NA	NA
chr6:24966792-33748018	chr6	33540329	33548019	ENSG00000030110	BAK1	DLPC_CMC	0.120929	0.0475482	3.861e-32	FALSE	-0.0396951	0.00897324	-4.42372	9.70178e-06	0.000744611	-0.36024	0.718667
chr6:24966792-33748018	chr6	33540329	33548019	ENSG00000030110	BAK1	Brain_Cerebellar_Hemisphere	0.263601	0.162588	3.861e-32	FALSE	-0.0396075	0.00904007	-4.38133	1.17959e-05	0.000845163	NA	NA
chr6:24966792-33748018	chr6	33540329	33548019	ENSG00000030110	BAK1	Brain_Cerebellum	0.0964825	0.00442427	3.861e-32	FALSE	-0.0308978	0.00887893	-3.4799	0.000501605	0.0144719	NA	NA
chr6:24966792-33748018	chr6	33540329	33548019	ENSG00000030110	BAK1	Brain_Cortex	0.118096	0.0706235	3.861e-32	FALSE	-0.0422972	0.00898811	-4.7059	2.52744e-06	0.000354158	NA	NA
chr6:24966792-33748018	chr6	33540329	33548019	ENSG00000030110	BAK1	Brain_Hypothalamus	0.279643	0.194034	3.861e-32	FALSE	-0.0403599	0.00896198	-4.50346	6.68563e-06	0.000455259	NA	NA
chr6:24966792-33748018	chr6	33540329	33548019	ENSG00000030110	BAK1	Cells_EBV-transformed_lymphocytes	0.302316	0.231424	3.861e-32	FALSE	-0.0402782	0.00896774	-4.49145	7.07387e-06	0.000560461	NA	NA
chr6:40810293-43397221	chr6	41010293	41012076	ENSG00000112212	TSPO2	Cells_EBV-transformed_lymphocytes	0.0763021	0.0195625	9.611e-07	FALSE	-0.0358516	0.00893803	-4.01113	6.04277e-05	0.00306167	NA	NA
chr6:40810293-43397221	chr6	41737914	41754280	ENSG00000137218	FRS3	Brain_Caudate_basal_ganglia	0.114885	0.00260804	9.611e-07	FALSE	0.0292339	0.00891046	3.28085	0.00103494	0.0358624	NA	NA
chr6:40810293-43397221	chr6	43149913	43192325	ENSG00000112659	CUL9	DLPC_CMC	0.129565	0.0832242	9.611e-07	FALSE	0.0385628	0.00903571	4.26783	1.97387e-05	0.00138321	0.451873	0.651361
chr6:40810293-43397221	chr6	43193367	43197222	ENSG00000112667	DNPH1	Brain_Caudate_basal_ganglia	0.0570742	0.0013027	9.611e-07	FALSE	0.0289271	0.00896574	3.2264	0.00125357	0.0393003	NA	NA
chr6:40810293-43397221	chr6	43193367	43197222	ENSG00000112667	DNPH1	Cells_EBV-transformed_lymphocytes	0.269139	0.139112	9.611e-07	FALSE	0.0355509	0.00907278	3.91842	8.91328e-05	0.00415687	NA	NA
chr6:56619773-57019773	chr6	56819773	56892140	ENSG00000151917	BEND6	Brain_Cerebellar_Hemisphere	0.0735029	0.0478122	3.503e-06	FALSE	0.0285956	0.00897908	3.18469	0.00144908	0.0328821	NA	NA
chr6:56619773-57019773	chr6	56819773	56892140	ENSG00000151917	BEND6	Brain_Frontal_Cortex_BA9	0.0667414	0.0772087	3.503e-06	FALSE	0.0279882	0.00897322	3.11908	0.00181417	0.0444852	NA	NA
chr6:56619773-57019773	chr6	56819773	56892140	ENSG00000151917	BEND6	Brain_Hypothalamus	0.0326556	0.00595346	3.503e-06	FALSE	0.0284612	0.0089741	3.17148	0.00151663	0.0387282	NA	NA
chr6:84022194-84619409	chr6	84222194	84235423	ENSG00000146250	PRSS35	Brain_Hypothalamus	0.111435	0.00178406	8.574e-10	FALSE	-0.0369378	0.00886053	-4.16881	3.062e-05	0.00175146	NA	NA
chr6:84022194-84619409	chr6	84262599	84419410	ENSG00000065609	SNAP91	DLPC_CMC	0.120747	0.0641342	8.574e-10	FALSE	0.0406373	0.00894816	4.54141	5.58782e-06	0.000467853	-0.190826	0.848662
chr6:86170323-86588450	chr6	86369610	86370324	ENSG00000220563	PKMP3	Brain_Caudate_basal_ganglia	0.164113	0.0615467	2.129e-05	FALSE	0.033094	0.00895223	3.69673	0.000218392	0.0122604	NA	NA
chr6:86170323-86588450	chr6	86369610	86370324	ENSG00000220563	PKMP3	Brain_Cerebellar_Hemisphere	0.253929	0.175559	2.129e-05	FALSE	0.0315097	0.00896204	3.51591	0.000438248	0.0139975	NA	NA
chr6:86170323-86588450	chr6	86369610	86370324	ENSG00000220563	PKMP3	Brain_Cerebellum	0.245182	0.0174808	2.129e-05	FALSE	0.0291536	0.00894195	3.26032	0.00111285	0.0264283	NA	NA
chr6:86170323-86588450	chr6	86370710	86388451	ENSG00000203875	SNHG5	DLPC_CMC	0.134059	0.0984469	2.129e-05	FALSE	0.0281861	0.00892115	3.15948	0.00158053	0.0374572	-0.195533	0.844976
chr6:86170323-86588450	chr6	86370710	86388451	ENSG00000203875	SNHG5	Brain_Caudate_basal_ganglia	0.378008	0.343138	2.129e-05	FALSE	0.0321422	0.00893906	3.59571	0.000323509	0.015619	NA	NA
chr6:86170323-86588450	chr6	86370710	86388451	ENSG00000203875	SNHG5	Brain_Cerebellar_Hemisphere	0.292673	0.116752	2.129e-05	FALSE	0.0323883	0.00895094	3.61843	0.000296399	0.0103389	NA	NA
chr6:86170323-86588450	chr6	86370710	86388451	ENSG00000203875	SNHG5	Brain_Cerebellum	0.164817	0.0697919	2.129e-05	FALSE	0.0301652	0.00894181	3.3735	0.000742195	0.0200853	NA	NA
chr6:86170323-86588450	chr6	86370710	86388451	ENSG00000203875	SNHG5	Brain_Cortex	0.328719	0.353377	2.129e-05	FALSE	0.0289854	0.00891763	3.25035	0.00115263	0.0327908	NA	NA
chr6:86170323-86588450	chr6	86370710	86388451	ENSG00000203875	SNHG5	Brain_Hippocampus	0.375055	0.506679	2.129e-05	FALSE	0.0291996	0.00892991	3.26986	0.00107601	0.0280838	NA	NA
chr6:86170323-86588450	chr6	86370710	86388451	ENSG00000203875	SNHG5	Brain_Nucleus_accumbens_basal_ganglia	0.239594	0.115824	2.129e-05	FALSE	0.0298623	0.00892867	3.34454	0.000824184	0.0309183	NA	NA
chr6:86170323-86588450	chr6	86370710	86388451	ENSG00000203875	SNHG5	Cells_EBV-transformed_lymphocytes	0.849724	0.863535	2.129e-05	FALSE	0.0286726	0.00892	3.21442	0.00130708	0.0321666	NA	NA
chr6:105204923-105604923	chr6	105404923	105531207	ENSG00000187772	LIN28B	DLPC_CMC	0.0636983	0.0223047	3.6e-07	FALSE	0.0355289	0.00892105	3.98259	6.8169e-05	0.00363211	-0.354167	0.723214
chr6:105204923-105604923	chr6	105404923	105531207	ENSG00000187772	LIN28B	Brain_Frontal_Cortex_BA9	0.0604051	0.0278889	3.6e-07	FALSE	0.0415086	0.00892715	4.64971	3.3241e-06	0.000383217	NA	NA
chr6:108872857-109308255	chr6	109072857	109091145	ENSG00000203801	LINC00222	Brain_Cerebellum	0.187022	0.0371685	3.373e-08	FALSE	-0.0283075	0.00889905	-3.18096	0.00146789	0.0324107	NA	NA
chr6:108872857-109308255	chr6	109103329	109108256	ENSG00000219565	ZNF259P1	DLPC_CMC	0.0785089	0.00535231	3.373e-08	FALSE	-0.0394146	0.00888729	-4.43494	9.20996e-06	0.000724105	0.744606	0.45651
chr6:153104885-153504885	chr6	153304885	153310358	ENSG00000227627	RP1-101K10.6	Brain_Cerebellar_Hemisphere	0.13409	0.0624591	0.001663	TRUE	-0.0273043	0.00897362	-3.04273	0.00234445	0.0468655	NA	NA
chr6:160010844-160421298	chr6	160210844	160219468	ENSG00000112110	MRPL18	DLPC_CMC	0.124783	0.0877826	6.449e-05	FALSE	-0.0270878	0.00892211	-3.03603	0.00239716	0.0499233	-1.55436	0.120099
chr6:160010844-160421298	chr6	160221298	160241736	ENSG00000146453	PNLDC1	Brain_Cortex	0.189038	0.0216807	6.449e-05	FALSE	-0.0284549	0.00890859	-3.1941	0.00140267	0.0363817	NA	NA
chr7:2081839-2593721	chr7	2273866	2281840	ENSG00000122687	FTSJ2	DLPC_CMC	0.0806082	0.0191859	5.949e-12	FALSE	-0.0346473	0.00892729	-3.88105	0.000104005	0.00496684	-0.643387	0.519973
chr7:2081839-2593721	chr7	2273866	2281840	ENSG00000122687	FTSJ2	Brain_Frontal_Cortex_BA9	0.103253	0.0171402	5.949e-12	FALSE	-0.0322784	0.00894119	-3.61007	0.000306111	0.011798	NA	NA
chr7:2081839-2593721	chr7	2273866	2281840	ENSG00000122687	FTSJ2	Brain_Nucleus_accumbens_basal_ganglia	0.131666	0.0966538	5.949e-12	FALSE	-0.0280254	0.00892777	-3.13912	0.00169455	0.0492729	NA	NA
chr7:2081839-2593721	chr7	2281857	2290781	ENSG00000106268	NUDT1	Brain_Cerebellum	0.244484	0.00696079	5.949e-12	FALSE	0.042063	0.00893172	4.70939	2.48454e-06	0.000188555	NA	NA
chr7:2081839-2593721	chr7	2393721	2420380	ENSG00000106263	EIF3B	DLPC_CMC	0.0729627	0.020052	5.949e-12	FALSE	0.0294063	0.00895574	3.28351	0.00102522	0.0287374	0.99039	0.321984
chr7:23549786-23949786	chr7	23749786	23872132	ENSG00000196335	STK31	Brain_Cerebellar_Hemisphere	0.296507	0.177809	3.757e-07	FALSE	-0.0289457	0.00893308	-3.24028	0.00119414	0.0298892	NA	NA
chr7:32297369-33001398	chr7	32496575	32497370	ENSG00000226468	AC018641.7	Brain_Caudate_basal_ganglia	0.177473	0.104271	0.002467	TRUE	-0.0323152	0.00892019	-3.6227	0.000291544	0.0146622	NA	NA
chr7:32297369-33001398	chr7	32496575	32497370	ENSG00000226468	AC018641.7	Brain_Frontal_Cortex_BA9	0.356913	0.0225848	0.002467	TRUE	-0.0308446	0.00891989	-3.45796	0.000544283	0.0183077	NA	NA
chr7:32297369-33001398	chr7	32620561	32801399	ENSG00000229358	DPY19L1P1	DLPC_CMC	0.0804406	0.0100731	0.002467	TRUE	0.0294392	0.00892877	3.29711	0.000976838	0.0276214	-1.99375	0.0461797
chr7:32297369-33001398	chr7	32798494	32798965	ENSG00000273014	RP11-225B17.2	Brain_Nucleus_accumbens_basal_ganglia	0.18223	0.0200007	0.002467	TRUE	0.030175	0.00891555	3.38453	0.000712996	0.0286651	NA	NA
chr7:44421885-44821885	chr7	44617493	44621886	ENSG00000158604	TMED4	DLPC_CMC	0.0594954	0.0096234	7.072e-07	FALSE	-0.0375329	0.00895397	-4.19176	2.76801e-05	0.00185889	-0.227997	0.819649
chr7:47601074-48188087	chr7	47801074	47806370	ENSG00000146666	LINC00525	Brain_Cerebellum	0.491642	0.117781	0.001057	TRUE	0.0271936	0.00885869	3.06971	0.00214265	0.041326	NA	NA
chr7:47601074-48188087	chr7	47814250	47988088	ENSG00000158683	PKD1L1	Brain_Cerebellar_Hemisphere	0.340228	0.0201155	0.001057	TRUE	0.0276808	0.00889344	3.11249	0.00185514	0.0396067	NA	NA
chr7:71712135-72112135	chr7	71244476	71912136	ENSG00000183166	CALN1	DLPC_CMC	0.124414	0.0169847	5.199e-07	FALSE	0.0406322	0.00893054	4.5498	5.36967e-06	0.000455503	0.0616921	0.950808
chr7:76629142-77029142	chr7	76822688	76829143	ENSG00000127951	FGL2	Brain_Caudate_basal_ganglia	0.189555	0.00328372	0.0001301	FALSE	0.0364494	0.00882373	4.13084	3.61439e-05	0.00335582	NA	NA
chr7:100087070-100624442	chr7	100277130	100287071	ENSG00000146830	GIGYF1	DLPC_CMC	0.0755867	0.00844567	7.195e-06	FALSE	0.0284092	0.0088535	3.20882	0.00133283	0.0338996	0.138369	0.889949
chr7:100087070-100624442	chr7	100277130	100287071	ENSG00000146830	GIGYF1	Brain_Cerebellar_Hemisphere	0.0501298	0.00213904	7.195e-06	FALSE	0.0404927	0.00883548	4.58296	4.5843e-06	0.0004051	NA	NA
chr7:100087070-100624442	chr7	100277130	100287071	ENSG00000146830	GIGYF1	Brain_Cortex	0.0429637	0.029667	7.195e-06	FALSE	0.0384551	0.00879101	4.37437	1.21783e-05	0.00130018	NA	NA
chr7:100087070-100624442	chr7	100424442	100464631	ENSG00000146828	SLC12A9	Brain_Cerebellar_Hemisphere	0.0967515	0.029562	7.195e-06	FALSE	0.0341229	0.00883675	3.86147	0.000112705	0.0050641	NA	NA
chr7:108010012-108410193	chr7	108194987	108210194	ENSG00000177683	THAP5	DLPC_CMC	0.0381581	0.0165729	9.92e-05	FALSE	-0.0359506	0.00899826	-3.99529	6.46163e-05	0.00353035	1.24404	0.213484
chr7:108010012-108410193	chr7	108194987	108210194	ENSG00000177683	THAP5	Brain_Cerebellum	0.0378864	0.0164407	9.92e-05	FALSE	-0.0325982	0.00894259	-3.64527	0.000267107	0.009515	NA	NA
chr7:108010012-108410193	chr7	108210012	108215294	ENSG00000128590	DNAJB9	DLPC_CMC	0.0670496	0.0477081	9.92e-05	FALSE	-0.034481	0.00891054	-3.86969	0.000108974	0.00512812	1.40161	0.161031
chr7:111002572-111402572	chr7	110303110	111202573	ENSG00000184903	IMMP2L	Cells_EBV-transformed_lymphocytes	0.0835202	0.0448164	5.052e-12	FALSE	-0.0499666	0.00899424	-5.5554	2.7697e-08	5.5053e-06	NA	NA
chr7:133612052-134012052	chr7	133812052	133949343	ENSG00000155530	LRGUK	Brain_Cerebellum	0.393733	0.136702	0.0004703	FALSE	0.0270134	0.00887876	3.04247	0.00234646	0.0440441	NA	NA
chr7:137331837-138866063	chr7	137065783	137531838	ENSG00000157680	DGKI	Cells_EBV-transformed_lymphocytes	0.327221	0.0236069	9.61e-05	FALSE	0.0298202	0.00892963	3.33947	0.000839392	0.0230744	NA	NA
chr7:137331837-138866063	chr7	138516126	138666064	ENSG00000122778	KIAA1549	DLPC_CMC	0.064149	0.031803	9.61e-05	FALSE	0.0287727	0.00891234	3.22841	0.00124478	0.0327121	0.832139	0.405331
chr7:154663266-155063266	chr7	154858777	154863267	ENSG00000220575	HTR5A-AS1	Brain_Nucleus_accumbens_basal_ganglia	0.047357	0.0106475	1.332e-05	FALSE	-0.0357268	0.0088877	-4.0198	5.82475e-05	0.00401009	NA	NA
chr8:1793155-2784858	chr8	1993155	2113475	ENSG00000036448	MYOM2	DLPC_CMC	0.543025	0.365367	1.228e-05	FALSE	0.0291084	0.00892063	3.26304	0.00110223	0.0297325	0.528089	0.597438
chr8:1793155-2784858	chr8	2447076	2480453	ENSG00000249694	RP11-378A12.1	Brain_Cerebellum	0.290562	0.140667	1.228e-05	FALSE	-0.0316789	0.00891117	-3.55496	0.000378032	0.0117831	NA	NA
chr8:1793155-2784858	chr8	2584858	2680004	ENSG00000253853	GS1-57L11.1	Brain_Cerebellar_Hemisphere	0.242056	0.0167538	1.228e-05	FALSE	-0.0275073	0.00892042	-3.08364	0.00204487	0.0430235	NA	NA
chr8:7811830-12173291	chr8	8011830	8074438	ENSG00000249188	ENPP7P1	Brain_Cortex	0.276109	0.0599748	2.034e-08	FALSE	-0.0299678	0.00887113	-3.37813	0.000729812	0.0240334	NA	NA
chr8:7811830-12173291	chr8	8025341	8084136	ENSG00000253893	FAM85B	Brain_Cerebellar_Hemisphere	0.204175	0.144224	2.034e-08	FALSE	-0.0381377	0.00890221	-4.28407	1.83506e-05	0.00108105	NA	NA
chr8:7811830-12173291	chr8	8025341	8084136	ENSG00000253893	FAM85B	Brain_Cerebellum	0.345133	0.128366	2.034e-08	FALSE	-0.03511	0.00890657	-3.94203	8.07944e-05	0.00381153	NA	NA
chr8:7811830-12173291	chr8	8025341	8084136	ENSG00000253893	FAM85B	Brain_Cortex	0.308249	0.304767	2.034e-08	FALSE	-0.0383068	0.00890823	-4.30015	1.70682e-05	0.00153501	NA	NA
chr8:7811830-12173291	chr8	8025341	8084136	ENSG00000253893	FAM85B	Brain_Frontal_Cortex_BA9	0.570083	0.139688	2.034e-08	FALSE	-0.0401239	0.00891104	-4.50272	6.70895e-06	0.000620578	NA	NA
chr8:7811830-12173291	chr8	8086117	8102387	ENSG00000173295	FAM86B3P	DLPC_CMC	0.467223	0.424892	2.034e-08	FALSE	-0.0388174	0.00891257	-4.35536	1.3285e-05	0.00097328	0.0361876	0.971133
chr8:7811830-12173291	chr8	8086117	8102387	ENSG00000173295	FAM86B3P	Brain_Cerebellar_Hemisphere	0.239907	0.236009	2.034e-08	FALSE	-0.0418726	0.00889884	-4.7054	2.53369e-06	0.000231614	NA	NA
chr8:7811830-12173291	chr8	8086117	8102387	ENSG00000173295	FAM86B3P	Brain_Cerebellum	0.144087	0.0915393	2.034e-08	FALSE	-0.0379938	0.00891356	-4.26247	2.02179e-05	0.00126037	NA	NA
chr8:7811830-12173291	chr8	8086117	8102387	ENSG00000173295	FAM86B3P	Brain_Cortex	0.195165	0.127869	2.034e-08	FALSE	-0.0383283	0.00891455	-4.29952	1.71165e-05	0.00153501	NA	NA
chr8:7811830-12173291	chr8	8093525	8102189	ENSG00000253981	ALG1L13P	Brain_Cerebellum	0.128527	0.0611854	2.034e-08	FALSE	-0.0409028	0.00891026	-4.59053	4.42125e-06	0.000302639	NA	NA
chr8:7811830-12173291	chr8	8818710	8836535	ENSG00000233609	RP11-62H7.2	Brain_Caudate_basal_ganglia	0.22635	0.0526149	2.034e-08	FALSE	0.0298965	0.00891942	3.35185	0.000802747	0.0312553	NA	NA
chr8:7811830-12173291	chr8	8818710	8836535	ENSG00000233609	RP11-62H7.2	Brain_Cerebellum	0.187831	0.100299	2.034e-08	FALSE	0.0268152	0.00891298	3.00856	0.0026249	0.0477267	NA	NA
chr8:7811830-12173291	chr8	8818710	8836535	ENSG00000233609	RP11-62H7.2	Brain_Nucleus_accumbens_basal_ganglia	0.300097	0.0768752	2.034e-08	FALSE	0.0302278	0.00889724	3.39743	0.000680213	0.0280515	NA	NA
chr8:7811830-12173291	chr8	8859657	8974256	ENSG00000104626	ERI1	Cells_EBV-transformed_lymphocytes	0.0804375	0.0613139	2.034e-08	FALSE	-0.0296364	0.00894099	-3.31467	0.000917514	0.0246964	NA	NA
chr8:7811830-12173291	chr8	9413424	9639856	ENSG00000173273	TNKS	DLPC_CMC	0.100549	0.0270599	2.034e-08	FALSE	-0.0272049	0.0088946	-3.05858	0.00222386	0.0474742	0.667794	0.504265
chr8:7811830-12173291	chr8	9911778	10286401	ENSG00000175806	MSRA	DLPC_CMC	0.0533964	0.0107731	2.034e-08	FALSE	-0.0408976	0.0089422	-4.57355	4.79534e-06	0.000429383	0.25262	0.800562
chr8:7811830-12173291	chr8	11203257	11205011	ENSG00000255020	AF131216.5	Brain_Cerebellar_Hemisphere	0.121373	0.0376406	2.034e-08	FALSE	0.0284275	0.00892309	3.18584	0.00144336	0.0328821	NA	NA
chr8:7811830-12173291	chr8	11786101	11787072	ENSG00000206014	OR7E161P	Brain_Cerebellum	0.373061	0.0748525	2.034e-08	FALSE	-0.0275818	0.00894683	-3.08286	0.00205022	0.0402299	NA	NA
chr8:7811830-12173291	chr8	11973291	12008698	ENSG00000255052	FAM66D	Brain_Cortex	0.188255	0.0250121	2.034e-08	FALSE	-0.0287438	0.00896945	-3.20463	0.00135234	0.0356699	NA	NA
chr8:16882977-17471036	chr8	17082473	17082978	ENSG00000271948	RP11-242F4.2	Brain_Hypothalamus	0.0509986	0.00342837	1.136e-07	FALSE	0.030773	0.00891037	3.45362	0.000553118	0.0171947	NA	NA
chr8:16882977-17471036	chr8	17086737	17104387	ENSG00000198791	CFALSET7	DLPC_CMC	0.102721	0.0514519	1.136e-07	FALSE	0.0282943	0.00890389	3.17775	0.00148422	0.0361086	0.0307724	0.975451
chr8:16882977-17471036	chr8	17104080	17159936	ENSG00000155975	VPS37A	DLPC_CMC	0.246711	0.1947	1.136e-07	FALSE	-0.0458939	0.00883241	-5.19607	2.03541e-07	2.91606e-05	-0.154963	0.876851
chr8:16882977-17471036	chr8	17104080	17159936	ENSG00000155975	VPS37A	Cells_EBV-transformed_lymphocytes	0.0695096	9.73907e-05	1.136e-07	FALSE	-0.0363601	0.00894081	-4.06676	4.76721e-05	0.00255922	NA	NA
chr8:16882977-17471036	chr8	17155539	17271037	ENSG00000003987	MTMR7	DLPC_CMC	0.651195	0.557863	1.136e-07	FALSE	-0.0288316	0.00882989	-3.26523	0.00109375	0.0296277	0.432346	0.66549
chr8:27137399-28050243	chr8	27317279	27337400	ENSG00000120903	CHRNA2	DLPC_CMC	0.0628023	0.00507547	1.952e-08	FALSE	-0.0458503	0.00902438	-5.08072	3.76009e-07	4.84826e-05	-0.864553	0.387284
chr8:27137399-28050243	chr8	27317279	27337400	ENSG00000120903	CHRNA2	Brain_Cerebellar_Hemisphere	0.467216	0.171074	1.952e-08	FALSE	-0.0409804	0.00897322	-4.56697	4.94833e-06	0.000423162	NA	NA
chr8:27137399-28050243	chr8	27317279	27337400	ENSG00000120903	CHRNA2	Brain_Cerebellum	0.581247	0.44921	1.952e-08	FALSE	-0.0456697	0.00900669	-5.07064	3.96479e-07	3.64239e-05	NA	NA
chr8:27137399-28050243	chr8	27590835	27630170	ENSG00000147419	CCDC25	DLPC_CMC	0.182647	0.0970777	1.952e-08	FALSE	-0.035587	0.00893116	-3.98459	6.75978e-05	0.00363169	-0.750847	0.452745
chr8:27137399-28050243	chr8	27590835	27630170	ENSG00000147419	CCDC25	Brain_Caudate_basal_ganglia	0.108596	0.0434055	1.952e-08	FALSE	-0.0297201	0.00891392	-3.33412	0.000855703	0.032276	NA	NA
chr8:27137399-28050243	chr8	27590835	27630170	ENSG00000147419	CCDC25	Brain_Cerebellar_Hemisphere	0.0963995	0.0739525	1.952e-08	FALSE	-0.0355421	0.00894557	-3.97316	7.09265e-05	0.00354766	NA	NA
chr8:27137399-28050243	chr8	27590835	27630170	ENSG00000147419	CCDC25	Brain_Cerebellum	0.189543	0.142119	1.952e-08	FALSE	-0.0453003	0.0089267	-5.0747	3.88111e-07	3.64239e-05	NA	NA
chr8:27137399-28050243	chr8	27590835	27630170	ENSG00000147419	CCDC25	Brain_Frontal_Cortex_BA9	0.0334893	0.00851694	1.952e-08	FALSE	-0.0279166	0.00898847	-3.10582	0.00189753	0.0455899	NA	NA
chr8:27137399-28050243	chr8	27590835	27630170	ENSG00000147419	CCDC25	Brain_Nucleus_accumbens_basal_ganglia	0.0522854	0.0366822	1.952e-08	FALSE	-0.0386831	0.00894782	-4.32319	1.53791e-05	0.00151763	NA	NA
chr8:27137399-28050243	chr8	27590835	27630170	ENSG00000147419	CCDC25	Cells_EBV-transformed_lymphocytes	0.0985248	0.0595885	1.952e-08	FALSE	-0.0340536	0.00896186	-3.79984	0.000144792	0.00641431	NA	NA
chr8:27137399-28050243	chr8	27590855	27613943	ENSG00000253875	RP11-16P20.3	Brain_Hippocampus	0.0844672	0.0424252	1.952e-08	FALSE	-0.0382729	0.00893335	-4.28427	1.83336e-05	0.00143552	NA	NA
chr8:27137399-28050243	chr8	27590855	27613943	ENSG00000253875	RP11-16P20.3	Brain_Nucleus_accumbens_basal_ganglia	0.128057	0.0900718	1.952e-08	FALSE	-0.0362811	0.00894232	-4.05723	4.96574e-05	0.00374069	NA	NA
chr8:27137399-28050243	chr8	27727399	27850244	ENSG00000168079	SCARA5	Brain_Hypothalamus	0.213827	0.0548211	1.952e-08	FALSE	-0.0384547	0.0089687	-4.28766	1.80564e-05	0.00107586	NA	NA
chr8:37687859-38439789	chr8	37887859	37917883	ENSG00000187840	EIF4EBP1	Brain_Frontal_Cortex_BA9	0.0373529	0.0171092	2.324e-07	FALSE	0.0369187	0.00901547	4.09504	4.22098e-05	0.00291692	NA	NA
chr8:37687859-38439789	chr8	38082736	38133076	ENSG00000085788	DDHD2	DLPC_CMC	0.0961193	0.0720843	2.324e-07	FALSE	-0.0381423	0.00900905	-4.23378	2.29798e-05	0.00159302	-0.258923	0.795695
chr8:37687859-38439789	chr8	38082736	38133076	ENSG00000085788	DDHD2	Brain_Cerebellum	0.0231543	0.003142	2.324e-07	FALSE	-0.0363469	0.00902336	-4.02809	5.62306e-05	0.00282673	NA	NA
chr8:37687859-38439789	chr8	38082736	38133076	ENSG00000085788	DDHD2	Cells_EBV-transformed_lymphocytes	0.0306209	0.0111387	2.324e-07	FALSE	-0.0335103	0.00902125	-3.71459	0.000203532	0.00809118	NA	NA
chr8:37687859-38439789	chr8	38120648	38126761	ENSG00000147535	PPAPDC1B	Brain_Cortex	0.0750408	0.0429101	2.324e-07	FALSE	-0.0358109	0.00898056	-3.9876	6.67443e-05	0.00415669	NA	NA
chr8:37687859-38439789	chr8	38127215	38239790	ENSG00000147548	WHSC1L1	DLPC_CMC	0.0583523	0.0140026	2.324e-07	FALSE	0.0358765	0.00902361	3.97585	7.01281e-05	0.00367574	-0.238	0.811881
chr8:41995972-42395972	chr8	42195972	42229326	ENSG00000070501	POLB	Brain_Hippocampus	0.0600304	0.0167839	0.001073	TRUE	-0.0327313	0.00898002	-3.64491	0.000267489	0.0103183	NA	NA
chr8:53007015-53407015	chr8	53207015	53214502	ENSG00000253924	RP11-1023P17.2	Cells_EBV-transformed_lymphocytes	0.154859	0.00146156	0.001152	TRUE	0.0275145	0.00895288	3.07326	0.00211732	0.0452162	NA	NA
chr8:61229416-61629416	chr8	61429416	61536186	ENSG00000104388	RAB2A	Cells_EBV-transformed_lymphocytes	0.111987	0.123533	0.0004604	FALSE	0.0270052	0.00886478	3.04634	0.00231643	0.0476161	NA	NA
chr8:72556702-72956702	chr8	72753784	72756703	ENSG00000178860	MSC	Brain_Hypothalamus	0.0319336	0.00253608	0.0002972	FALSE	0.0338458	0.00915666	3.6963	0.000218763	0.0084549	NA	NA
chr8:89139065-89539065	chr8	89339065	89749363	ENSG00000253553	RP11-586K2.1	DLPC_CMC	0.0574712	0.0224928	3.157e-08	FALSE	-0.0394156	0.00885227	-4.4526	8.48366e-06	0.000683677	-1.59404	0.110928
chr8:103468129-103868129	chr8	103661007	103668130	ENSG00000155090	KLF10	DLPC_CMC	0.017289	0.00846537	8.078e-06	FALSE	-0.0322008	0.00896306	-3.59261	0.000327386	0.0118576	0.0283177	0.977409
chr8:118332952-118732952	chr8	118532952	118552501	ENSG00000164758	MED30	DLPC_CMC	0.113051	0.0418101	2.873e-06	FALSE	-0.0281642	0.00899243	-3.13199	0.00173628	0.0392765	-0.902904	0.366577
chr8:131255905-131655905	chr8	131064353	131455906	ENSG00000153317	ASAP1	Brain_Nucleus_accumbens_basal_ganglia	0.0193454	0.00121301	8.771e-06	FALSE	-0.0329778	0.00901218	-3.65924	0.000252961	0.0133946	NA	NA
chr8:143284600-144495068	chr8	143293441	143484601	ENSG00000171045	TSNARE1	Brain_Cerebellum	0.295677	0.185054	2.028e-13	FALSE	0.0330902	0.00890037	3.71785	0.000200925	0.00762423	NA	NA
chr8:143284600-144495068	chr8	143293441	143484601	ENSG00000171045	TSNARE1	Brain_Cortex	0.116507	0.0304168	2.028e-13	FALSE	0.0274169	0.0089129	3.07609	0.00209736	0.0462949	NA	NA
chr8:143284600-144495068	chr8	143293441	143484601	ENSG00000171045	TSNARE1	Brain_Hypothalamus	0.114226	0.105212	2.028e-13	FALSE	0.0330217	0.0089312	3.69734	0.000217875	0.0084549	NA	NA
chr8:143284600-144495068	chr8	143485013	143488389	ENSG00000261693	RP13-467H17.1	Brain_Cortex	0.366117	0.00506176	2.028e-13	FALSE	0.0316148	0.00889325	3.55492	0.000378092	0.0147062	NA	NA
chr8:143284600-144495068	chr8	143738874	143763386	ENSG00000234616	JRK	DLPC_CMC	0.279191	0.188492	2.028e-13	FALSE	0.0281866	0.00884792	3.18568	0.00144415	0.0358094	-0.428887	0.668005
chr8:143284600-144495068	chr8	144239331	144242128	ENSG00000176956	LY6H	DLPC_CMC	0.0826913	0.0348519	2.028e-13	FALSE	0.0402702	0.0089049	4.52225	6.11854e-06	0.000505721	-0.564173	0.572636
chr8:143284600-144495068	chr8	144239331	144242128	ENSG00000176956	LY6H	Brain_Cerebellar_Hemisphere	0.171141	0.0303082	2.028e-13	FALSE	0.0382189	0.00890725	4.29077	1.78057e-05	0.00107279	NA	NA
chr8:143284600-144495068	chr8	144295068	144299044	ENSG00000182851	GPIHBP1	Brain_Cerebellum	0.243398	0.0530897	2.028e-13	FALSE	-0.0307279	0.00888299	-3.45918	0.000541816	0.0153571	NA	NA
chr8:143284600-144495068	chr8	144295068	144299044	ENSG00000182851	GPIHBP1	Brain_Hippocampus	0.0853449	0.0247477	2.028e-13	FALSE	-0.0353852	0.00889581	-3.97774	6.95736e-05	0.00375697	NA	NA
chr9:0-388978	chr9	121041	188979	ENSG00000172785	CBWD1	Brain_Cerebellum	0.150301	0.0681309	1.826e-05	FALSE	0.0278223	0.00885514	3.14194	0.00167831	0.0348749	NA	NA
chr9:0-388978	chr9	121041	188979	ENSG00000172785	CBWD1	Brain_Nucleus_accumbens_basal_ganglia	0.169677	0.122786	1.826e-05	FALSE	0.0280765	0.00885835	3.1695	0.001527	0.0480453	NA	NA
chr9:21282311-21682311	chr9	21480841	21482312	ENSG00000184995	IFNE	Brain_Cerebellar_Hemisphere	0.0355161	0.0149776	0.0001334	FALSE	-0.0273824	0.00906924	-3.01926	0.00253396	0.047642	NA	NA
chr9:26909139-27309139	chr9	27109139	27230173	ENSG00000120156	TEK	DLPC_CMC	0.123754	0.0410479	1.141e-05	FALSE	-0.0307073	0.00882447	-3.47978	0.000501817	0.0165908	0.809947	0.417971
chr9:32825165-37320536	chr9	32972604	33025166	ENSG00000137074	APTX	Brain_Cerebellar_Hemisphere	0.247937	0.0495847	2.204e-06	FALSE	-0.0310578	0.00891368	-3.48428	0.000493463	0.0150364	NA	NA
chr9:32825165-37320536	chr9	33041762	33076665	ENSG00000122692	SMU1	Cells_EBV-transformed_lymphocytes	0.170093	0.0692902	2.204e-06	FALSE	-0.027	0.00889896	-3.03407	0.00241281	0.0487086	NA	NA
chr9:32825165-37320536	chr9	33750515	33799230	ENSG00000010438	PRSS3	Brain_Cerebellar_Hemisphere	0.0482837	0.0293115	2.204e-06	FALSE	0.0269118	0.00886022	3.03738	0.00238647	0.0468655	NA	NA
chr9:32825165-37320536	chr9	33750515	33799230	ENSG00000010438	PRSS3	Brain_Nucleus_accumbens_basal_ganglia	0.121123	0.014007	2.204e-06	FALSE	-0.0297419	0.00886583	-3.35467	0.000794596	0.0309183	NA	NA
chr9:32825165-37320536	chr9	33785948	33818793	ENSG00000235481	RP11-133O22.6	Brain_Hippocampus	0.0898346	0.113068	2.204e-06	FALSE	-0.0275319	0.00891147	-3.08949	0.00200504	0.0455056	NA	NA
chr9:32825165-37320536	chr9	34084330	34096223	ENSG00000228352	RP11-537H15.3	Brain_Cerebellar_Hemisphere	0.010628	0.00430787	2.204e-06	FALSE	-0.0299357	0.00984865	-3.03958	0.00236912	0.0468655	NA	NA
chr9:32825165-37320536	chr9	34252379	34329198	ENSG00000186638	KIF24	Cells_EBV-transformed_lymphocytes	0.0337431	0.00157913	2.204e-06	FALSE	0.0281697	0.00892188	3.15737	0.00159198	0.0373972	NA	NA
chr9:32825165-37320536	chr9	35561828	35563896	ENSG00000215187	FAM166B	Brain_Cortex	0.227958	0.0311125	2.204e-06	FALSE	-0.0359126	0.00890374	-4.03343	5.49692e-05	0.00362473	NA	NA
chr9:32825165-37320536	chr9	36336393	36487545	ENSG00000137075	RNF38	Brain_Hippocampus	0.0168164	0.0111313	2.204e-06	FALSE	0.03549	0.00891291	3.98186	6.83774e-05	0.00375697	NA	NA
chr9:32825165-37320536	chr9	37079893	37090398	ENSG00000233137	RP11-220I1.1	DLPC_CMC	0.0515998	0.019852	2.204e-06	FALSE	-0.0364861	0.00897084	-4.06718	4.75846e-05	0.0028503	-0.704227	0.481292
chr9:32825165-37320536	chr9	37120536	37358146	ENSG00000147905	ZCCHC7	DLPC_CMC	0.157733	0.113504	2.204e-06	FALSE	-0.0356983	0.00888237	-4.01901	5.84429e-05	0.00327636	-0.492687	0.622234
chr9:77503132-77903132	chr9	77675489	77703133	ENSG00000106733	NMRK1	DLPC_CMC	0.737041	0.688291	0.000357	FALSE	-0.0276386	0.00888808	-3.10963	0.00187322	0.0416436	2.86272	0.00420028
chr9:86395626-86795626	chr9	86595626	86618985	ENSG00000178966	RMI1	DLPC_CMC	0.0946505	0.0436225	0.0004311	FALSE	-0.0272816	0.00885164	-3.08209	0.00205549	0.0447695	1.87588	0.0606716
chr9:95371670-96399402	chr9	95571670	95650975	ENSG00000187984	ANKRD19P	Cells_EBV-transformed_lymphocytes	0.158846	0.00690668	3.962e-06	FALSE	0.0289039	0.00889474	3.24955	0.00115589	0.0292824	NA	NA
chr9:95371670-96399402	chr9	96197614	96199403	ENSG00000227603	RP11-165J3.6	Brain_Cerebellum	0.226862	0.0563282	3.962e-06	FALSE	0.0267418	0.00878959	3.04244	0.00234666	0.0440441	NA	NA
chr9:130013683-132138086	chr9	130209953	130213684	ENSG00000197958	RPL12	DLPC_CMC	0.28724	0.22958	1.924e-06	FALSE	0.0291867	0.00887446	3.28884	0.001006	0.0283219	0.201541	0.840276
chr9:130013683-132138086	chr9	131549483	131572711	ENSG00000107021	TBC1D13	DLPC_CMC	0.0194518	0.00389297	1.924e-06	FALSE	-0.0357116	0.00901058	-3.96329	7.39233e-05	0.00384341	0.678437	0.497494
chr9:130013683-132138086	chr9	131580753	131584956	ENSG00000167136	ENDOG	DLPC_CMC	0.191583	0.109131	1.924e-06	FALSE	0.0350698	0.00895046	3.91821	8.92076e-05	0.00442401	-0.632379	0.527139
chr9:130013683-132138086	chr9	131580753	131584956	ENSG00000167136	ENDOG	Brain_Cerebellum	0.10368	0.00372499	1.924e-06	FALSE	0.0344337	0.008951	3.84692	0.000119614	0.00497111	NA	NA
chr9:130013683-132138086	chr9	131580753	131584956	ENSG00000167136	ENDOG	Cells_EBV-transformed_lymphocytes	0.224507	0.10769	1.924e-06	FALSE	0.0308955	0.00894875	3.45249	0.000555437	0.0170863	NA	NA
chr9:130013683-132138086	chr9	131873229	131911225	ENSG00000119383	PPP2R4	DLPC_CMC	0.0916984	0.0187025	1.924e-06	FALSE	-0.031754	0.00877051	-3.62055	0.00029398	0.0108925	-1.8009	0.0717192
chr9:130013683-132138086	chr9	131873229	131911225	ENSG00000119383	PPP2R4	Brain_Cerebellar_Hemisphere	0.0758665	0.0275079	1.924e-06	FALSE	-0.0350413	0.00885757	-3.95608	7.61898e-05	0.00367235	NA	NA
chr9:130013683-132138086	chr9	131932713	131933219	ENSG00000268707	RP11-247A12.7	Brain_Caudate_basal_ganglia	0.242622	0.125704	1.924e-06	FALSE	0.0369929	0.00873539	4.23483	2.28726e-05	0.00220858	NA	NA
chr9:130013683-132138086	chr9	131932713	131933219	ENSG00000268707	RP11-247A12.7	Brain_Cerebellar_Hemisphere	0.35054	0.229515	1.924e-06	FALSE	0.0377993	0.00873401	4.32783	1.50586e-05	0.000950487	NA	NA
chr9:130013683-132138086	chr9	131932713	131933219	ENSG00000268707	RP11-247A12.7	Brain_Cerebellum	0.722385	0.110836	1.924e-06	FALSE	0.0320516	0.00878336	3.64913	0.000263133	0.00947009	NA	NA
chr9:130013683-132138086	chr9	131932713	131933219	ENSG00000268707	RP11-247A12.7	Brain_Cortex	0.439551	0.191405	1.924e-06	FALSE	0.0324549	0.00880281	3.68688	0.00022702	0.00976515	NA	NA
chr9:130013683-132138086	chr9	131932713	131933219	ENSG00000268707	RP11-247A12.7	Brain_Frontal_Cortex_BA9	0.243369	0.160427	1.924e-06	FALSE	0.0339418	0.00877637	3.86741	0.000109999	0.00521791	NA	NA
chr9:130013683-132138086	chr9	131932713	131933219	ENSG00000268707	RP11-247A12.7	Brain_Hippocampus	0.345621	0.046432	1.924e-06	FALSE	0.0377206	0.00868713	4.34213	1.4111e-05	0.00116304	NA	NA
chr9:130013683-132138086	chr9	131932713	131933219	ENSG00000268707	RP11-247A12.7	Brain_Hypothalamus	0.343546	0.176199	1.924e-06	FALSE	0.0304337	0.00877407	3.4686	0.00052318	0.0170034	NA	NA
chr9:130013683-132138086	chr9	131938086	131939854	ENSG00000268050	RP11-247A12.8	Brain_Caudate_basal_ganglia	0.107909	0.0301776	1.924e-06	FALSE	-0.0284939	0.00889619	-3.20293	0.00136035	0.0405177	NA	NA
chr10:15010691-15410691	chr10	15144583	15210692	ENSG00000152465	NMT2	Brain_Cerebellar_Hemisphere	0.0857853	0.0448251	0.000698	TRUE	-0.0271831	0.00895138	-3.03675	0.00239146	0.0468655	NA	NA
chr10:18740550-19148334	chr10	18834490	18940551	ENSG00000241058	NSUN6	DLPC_CMC	0.135992	0.090474	3.562e-11	FALSE	-0.0286925	0.00892712	-3.21409	0.0013086	0.0336117	-1.49771	0.134207
chr10:18740550-19148334	chr10	18948334	18970568	ENSG00000165997	ARL5B	Cells_EBV-transformed_lymphocytes	0.0506026	0.0424567	3.562e-11	FALSE	0.027859	0.0089944	3.09737	0.00195243	0.042755	NA	NA
chr10:27030929-27430929	chr10	27220135	27230930	ENSG00000232224	LINC00202-1	Brain_Frontal_Cortex_BA9	0.156481	0.0318285	0.0001292	FALSE	0.0290392	0.00890456	3.26116	0.00110959	0.0325831	NA	NA
chr10:28621671-29021671	chr10	28811581	28821672	ENSG00000254635	WAC-AS1	DLPC_CMC	0.461436	0.417868	0.000217	FALSE	-0.0309156	0.00895258	-3.45326	0.000553864	0.0179176	1.0122	0.311441
chr10:28621671-29021671	chr10	28811581	28821672	ENSG00000254635	WAC-AS1	Brain_Nucleus_accumbens_basal_ganglia	0.0362925	0.00390983	0.000217	FALSE	0.0278738	0.00888172	3.13833	0.00169915	0.0492729	NA	NA
chr10:53259354-53659354	chr10	53455247	53459355	ENSG00000177613	CSTF2T	DLPC_CMC	0.125856	0.00973014	0.0001044	FALSE	-0.030459	0.00883728	-3.44665	0.000567593	0.0180481	0.255664	0.79821
chr10:72956691-74176891	chr10	73156691	73575702	ENSG00000107736	CDH23	Brain_Cortex	0.142892	0.0102754	0.000367	FALSE	0.0287993	0.00895989	3.21424	0.00130789	0.0349083	NA	NA
chr10:72956691-74176891	chr10	73818793	73848790	ENSG00000107742	SPOCK2	Brain_Cerebellar_Hemisphere	0.135105	0.0917104	0.000367	FALSE	-0.0270472	0.00892097	-3.03187	0.0024304	0.0468655	NA	NA
chr10:72956691-74176891	chr10	73856278	73976892	ENSG00000138303	ASCC1	DLPC_CMC	0.131431	0.00765558	0.000367	FALSE	-0.0290056	0.0088587	-3.27425	0.00105941	0.029064	1.20852	0.226847
chr10:85754410-86154410	chr10	85954410	85979377	ENSG00000148600	CDHR1	Brain_Frontal_Cortex_BA9	0.149201	0.040218	0.001049	TRUE	-0.0278877	0.00891062	-3.12971	0.00174977	0.0443436	NA	NA
chr10:88081571-88481571	chr10	88195013	88281572	ENSG00000062650	WAPAL	DLPC_CMC	0.0752497	0.0377244	5.548e-06	FALSE	-0.0276056	0.00893312	-3.09025	0.00199987	0.0440041	-0.341117	0.733015
chr10:91261367-91661367	chr10	91461367	91534700	ENSG00000138182	KIF20B	Brain_Cerebellum	0.110148	0.0151815	2.831e-05	FALSE	0.0306226	0.00891763	3.43393	0.000594888	0.0164822	NA	NA
chr10:98894457-99294457	chr10	99092255	99094458	ENSG00000181274	FRAT2	DLPC_CMC	0.0895675	0.0471474	0.001295	TRUE	-0.0270154	0.00890146	-3.03494	0.00240582	0.0499233	-1.25499	0.209484
chr10:101846468-102246468	chr10	102033713	102046469	ENSG00000196072	BLOC1S2	Brain_Caudate_basal_ganglia	0.041423	0.0130996	2.524e-06	FALSE	-0.0294584	0.00868744	-3.39092	0.000696588	0.028026	NA	NA
chr10:101846468-102246468	chr10	102033713	102046469	ENSG00000196072	BLOC1S2	Brain_Cortex	0.198366	0.179927	2.524e-06	FALSE	-0.0286225	0.00866946	-3.30153	0.000961595	0.0295328	NA	NA
chr10:104021149-106313522	chr10	104221149	104236802	ENSG00000138111	TMEM180	Brain_Frontal_Cortex_BA9	0.0582487	0.0119661	9.235e-18	FALSE	-0.03652	0.00892241	-4.09306	4.25712e-05	0.00291692	NA	NA
chr10:104021149-106313522	chr10	104404253	104418164	ENSG00000171206	TRIM8	Brain_Cerebellum	0.122	0.0229421	9.235e-18	FALSE	0.0289262	0.00895082	3.23168	0.00123066	0.0284614	NA	NA
chr10:104021149-106313522	chr10	104433488	104474164	ENSG00000138175	ARL3	Brain_Cerebellar_Hemisphere	0.119669	0.0320798	9.235e-18	FALSE	-0.0490247	0.00901759	-5.43656	5.43188e-08	7.19995e-06	NA	NA
chr10:104021149-106313522	chr10	104433488	104474164	ENSG00000138175	ARL3	Brain_Cerebellum	0.118554	0.00677621	9.235e-18	FALSE	-0.0659619	0.00908115	-7.26361	3.76902e-13	1.09647e-10	NA	NA
chr10:104021149-106313522	chr10	104474295	104503249	ENSG00000156398	SFXN2	Cells_EBV-transformed_lymphocytes	0.258245	0.213429	9.235e-18	FALSE	0.0287004	0.00898631	3.19379	0.00140418	0.0339662	NA	NA
chr10:104021149-106313522	chr10	104503727	104576021	ENSG00000166272	WBP1L	DLPC_CMC	0.196117	0.152924	9.235e-18	FALSE	-0.0477521	0.00893186	-5.34626	8.97883e-08	1.5645e-05	-0.847435	0.396753
chr10:104021149-106313522	chr10	104592478	104594273	ENSG00000203886	CYP17A1-AS1	Brain_Hypothalamus	0.248353	0.0607651	9.235e-18	FALSE	-0.0612776	0.00897375	-6.82854	8.57826e-12	2.45338e-09	NA	NA
chr10:104021149-106313522	chr10	104592478	104594273	ENSG00000203886	CYP17A1-AS1	Brain_Nucleus_accumbens_basal_ganglia	0.223497	0.0690622	9.235e-18	FALSE	-0.0444378	0.00895316	-4.96337	6.92812e-07	9.40059e-05	NA	NA
chr10:104021149-106313522	chr10	104605352	104605707	ENSG00000236937	PTGES3P4	Brain_Caudate_basal_ganglia	0.0856504	0.0198692	9.235e-18	FALSE	-0.0314389	0.00892828	-3.52127	0.000429491	0.0194751	NA	NA
chr10:104021149-106313522	chr10	104613980	104624718	ENSG00000166275	C10orf32	DLPC_CMC	0.595305	0.552654	9.235e-18	FALSE	0.0409681	0.00897012	4.56717	4.94346e-06	0.000436582	0.738343	0.460306
chr10:104021149-106313522	chr10	104629273	104661656	ENSG00000214435	AS3MT	DLPC_CMC	0.402016	0.359389	9.235e-18	FALSE	0.0489854	0.00896499	5.46407	4.65328e-08	9.09082e-06	1.04324	0.296835
chr10:104021149-106313522	chr10	104647631	104647945	ENSG00000235266	RP11-753C18.8	Brain_Cerebellar_Hemisphere	0.413399	0.19135	9.235e-18	FALSE	0.0561977	0.00890435	6.31126	2.7677e-10	5.24084e-08	NA	NA
chr10:104021149-106313522	chr10	104647631	104647945	ENSG00000235266	RP11-753C18.8	Brain_Cerebellum	0.161252	0.0508786	9.235e-18	FALSE	0.0570248	0.0089591	6.36501	1.95272e-10	3.12127e-08	NA	NA
chr10:104021149-106313522	chr10	104674342	104675161	ENSG00000272912	RP11-724N1.1	Brain_Cerebellum	0.310907	0.214152	9.235e-18	FALSE	0.0656951	0.00897624	7.31878	2.50239e-13	8.73584e-11	NA	NA
chr10:104021149-106313522	chr10	104678050	104849978	ENSG00000148842	CNNM2	DLPC_CMC	0.0538542	0.0122514	9.235e-18	FALSE	-0.0651244	0.00905284	-7.19381	6.30069e-13	4.06206e-10	-0.0939211	0.925172
chr10:104021149-106313522	chr10	104845940	104953056	ENSG00000076685	NT5C2	DLPC_CMC	0.103939	0.0507499	9.235e-18	FALSE	-0.0411952	0.00894901	-4.60332	4.15807e-06	0.000386989	0.203576	0.838685
chr10:104021149-106313522	chr10	105995114	106027217	ENSG00000148834	GSTO1	Brain_Cerebellum	0.104981	0.00132411	9.235e-18	FALSE	-0.0343368	0.00894846	-3.83718	0.000124457	0.00511152	NA	NA
chr10:104021149-106313522	chr10	106028631	106064703	ENSG00000065621	GSTO2	DLPC_CMC	0.484178	0.393439	9.235e-18	FALSE	0.0348375	0.00894635	3.89405	9.85863e-05	0.00477884	-0.350467	0.725988
chr10:104021149-106313522	chr10	106028631	106064703	ENSG00000065621	GSTO2	Brain_Caudate_basal_ganglia	0.0491216	0.0192412	9.235e-18	FALSE	0.0355694	0.00890834	3.99282	6.52912e-05	0.0049254	NA	NA
chr10:104021149-106313522	chr10	106028631	106064703	ENSG00000065621	GSTO2	Brain_Cerebellar_Hemisphere	0.372619	0.264664	9.235e-18	FALSE	0.0331648	0.00892964	3.71402	0.000203996	0.00831992	NA	NA
chr10:104021149-106313522	chr10	106028631	106064703	ENSG00000065621	GSTO2	Brain_Cerebellum	0.577318	0.48214	9.235e-18	FALSE	0.0365631	0.00894436	4.08783	4.35421e-05	0.00233854	NA	NA
chr10:104021149-106313522	chr10	106028631	106064703	ENSG00000065621	GSTO2	Brain_Cortex	0.281365	0.168633	9.235e-18	FALSE	0.0379698	0.00894991	4.24248	2.21061e-05	0.00177007	NA	NA
chr10:104021149-106313522	chr10	106028631	106064703	ENSG00000065621	GSTO2	Brain_Frontal_Cortex_BA9	0.374832	0.0124809	9.235e-18	FALSE	0.0315148	0.00894379	3.52365	0.000425648	0.0154402	NA	NA
chr10:104021149-106313522	chr10	106028631	106064703	ENSG00000065621	GSTO2	Brain_Nucleus_accumbens_basal_ganglia	0.0466362	0.00243734	9.235e-18	FALSE	0.0326516	0.00896175	3.64343	0.000269024	0.0135826	NA	NA
chr10:104021149-106313522	chr10	106083127	106086762	ENSG00000228261	RP11-127L20.3	Brain_Caudate_basal_ganglia	0.316213	0.294235	9.235e-18	FALSE	0.0417823	0.00895539	4.66561	3.07709e-06	0.000390952	NA	NA
chr10:104021149-106313522	chr10	106083127	106086762	ENSG00000228261	RP11-127L20.3	Brain_Nucleus_accumbens_basal_ganglia	0.329417	0.379134	9.235e-18	FALSE	0.0403409	0.00894595	4.50941	6.50094e-06	0.000705677	NA	NA
chr10:104021149-106313522	chr10	106113522	106214848	ENSG00000120051	CCDC147	Brain_Hippocampus	0.0468968	0.00509468	9.235e-18	FALSE	-0.0327135	0.00892123	-3.66692	0.00024549	0.00985736	NA	NA
chr11:6477084-6877084	chr11	6642556	6677085	ENSG00000166341	DCHS1	DLPC_CMC	0.17578	0.080739	4.431e-05	FALSE	-0.0280581	0.00892877	-3.14244	0.00167546	0.0384401	-1.49481	0.134964
chr11:17029529-17429529	chr11	17099277	17229530	ENSG00000011405	PIK3C2A	Brain_Frontal_Cortex_BA9	0.0678017	0.0488262	8.009e-06	FALSE	-0.0326868	0.00895078	-3.65183	0.000260376	0.0104809	NA	NA
chr11:27543604-27943604	chr11	27676440	27743605	ENSG00000176697	BDNF	Brain_Nucleus_accumbens_basal_ganglia	0.0864909	0.0218806	2.739e-05	FALSE	0.0313374	0.00900865	3.47859	0.000504062	0.022333	NA	NA
chr11:29905889-30808418	chr11	30065605	30105890	ENSG00000254532	RP11-624D11.2	Brain_Caudate_basal_ganglia	0.290844	0.170133	2.509e-06	FALSE	0.0281659	0.008801	3.2003	0.00137283	0.0405177	NA	NA
chr11:29905889-30808418	chr11	30065605	30105890	ENSG00000254532	RP11-624D11.2	Brain_Hypothalamus	0.197747	0.130225	2.509e-06	FALSE	0.0344043	0.00888083	3.87399	0.000107067	0.00463958	NA	NA
chr11:29905889-30808418	chr11	30065605	30105890	ENSG00000254532	RP11-624D11.2	Brain_Nucleus_accumbens_basal_ganglia	0.335112	0.153994	2.509e-06	FALSE	0.0318305	0.00884371	3.59922	0.000319171	0.0153982	NA	NA
chr11:29905889-30808418	chr11	30406040	30608419	ENSG00000066382	MPPED2	Brain_Frontal_Cortex_BA9	0.0133554	0.00304029	2.509e-06	FALSE	0.0356135	0.00918269	3.87832	0.000105178	0.00512052	NA	NA
chr11:46438826-47600126	chr11	46638826	46696368	ENSG00000175224	ATG13	Brain_Cerebellum	0.0315226	0.00574644	1.257e-10	FALSE	-0.0297388	0.00893521	-3.32827	0.000873873	0.0229375	NA	NA
chr11:46438826-47600126	chr11	46722368	46727462	ENSG00000175213	ZNF408	Cells_EBV-transformed_lymphocytes	0.0266324	0.00167341	1.257e-10	FALSE	0.0458034	0.00886597	5.1662	2.38897e-07	3.63123e-05	NA	NA
chr11:46438826-47600126	chr11	47376411	47400127	ENSG00000066336	SPI1	Brain_Cerebellar_Hemisphere	0.180311	0.000444348	1.257e-10	FALSE	-0.0297612	0.00883022	-3.37038	0.00075064	0.0216299	NA	NA
chr11:57028022-57679692	chr11	57228022	57245007	ENSG00000186907	RTN4RL2	Brain_Cerebellar_Hemisphere	0.407089	0.546731	6.652e-08	FALSE	-0.0279431	0.00892663	-3.13031	0.00174621	0.0376358	NA	NA
chr11:57028022-57679692	chr11	57295936	57298276	ENSG00000134809	TIMM10	Cells_EBV-transformed_lymphocytes	0.297991	0.276447	6.652e-08	FALSE	-0.0288089	0.00890992	-3.23335	0.00122346	0.0303982	NA	NA
chr11:57028022-57679692	chr11	57405497	57420263	ENSG00000254602	AP000662.4	DLPC_CMC	0.0304263	0.000137292	6.652e-08	FALSE	-0.0351374	0.00891349	-3.94205	8.07877e-05	0.00403751	-0.746759	0.455209
chr11:57028022-57679692	chr11	57471186	57479693	ENSG00000156603	MED19	Brain_Cerebellum	0.194035	0.0808268	6.652e-08	FALSE	-0.0327808	0.00883028	-3.71231	0.000205374	0.00770924	NA	NA
chr11:63670660-66810306	chr11	63870660	63886645	ENSG00000126500	FLRT1	Cells_EBV-transformed_lymphocytes	0.0351376	0.00334894	1.277e-06	FALSE	0.0320386	0.00898852	3.56439	0.000364703	0.0129095	NA	NA
chr11:63670660-66810306	chr11	64067863	64072242	ENSG00000219435	TEX40	Brain_Cerebellum	0.231616	0.10815	1.277e-06	FALSE	-0.0262783	0.0088069	-2.98383	0.00284664	0.0494409	NA	NA
chr11:63670660-66810306	chr11	64883875	64885170	ENSG00000174276	ZNHIT2	Brain_Cerebellar_Hemisphere	0.0237116	0.00521603	1.277e-06	FALSE	-0.0388573	0.00905235	-4.29251	1.76665e-05	0.00107279	NA	NA
chr11:63670660-66810306	chr11	65482367	65488418	ENSG00000172922	RNASEH2C	DLPC_CMC	0.140323	0.0846044	1.277e-06	FALSE	-0.028608	0.00890689	-3.21189	0.00131864	0.0337353	-1.97837	0.047887
chr11:63670660-66810306	chr11	65482367	65488418	ENSG00000172922	RNASEH2C	Brain_Frontal_Cortex_BA9	0.119379	0.0335711	1.277e-06	FALSE	-0.0340972	0.00888342	-3.8383	0.000123889	0.00572985	NA	NA
chr11:63670660-66810306	chr11	65482367	65488418	ENSG00000172922	RNASEH2C	Brain_Hypothalamus	0.0817462	0.0359717	1.277e-06	FALSE	-0.0313635	0.0088945	-3.52617	0.000421617	0.0140212	NA	NA
chr11:63670660-66810306	chr11	65601112	65624367	ENSG00000172803	SNX32	Brain_Hippocampus	0.104127	0.0697175	1.277e-06	FALSE	0.0298457	0.00886302	3.36744	0.000758687	0.0219978	NA	NA
chr11:63670660-66810306	chr11	66326337	66327855	ENSG00000250105	CTD-3074O7.2	Brain_Cerebellar_Hemisphere	0.355318	0.246916	1.277e-06	FALSE	0.0279786	0.00888685	3.14832	0.00164213	0.0362773	NA	NA
chr11:63670660-66810306	chr11	66610306	66614017	ENSG00000173653	RCE1	Cells_EBV-transformed_lymphocytes	0.147728	0.00462283	1.277e-06	FALSE	0.0276074	0.00885996	3.11598	0.00183338	0.0415565	NA	NA
chr11:68471310-68871310	chr11	68671310	68708070	ENSG00000132740	IGHMBP2	Brain_Cerebellar_Hemisphere	0.312644	0.185077	0.0009169	TRUE	-0.0279254	0.00889327	-3.14006	0.00168912	0.0370072	NA	NA
chr11:73388032-74082254	chr11	73583712	73588033	ENSG00000181924	COA4	Brain_Frontal_Cortex_BA9	0.0809711	0.0177547	1.883e-05	FALSE	-0.0272953	0.00889605	-3.06824	0.00215322	0.0488115	NA	NA
chr11:73388032-74082254	chr11	73661364	73681411	ENSG00000187726	DNAJB13	Brain_Cortex	0.320633	0.124947	1.883e-05	FALSE	-0.0347207	0.00889486	-3.90346	9.48283e-05	0.00545141	NA	NA
chr11:73388032-74082254	chr11	73674702	73681332	ENSG00000255847	RP11-167N4.2	Brain_Cortex	0.348693	0.180966	1.883e-05	FALSE	-0.0309857	0.00888045	-3.48921	0.000484455	0.0175703	NA	NA
chr11:73388032-74082254	chr11	73723763	73882255	ENSG00000168014	C2CD3	Brain_Cerebellum	0.0570466	0.0131039	1.883e-05	FALSE	-0.034547	0.00901661	-3.83149	0.000127369	0.00517029	NA	NA
chr11:82968255-83368255	chr11	83167649	83168256	ENSG00000256466	AP003026.1	Brain_Cerebellum	0.162879	0.00394298	9.852e-08	FALSE	-0.0297102	0.00890516	-3.33628	0.000849063	0.0224551	NA	NA
chr11:109158149-109558149	chr11	109357694	109358150	ENSG00000254890	RP11-10A7.1	Brain_Cortex	0.146626	0.040101	1.723e-07	FALSE	-0.0294755	0.00894922	-3.29364	0.000988985	0.0297353	NA	NA
chr11:109158149-109558149	chr11	109357694	109358150	ENSG00000254890	RP11-10A7.1	Brain_Frontal_Cortex_BA9	0.356332	0.162085	1.723e-07	FALSE	-0.0334438	0.00897183	-3.72764	0.000193278	0.00831544	NA	NA
chr11:109158149-109558149	chr11	109357694	109358150	ENSG00000254890	RP11-10A7.1	Brain_Nucleus_accumbens_basal_ganglia	0.38474	0.202137	1.723e-07	FALSE	-0.0455633	0.0089707	-5.07912	3.79181e-07	5.88002e-05	NA	NA
chr11:118689142-119089142	chr11	118889142	118896164	ENSG00000196655	TRAPPC4	Brain_Hippocampus	0.0604415	0.0193465	1.459e-05	FALSE	0.0315568	0.00890081	3.54538	0.000392046	0.0136432	NA	NA
chr11:124365602-124765602	chr11	124503009	124565603	ENSG00000110013	SIAE	Brain_Hippocampus	0.041634	0.000634231	3.678e-12	FALSE	0.0293026	0.00889083	3.29582	0.000981349	0.0261263	NA	NA
chr11:130540141-131256917	chr11	130736149	130740142	ENSG00000255455	RP11-890B15.3	Brain_Cerebellar_Hemisphere	0.0751348	0.00907436	2.876e-12	FALSE	0.0427085	0.00881959	4.84246	1.28238e-06	0.000121414	NA	NA
chr11:130540141-131256917	chr11	130736149	130740142	ENSG00000255455	RP11-890B15.3	Brain_Cerebellum	0.285886	0.182992	2.876e-12	FALSE	0.0432046	0.00883736	4.88885	1.01426e-06	8.24741e-05	NA	NA
chr11:130540141-131256917	chr11	130736149	130740142	ENSG00000255455	RP11-890B15.3	Brain_Hippocampus	0.0836779	0.0428318	2.876e-12	FALSE	0.0293811	0.00891696	3.29497	0.000984325	0.0261263	NA	NA
chr11:130540141-131256917	chr11	130745331	130786404	ENSG00000120451	SNX19	DLPC_CMC	0.225553	0.197495	2.876e-12	FALSE	0.0395691	0.00897398	4.40931	1.03698e-05	0.000786521	1.43222	0.152082
chr11:130540141-131256917	chr11	130745331	130786404	ENSG00000120451	SNX19	Brain_Caudate_basal_ganglia	0.131535	0.100098	2.876e-12	FALSE	0.0607605	0.00895293	6.78667	1.14755e-11	4.28097e-09	NA	NA
chr11:130540141-131256917	chr11	130745331	130786404	ENSG00000120451	SNX19	Brain_Cerebellar_Hemisphere	0.156612	0.160819	2.876e-12	FALSE	0.0662211	0.0088427	7.48879	6.95131e-14	1.84279e-11	NA	NA
chr11:130540141-131256917	chr11	130745331	130786404	ENSG00000120451	SNX19	Brain_Cerebellum	0.354277	0.326232	2.876e-12	FALSE	0.0640828	0.00879816	7.28366	3.24888e-13	1.03108e-10	NA	NA
chr11:130540141-131256917	chr11	130745331	130786404	ENSG00000120451	SNX19	Brain_Cortex	0.170604	0.0507473	2.876e-12	FALSE	0.0634583	0.00893914	7.09893	1.25727e-12	5.63759e-10	NA	NA
chr11:130540141-131256917	chr11	130745331	130786404	ENSG00000120451	SNX19	Brain_Frontal_Cortex_BA9	0.168854	0.126467	2.876e-12	FALSE	0.046262	0.00892744	5.182	2.19521e-07	3.38428e-05	NA	NA
chr11:130540141-131256917	chr11	130745331	130786404	ENSG00000120451	SNX19	Brain_Hippocampus	0.0977474	0.0890189	2.876e-12	FALSE	0.0637119	0.00894721	7.12087	1.07245e-12	3.35893e-10	NA	NA
chr11:130540141-131256917	chr11	130745331	130786404	ENSG00000120451	SNX19	Brain_Hypothalamus	0.105659	0.0376451	2.876e-12	FALSE	0.0564984	0.00896438	6.30254	2.92801e-10	4.65228e-08	NA	NA
chr11:130540141-131256917	chr11	130745331	130786404	ENSG00000120451	SNX19	Brain_Nucleus_accumbens_basal_ganglia	0.0870214	0.0193956	2.876e-12	FALSE	0.0652659	0.00893482	7.30466	2.7797e-13	1.57672e-10	NA	NA
chr11:130540141-131256917	chr11	130745331	130786404	ENSG00000120451	SNX19	Cells_EBV-transformed_lymphocytes	0.115085	0.00982575	2.876e-12	FALSE	0.0522893	0.00891482	5.86544	4.47955e-09	1.05229e-06	NA	NA
chr11:130540141-131256917	chr11	131056917	131059648	ENSG00000236129	AP002856.4	Cells_EBV-transformed_lymphocytes	0.136913	0.000250998	2.876e-12	FALSE	-0.0313723	0.00890841	-3.52165	0.000428871	0.0142077	NA	NA
chr11:133702167-134107001	chr11	133902167	133916744	ENSG00000204241	RP11-713P17.3	Brain_Cerebellar_Hemisphere	0.125882	0.0518623	1.232e-11	FALSE	-0.032414	0.00902212	-3.59273	0.000327232	0.0112436	NA	NA
chr11:133702167-134107001	chr11	133905727	133907002	ENSG00000254648	RP11-713P17.4	Brain_Cerebellum	0.518597	0.0203349	1.232e-11	FALSE	-0.0428359	0.00894338	-4.78967	1.67053e-06	0.000132541	NA	NA
chr12:1439057-1839057	chr12	1639057	1756409	ENSG00000111186	WNT5B	Brain_Hippocampus	0.25088	0.0366883	0.00013	FALSE	-0.0274081	0.00891628	-3.07394	0.00211253	0.0465947	NA	NA
chr12:6676640-7076640	chr12	6857170	6876641	ENSG00000089693	MLF2	Brain_Cerebellum	0.0239423	0.00436358	0.0006872	TRUE	-0.027544	0.00896517	-3.07233	0.00212393	0.0411925	NA	NA
chr12:6676640-7076640	chr12	6857170	6876641	ENSG00000089693	MLF2	Cells_EBV-transformed_lymphocytes	0.153212	0.0365541	0.0006872	TRUE	-0.0349952	0.00890331	-3.93059	8.47389e-05	0.00405491	NA	NA
chr12:50361287-51098768	chr12	50523575	50561288	ENSG00000139624	CERS5	Brain_Nucleus_accumbens_basal_ganglia	0.0831714	0.00263859	4.238e-06	FALSE	0.0282285	0.00887182	3.18182	0.00146354	0.0467257	NA	NA
chr12:50361287-51098768	chr12	50569571	50677329	ENSG00000050405	LIMA1	Brain_Caudate_basal_ganglia	0.0276843	0.000979187	4.238e-06	FALSE	0.0288075	0.0089103	3.23306	0.00122474	0.0389015	NA	NA
chr12:50361287-51098768	chr12	50720013	50790405	ENSG00000185958	FAM186A	Brain_Cerebellum	0.187851	0.00972475	4.238e-06	FALSE	0.0340317	0.00893508	3.80877	0.00013966	0.00554038	NA	NA
chr12:50361287-51098768	chr12	50898768	51142450	ENSG00000066084	DIP2B	Brain_Nucleus_accumbens_basal_ganglia	0.0202741	0.00200116	4.238e-06	FALSE	0.028699	0.00892758	3.21464	0.00130609	0.0429624	NA	NA
chr12:57222666-58053918	chr12	57403784	57422667	ENSG00000166863	TAC3	Brain_Cerebellum	0.119499	0.0193266	5.297e-12	FALSE	-0.032241	0.00898204	-3.5895	0.000331319	0.0108097	NA	NA
chr12:57222666-58053918	chr12	57853918	57866045	ENSG00000111087	GLI1	Brain_Nucleus_accumbens_basal_ganglia	0.0102424	0.00128221	5.297e-12	FALSE	-0.0480996	0.00938978	-5.12255	3.01434e-07	5.03395e-05	NA	NA
chr12:65363351-65763351	chr12	65563351	65642107	ENSG00000174106	LEMD3	Brain_Cerebellar_Hemisphere	0.0233069	0.0190411	0.0007156	TRUE	0.0271909	0.00902069	3.01428	0.00257592	0.0477536	NA	NA
chr12:86068073-86468073	chr12	86268073	86276770	ENSG00000133636	NTS	Brain_Cortex	0.0712773	0.0175941	0.0001988	FALSE	0.0339904	0.00895902	3.79399	0.000148246	0.00738593	NA	NA
chr12:94844337-95244337	chr12	94960900	95044338	ENSG00000057704	TMCC3	Brain_Nucleus_accumbens_basal_ganglia	0.0840713	0.0137478	6.657e-06	FALSE	0.0291773	0.00890129	3.27787	0.00104593	0.0366245	NA	NA
chr12:109811678-110636991	chr12	109991542	110011679	ENSG00000139428	MMAB	DLPC_CMC	0.128699	0.0678968	6.968e-07	FALSE	0.0279475	0.00890441	3.13861	0.00169749	0.0388075	0.943797	0.345273
chr12:109811678-110636991	chr12	110436991	110477568	ENSG00000076513	ANKRD13A	Cells_EBV-transformed_lymphocytes	0.0622184	0.0521673	6.968e-07	FALSE	0.0274329	0.00895123	3.06471	0.00217883	0.0454255	NA	NA
chr12:121142173-121542173	chr12	121200313	121342174	ENSG00000157837	SPPL3	Brain_Hippocampus	0.0464933	0.022268	0.0001308	FALSE	-0.0297484	0.00893776	-3.3284	0.000873467	0.0244259	NA	NA
chr12:123180990-124890774	chr12	123349882	123380991	ENSG00000139722	VPS37B	Brain_Caudate_basal_ganglia	0.0480392	0.0103277	2.189e-14	FALSE	0.0306244	0.00885346	3.45903	0.000542125	0.0229595	NA	NA
chr12:123180990-124890774	chr12	123459127	123464590	ENSG00000111325	OGFOD2	DLPC_CMC	0.0849206	0.0445296	2.189e-14	FALSE	-0.0467406	0.0088226	-5.29783	1.17185e-07	1.9158e-05	-0.47772	0.63285
chr12:123180990-124890774	chr12	123459127	123464590	ENSG00000111325	OGFOD2	Brain_Cerebellar_Hemisphere	0.0333595	0.0037241	2.189e-14	FALSE	0.044804	0.00885493	5.05979	4.19726e-07	4.45077e-05	NA	NA
chr12:123180990-124890774	chr12	123459127	123464590	ENSG00000111325	OGFOD2	Brain_Cerebellum	0.0211516	0.0051659	2.189e-14	FALSE	0.0362108	0.00895702	4.04273	5.28332e-05	0.00271236	NA	NA
chr12:123180990-124890774	chr12	123459127	123464590	ENSG00000111325	OGFOD2	Brain_Hypothalamus	0.0595607	0.0105653	2.189e-14	FALSE	0.042711	0.00882504	4.83975	1.30006e-06	0.000103282	NA	NA
chr12:123180990-124890774	chr12	123459127	123464590	ENSG00000111325	OGFOD2	Cells_EBV-transformed_lymphocytes	0.106648	0.0379842	2.189e-14	FALSE	0.0428546	0.00885716	4.83842	1.30877e-06	0.000147038	NA	NA
chr12:123180990-124890774	chr12	123464607	123467456	ENSG00000182196	ARL6IP4	Cells_EBV-transformed_lymphocytes	0.0251498	0.00346535	2.189e-14	FALSE	-0.0427944	0.00890266	-4.80693	1.53269e-06	0.000158418	NA	NA
chr12:123180990-124890774	chr12	123636867	123728561	ENSG00000051825	MPHOSPH9	DLPC_CMC	0.059114	0.0319682	2.189e-14	FALSE	-0.0448463	0.00886253	-5.06021	4.1879e-07	5.294e-05	-0.656946	0.511216
chr12:123180990-124890774	chr12	123736577	123746030	ENSG00000235423	RP11-282O18.3	Cells_EBV-transformed_lymphocytes	0.0178577	0.043899	2.189e-14	FALSE	-0.0343102	0.00927308	-3.69998	0.000215617	0.00831572	NA	NA
chr12:123180990-124890774	chr12	123745528	123756881	ENSG00000111328	CDK2AP1	DLPC_CMC	0.0549984	0.00163537	2.189e-14	FALSE	-0.037148	0.00883757	-4.20341	2.62918e-05	0.00178425	-1.1149	0.264893
chr12:123180990-124890774	chr12	123868320	123893905	ENSG00000183955	SETD8	Brain_Cerebellum	0.119012	0.0913056	2.189e-14	FALSE	-0.0306786	0.00887341	-3.45737	0.000545482	0.0153571	NA	NA
chr12:123180990-124890774	chr12	124247042	124420753	ENSG00000197653	DNAH10	DLPC_CMC	0.138571	0.0338246	2.189e-14	FALSE	0.0309294	0.0089068	3.47256	0.000515517	0.0168707	-0.737898	0.460577
chr12:123180990-124890774	chr12	124410971	124419531	ENSG00000250091	DNAH10OS	DLPC_CMC	0.231659	0.142492	2.189e-14	FALSE	0.0338487	0.00887916	3.81215	0.000137765	0.00616783	-0.544546	0.586066
chr12:123180990-124890774	chr12	124690774	124693564	ENSG00000256596	RP11-522N14.2	Brain_Frontal_Cortex_BA9	0.104246	0.0556814	2.189e-14	FALSE	0.036042	0.0089364	4.03317	5.50296e-05	0.00351051	NA	NA
chr13:21833508-22233508	chr13	21950263	22033509	ENSG00000180776	ZDHHC20	DLPC_CMC	0.102206	0.0199667	1.713e-06	FALSE	-0.0344987	0.00894257	-3.85781	0.000114408	0.00534485	0.0125979	0.989949
chr13:27824738-28394903	chr13	28009776	28024739	ENSG00000122033	MTIF3	Brain_Cortex	0.088596	0.00489333	1.569e-05	FALSE	0.0288741	0.00890442	3.24267	0.00118415	0.0327908	NA	NA
chr13:27824738-28394903	chr13	28120050	28194541	ENSG00000139517	LNX2	Brain_Cerebellum	0.188118	0.0696462	1.569e-05	FALSE	-0.0319153	0.00903664	-3.53177	0.000412791	0.0124119	NA	NA
chr13:27824738-28394903	chr13	28194903	28241548	ENSG00000186184	POLR1D	DLPC_CMC	0.126648	0.0549189	1.569e-05	FALSE	-0.0347913	0.00897373	-3.87701	0.000105747	0.00501286	0.752014	0.452043
chr13:27824738-28394903	chr13	28194903	28241548	ENSG00000186184	POLR1D	Cells_EBV-transformed_lymphocytes	0.192958	0.046329	1.569e-05	FALSE	-0.0279296	0.00900524	-3.10148	0.00192557	0.0427393	NA	NA
chr13:31306840-31706840	chr13	31506840	31549639	ENSG00000175664	TEX26	Brain_Nucleus_accumbens_basal_ganglia	0.144489	0.0173176	0.0006331	FALSE	0.0297553	0.00889021	3.34697	0.000816995	0.0309183	NA	NA
chr13:49959718-50770024	chr13	50106082	50159719	ENSG00000136144	RCBTB1	DLPC_CMC	0.223886	0.134831	3.597e-05	FALSE	-0.0310555	0.00890579	-3.48711	0.000488268	0.0163102	0.892469	0.372142
chr13:49959718-50770024	chr13	50570024	50594617	ENSG00000204977	TRIM13	DLPC_CMC	0.208939	0.142938	3.597e-05	FALSE	-0.0283677	0.00891367	-3.1825	0.00146011	0.0359287	-0.557407	0.577249
chr13:79855287-80340881	chr13	80055287	80130210	ENSG00000102471	NDFIP2	DLPC_CMC	0.0460699	0.0229545	3.769e-06	FALSE	-0.0388743	0.00898011	-4.32893	1.49834e-05	0.00107331	-0.581791	0.560707
chr13:79855287-80340881	chr13	80140881	80144983	ENSG00000227676	LINC01068	Brain_Cerebellar_Hemisphere	0.372606	0.338071	3.769e-06	FALSE	-0.0363283	0.0089375	-4.06471	4.80923e-05	0.00255861	NA	NA
chr13:96096956-96496956	chr13	96230457	96296957	ENSG00000134874	DZIP1	DLPC_CMC	0.0926621	0.0466301	4.534e-06	FALSE	-0.0274554	0.00898727	-3.05492	0.00225121	0.047742	1.28646	0.198281
chr13:111322161-111722161	chr13	111521578	111522162	ENSG00000255874	LINC00346	Brain_Frontal_Cortex_BA9	0.191143	0.00081714	9.735e-05	FALSE	-0.0321369	0.00890123	-3.61039	0.00030574	0.011798	NA	NA
chr13:114698085-115098085	chr13	114747194	114898086	ENSG00000185989	RASA3	DLPC_CMC	0.0651443	0.0326873	1.931e-06	FALSE	0.0289211	0.00888445	3.25526	0.0011329	0.0303064	-0.320761	0.748392
chr14:39536264-39936264	chr14	39734907	39736265	ENSG00000258940	RP11-407N17.5	Brain_Frontal_Cortex_BA9	0.206401	0.0564968	0.002442	TRUE	0.0272387	0.00888766	3.06478	0.00217831	0.0488115	NA	NA
chr14:49844511-51611453	chr14	50044110	50044512	ENSG00000244270	RPL32P29	Brain_Cerebellum	0.153275	0.0333436	1.243e-05	FALSE	0.0275607	0.00890557	3.09477	0.00196968	0.0395182	NA	NA
chr14:49844511-51611453	chr14	51324609	51411454	ENSG00000100504	PYGL	Brain_Frontal_Cortex_BA9	0.0829388	0.0106818	1.243e-05	FALSE	-0.0336712	0.00890491	-3.7812	0.000156077	0.00704248	NA	NA
chr14:52819866-53219866	chr14	53019866	53104431	ENSG00000180998	GPR137C	Brain_Cerebellar_Hemisphere	0.0497008	0.0237824	0.0001445	FALSE	0.0271055	0.00894355	3.03073	0.00243962	0.0468655	NA	NA
chr14:59732059-60243548	chr14	59895740	59932060	ENSG00000181619	GPR135	Cells_EBV-transformed_lymphocytes	0.439459	0.128504	4.217e-07	FALSE	-0.0313276	0.00895432	-3.4986	0.000467711	0.0151071	NA	NA
chr14:59732059-60243548	chr14	59971257	60043549	ENSG00000151838	CCDC175	Brain_Cerebellum	0.0435698	0.0156794	4.217e-07	FALSE	-0.0310716	0.00901163	-3.44795	0.000564862	0.0157755	NA	NA
chr14:71174122-72658325	chr14	71374122	71582099	ENSG00000100731	PCNX	DLPC_CMC	0.150197	0.0982943	1.686e-09	FALSE	-0.0366776	0.00893564	-4.10464	4.04945e-05	0.00258483	-0.24064	0.809834
chr14:71174122-72658325	chr14	71374122	71582099	ENSG00000100731	PCNX	Brain_Cerebellar_Hemisphere	0.0260318	0.00515934	1.686e-09	FALSE	-0.0311606	0.00891339	-3.49593	0.000472412	0.0145624	NA	NA
chr14:71174122-72658325	chr14	71374122	71582099	ENSG00000100731	PCNX	Brain_Cerebellum	0.100435	0.0727443	1.686e-09	FALSE	-0.0371852	0.00890458	-4.17596	2.96731e-05	0.00172648	NA	NA
chr14:71174122-72658325	chr14	71374122	71582099	ENSG00000100731	PCNX	Brain_Cortex	0.0542458	0.0185427	1.686e-09	FALSE	-0.0408014	0.00892985	-4.5691	4.89816e-06	0.000577983	NA	NA
chr14:71174122-72658325	chr14	71374122	71582099	ENSG00000100731	PCNX	Brain_Hippocampus	0.0442059	0.0235684	1.686e-09	FALSE	-0.0416996	0.00893638	-4.66628	3.06703e-06	0.000300185	NA	NA
chr14:71174122-72658325	chr14	71374122	71582099	ENSG00000100731	PCNX	Brain_Hypothalamus	0.014938	0.00226285	1.686e-09	FALSE	-0.0367001	0.00896921	-4.09178	4.28071e-05	0.00226719	NA	NA
chr14:71174122-72658325	chr14	72399156	73030654	ENSG00000182732	RGS6	DLPC_CMC	0.0494561	0.0093055	1.686e-09	FALSE	-0.0409263	0.00889483	-4.60114	4.20184e-06	0.000386989	-0.133481	0.893813
chr14:71174122-72658325	chr14	72456191	72458326	ENSG00000257040	AC005477.1	DLPC_CMC	0.0987721	0.0140136	1.686e-09	FALSE	-0.0281302	0.00885147	-3.17802	0.00148284	0.0361086	0.386937	0.698803
chr14:73803818-75590098	chr14	74003818	74010498	ENSG00000184227	ACOT1	Brain_Cortex	0.553376	0.0309495	4.198e-05	FALSE	0.0272841	0.00889494	3.06737	0.0021595	0.0470059	NA	NA
chr14:73803818-75590098	chr14	74005925	74006485	ENSG00000258408	NT5CP2	Brain_Caudate_basal_ganglia	0.648175	0.291857	4.198e-05	FALSE	0.0282574	0.00891301	3.17036	0.00152251	0.0442813	NA	NA
chr14:73803818-75590098	chr14	74005925	74006485	ENSG00000258408	NT5CP2	Brain_Cerebellum	0.809192	0.419085	4.198e-05	FALSE	0.0267439	0.00892301	2.99719	0.00272484	0.048055	NA	NA
chr14:73803818-75590098	chr14	75348594	75370448	ENSG00000119689	DLST	DLPC_CMC	0.100658	0.0667408	4.198e-05	FALSE	0.0279974	0.00892986	3.13526	0.00171703	0.0391155	-1.72384	0.0847364
chr14:73803818-75590098	chr14	75370657	75390099	ENSG00000198208	RPS6KL1	DLPC_CMC	0.0275912	0.0124284	4.198e-05	FALSE	-0.0277851	0.00901313	-3.08273	0.00205109	0.0447695	0.838492	0.401754
chr14:90833839-91233839	chr14	91033839	91036320	ENSG00000258935	RP11-1078H9.2	Brain_Cerebellum	0.264992	0.0076361	1.793e-05	FALSE	-0.0274322	0.00894601	-3.06642	0.00216639	0.0415542	NA	NA
chr14:94243136-94643136	chr14	94400499	94443137	ENSG00000100628	ASB2	Brain_Frontal_Cortex_BA9	0.109354	0.00836957	2.199e-05	FALSE	-0.0276151	0.00885974	-3.11692	0.0018275	0.0444852	NA	NA
chr14:101233989-105847659	chr14	101433989	101452987	ENSG00000271417	RP11-909M7.3	Brain_Cortex	0.188391	0.134708	1.172e-13	FALSE	0.031608	0.00889542	3.55329	0.000380445	0.0147062	NA	NA
chr14:101233989-105847659	chr14	101433989	101452987	ENSG00000271417	RP11-909M7.3	Brain_Nucleus_accumbens_basal_ganglia	0.134243	0.0601627	1.172e-13	FALSE	0.0308071	0.00888696	3.46655	0.000527176	0.02289	NA	NA
chr14:101233989-105847659	chr14	102808956	102829253	ENSG00000100865	CINP	Cells_EBV-transformed_lymphocytes	0.198144	0.0292431	1.172e-13	FALSE	-0.0328298	0.00894353	-3.67079	0.000241803	0.00918851	NA	NA
chr14:101233989-105847659	chr14	102829300	102968818	ENSG00000196663	TECPR2	Brain_Cerebellar_Hemisphere	0.0978313	0.044293	1.172e-13	FALSE	0.0278125	0.00888459	3.13042	0.00174558	0.0376358	NA	NA
chr14:101233989-105847659	chr14	102973179	102976136	ENSG00000156381	ANKRD9	DLPC_CMC	0.0510158	0.00834198	1.172e-13	FALSE	-0.0327857	0.00888144	-3.69148	0.000222954	0.00892784	-0.416296	0.677193
chr14:101233989-105847659	chr14	103798011	103798704	ENSG00000259775	RP11-45P15.4	DLPC_CMC	0.23707	0.179164	1.172e-13	FALSE	-0.0327398	0.00895459	-3.65621	0.000255973	0.0101243	-0.320756	0.748395
chr14:101233989-105847659	chr14	103798011	103798704	ENSG00000259775	RP11-45P15.4	Cells_EBV-transformed_lymphocytes	0.387721	0.00792647	1.172e-13	FALSE	-0.0290001	0.00890464	-3.25675	0.00112698	0.0288327	NA	NA
chr14:101233989-105847659	chr14	103799881	103811362	ENSG00000100664	EIF5	DLPC_CMC	0.0374625	0.00217217	1.172e-13	FALSE	0.029775	0.00898649	3.3133	0.000922016	0.0263019	1.01086	0.312083
chr14:101233989-105847659	chr14	104028233	104167888	ENSG00000126214	KLC1	DLPC_CMC	0.123193	0.0437132	1.172e-13	FALSE	-0.0382789	0.0089098	-4.29627	1.73695e-05	0.00123056	-0.780642	0.435013
chr14:101233989-105847659	chr14	104162690	104163500	ENSG00000269958	RP11-73M18.8	Brain_Cerebellum	0.089035	0.0284775	1.172e-13	FALSE	0.0493939	0.00886453	5.57208	2.51716e-08	2.92913e-06	NA	NA
chr14:101233989-105847659	chr14	104163946	104181841	ENSG00000126215	XRCC3	Brain_Cerebellum	0.233885	0.0916554	1.172e-13	FALSE	0.0304125	0.00888633	3.42239	0.00062073	0.0170627	NA	NA
chr14:101233989-105847659	chr14	104163946	104181841	ENSG00000126215	XRCC3	Cells_EBV-transformed_lymphocytes	0.0623019	0.00990559	1.172e-13	FALSE	0.0358973	0.00884633	4.05788	4.95206e-05	0.00255922	NA	NA
chr14:101233989-105847659	chr14	104182067	104200005	ENSG00000100711	ZFYVE21	Brain_Hippocampus	0.0471617	0.0189028	1.172e-13	FALSE	-0.037932	0.00891222	-4.25617	2.07954e-05	0.00155075	NA	NA
chr14:101233989-105847659	chr14	104200089	104313927	ENSG00000088808	PPP1R13B	DLPC_CMC	0.0779617	0.0420308	1.172e-13	FALSE	-0.0360986	0.00889129	-4.05999	4.90744e-05	0.0028503	-0.94223	0.346075
chr14:101233989-105847659	chr14	104200089	104313927	ENSG00000088808	PPP1R13B	Cells_EBV-transformed_lymphocytes	0.0967329	0.0530912	1.172e-13	FALSE	-0.0422404	0.00886319	-4.76582	1.88088e-06	0.000186931	NA	NA
chr14:101233989-105847659	chr14	104229140	104229614	ENSG00000270591	RP11-73M18.11	Brain_Cerebellar_Hemisphere	0.151849	0.0390544	1.172e-13	FALSE	-0.0292677	0.00891749	-3.28205	0.00103055	0.0273199	NA	NA
chr14:101233989-105847659	chr14	105639275	105647660	ENSG00000183828	NUDT14	Brain_Caudate_basal_ganglia	0.211706	0.0294067	1.172e-13	FALSE	0.0280418	0.00887363	3.16012	0.00157701	0.0453204	NA	NA
chr15:43463222-44238590	chr15	43650370	43663223	ENSG00000140265	ZSCAN29	DLPC_CMC	0.291615	0.26071	2.953e-05	FALSE	-0.0292097	0.00896903	-3.25673	0.00112702	0.0302746	-0.657142	0.51109
chr15:43463222-44238590	chr15	43891596	44010458	ENSG00000242866	STRC	Brain_Hypothalamus	0.140628	0.0169296	2.953e-05	FALSE	-0.0282631	0.00896996	-3.15087	0.00162786	0.0401353	NA	NA
chr15:43463222-44238590	chr15	43955852	43976537	ENSG00000249839	AC011330.5	Brain_Cerebellar_Hemisphere	0.254272	0.219799	2.953e-05	FALSE	0.0289364	0.0089572	3.23052	0.00123564	0.0306138	NA	NA
chr15:43463222-44238590	chr15	43955852	43976537	ENSG00000249839	AC011330.5	Brain_Cerebellum	0.250397	0.145034	2.953e-05	FALSE	0.029919	0.00895569	3.34078	0.000835427	0.0222632	NA	NA
chr15:43463222-44238590	chr15	43955852	43976537	ENSG00000249839	AC011330.5	Brain_Cortex	0.13927	0.0338445	2.953e-05	FALSE	0.0305727	0.00897049	3.40814	0.000654074	0.0225605	NA	NA
chr15:43463222-44238590	chr15	43955852	43976537	ENSG00000249839	AC011330.5	Cells_EBV-transformed_lymphocytes	0.0847332	0.0406809	2.953e-05	FALSE	0.0296128	0.00898598	3.29545	0.000982655	0.0256483	NA	NA
chr15:43463222-44238590	chr15	43991686	44010382	ENSG00000166763	STRCP1	Cells_EBV-transformed_lymphocytes	0.140805	0.0814818	2.953e-05	FALSE	-0.0304821	0.00895843	-3.40261	0.000667443	0.0193783	NA	NA
chr15:43463222-44238590	chr15	44038590	44065477	ENSG00000167004	PDIA3	DLPC_CMC	0.0315027	0.0162891	2.953e-05	FALSE	0.0284838	0.00899751	3.16575	0.00154686	0.0369356	0.975948	0.32909
chr15:51000869-51400869	chr15	51200869	51298097	ENSG00000081014	AP4E1	DLPC_CMC	0.183773	0.146957	0.0007054	TRUE	0.0282592	0.00884587	3.19462	0.00140015	0.0351236	0.756685	0.449239
chr15:52621246-53062079	chr15	52599480	52821247	ENSG00000197535	MYO5A	Brain_Caudate_basal_ganglia	0.0152084	0.00544879	1.06e-05	FALSE	0.0402189	0.00897126	4.48308	7.35732e-06	0.000845742	NA	NA
chr15:52621246-53062079	chr15	52599480	52821247	ENSG00000197535	MYO5A	Brain_Cerebellar_Hemisphere	0.124828	0.0997921	1.06e-05	FALSE	0.0342086	0.00893168	3.83002	0.00012813	0.00556842	NA	NA
chr15:52621246-53062079	chr15	52599480	52821247	ENSG00000197535	MYO5A	Brain_Cerebellum	0.175952	0.171228	1.06e-05	FALSE	0.0315572	0.00890308	3.54453	0.000393313	0.0121105	NA	NA
chr15:52621246-53062079	chr15	52599480	52821247	ENSG00000197535	MYO5A	Cells_EBV-transformed_lymphocytes	0.311842	0.0478519	1.06e-05	FALSE	0.0318006	0.0089318	3.56038	0.000370321	0.0129312	NA	NA
chr15:52621246-53062079	chr15	52839242	52862080	ENSG00000128989	ARPP19	Cells_EBV-transformed_lymphocytes	0.246947	0.0864443	1.06e-05	FALSE	0.0340737	0.0089863	3.79173	0.000149599	0.00644271	NA	NA
chr15:55411358-55900707	chr15	55609382	55611359	ENSG00000225973	RP11-139H15.1	DLPC_CMC	0.0490683	0.00244596	2.01e-05	FALSE	0.0285557	0.00887112	3.21895	0.00128659	0.0332614	0.833382	0.40463
chr15:55411358-55900707	chr15	55632230	55700708	ENSG00000260916	CCPG1	DLPC_CMC	0.0363125	0.00349824	2.01e-05	FALSE	-0.0289735	0.00894063	-3.24065	0.00119256	0.0317704	-1.71397	0.0865339
chr15:58863391-59357374	chr15	59063391	59154099	ENSG00000128923	FAM63B	Cells_EBV-transformed_lymphocytes	0.0545912	0.00379603	4.538e-06	FALSE	-0.0301277	0.00896091	-3.36212	0.000773462	0.0221989	NA	NA
chr15:58863391-59357374	chr15	59149030	59157262	ENSG00000259353	RP11-30K9.5	Brain_Cortex	0.263597	0.0400666	4.538e-06	FALSE	-0.03125	0.00893179	-3.49874	0.000467463	0.0174675	NA	NA
chr15:58863391-59357374	chr15	59157374	59389618	ENSG00000157450	RNF111	DLPC_CMC	0.0335896	0.00876005	4.538e-06	FALSE	-0.033723	0.00902264	-3.7376	0.000185786	0.00772751	-0.8108	0.417481
chr15:63474359-63996793	chr15	63613577	63674360	ENSG00000074410	CA12	Brain_Caudate_basal_ganglia	0.0383509	0.00402039	4.087e-06	FALSE	0.0388071	0.00890986	4.35553	1.32748e-05	0.00142129	NA	NA
chr15:63474359-63996793	chr15	63796793	63886839	ENSG00000140455	USP3	DLPC_CMC	0.0585174	0.00690171	4.087e-06	FALSE	0.0270602	0.00891831	3.03423	0.0024115	0.0499233	0.29016	0.771694
chr15:78630023-79303772	chr15	78830023	78831288	ENSG00000268838	AC027228.1	Cells_EBV-transformed_lymphocytes	0.384349	0.0269185	1.865e-12	FALSE	0.033473	0.00892933	3.74865	0.000177787	0.00753117	NA	NA
chr15:78630023-79303772	chr15	79051545	79103773	ENSG00000136378	ADAMTS7	Brain_Hypothalamus	0.366871	0.118053	1.865e-12	FALSE	0.0317395	0.00887227	3.57739	0.000347049	0.0122146	NA	NA
chr15:78630023-79303772	chr15	79102829	79190475	ENSG00000185787	MORF4L1	Brain_Hippocampus	0.0111157	0.00396741	1.865e-12	FALSE	-0.0343248	0.0090399	-3.79703	0.000146439	0.0067448	NA	NA
chr15:82355103-85401793	chr15	82422571	82555104	ENSG00000140598	EFTUD1	DLPC_CMC	0.137189	0.0486054	7.62e-11	FALSE	-0.0290072	0.00899362	-3.22531	0.00125835	0.0327121	-0.542874	0.587216
chr15:82355103-85401793	chr15	82555151	82577271	ENSG00000188659	FAM154B	Brain_Cerebellar_Hemisphere	0.156625	0.020587	7.62e-11	FALSE	-0.0323236	0.00884748	-3.65343	0.000258764	0.00927004	NA	NA
chr15:82355103-85401793	chr15	82647360	82712277	ENSG00000225273	UBE2Q2P2	Cells_EBV-transformed_lymphocytes	0.173701	0.0555482	7.62e-11	FALSE	0.0332238	0.00892742	3.72154	0.000198012	0.00799472	NA	NA
chr15:82355103-85401793	chr15	82821158	82824972	ENSG00000184779	RPS17	Brain_Caudate_basal_ganglia	0.194994	0.120091	7.62e-11	FALSE	0.0279741	0.00887641	3.15151	0.00162429	0.0460146	NA	NA
chr15:82355103-85401793	chr15	82930438	82939159	ENSG00000215749	GOLGA6L18	Cells_EBV-transformed_lymphocytes	0.29427	0.215382	7.62e-11	FALSE	0.0364976	0.00886032	4.11922	3.80163e-05	0.00218298	NA	NA
chr15:82355103-85401793	chr15	83098710	83108085	ENSG00000196648	GOLGA6L20	Brain_Frontal_Cortex_BA9	0.112378	0.0222783	7.62e-11	FALSE	-0.0349759	0.00890034	-3.92972	8.50431e-05	0.00472112	NA	NA
chr15:82355103-85401793	chr15	83211951	83317612	ENSG00000214575	CPEB1	Brain_Cerebellum	0.0584147	0.0237523	7.62e-11	FALSE	-0.0267534	0.00893809	-2.99319	0.00276079	0.0481897	NA	NA
chr15:82355103-85401793	chr15	83328033	83378666	ENSG00000103723	AP3B2	Brain_Cerebellum	0.100962	0.00086879	7.62e-11	FALSE	-0.0280189	0.00894755	-3.13146	0.00173941	0.0357193	NA	NA
chr15:82355103-85401793	chr15	84748920	84795356	ENSG00000259404	EFTUD1P1	DLPC_CMC	0.126853	0.100141	7.62e-11	FALSE	-0.0515659	0.0090178	-5.71824	1.07636e-08	2.30803e-06	0.249927	0.802643
chr15:82355103-85401793	chr15	84748920	84795356	ENSG00000259404	EFTUD1P1	Brain_Hypothalamus	0.17973	0.0865057	7.62e-11	FALSE	-0.0510042	0.00897331	-5.68398	1.31593e-08	1.71071e-06	NA	NA
chr15:82355103-85401793	chr15	84855504	84866136	ENSG00000259726	CSPG4P11	DLPC_CMC	0.36755	0.308482	7.62e-11	FALSE	0.0490679	0.00900843	5.44689	5.12592e-08	9.71964e-06	-0.154195	0.877456
chr15:82355103-85401793	chr15	84855504	84866136	ENSG00000259726	CSPG4P11	Brain_Cerebellar_Hemisphere	0.262163	0.139065	7.62e-11	FALSE	-0.0569137	0.00900081	-6.32318	2.56243e-10	5.22538e-08	NA	NA
chr15:82355103-85401793	chr15	84855504	84866136	ENSG00000259726	CSPG4P11	Brain_Cerebellum	0.318249	0.219635	7.62e-11	FALSE	-0.0582955	0.009009	-6.4708	9.74855e-11	1.89068e-08	NA	NA
chr15:82355103-85401793	chr15	84867600	84898888	ENSG00000225151	GOLGA2P7	DLPC_CMC	0.32251	0.240612	7.62e-11	FALSE	0.0367907	0.00897013	4.10146	4.10544e-05	0.00259488	1.14632	0.251662
chr15:82355103-85401793	chr15	84867600	84898888	ENSG00000225151	GOLGA2P7	Brain_Caudate_basal_ganglia	0.414968	0.140351	7.62e-11	FALSE	0.0441178	0.00899762	4.90328	9.42513e-07	0.000126401	NA	NA
chr15:82355103-85401793	chr15	84867600	84898888	ENSG00000225151	GOLGA2P7	Brain_Cortex	0.321521	0.0783177	7.62e-11	FALSE	0.0478813	0.00899156	5.32514	1.00876e-07	1.50776e-05	NA	NA
chr15:82355103-85401793	chr15	84867600	84898888	ENSG00000225151	GOLGA2P7	Brain_Frontal_Cortex_BA9	0.565011	0.309933	7.62e-11	FALSE	0.0339002	0.00898065	3.77481	0.00016013	0.00705335	NA	NA
chr15:82355103-85401793	chr15	84867600	84898888	ENSG00000225151	GOLGA2P7	Brain_Hippocampus	0.255338	0.0347012	7.62e-11	FALSE	0.0336735	0.00897358	3.75251	0.00017507	0.00761555	NA	NA
chr15:82355103-85401793	chr15	84867600	84898888	ENSG00000225151	GOLGA2P7	Brain_Hypothalamus	0.272966	0.194238	7.62e-11	FALSE	0.0463577	0.00898999	5.15658	2.51495e-07	2.56884e-05	NA	NA
chr15:82355103-85401793	chr15	84867600	84898888	ENSG00000225151	GOLGA2P7	Brain_Nucleus_accumbens_basal_ganglia	0.398897	0.26313	7.62e-11	FALSE	0.0470698	0.00900016	5.22989	1.69614e-07	3.34756e-05	NA	NA
chr15:82355103-85401793	chr15	84904525	84914120	ENSG00000184206	GOLGA6L4	DLPC_CMC	0.097646	0.0451013	7.62e-11	FALSE	0.0322321	0.00893438	3.60765	0.000308985	0.0112544	1.38621	0.165684
chr15:82355103-85401793	chr15	84944427	84950601	ENSG00000259683	RP11-182J1.14	Brain_Cerebellum	0.27552	0.224709	7.62e-11	FALSE	-0.0274	0.00888829	-3.08271	0.00205125	0.0402299	NA	NA
chr15:82355103-85401793	chr15	84944427	84950601	ENSG00000259683	RP11-182J1.14	Brain_Cortex	0.174022	0.0702751	7.62e-11	FALSE	-0.0561894	0.00891404	-6.30346	2.91064e-10	7.25074e-08	NA	NA
chr15:82355103-85401793	chr15	84953014	84966399	ENSG00000235370	DNM1P51	DLPC_CMC	0.266011	0.180295	7.62e-11	FALSE	0.0340208	0.00883644	3.85006	0.000118089	0.00547711	-0.537086	0.591208
chr15:82355103-85401793	chr15	84953014	84966399	ENSG00000235370	DNM1P51	Brain_Nucleus_accumbens_basal_ganglia	0.297319	0.159244	7.62e-11	FALSE	0.0321108	0.0088654	3.62204	0.000292289	0.0144218	NA	NA
chr15:82355103-85401793	chr15	85051116	85060045	ENSG00000230373	GOLGA6L5P	Brain_Caudate_basal_ganglia	0.188298	0.143471	7.62e-11	FALSE	0.0338817	0.0088543	3.82658	0.000129936	0.00804271	NA	NA
chr15:82355103-85401793	chr15	85051116	85060045	ENSG00000230373	GOLGA6L5P	Brain_Cortex	0.207873	0.200207	7.62e-11	FALSE	0.0365662	0.00885204	4.13082	3.61472e-05	0.00253256	NA	NA
chr15:82355103-85401793	chr15	85051116	85060045	ENSG00000230373	GOLGA6L5P	Brain_Frontal_Cortex_BA9	0.141976	0.0935704	7.62e-11	FALSE	0.0348439	0.00886072	3.9324	8.41027e-05	0.00472112	NA	NA
chr15:82355103-85401793	chr15	85051116	85060045	ENSG00000230373	GOLGA6L5P	Brain_Hypothalamus	0.163987	0.00337957	7.62e-11	FALSE	0.0320826	0.00885717	3.62221	0.000292094	0.0107101	NA	NA
chr15:82355103-85401793	chr15	85051116	85060045	ENSG00000230373	GOLGA6L5P	Brain_Nucleus_accumbens_basal_ganglia	0.101533	0.0314506	7.62e-11	FALSE	0.0346549	0.00886507	3.90915	9.26227e-05	0.00574525	NA	NA
chr15:82355103-85401793	chr15	85070012	85114447	ENSG00000189136	UBE2Q2P1	Brain_Cerebellum	0.196213	0.0893509	7.62e-11	FALSE	-0.0345221	0.00890836	-3.87525	0.000106517	0.00464814	NA	NA
chr15:82355103-85401793	chr15	85070012	85114447	ENSG00000189136	UBE2Q2P1	Brain_Cortex	0.256928	0.154383	7.62e-11	FALSE	-0.0418116	0.00893068	-4.6818	2.84372e-06	0.000375036	NA	NA
chr15:82355103-85401793	chr15	85113880	85123406	ENSG00000259728	LINC00933	Brain_Cortex	0.162091	0.0045395	7.62e-11	FALSE	-0.0501789	0.00894764	-5.60806	2.04606e-08	3.38768e-06	NA	NA
chr15:82355103-85401793	chr15	85144217	85171027	ENSG00000176371	ZSCAN2	DLPC_CMC	0.0436994	0.016505	7.62e-11	FALSE	0.0305095	0.00893951	3.41288	0.000642804	0.0193815	-0.246175	0.805547
chr15:82355103-85401793	chr15	85154920	85158200	ENSG00000256278	RP11-182J1.5	Cells_EBV-transformed_lymphocytes	0.256637	0.00900556	7.62e-11	FALSE	0.0314091	0.00890474	3.52723	0.00041993	0.0140922	NA	NA
chr15:82355103-85401793	chr15	85185999	85197574	ENSG00000177082	WDR73	DLPC_CMC	0.110281	0.04663	7.62e-11	FALSE	0.0310165	0.00887649	3.49423	0.000475433	0.0160477	2.06483	0.0389388
chr15:82355103-85401793	chr15	85198360	85201794	ENSG00000197696	NMB	Brain_Caudate_basal_ganglia	0.204524	0.0159961	7.62e-11	FALSE	0.0388206	0.00892188	4.35116	1.35417e-05	0.00142129	NA	NA
chr15:89564981-90239843	chr15	89753100	89764982	ENSG00000140522	RLBP1	Brain_Cortex	0.108123	0.0922926	3.01e-06	FALSE	-0.0278929	0.00892685	-3.12461	0.00178044	0.0420183	NA	NA
chr15:89564981-90239843	chr15	89753100	89764982	ENSG00000140522	RLBP1	Brain_Nucleus_accumbens_basal_ganglia	0.144035	0.0730421	3.01e-06	FALSE	-0.0342596	0.00891455	-3.8431	0.000121487	0.00712836	NA	NA
chr15:89564981-90239843	chr15	89859534	89878092	ENSG00000140521	POLG	DLPC_CMC	0.0428349	0.00958218	3.01e-06	FALSE	-0.0276728	0.00894577	-3.09339	0.00197882	0.0436899	-0.26881	0.788076
chr15:89564981-90239843	chr15	89859534	89878092	ENSG00000140521	POLG	Brain_Cortex	0.0151215	0.000569764	3.01e-06	FALSE	-0.0334508	0.00905935	-3.69241	0.000222141	0.00976515	NA	NA
chr15:89564981-90239843	chr15	89904810	89939471	ENSG00000255571	LINC00925	Brain_Cerebellum	0.0863859	0.0223297	3.01e-06	FALSE	-0.0267138	0.00890823	-2.99878	0.00271067	0.048055	NA	NA
chr15:89564981-90239843	chr15	89998680	90039844	ENSG00000140519	RHCG	DLPC_CMC	0.114721	0.0329655	3.01e-06	FALSE	0.0338113	0.00890491	3.79692	0.000146502	0.00642792	1.93736	0.0527014
chr16:220526-637112	chr16	417384	420527	ENSG00000086504	MRPL28	Cells_EBV-transformed_lymphocytes	0.26378	0.135877	0.0005198	FALSE	-0.0296261	0.00886244	-3.34288	0.000829131	0.0230744	NA	NA
chr16:220526-637112	chr16	420773	437113	ENSG00000129925	TMEM8A	Brain_Cerebellar_Hemisphere	0.348422	0.203205	0.0005198	FALSE	0.0328678	0.00887058	3.70525	0.000211178	0.00848233	NA	NA
chr16:220526-637112	chr16	420773	437113	ENSG00000129925	TMEM8A	Brain_Cerebellum	0.345742	0.195538	0.0005198	FALSE	0.0328108	0.00886931	3.69936	0.000216143	0.0079427	NA	NA
chr16:1676968-2275357	chr16	1876968	1890208	ENSG00000180185	FAHD1	Brain_Frontal_Cortex_BA9	0.0856684	0.0462661	4.743e-05	FALSE	-0.0309314	0.00896802	-3.44907	0.000562511	0.018583	NA	NA
chr16:1676968-2275357	chr16	2075357	2089027	ENSG00000065054	SLC9A3R2	Cells_EBV-transformed_lymphocytes	0.141571	0.00161077	4.743e-05	FALSE	0.0297599	0.00893221	3.33175	0.000863032	0.0234745	NA	NA
chr16:4221849-4943695	chr16	4404543	4475706	ENSG00000262246	CORO7	DLPC_CMC	0.127744	0.106377	2.792e-07	FALSE	-0.0322061	0.00882353	-3.65002	0.000262218	0.0101249	-1.09948	0.271559
chr16:4221849-4943695	chr16	4421849	4433529	ENSG00000168140	VASN	DLPC_CMC	0.0593272	0.0128837	2.792e-07	FALSE	-0.0303434	0.00882759	-3.43734	0.000587465	0.0184171	-0.896524	0.369973
chr16:4221849-4943695	chr16	4421849	4433529	ENSG00000168140	VASN	Brain_Cerebellum	0.0515117	0.00929166	2.792e-07	FALSE	-0.029171	0.00887278	-3.2877	0.00101011	0.0248137	NA	NA
chr16:4221849-4943695	chr16	4475806	4506776	ENSG00000103423	DNAJA3	DLPC_CMC	0.296154	0.240057	2.792e-07	FALSE	0.0313201	0.0088293	3.54729	0.000389214	0.0138633	0.589058	0.555822
chr16:4221849-4943695	chr16	4511681	4545764	ENSG00000153406	NMRAL1	Brain_Cerebellar_Hemisphere	0.628931	0.57122	2.792e-07	FALSE	0.0341043	0.00881185	3.87027	0.000108715	0.004969	NA	NA
chr16:4221849-4943695	chr16	4511681	4545764	ENSG00000153406	NMRAL1	Brain_Cerebellum	0.522073	0.436244	2.792e-07	FALSE	0.034055	0.00880974	3.8656	0.000110815	0.00474305	NA	NA
chr16:4221849-4943695	chr16	4511681	4545764	ENSG00000153406	NMRAL1	Brain_Cortex	0.144701	0.00348809	2.792e-07	FALSE	0.0272939	0.00887653	3.07484	0.00210619	0.0462949	NA	NA
chr16:4221849-4943695	chr16	4524691	4560348	ENSG00000103415	HMOX2	Brain_Caudate_basal_ganglia	0.017561	0.00519092	2.792e-07	FALSE	-0.0306756	0.00886211	-3.46144	0.000537296	0.0229595	NA	NA
chr16:4221849-4943695	chr16	4524691	4560348	ENSG00000103415	HMOX2	Brain_Cerebellar_Hemisphere	0.0315427	0.00386899	2.792e-07	FALSE	0.0362411	0.00889702	4.0734	4.63314e-05	0.00255861	NA	NA
chr16:4221849-4943695	chr16	4560676	4588829	ENSG00000089486	CDIP1	DLPC_CMC	0.0748444	0.0286315	2.792e-07	FALSE	0.0324782	0.00884572	3.67163	0.000241005	0.00959112	0.72004	0.4715
chr16:4221849-4943695	chr16	4560676	4588829	ENSG00000089486	CDIP1	Brain_Cerebellar_Hemisphere	0.374961	0.226258	2.792e-07	FALSE	0.0349253	0.00881276	3.96304	7.40009e-05	0.0036329	NA	NA
chr16:4221849-4943695	chr16	4560676	4588829	ENSG00000089486	CDIP1	Brain_Cerebellum	0.372555	0.365433	2.792e-07	FALSE	0.0334133	0.00881291	3.7914	0.000149798	0.0058105	NA	NA
chr16:4221849-4943695	chr16	4743695	4745860	ENSG00000168101	NUDT16L1	Brain_Cerebellar_Hemisphere	0.101965	0.0104765	2.792e-07	FALSE	-0.0320555	0.00897269	-3.57256	0.000353506	0.0117449	NA	NA
chr16:9651894-10051894	chr16	9847272	9851895	ENSG00000260432	RP11-297M9.2	DLPC_CMC	0.0528367	0.00550537	6.721e-09	FALSE	-0.0293308	0.00894118	-3.28041	0.00103655	0.0288045	0.599816	0.548629
chr16:14949920-15448760	chr16	15131710	15149921	ENSG00000157045	NTAN1	Brain_Hypothalamus	0.0488027	0.0121084	1.919e-05	FALSE	-0.0310447	0.00901595	-3.44331	0.000574649	0.017484	NA	NA
chr16:14949920-15448760	chr16	15153879	15188174	ENSG00000085721	RRN3	DLPC_CMC	0.141668	0.0918699	1.919e-05	FALSE	-0.0337011	0.00898433	-3.7511	0.000176061	0.00750469	-0.102356	0.918474
chr16:14949920-15448760	chr16	15153879	15188174	ENSG00000085721	RRN3	Cells_EBV-transformed_lymphocytes	0.11761	0.103025	1.919e-05	FALSE	-0.0333721	0.00895383	-3.72713	0.000193672	0.00794363	NA	NA
chr16:14949920-15448760	chr16	15188268	15203054	ENSG00000260735	RP11-72I8.1	Brain_Cerebellar_Hemisphere	0.551543	0.240628	1.919e-05	FALSE	-0.039377	0.0089537	-4.39785	1.0933e-05	0.000805094	NA	NA
chr16:14949920-15448760	chr16	15188268	15203054	ENSG00000260735	RP11-72I8.1	Brain_Cerebellum	0.671195	0.355778	1.919e-05	FALSE	-0.035863	0.00895765	-4.00362	6.23813e-05	0.00304967	NA	NA
chr16:14949920-15448760	chr16	15248760	15250877	ENSG00000257391	MIR3180-4	Brain_Hippocampus	0.0563933	0.131789	1.919e-05	FALSE	0.0310671	0.00888476	3.49667	0.000471111	0.01537	NA	NA
chr16:29617427-30973066	chr16	29817427	29823649	ENSG00000103495	MAZ	Brain_Hypothalamus	0.0328594	0.0131856	1.298e-10	FALSE	-0.0299399	0.00898453	-3.33238	0.000861065	0.0241436	NA	NA
chr16:29617427-30973066	chr16	29874914	29879371	ENSG00000214725	CDIPT-AS1	Brain_Cerebellum	0.26262	0.0729046	1.298e-10	FALSE	0.0390622	0.00892408	4.37717	1.20231e-05	0.000791936	NA	NA
chr16:29617427-30973066	chr16	29874914	29879371	ENSG00000214725	CDIPT-AS1	Cells_EBV-transformed_lymphocytes	0.249678	0.161804	1.298e-10	FALSE	0.0283708	0.00894479	3.17177	0.00151513	0.0362509	NA	NA
chr16:29617427-30973066	chr16	30006615	30017114	ENSG00000169592	IFALSE80E	DLPC_CMC	0.1118	0.0669127	1.298e-10	FALSE	0.0519097	0.00892969	5.81316	6.13061e-09	1.46385e-06	2.38601	0.0170325
chr16:29617427-30973066	chr16	30006615	30017114	ENSG00000169592	IFALSE80E	Brain_Cerebellum	0.108179	0.0207739	1.298e-10	FALSE	0.0362328	0.00894998	4.04836	5.15767e-05	0.00268836	NA	NA
chr16:29617427-30973066	chr16	30006615	30017114	ENSG00000169592	IFALSE80E	Brain_Hippocampus	0.0607226	0.00526202	1.298e-10	FALSE	0.0395866	0.00891063	4.44263	8.88677e-06	0.000818629	NA	NA
chr16:29617427-30973066	chr16	30016830	30034591	ENSG00000149927	DOC2A	DLPC_CMC	0.091901	0.0382904	1.298e-10	FALSE	0.0515542	0.00890091	5.79202	6.95444e-09	1.60126e-06	2.52893	0.0114412
chr16:29617427-30973066	chr16	30097114	30103208	ENSG00000149922	TBX6	Cells_EBV-transformed_lymphocytes	0.144611	0.132781	1.298e-10	FALSE	-0.0362571	0.00888921	-4.07878	4.52724e-05	0.00248902	NA	NA
chr16:29617427-30973066	chr16	30103635	30108236	ENSG00000090238	YPEL3	Brain_Cerebellar_Hemisphere	0.0722368	0.0426561	1.298e-10	FALSE	-0.0456954	0.00894656	-5.1076	3.26284e-07	3.64194e-05	NA	NA
chr16:29617427-30973066	chr16	30103635	30108236	ENSG00000090238	YPEL3	Brain_Cerebellum	0.0688713	0.0352969	1.298e-10	FALSE	-0.0379983	0.00893501	-4.25275	2.11166e-05	0.0012933	NA	NA
chr16:29617427-30973066	chr16	30125426	30134827	ENSG00000102882	MAPK3	DLPC_CMC	0.146049	0.106414	1.298e-10	FALSE	0.0434386	0.00887716	4.8933	9.91616e-07	0.000110746	2.81064	0.00494423
chr16:29617427-30973066	chr16	30125426	30134827	ENSG00000102882	MAPK3	Brain_Frontal_Cortex_BA9	0.127381	0.0405718	1.298e-10	FALSE	0.0455132	0.0088873	5.12116	3.03666e-07	4.3214e-05	NA	NA
chr16:29617427-30973066	chr16	30125426	30134827	ENSG00000102882	MAPK3	Cells_EBV-transformed_lymphocytes	0.193675	0.160855	1.298e-10	FALSE	0.0468931	0.00889616	5.27116	1.35566e-07	2.33535e-05	NA	NA
chr16:29617427-30973066	chr16	30234230	30346695	ENSG00000183604	RP11-347C12.2	Brain_Cerebellum	0.0796215	0.00861426	1.298e-10	FALSE	-0.0292403	0.00889677	-3.28662	0.00101397	0.0248137	NA	NA
chr16:29617427-30973066	chr16	30234258	30265831	ENSG00000198064	RP11-347C12.1	Brain_Cerebellum	0.102057	0.0239494	1.298e-10	FALSE	-0.0345363	0.00889385	-3.88317	0.000103105	0.00455619	NA	NA
chr16:29617427-30973066	chr16	30483979	30534506	ENSG00000005844	ITGAL	Brain_Cerebellum	0.146887	0.00352352	1.298e-10	FALSE	-0.0283038	0.00890243	-3.17933	0.00147617	0.0324107	NA	NA
chr16:29617427-30973066	chr16	30488501	30500674	ENSG00000261346	RP11-297C4.2	Brain_Cerebellar_Hemisphere	0.0692605	0.0132837	1.298e-10	FALSE	0.0363966	0.00895606	4.06391	4.82574e-05	0.00255861	NA	NA
chr16:29617427-30973066	chr16	30773066	30787628	ENSG00000103549	RNF40	Brain_Cerebellum	0.10675	0.0633739	1.298e-10	FALSE	0.0288733	0.00890739	3.2415	0.00118904	0.0280468	NA	NA
chr16:49170594-49570594	chr16	49370594	49371256	ENSG00000259839	RP11-491F9.6	Brain_Cerebellum	0.193644	0.0915524	0.0003272	FALSE	0.0337669	0.00891442	3.7879	0.000151926	0.00582828	NA	NA
chr16:66712492-69642473	chr16	66912492	66929657	ENSG00000172840	PDP2	DLPC_CMC	0.0692733	0.00169601	3.268e-08	FALSE	0.0279326	0.0088842	3.14408	0.0016661	0.0384401	0.435578	0.663143
chr16:66712492-69642473	chr16	67226072	67232821	ENSG00000205250	E2F4	Brain_Caudate_basal_ganglia	0.0169808	0.00137576	3.268e-08	FALSE	0.0297769	0.00894723	3.32805	0.000874555	0.0324796	NA	NA
chr16:66712492-69642473	chr16	67226072	67232821	ENSG00000205250	E2F4	Brain_Cerebellar_Hemisphere	0.0377251	0.0324672	3.268e-08	FALSE	-0.0324812	0.00892503	-3.63933	0.000273344	0.00966181	NA	NA
chr16:66712492-69642473	chr16	67233014	67237932	ENSG00000102890	ELMO3	Brain_Cerebellar_Hemisphere	0.420988	0.414658	3.268e-08	FALSE	-0.032723	0.00890335	-3.67535	0.00023752	0.00899523	NA	NA
chr16:66712492-69642473	chr16	67233014	67237932	ENSG00000102890	ELMO3	Brain_Cerebellum	0.464184	0.474704	3.268e-08	FALSE	-0.0320691	0.0088962	-3.60481	0.000312383	0.0104858	NA	NA
chr16:66712492-69642473	chr16	67464555	67471456	ENSG00000176387	HSD11B2	Brain_Frontal_Cortex_BA9	0.0684183	0.054571	3.268e-08	FALSE	-0.0317432	0.00869294	-3.6516	0.000260607	0.0104809	NA	NA
chr16:66712492-69642473	chr16	67471917	67515140	ENSG00000159720	ATP6V0D1	DLPC_CMC	0.118996	0.0686007	3.268e-08	FALSE	-0.0344185	0.00865577	-3.97636	6.99779e-05	0.00367574	0.20575	0.836986
chr16:66712492-69642473	chr16	67696848	67701168	ENSG00000124074	ENKD1	DLPC_CMC	0.0588166	0.0107962	3.268e-08	FALSE	0.027628	0.00881645	3.13369	0.00172624	0.0391868	1.30553	0.191713
chr16:66712492-69642473	chr16	67840668	67866051	ENSG00000102904	TSNAXIP1	Brain_Frontal_Cortex_BA9	0.0656843	0.0240708	3.268e-08	FALSE	0.0345815	0.00881081	3.9249	8.67665e-05	0.00472112	NA	NA
chr16:66712492-69642473	chr16	67968405	67970990	ENSG00000205220	PSMB10	Brain_Cerebellum	0.150975	0.0837428	3.268e-08	FALSE	-0.0316876	0.00880592	-3.59844	0.000320134	0.0105433	NA	NA
chr16:66712492-69642473	chr16	68021649	68113223	ENSG00000167264	DUS2	DLPC_CMC	0.064929	0.0398375	3.268e-08	FALSE	0.0274409	0.00891134	3.07933	0.00207469	0.0450355	0.302935	0.761939
chr16:66712492-69642473	chr16	68021649	68113223	ENSG00000167264	DUS2	Brain_Nucleus_accumbens_basal_ganglia	0.103232	0.0410662	3.268e-08	FALSE	0.034884	0.00882262	3.95393	7.68777e-05	0.00505762	NA	NA
chr16:66712492-69642473	chr16	68344877	68392466	ENSG00000132600	PRMT7	Brain_Frontal_Cortex_BA9	0.103357	0.0482702	3.268e-08	FALSE	0.0397326	0.0088118	4.50902	6.51271e-06	0.000620578	NA	NA
chr16:66712492-69642473	chr16	68344877	68392466	ENSG00000132600	PRMT7	Brain_Hippocampus	0.074922	0.00586056	3.268e-08	FALSE	0.0312141	0.0088839	3.51355	0.000442154	0.0150525	NA	NA
chr16:66712492-69642473	chr16	68344877	68392466	ENSG00000132600	PRMT7	Cells_EBV-transformed_lymphocytes	0.20311	0.149518	3.268e-08	FALSE	0.0315481	0.0088779	3.55355	0.000380066	0.0130945	NA	NA
chr16:66712492-69642473	chr16	68392231	68482591	ENSG00000103056	SMPD3	Brain_Cerebellar_Hemisphere	0.0479084	0.00348162	3.268e-08	FALSE	-0.0270509	0.00891604	-3.03396	0.00241367	0.0468655	NA	NA
chr16:66712492-69642473	chr16	68392231	68482591	ENSG00000103056	SMPD3	Brain_Cerebellum	0.0976043	0.0167809	3.268e-08	FALSE	-0.0283365	0.00889315	-3.18633	0.00144091	0.0320395	NA	NA
chr16:66712492-69642473	chr16	69165194	69265033	ENSG00000141076	CIRH1A	Brain_Caudate_basal_ganglia	0.0490254	0.0189239	3.268e-08	FALSE	-0.0340842	0.00873957	-3.89999	9.61977e-05	0.00703701	NA	NA
chr16:66712492-69642473	chr16	69362524	69364498	ENSG00000258429	PDF	DLPC_CMC	0.118196	0.0589216	3.268e-08	FALSE	-0.029605	0.00887509	-3.33574	0.000850714	0.0243758	0.623669	0.532845
chr16:66712492-69642473	chr16	69373333	69377014	ENSG00000132603	NIP7	DLPC_CMC	0.0449614	0.0228083	3.268e-08	FALSE	-0.0303696	0.00890247	-3.41136	0.000646385	0.0193825	0.2152	0.829611
chr16:66712492-69642473	chr16	69389464	69442474	ENSG00000132604	TERF2	DLPC_CMC	0.0189619	0.0058621	3.268e-08	FALSE	-0.0310471	0.00900878	-3.44631	0.000568288	0.0180481	1.16349	0.244629
chr16:74608728-75008728	chr16	74746853	74808729	ENSG00000103089	FA2H	Brain_Nucleus_accumbens_basal_ganglia	0.0327861	0.00182055	4.305e-05	FALSE	0.0285061	0.00891313	3.19822	0.0013828	0.0448069	NA	NA
chr16:89084060-90314180	chr16	89281638	89284061	ENSG00000259877	RP11-46C24.7	Brain_Cerebellar_Hemisphere	0.190227	0.0993915	1.061e-07	FALSE	0.0274893	0.00892515	3.07999	0.00207011	0.0432114	NA	NA
chr16:89084060-90314180	chr16	89284118	89295363	ENSG00000170100	ZNF778	Brain_Cerebellar_Hemisphere	0.0473081	0.0300924	1.061e-07	FALSE	-0.0339886	0.00892484	-3.80831	0.000139918	0.00598263	NA	NA
chr16:89084060-90314180	chr16	89387541	89391518	ENSG00000261253	AC137932.6	Cells_EBV-transformed_lymphocytes	0.232255	0.00953696	1.061e-07	FALSE	0.040357	0.00890051	4.53423	5.78141e-06	0.000481909	NA	NA
chr16:89084060-90314180	chr16	89557325	89624176	ENSG00000197912	SPG7	Brain_Frontal_Cortex_BA9	0.0365378	0.00455061	1.061e-07	FALSE	-0.0282477	0.00894348	-3.15847	0.001586	0.0419158	NA	NA
chr16:89084060-90314180	chr16	89642176	89663654	ENSG00000178773	CPNE7	DLPC_CMC	0.128947	0.0545234	1.061e-07	FALSE	-0.0432296	0.00893398	-4.83878	1.30637e-06	0.000142749	-1.03296	0.301621
chr16:89084060-90314180	chr16	89724210	89737680	ENSG00000167523	SPATA33	DLPC_CMC	0.125278	0.0875238	1.061e-07	FALSE	-0.0280832	0.00887862	-3.16301	0.00156145	0.0371464	-0.510611	0.609623
chr16:89084060-90314180	chr16	89724210	89737680	ENSG00000167523	SPATA33	Brain_Cerebellar_Hemisphere	0.0908815	0.0538302	1.061e-07	FALSE	0.0385912	0.0088993	4.33643	1.44814e-05	0.000950487	NA	NA
chr16:89084060-90314180	chr16	89749028	89752977	ENSG00000260259	RP11-368I7.4	Brain_Caudate_basal_ganglia	0.0613851	0.00440918	1.061e-07	FALSE	0.035841	0.00894825	4.00537	6.19213e-05	0.00482187	NA	NA
chr16:89084060-90314180	chr16	89749028	89752977	ENSG00000260259	RP11-368I7.4	Brain_Cerebellum	0.325678	0.0213317	1.061e-07	FALSE	0.0351159	0.00896112	3.91869	8.90301e-05	0.00408953	NA	NA
chr16:89084060-90314180	chr16	89749028	89752977	ENSG00000260259	RP11-368I7.4	Brain_Cortex	0.11238	0.0504701	1.061e-07	FALSE	0.0283966	0.00892293	3.18243	0.00146046	0.0363817	NA	NA
chr16:89084060-90314180	chr16	89884587	89937727	ENSG00000204991	SPIRE2	Cells_EBV-transformed_lymphocytes	0.15735	0.0178661	1.061e-07	FALSE	-0.0321475	0.00892444	-3.60219	0.000315546	0.0114841	NA	NA
chr16:89084060-90314180	chr16	89978527	89987385	ENSG00000258839	MC1R	Brain_Hippocampus	0.110759	0.0210856	1.061e-07	FALSE	0.0359599	0.00889503	4.04269	5.28408e-05	0.00344786	NA	NA
chr16:89084060-90314180	chr16	90086037	90111383	ENSG00000141013	GAS8	Brain_Cortex	0.183167	0.0523569	1.061e-07	FALSE	-0.0288038	0.00903972	-3.18636	0.00144074	0.0363817	NA	NA
chr16:89084060-90314180	chr16	90095316	90096309	ENSG00000221819	C16orf3	Brain_Cerebellum	0.428166	0.0812817	1.061e-07	FALSE	-0.0313867	0.00896913	-3.49942	0.000466279	0.0136788	NA	NA
chr16:89084060-90314180	chr16	90106169	90114181	ENSG00000222019	URAHP	Brain_Caudate_basal_ganglia	0.0559262	0.00535683	1.061e-07	FALSE	-0.0278715	0.00898648	-3.10149	0.0019255	0.0498236	NA	NA
chr16:89084060-90314180	chr16	90106169	90114181	ENSG00000222019	URAHP	Brain_Cerebellum	0.443619	0.0578162	1.061e-07	FALSE	-0.0286379	0.0089402	-3.20327	0.00135875	0.0306026	NA	NA
chr17:1166455-2440792	chr17	1323983	1366456	ENSG00000167193	CRK	Brain_Cortex	0.0980527	0.0537488	1.04e-09	FALSE	0.0281597	0.00888246	3.17025	0.00152306	0.037458	NA	NA
chr17:1166455-2440792	chr17	1323983	1366456	ENSG00000167193	CRK	Brain_Frontal_Cortex_BA9	0.0575215	0.0137376	1.04e-09	FALSE	0.0295938	0.00890126	3.32468	0.000885209	0.0272939	NA	NA
chr17:1166455-2440792	chr17	2240792	2284352	ENSG00000141258	SGSM2	Brain_Cerebellum	0.0340685	0.0030014	1.04e-09	FALSE	-0.0275989	0.00897451	-3.07525	0.00210324	0.0410191	NA	NA
chr17:7619270-8019270	chr17	7816642	7819271	ENSG00000179859	AC025335.1	DLPC_CMC	0.159745	0.0768704	0.0001343	FALSE	-0.0313116	0.00897877	-3.48729	0.000487937	0.0163102	-0.908285	0.363728
chr17:12721503-13121503	chr17	12895708	12921504	ENSG00000006744	ELAC2	DLPC_CMC	0.367289	0.29757	2.839e-06	FALSE	0.0335437	0.00890306	3.76766	0.000164783	0.00708236	0.939582	0.347432
chr17:12721503-13121503	chr17	12895708	12921504	ENSG00000006744	ELAC2	Brain_Cerebellum	0.105879	0.0458834	2.839e-06	FALSE	0.0321759	0.00890145	3.61468	0.000300713	0.010259	NA	NA
chr17:12721503-13121503	chr17	12895708	12921504	ENSG00000006744	ELAC2	Brain_Cortex	0.112134	0.0902088	2.839e-06	FALSE	0.0277127	0.00891208	3.10957	0.0018736	0.043409	NA	NA
chr17:17742522-20999452	chr17	17880723	17942523	ENSG00000171953	ATPAF2	DLPC_CMC	0.0599159	0.0327506	6.841e-09	FALSE	-0.0312553	0.00887215	-3.52286	0.000426919	0.0148961	-3.11592	0.00183373
chr17:17742522-20999452	chr17	17991200	18011285	ENSG00000108591	DRG2	Brain_Frontal_Cortex_BA9	0.0103918	0.00149525	6.841e-09	FALSE	-0.0329848	0.00926276	-3.56101	0.000369432	0.0139479	NA	NA
chr17:17742522-20999452	chr17	18965225	18965807	ENSG00000265185	SFALSERD3B-1	Cells_EBV-transformed_lymphocytes	0.523762	0.157263	6.841e-09	FALSE	-0.0403646	0.00903681	-4.46669	7.94389e-06	0.000586486	NA	NA
chr17:17742522-20999452	chr17	18966762	18967449	ENSG00000262074	SFALSERD3B-2	DLPC_CMC	0.340962	0.288097	6.841e-09	FALSE	0.0468581	0.00905053	5.17739	2.25012e-07	3.15359e-05	0.756739	0.449206
chr17:17742522-20999452	chr17	18996287	19000150	ENSG00000228157	AC007952.5	Cells_EBV-transformed_lymphocytes	0.717464	0.567172	6.841e-09	FALSE	-0.043912	0.00909413	-4.82861	1.37492e-06	0.000148033	NA	NA
chr17:17742522-20999452	chr17	19044330	19047002	ENSG00000262319	CTC-457L16.2	Cells_EBV-transformed_lymphocytes	0.282443	0.295983	6.841e-09	FALSE	0.0446709	0.00905946	4.93085	8.18705e-07	0.00010074	NA	NA
chr17:17742522-20999452	chr17	19053592	19054599	ENSG00000266664	RP11-160E2.21	Cells_EBV-transformed_lymphocytes	0.185063	0.152126	6.841e-09	FALSE	0.0296333	0.00899141	3.29574	0.000981642	0.0256483	NA	NA
chr17:17742522-20999452	chr17	19240867	19281495	ENSG00000108641	B9D1	Brain_Cerebellar_Hemisphere	0.0414944	0.00952473	6.841e-09	FALSE	-0.0463991	0.00908784	-5.10562	3.29711e-07	3.64194e-05	NA	NA
chr17:17742522-20999452	chr17	19322348	19327670	ENSG00000227078	AC004448.2	Brain_Cerebellar_Hemisphere	0.174193	0.0744601	6.841e-09	FALSE	-0.0361297	0.00901572	-4.00742	6.13866e-05	0.00312954	NA	NA
chr17:17742522-20999452	chr17	19322348	19327670	ENSG00000227078	AC004448.2	Brain_Cerebellum	0.171651	0.0470528	6.841e-09	FALSE	-0.0284278	0.00897894	-3.16605	0.00154524	0.033299	NA	NA
chr17:17742522-20999452	chr17	19342456	19364308	ENSG00000235979	AC004448.5	Brain_Cerebellar_Hemisphere	0.0537767	0.0591022	6.841e-09	FALSE	-0.0302461	0.00901235	-3.35608	0.000790569	0.0222957	NA	NA
chr17:17742522-20999452	chr17	19349246	19350169	ENSG00000189343	RPS2P46	Brain_Cerebellum	0.115611	0.00702716	6.841e-09	FALSE	-0.0282493	0.00898059	-3.14559	0.0016575	0.0348574	NA	NA
chr17:17742522-20999452	chr17	19799903	19800600	ENSG00000270091	RP11-78O7.2	Cells_EBV-transformed_lymphocytes	0.154132	0.0246245	6.841e-09	FALSE	-0.0330088	0.00890074	-3.70855	0.000208453	0.00816126	NA	NA
chr17:17742522-20999452	chr17	19912657	20222339	ENSG00000128487	SPECC1	DLPC_CMC	0.248625	0.140233	6.841e-09	FALSE	0.0351247	0.00889531	3.94868	7.85829e-05	0.00398161	0.797975	0.424885
chr17:17742522-20999452	chr17	20319105	20320010	ENSG00000237911	SRP68P3	Brain_Cerebellar_Hemisphere	0.198735	0.00719805	6.841e-09	FALSE	0.0295604	0.00895688	3.3003	0.000965819	0.0258625	NA	NA
chr17:17742522-20999452	chr17	20739760	20799453	ENSG00000205212	CCDC144NL	Brain_Cerebellum	0.500897	0.11822	6.841e-09	FALSE	0.0286227	0.00885717	3.23158	0.00123107	0.0284614	NA	NA
chr17:17742522-20999452	chr17	20759259	20760630	ENSG00000266369	RP11-344E13.4	Brain_Cerebellum	0.360488	0.178529	6.841e-09	FALSE	0.0316147	0.00885175	3.57157	0.000354845	0.0112615	NA	NA
chr17:17742522-20999452	chr17	20759259	20760630	ENSG00000266369	RP11-344E13.4	Brain_Nucleus_accumbens_basal_ganglia	0.27044	0.0718442	6.841e-09	FALSE	0.0284601	0.00884886	3.21624	0.00129882	0.0429624	NA	NA
chr17:28604380-29433837	chr17	28804380	28854610	ENSG00000108587	GOSR1	DLPC_CMC	0.204858	0.142483	1.12e-05	FALSE	-0.0318695	0.00891624	-3.57432	0.000351136	0.0125765	-0.324277	0.745729
chr17:28604380-29433837	chr17	28804380	28854610	ENSG00000108587	GOSR1	Brain_Caudate_basal_ganglia	0.0257452	0.0177853	1.12e-05	FALSE	-0.0314481	0.0089405	-3.51749	0.000435648	0.0194751	NA	NA
chr17:28604380-29433837	chr17	28804380	28854610	ENSG00000108587	GOSR1	Brain_Cortex	0.122023	0.0318986	1.12e-05	FALSE	-0.030679	0.00892483	-3.43749	0.000587134	0.020568	NA	NA
chr17:28604380-29433837	chr17	28804380	28854610	ENSG00000108587	GOSR1	Brain_Hippocampus	0.0478836	0.00754666	1.12e-05	FALSE	-0.0344973	0.00891837	-3.86812	0.000109677	0.00520469	NA	NA
chr17:28604380-29433837	chr17	29224354	29233838	ENSG00000172171	TEFM	Brain_Cerebellar_Hemisphere	0.443454	0.268849	1.12e-05	FALSE	0.0287875	0.00900481	3.1969	0.00138912	0.0326151	NA	NA
chr17:30622554-31022554	chr17	30822554	30826351	ENSG00000266718	RP11-466A19.1	DLPC_CMC	0.208417	0.134792	3.27e-06	FALSE	-0.0276395	0.00891929	-3.09884	0.00194277	0.0430414	-1.88203	0.0598323
chr17:36881421-38417467	chr17	37081421	37084310	ENSG00000263874	LINC00672	Brain_Cerebellar_Hemisphere	0.0571979	0.00637488	5.848e-05	FALSE	0.039206	0.00904431	4.33488	1.4584e-05	0.000950487	NA	NA
chr17:36881421-38417467	chr17	37560538	37607539	ENSG00000125686	MED1	Brain_Hypothalamus	0.0313416	8.59791e-05	5.848e-05	FALSE	-0.0282993	0.00891464	-3.17448	0.00150107	0.0387282	NA	NA
chr17:36881421-38417467	chr17	37827375	37853050	ENSG00000161395	PGAP3	Brain_Cerebellum	0.0957415	0.0191306	5.848e-05	FALSE	0.0274186	0.00887893	3.08806	0.00201471	0.0399622	NA	NA
chr17:36881421-38417467	chr17	37844167	37886679	ENSG00000141736	ERBB2	Brain_Hippocampus	0.0128175	0.00423385	5.848e-05	FALSE	0.0280393	0.00892522	3.14158	0.00168038	0.0398709	NA	NA
chr17:36881421-38417467	chr17	38175350	38217468	ENSG00000008838	MED24	Brain_Frontal_Cortex_BA9	0.11676	0.0703897	5.848e-05	FALSE	0.0284112	0.00892138	3.18462	0.00144947	0.039434	NA	NA
chr17:43311786-44788877	chr17	43471275	43511787	ENSG00000159314	ARHGAP27	DLPC_CMC	0.118768	0.0305952	2.758e-05	FALSE	-0.0282672	0.00892568	-3.16695	0.00154045	0.0369192	-0.689468	0.490529
chr17:43311786-44788877	chr17	43471275	43511787	ENSG00000159314	ARHGAP27	Cells_EBV-transformed_lymphocytes	0.129891	0.100558	2.758e-05	FALSE	0.0277172	0.00899695	3.08074	0.00206489	0.044464	NA	NA
chr17:43311786-44788877	chr17	43513266	43568115	ENSG00000225190	PLEKHM1	Brain_Cerebellum	0.370162	0.363464	2.758e-05	FALSE	0.0296325	0.00902335	3.28398	0.00102354	0.0248137	NA	NA
chr17:43311786-44788877	chr17	43530210	43541431	ENSG00000236234	AC091132.1	Brain_Cerebellum	0.152313	0.0154353	2.758e-05	FALSE	0.0285377	0.00900457	3.16924	0.00152836	0.033299	NA	NA
chr17:43311786-44788877	chr17	43578685	43627701	ENSG00000214425	LRRC37A4P	Brain_Caudate_basal_ganglia	0.451419	0.386248	2.758e-05	FALSE	0.0296067	0.00899161	3.2927	0.000992288	0.0352262	NA	NA
chr17:43311786-44788877	chr17	43578685	43627701	ENSG00000214425	LRRC37A4P	Brain_Cerebellar_Hemisphere	0.621934	0.516624	2.758e-05	FALSE	0.0289909	0.00898644	3.22607	0.00125502	0.0306746	NA	NA
chr17:43311786-44788877	chr17	43578685	43627701	ENSG00000214425	LRRC37A4P	Brain_Cerebellum	0.613781	0.514805	2.758e-05	FALSE	0.0288071	0.00898581	3.20584	0.0013467	0.0305281	NA	NA
chr17:43311786-44788877	chr17	43578685	43627701	ENSG00000214425	LRRC37A4P	Brain_Cortex	0.485926	0.00179473	2.758e-05	FALSE	0.0284638	0.00898595	3.16759	0.00153708	0.037458	NA	NA
chr17:43311786-44788877	chr17	43578685	43627701	ENSG00000214425	LRRC37A4P	Brain_Frontal_Cortex_BA9	0.505273	0.355887	2.758e-05	FALSE	0.0295738	0.00898721	3.29066	0.000999544	0.030314	NA	NA
chr17:43311786-44788877	chr17	43578685	43627701	ENSG00000214425	LRRC37A4P	Brain_Hippocampus	0.475939	0.364437	2.758e-05	FALSE	0.027867	0.00898447	3.10168	0.00192426	0.0443145	NA	NA
chr17:43311786-44788877	chr17	43578685	43627701	ENSG00000214425	LRRC37A4P	Brain_Hypothalamus	0.447121	0.336737	2.758e-05	FALSE	0.0288231	0.00898749	3.20703	0.00134113	0.0355152	NA	NA
chr17:43311786-44788877	chr17	43578685	43627701	ENSG00000214425	LRRC37A4P	Brain_Nucleus_accumbens_basal_ganglia	0.399769	0.218034	2.758e-05	FALSE	0.0292867	0.00899258	3.25677	0.00112688	0.0388328	NA	NA
chr17:43311786-44788877	chr17	43578685	43627701	ENSG00000214425	LRRC37A4P	Cells_EBV-transformed_lymphocytes	0.758946	0.714499	2.758e-05	FALSE	0.0278546	0.00898536	3.1	0.00193518	0.0427393	NA	NA
chr17:43311786-44788877	chr17	43580626	43612076	ENSG00000131484	RP11-798G7.5	Brain_Cerebellar_Hemisphere	0.370911	0.128035	2.758e-05	FALSE	0.0293437	0.0089782	3.26833	0.00108186	0.0283307	NA	NA
chr17:43311786-44788877	chr17	43580626	43612076	ENSG00000131484	RP11-798G7.5	Brain_Cerebellum	0.370442	0.12318	2.758e-05	FALSE	0.0296581	0.0089914	3.2985	0.000972043	0.0247693	NA	NA
chr17:43311786-44788877	chr17	43608943	43611204	ENSG00000266918	RP11-798G7.8	DLPC_CMC	0.345058	0.327677	2.758e-05	FALSE	-0.0286438	0.0089883	-3.18678	0.00143865	0.0358094	-0.204094	0.83828
chr17:43311786-44788877	chr17	43623170	43640596	ENSG00000267198	RP11-798G7.6	DLPC_CMC	0.20543	0.179115	2.758e-05	FALSE	-0.0284925	0.00899445	-3.16778	0.00153606	0.0369192	-0.155488	0.876437
chr17:43311786-44788877	chr17	43663237	43664295	ENSG00000264070	DND1P1	Brain_Frontal_Cortex_BA9	0.260455	0.177723	2.758e-05	FALSE	-0.0282502	0.00898766	-3.14322	0.00167097	0.0435395	NA	NA
chr17:43311786-44788877	chr17	43663237	43664295	ENSG00000264070	DND1P1	Brain_Hippocampus	0.347892	0.128676	2.758e-05	FALSE	-0.029047	0.00898685	-3.23217	0.00122855	0.03125	NA	NA
chr17:43311786-44788877	chr17	43663237	43664295	ENSG00000264070	DND1P1	Brain_Nucleus_accumbens_basal_ganglia	0.239265	0.0497995	2.758e-05	FALSE	-0.0297292	0.00899244	-3.30602	0.000946315	0.0342408	NA	NA
chr17:43311786-44788877	chr17	43663237	43664295	ENSG00000264070	DND1P1	Cells_EBV-transformed_lymphocytes	0.420739	0.372529	2.758e-05	FALSE	-0.0281076	0.00898162	-3.12946	0.00175129	0.0401151	NA	NA
chr17:43311786-44788877	chr17	43678235	43679706	ENSG00000263503	RP11-707O23.5	Brain_Caudate_basal_ganglia	0.703483	0.663495	2.758e-05	FALSE	-0.0279447	0.00898049	-3.11171	0.00186008	0.0493431	NA	NA
chr17:43311786-44788877	chr17	43678235	43679706	ENSG00000263503	RP11-707O23.5	Brain_Cerebellum	0.568342	0.498534	2.758e-05	FALSE	-0.0293484	0.00898841	-3.26514	0.00109411	0.0261612	NA	NA
chr17:43311786-44788877	chr17	43678235	43679706	ENSG00000263503	RP11-707O23.5	Brain_Cortex	0.655609	0.737729	2.758e-05	FALSE	-0.0276976	0.00897875	-3.08479	0.00203694	0.0456682	NA	NA
chr17:43311786-44788877	chr17	43678235	43679706	ENSG00000263503	RP11-707O23.5	Brain_Frontal_Cortex_BA9	0.628463	0.362206	2.758e-05	FALSE	-0.0274519	0.00897873	-3.05744	0.00223239	0.0491657	NA	NA
chr17:43311786-44788877	chr17	43678235	43679706	ENSG00000263503	RP11-707O23.5	Brain_Hippocampus	0.595677	0.489862	2.758e-05	FALSE	-0.0296629	0.00899264	-3.29858	0.000971746	0.0261263	NA	NA
chr17:43311786-44788877	chr17	43678235	43679706	ENSG00000263503	RP11-707O23.5	Brain_Hypothalamus	0.67962	0.578705	2.758e-05	FALSE	-0.0278236	0.00898596	-3.09634	0.00195923	0.0474865	NA	NA
chr17:43311786-44788877	chr17	43697694	43725582	ENSG00000204650	CRHR1-IT1	DLPC_CMC	0.240128	0.198264	2.758e-05	FALSE	-0.0337169	0.00899153	-3.74985	0.000176937	0.00750469	-0.105689	0.915829
chr17:43311786-44788877	chr17	43697694	43725582	ENSG00000204650	CRHR1-IT1	Brain_Caudate_basal_ganglia	0.0743923	0.00175374	2.758e-05	FALSE	-0.0340282	0.00900175	-3.78018	0.000156716	0.00900747	NA	NA
chr17:43311786-44788877	chr17	43697694	43725582	ENSG00000204650	CRHR1-IT1	Brain_Cerebellar_Hemisphere	0.0638015	0.0443735	2.758e-05	FALSE	-0.0328122	0.00896326	-3.66074	0.000251489	0.00927004	NA	NA
chr17:43311786-44788877	chr17	43697694	43725582	ENSG00000204650	CRHR1-IT1	Brain_Cortex	0.0741654	0.0404857	2.758e-05	FALSE	-0.0304064	0.00901079	-3.37444	0.000739654	0.0240334	NA	NA
chr17:43311786-44788877	chr17	43697694	43725582	ENSG00000204650	CRHR1-IT1	Brain_Frontal_Cortex_BA9	0.0317014	0.0207132	2.758e-05	FALSE	-0.0289475	0.00903762	-3.203	0.00136002	0.0387084	NA	NA
chr17:43311786-44788877	chr17	43697694	43725582	ENSG00000204650	CRHR1-IT1	Brain_Hippocampus	0.0870148	0.0341725	2.758e-05	FALSE	-0.0290355	0.00900164	-3.22558	0.00125718	0.03125	NA	NA
chr17:43311786-44788877	chr17	43697694	43725582	ENSG00000204650	CRHR1-IT1	Brain_Nucleus_accumbens_basal_ganglia	0.0753273	0.0156354	2.758e-05	FALSE	-0.0337672	0.00900326	-3.75055	0.000176449	0.0100808	NA	NA
chr17:43311786-44788877	chr17	43697694	43725582	ENSG00000204650	CRHR1-IT1	Cells_EBV-transformed_lymphocytes	0.110651	0.105424	2.758e-05	FALSE	-0.0292313	0.00901025	-3.24423	0.00117769	0.0295451	NA	NA
chr17:43311786-44788877	chr17	43699267	43913194	ENSG00000120088	CRHR1	DLPC_CMC	0.151629	0.113858	2.758e-05	FALSE	-0.0328951	0.00900377	-3.65348	0.000258714	0.0101249	-0.703685	0.481629
chr17:43311786-44788877	chr17	43971748	44105700	ENSG00000186868	MAPT	Brain_Cerebellum	0.222828	0.11102	2.758e-05	FALSE	0.0268409	0.00895132	2.99854	0.00271274	0.048055	NA	NA
chr17:43311786-44788877	chr17	44588877	44633016	ENSG00000238083	LRRC37A2	Brain_Caudate_basal_ganglia	0.641857	0.596513	2.758e-05	FALSE	-0.0287962	0.00895734	-3.21482	0.00130527	0.039885	NA	NA
chr17:43311786-44788877	chr17	44588877	44633016	ENSG00000238083	LRRC37A2	Brain_Cerebellar_Hemisphere	0.452412	0.336741	2.758e-05	FALSE	-0.0275062	0.00895645	-3.0711	0.00213269	0.04417	NA	NA
chr17:43311786-44788877	chr17	44588877	44633016	ENSG00000238083	LRRC37A2	Brain_Cerebellum	0.443038	0.270212	2.758e-05	FALSE	-0.0281344	0.00896668	-3.13766	0.00170301	0.0351787	NA	NA
chr17:43311786-44788877	chr17	44588877	44633016	ENSG00000238083	LRRC37A2	Brain_Cortex	0.498922	0.489086	2.758e-05	FALSE	-0.0290586	0.00896834	-3.24013	0.00119476	0.0327908	NA	NA
chr17:43311786-44788877	chr17	44588877	44633016	ENSG00000238083	LRRC37A2	Brain_Frontal_Cortex_BA9	0.470312	0.43843	2.758e-05	FALSE	-0.0275981	0.00897018	-3.07664	0.00209345	0.0488115	NA	NA
chr17:43311786-44788877	chr17	44588877	44633016	ENSG00000238083	LRRC37A2	Brain_Hippocampus	0.376366	0.344942	2.758e-05	FALSE	-0.0279573	0.00897507	-3.11499	0.0018395	0.042995	NA	NA
chr17:43311786-44788877	chr17	44588877	44633016	ENSG00000238083	LRRC37A2	Brain_Nucleus_accumbens_basal_ganglia	0.527883	0.392534	2.758e-05	FALSE	-0.0281254	0.00896342	-3.1378	0.0017022	0.0492729	NA	NA
chr17:46770127-47222478	chr17	46970127	46973233	ENSG00000159199	ATP5G1	DLPC_CMC	0.0605509	0.0192392	7.427e-05	FALSE	0.0274092	0.00895733	3.05998	0.00221354	0.047411	1.48315	0.138035
chr17:46770127-47222478	chr17	46970127	46973233	ENSG00000159199	ATP5G1	Brain_Cerebellum	0.145319	0.0606518	7.427e-05	FALSE	0.0267919	0.00891656	3.00474	0.0026581	0.048055	NA	NA
chr17:46770127-47222478	chr17	46985731	47006418	ENSG00000159202	UBE2Z	Brain_Cortex	0.023825	0.000292008	7.427e-05	FALSE	0.0293301	0.00903228	3.24726	0.00116523	0.0327908	NA	NA
chr17:46770127-47222478	chr17	47006678	47022479	ENSG00000159210	SNF8	DLPC_CMC	0.295755	0.264134	7.427e-05	FALSE	0.0271073	0.00891284	3.04137	0.00235502	0.0497798	1.05032	0.29357
chr17:46770127-47222478	chr17	47006678	47022479	ENSG00000159210	SNF8	Brain_Caudate_basal_ganglia	0.0457358	0.0151476	7.427e-05	FALSE	0.0297727	0.00895826	3.32349	0.000888992	0.0325156	NA	NA
chr17:46770127-47222478	chr17	47006678	47022479	ENSG00000159210	SNF8	Brain_Cerebellum	0.107856	0.0246366	7.427e-05	FALSE	0.0281934	0.00892149	3.16017	0.00157678	0.0337364	NA	NA
chr17:48744040-49187592	chr17	48944040	48987098	ENSG00000229980	TOB1-AS1	Brain_Cortex	0.140286	0.0638777	0.001456	TRUE	-0.0280192	0.00890991	-3.14473	0.00166242	0.0396504	NA	NA
chr17:48744040-49187592	chr17	48986998	48987593	ENSG00000262006	RP11-700H6.4	Brain_Frontal_Cortex_BA9	0.142511	0.0874175	0.001456	TRUE	-0.030636	0.00895149	-3.42245	0.000620597	0.0201422	NA	NA
chr17:56569934-57384281	chr17	56769934	56811703	ENSG00000108384	RAD51C	DLPC_CMC	0.572939	0.520098	1.449e-05	FALSE	-0.0283263	0.00885443	-3.19911	0.00137854	0.0347166	0.550745	0.581808
chr17:56569934-57384281	chr17	56769934	56811703	ENSG00000108384	RAD51C	Brain_Caudate_basal_ganglia	0.114258	0.00822382	1.449e-05	FALSE	-0.0401846	0.0089393	-4.49528	6.9479e-06	0.000838611	NA	NA
chr17:56569934-57384281	chr17	56769934	56811703	ENSG00000108384	RAD51C	Brain_Cerebellum	0.136899	0.0294311	1.449e-05	FALSE	-0.0280295	0.00884873	-3.16763	0.00153685	0.033299	NA	NA
chr17:56569934-57384281	chr17	56769934	56811703	ENSG00000108384	RAD51C	Brain_Cortex	0.181685	0.0799041	1.449e-05	FALSE	-0.027442	0.00883565	-3.10583	0.00189745	0.043409	NA	NA
chr17:56569934-57384281	chr17	56769934	56811703	ENSG00000108384	RAD51C	Brain_Hypothalamus	0.0506281	0.0522597	1.449e-05	FALSE	-0.0272756	0.00885316	-3.08089	0.00206385	0.0491883	NA	NA
chr17:56569934-57384281	chr17	57059999	57184282	ENSG00000108395	TRIM37	DLPC_CMC	0.114444	0.0131321	1.449e-05	FALSE	0.0356154	0.00890788	3.99819	6.383e-05	0.0035172	-0.104423	0.916834
chr17:62633271-63252956	chr17	62775377	62833272	ENSG00000214176	PLEKHM1P	Cells_EBV-transformed_lymphocytes	0.0611491	0.000746308	4.435e-05	FALSE	0.0276281	0.00900887	3.06676	0.00216389	0.0454255	NA	NA
chr17:62633271-63252956	chr17	62962668	62971694	ENSG00000214174	AMZ2P1	Brain_Cerebellum	0.0733572	0.0182565	4.435e-05	FALSE	-0.0337665	0.00911609	-3.70406	0.000212177	0.0078799	NA	NA
chr17:62633271-63252956	chr17	63006833	63052957	ENSG00000120063	GNA13	Brain_Caudate_basal_ganglia	0.0696404	0.0294575	4.435e-05	FALSE	0.0283099	0.00901284	3.14107	0.00168333	0.0461769	NA	NA
chr18:77594358-77994358	chr18	77794358	77806397	ENSG00000101546	RBFA	Brain_Cortex	0.527654	0.0433529	1.068e-06	FALSE	0.0291942	0.00886817	3.29202	0.000994714	0.0297353	NA	NA
chr19:1685545-2929324	chr19	1876809	1885546	ENSG00000129968	ABHD17A	Brain_Nucleus_accumbens_basal_ganglia	0.0415174	0.00923693	1.091e-06	FALSE	-0.035593	0.00886205	-4.01634	5.91077e-05	0.00401009	NA	NA
chr19:1685545-2929324	chr19	1905213	1926016	ENSG00000227500	SCAMP4	DLPC_CMC	0.018592	0.0037859	1.091e-06	FALSE	-0.0361077	0.00889249	-4.06047	4.89734e-05	0.0028503	-0.710965	0.477106
chr19:1685545-2929324	chr19	1925185	1926009	ENSG00000198683	AC012615.1	Brain_Frontal_Cortex_BA9	0.040266	0.00124456	1.091e-06	FALSE	-0.0329096	0.0088686	-3.7108	0.000206608	0.00868691	NA	NA
chr19:1685545-2929324	chr19	2727741	2729325	ENSG00000261342	AC006538.1	Brain_Cortex	0.0503293	0.00491319	1.091e-06	FALSE	0.0338555	0.00888993	3.8083	0.000139926	0.00729566	NA	NA
chr19:4703092-5103092	chr19	4903092	4962165	ENSG00000034063	UHRF1	DLPC_CMC	0.0863336	0.00362755	6.292e-06	FALSE	-0.0315256	0.00890685	-3.53948	0.000400916	0.0142017	0.335801	0.737021
chr19:4703092-5103092	chr19	4903092	4962165	ENSG00000034063	UHRF1	Cells_EBV-transformed_lymphocytes	0.0116506	0.000970816	6.292e-06	FALSE	-0.0314781	0.00919436	-3.42363	0.000617912	0.0181441	NA	NA
chr19:7494450-7894450	chr19	7684411	7694451	ENSG00000076924	XAB2	DLPC_CMC	0.194987	0.155376	0.0005058	FALSE	-0.0325895	0.00897358	-3.63171	0.000281548	0.0104921	-1.05857	0.289795
chr19:12276718-12676718	chr19	12460185	12476719	ENSG00000198342	ZNF442	DLPC_CMC	0.0580019	0.0207907	0.0001079	FALSE	0.0326538	0.00895629	3.6459	0.000266455	0.0101249	0.671063	0.50218
chr19:19173604-20087411	chr19	19366450	19373605	ENSG00000187664	HAPLN4	Brain_Cerebellar_Hemisphere	0.0719568	0.00162513	6.921e-09	FALSE	0.0440953	0.00887779	4.96693	6.80219e-07	6.93562e-05	NA	NA
chr19:19173604-20087411	chr19	19366450	19373605	ENSG00000187664	HAPLN4	Brain_Cerebellum	0.128212	0.049062	6.921e-09	FALSE	0.034101	0.00883175	3.86118	0.000112839	0.00474604	NA	NA
chr19:19173604-20087411	chr19	19375173	19384200	ENSG00000213996	TM6SF2	Brain_Cerebellum	0.122018	0.0562441	6.921e-09	FALSE	0.0459018	0.00888376	5.16694	2.37962e-07	2.44331e-05	NA	NA
chr19:19173604-20087411	chr19	19431490	19469563	ENSG00000129933	MAU2	DLPC_CMC	0.148073	0.0928355	6.921e-09	FALSE	-0.0360244	0.00886859	-4.06202	4.8649e-05	0.0028503	-1.47196	0.141031
chr19:19173604-20087411	chr19	19496635	19619740	ENSG00000167491	GATAD2A	DLPC_CMC	0.320647	0.293743	6.921e-09	FALSE	-0.0465228	0.00887461	-5.24223	1.58648e-07	2.37861e-05	-1.73005	0.0836209
chr19:19173604-20087411	chr19	19627036	19648390	ENSG00000250067	YJEFN3	DLPC_CMC	0.0906634	0.0264887	6.921e-09	FALSE	-0.0305124	0.00881848	-3.46006	0.000540063	0.0175848	0.282715	0.777395
chr19:19173604-20087411	chr19	19861427	19863353	ENSG00000271499	CTC-559E9.9	Brain_Nucleus_accumbens_basal_ganglia	0.137433	0.0889628	6.921e-09	FALSE	0.0330003	0.00887492	3.71837	0.000200509	0.0111617	NA	NA
chr19:19173604-20087411	chr19	19887411	19945736	ENSG00000267419	CTC-559E9.6	Brain_Cerebellum	0.145209	0.0461482	6.921e-09	FALSE	-0.0324515	0.0089729	-3.61662	0.000298476	0.010259	NA	NA
chr19:21259133-21765667	chr19	21458825	21459134	ENSG00000268747	CTD-3030D20.1	Brain_Hippocampus	0.0951849	0.0124082	2.679e-05	FALSE	-0.0284993	0.00891135	-3.19809	0.00138339	0.0338499	NA	NA
chr19:21259133-21765667	chr19	21473962	21512227	ENSG00000182141	ZNF708	Brain_Cerebellar_Hemisphere	0.0172894	0.00771011	2.679e-05	FALSE	-0.0287958	0.00904067	-3.18514	0.00144683	0.0328821	NA	NA
chr19:21259133-21765667	chr19	21541732	21562104	ENSG00000172687	ZNF738	DLPC_CMC	0.488422	0.392193	2.679e-05	FALSE	0.0292148	0.00892026	3.27511	0.00105621	0.029064	-0.410359	0.681542
chr19:21259133-21765667	chr19	21541732	21562104	ENSG00000172687	ZNF738	Brain_Caudate_basal_ganglia	0.0795154	0.0454378	2.679e-05	FALSE	0.0278218	0.0089402	3.11198	0.00185834	0.0493431	NA	NA
chr19:21259133-21765667	chr19	21541732	21562104	ENSG00000172687	ZNF738	Brain_Cortex	0.162433	0.0798573	2.679e-05	FALSE	0.0344114	0.00892943	3.85371	0.000116343	0.006362	NA	NA
chr19:21259133-21765667	chr19	21541732	21562104	ENSG00000172687	ZNF738	Brain_Hypothalamus	0.296882	0.168712	2.679e-05	FALSE	0.0300928	0.0089271	3.37094	0.000749109	0.0214245	NA	NA
chr19:21259133-21765667	chr19	21565667	21569979	ENSG00000213976	CTD-2561J22.2	DLPC_CMC	0.168129	0.12391	2.679e-05	FALSE	0.027992	0.00890606	3.14303	0.00167207	0.0384401	-0.49271	0.622218
chr19:31640452-32040452	chr19	31765851	31840453	ENSG00000121297	TSHZ3	Brain_Cortex	0.0275776	0.0203765	9.964e-05	FALSE	-0.0318385	0.00895349	-3.55599	0.000376559	0.0147062	NA	NA
chr19:39190340-39590340	chr19	39390340	39399533	ENSG00000104825	NFKBIB	DLPC_CMC	0.123458	0.0612152	3.712e-06	FALSE	-0.0283353	0.00894222	-3.1687	0.0015312	0.0369192	-1.00295	0.315885
chr19:41616094-42103383	chr19	41816094	41830788	ENSG00000142039	CCDC97	Brain_Hypothalamus	0.05825	0.00762826	0.002556	TRUE	-0.0294294	0.00894593	-3.2897	0.00100294	0.0275808	NA	NA
chr19:41616094-42103383	chr19	41856816	41889988	ENSG00000142046	TMEM91	DLPC_CMC	0.0341009	0.0159056	0.002556	TRUE	0.0340672	0.00892085	3.81883	0.000134085	0.00608764	0.285405	0.775334
chr19:41616094-42103383	chr19	41892279	41903384	ENSG00000077348	EXOSC5	Brain_Cerebellum	0.0673039	0.04063	0.002556	TRUE	-0.0269378	0.0089309	-3.01624	0.00255929	0.0470236	NA	NA
chr19:48922548-51217946	chr19	49122548	49133974	ENSG00000063176	SPHK2	Brain_Frontal_Cortex_BA9	0.0482783	0.0283549	2.188e-07	FALSE	-0.0291175	0.00895628	-3.25107	0.00114971	0.0332339	NA	NA
chr19:48922548-51217946	chr19	50010073	50029590	ENSG00000104870	FCGRT	DLPC_CMC	0.0898599	0.043609	2.188e-07	FALSE	0.0307824	0.00899476	3.42226	0.000621029	0.0190348	-2.15749	0.0309675
chr19:48922548-51217946	chr19	50010073	50029590	ENSG00000104870	FCGRT	Brain_Cerebellar_Hemisphere	0.0613683	0.0792803	2.188e-07	FALSE	0.0310331	0.00901256	3.44331	0.000574639	0.0169263	NA	NA
chr19:48922548-51217946	chr19	51014857	51017947	ENSG00000204653	ASPDH	Brain_Cortex	0.184257	0.0975194	2.188e-07	FALSE	-0.0302195	0.00889514	-3.39731	0.000680526	0.0231172	NA	NA
chr19:52732440-53132440	chr19	52932440	52955568	ENSG00000198633	ZNF534	DLPC_CMC	0.247775	0.172557	0.0001405	FALSE	0.0290962	0.00879758	3.3073	0.000941994	0.0267535	1.40901	0.158832
chr19:52732440-53132440	chr19	52932440	52955568	ENSG00000198633	ZNF534	Brain_Caudate_basal_ganglia	0.147629	0.0469201	0.0001405	FALSE	0.03092	0.00880649	3.51105	0.000446344	0.0195904	NA	NA
chr19:52732440-53132440	chr19	52932440	52955568	ENSG00000198633	ZNF534	Brain_Cerebellar_Hemisphere	0.376072	0.250257	0.0001405	FALSE	0.0314087	0.00879334	3.57188	0.000354429	0.0117449	NA	NA
chr19:52732440-53132440	chr19	52932440	52955568	ENSG00000198633	ZNF534	Brain_Cerebellum	0.329955	0.255992	0.0001405	FALSE	0.0277081	0.00881497	3.1433	0.00167055	0.0348749	NA	NA
chr19:56878779-57278779	chr19	57056935	57078780	ENSG00000269696	AC007228.11	Brain_Hippocampus	0.299292	0.0677723	0.0001428	FALSE	-0.0274047	0.0089093	-3.07596	0.00209825	0.0465947	NA	NA
chr20:20906624-21306624	chr20	21106624	21227260	ENSG00000088970	PLK1S1	DLPC_CMC	0.0690131	0.00086124	1.647e-05	FALSE	0.0323108	0.00886708	3.64391	0.00026853	0.0101249	-0.477258	0.633178
chr20:33665927-34065927	chr20	33703167	33865928	ENSG00000088298	EDEM2	DLPC_CMC	0.0942471	0.0356816	0.0003671	FALSE	-0.0289496	0.00885028	-3.27104	0.00107154	0.029272	1.33787	0.180937
chr20:37030577-37790942	chr20	37230577	37279678	ENSG00000124143	ARHGAP40	Cells_EBV-transformed_lymphocytes	0.341346	0.214441	5.519e-11	FALSE	0.0473501	0.00887731	5.33384	9.61596e-08	1.77483e-05	NA	NA
chr20:37030577-37790942	chr20	37377085	37400834	ENSG00000101442	ACTR5	Cells_EBV-transformed_lymphocytes	0.192635	0.0278265	5.519e-11	FALSE	0.0306658	0.00892398	3.43634	0.000589628	0.0175126	NA	NA
chr20:37030577-37790942	chr20	37590942	37668366	ENSG00000101452	DHX35	DLPC_CMC	0.27471	0.219319	5.519e-11	FALSE	0.0311934	0.00898236	3.47274	0.000515173	0.0168707	0.835135	0.403641
chr20:43389126-43795115	chr20	43570771	43589127	ENSG00000025772	TOMM34	Brain_Hypothalamus	0.0819582	0.00172735	5.921e-06	FALSE	0.0333354	0.00894709	3.72584	0.00019467	0.00795364	NA	NA
chr20:43389126-43795115	chr20	43595115	43708600	ENSG00000101109	STK4	Brain_Cortex	0.0726563	0.0114971	5.921e-06	FALSE	0.0291086	0.00894082	3.2557	0.00113114	0.0327908	NA	NA
chr20:49330268-49730268	chr20	49530268	49530948	ENSG00000228663	PSMD10P1	Brain_Nucleus_accumbens_basal_ganglia	0.0921579	0.00577683	3.245e-05	FALSE	0.0279392	0.00888759	3.14362	0.00166873	0.0492729	NA	NA
chr20:57085851-57485851	chr20	57285851	57286689	ENSG00000254419	RP11-261P9.4	Cells_EBV-transformed_lymphocytes	0.0898928	0.0324069	9.296e-05	FALSE	-0.0392849	0.008902	-4.41305	1.01926e-05	0.000711833	NA	NA
chr20:62058393-62484779	chr20	62218955	62258394	ENSG00000101216	GMEB2	Brain_Caudate_basal_ganglia	0.017093	0.00212042	1.15e-08	FALSE	0.0277038	0.00893888	3.09925	0.00194011	0.0498236	NA	NA
chr20:62058393-62484779	chr20	62218955	62258394	ENSG00000101216	GMEB2	Brain_Cerebellar_Hemisphere	0.139836	0.0369597	1.15e-08	FALSE	0.030234	0.00886527	3.41039	0.000648706	0.018898	NA	NA
chr20:62058393-62484779	chr20	62218955	62258394	ENSG00000101216	GMEB2	Brain_Cerebellum	0.187233	0.0638184	1.15e-08	FALSE	0.0313251	0.00887465	3.52973	0.000415982	0.0124119	NA	NA
chr20:62058393-62484779	chr20	62258580	62260177	ENSG00000232442	CTD-3184A7.4	DLPC_CMC	0.0466191	0.0184527	1.15e-08	FALSE	0.028522	0.00889781	3.20551	0.00134823	0.0340865	-1.0254	0.305175
chr20:62058393-62484779	chr20	62271061	62284780	ENSG00000197457	STMN3	Brain_Cortex	0.0528542	0.0285407	1.15e-08	FALSE	0.0283088	0.00889263	3.1834	0.00145555	0.0363817	NA	NA
chr21:33759682-34159682	chr21	33948862	33959683	ENSG00000242220	TCP10L	DLPC_CMC	0.113931	0.0514454	0.003886	TRUE	0.0302778	0.00896556	3.37713	0.000732473	0.0215628	-1.64737	0.0994815
chr21:40493484-40893484	chr21	40556102	40693485	ENSG00000185658	BRWD1	DLPC_CMC	0.322842	0.196394	0.001471	TRUE	0.027539	0.00897445	3.0686	0.00215061	0.0463712	-0.284593	0.775956
chr21:46813568-47213568	chr21	47013568	47017005	ENSG00000233922	AL133493.2	Brain_Caudate_basal_ganglia	0.378421	0.0356908	2.508e-06	FALSE	0.0292433	0.00893782	3.27186	0.00106842	0.0363262	NA	NA
chr22:22092609-22492609	chr22	22292609	22297799	ENSG00000224086	LL22NC03-86G7.1	DLPC_CMC	0.604524	0.584886	7.692e-06	FALSE	0.0319088	0.00889608	3.58684	0.000334703	0.0120549	0.027236	0.978272
chr22:22092609-22492609	chr22	22292609	22297799	ENSG00000224086	LL22NC03-86G7.1	Brain_Cerebellar_Hemisphere	0.231222	0.241973	7.692e-06	FALSE	0.0311817	0.00890551	3.5014	0.000462821	0.0144871	NA	NA
chr22:22092609-22492609	chr22	22292609	22297799	ENSG00000224086	LL22NC03-86G7.1	Brain_Cerebellum	0.226103	0.247726	7.692e-06	FALSE	0.0315626	0.00890823	3.54309	0.000395472	0.0121105	NA	NA
chr22:22092609-22492609	chr22	22292609	22297799	ENSG00000224086	LL22NC03-86G7.1	Brain_Cortex	0.494167	0.497896	7.692e-06	FALSE	0.0300742	0.00889333	3.38166	0.000720489	0.0240334	NA	NA
chr22:22092609-22492609	chr22	22292609	22297799	ENSG00000224086	LL22NC03-86G7.1	Brain_Frontal_Cortex_BA9	0.456523	0.533822	7.692e-06	FALSE	0.0316174	0.00889952	3.55271	0.00038129	0.0141077	NA	NA
chr22:22092609-22492609	chr22	22292609	22297799	ENSG00000224086	LL22NC03-86G7.1	Brain_Hypothalamus	0.307768	0.117485	7.692e-06	FALSE	0.0307839	0.00890873	3.45547	0.000549328	0.0171947	NA	NA
chr22:22092609-22492609	chr22	22292609	22297799	ENSG00000224086	LL22NC03-86G7.1	Brain_Nucleus_accumbens_basal_ganglia	0.248035	0.194999	7.692e-06	FALSE	0.0302257	0.00890148	3.39559	0.000684814	0.0280515	NA	NA
chr22:30573861-30973861	chr22	30770930	30773862	ENSG00000241528	RP1-130H16.16	DLPC_CMC	0.0899672	0.0397011	9.396e-05	FALSE	0.0341901	0.00896195	3.81502	0.00013617	0.00613908	-0.278302	0.780781
chr22:30573861-30973861	chr22	30770930	30773862	ENSG00000241528	RP1-130H16.16	Brain_Cerebellar_Hemisphere	0.119262	0.0451078	9.396e-05	FALSE	0.0296104	0.00896787	3.30183	0.00096057	0.0258625	NA	NA
chr22:30573861-30973861	chr22	30770930	30773862	ENSG00000241528	RP1-130H16.16	Brain_Frontal_Cortex_BA9	0.0806425	0.0149125	9.396e-05	FALSE	0.0298226	0.00896872	3.32518	0.000883603	0.0272939	NA	NA
chr22:39715700-43685433	chr22	39915700	39918691	ENSG00000128272	ATF4	Brain_Hippocampus	0.0381055	0.0101156	6.763e-12	FALSE	0.0325386	0.00893338	3.64236	0.000270147	0.0103183	NA	NA
chr22:39715700-43685433	chr22	40806285	41032706	ENSG00000196588	MKL1	Brain_Caudate_basal_ganglia	0.0251381	0.0111627	6.763e-12	FALSE	-0.0365396	0.00894451	-4.08515	4.40491e-05	0.00393832	NA	NA
chr22:39715700-43685433	chr22	41074754	41078818	ENSG00000128285	MCHR1	DLPC_CMC	0.183516	0.147069	6.763e-12	FALSE	-0.0441165	0.00893872	-4.93544	7.99709e-07	9.37405e-05	1.02004	0.30771
chr22:39715700-43685433	chr22	41253081	41363838	ENSG00000196236	XPNPEP3	DLPC_CMC	0.0703689	0.0313505	6.763e-12	FALSE	0.0362133	0.00886803	4.08358	4.43467e-05	0.00276653	-0.435875	0.662927
chr22:39715700-43685433	chr22	41347351	41369313	ENSG00000100387	RBX1	Brain_Cortex	0.0612546	0.00541474	6.763e-12	FALSE	-0.0286055	0.00896408	-3.19113	0.00141718	0.0363817	NA	NA
chr22:39715700-43685433	chr22	41641615	41682255	ENSG00000100401	RANGAP1	DLPC_CMC	0.040226	0.0214318	6.763e-12	FALSE	-0.0462959	0.00883088	-5.24251	1.5841e-07	2.37861e-05	0.450805	0.65213
chr22:39715700-43685433	chr22	41994032	42017100	ENSG00000100418	DESI1	Cells_EBV-transformed_lymphocytes	0.162106	0.0301183	6.763e-12	FALSE	0.0298234	0.00892963	3.33982	0.000838313	0.0230744	NA	NA
chr22:39715700-43685433	chr22	42196683	42222303	ENSG00000100147	CCDC134	Cells_EBV-transformed_lymphocytes	0.219584	0.176881	6.763e-12	FALSE	0.0273943	0.00893905	3.06457	0.00217986	0.0454255	NA	NA
chr22:39715700-43685433	chr22	42321045	42322822	ENSG00000159958	TNFRSF13C	Brain_Caudate_basal_ganglia	0.0764601	0.0069596	6.763e-12	FALSE	-0.035883	0.00892999	-4.01825	5.86312e-05	0.00482187	NA	NA
chr22:39715700-43685433	chr22	42348169	42354937	ENSG00000205704	LINC00634	DLPC_CMC	0.182683	0.110142	6.763e-12	FALSE	0.0342939	0.00897762	3.81993	0.000133491	0.00608764	1.11818	0.26349
chr22:39715700-43685433	chr22	42372276	42394225	ENSG00000100167	SEPT3	Brain_Cerebellar_Hemisphere	0.0853993	0.00696384	6.763e-12	FALSE	-0.0361163	0.00894768	-4.03639	5.42789e-05	0.00282144	NA	NA
chr22:39715700-43685433	chr22	42394729	42454460	ENSG00000183066	WBP2NL	DLPC_CMC	0.395877	0.358497	6.763e-12	FALSE	0.0275235	0.00895365	3.074	0.00211211	0.0456938	0.957782	0.338173
chr22:39715700-43685433	chr22	42397073	42397970	ENSG00000215347	SLC25A5P1	Brain_Cerebellum	0.470899	0.046157	6.763e-12	FALSE	0.0410834	0.0089262	4.60256	4.17333e-06	0.000297328	NA	NA
chr22:39715700-43685433	chr22	42454358	42466846	ENSG00000198951	NAGA	DLPC_CMC	0.202408	0.135508	6.763e-12	FALSE	0.041066	0.00894152	4.59274	4.37473e-06	0.000397238	0.505913	0.612917
chr22:39715700-43685433	chr22	42454358	42466846	ENSG00000198951	NAGA	Brain_Nucleus_accumbens_basal_ganglia	0.0460294	0.0109348	6.763e-12	FALSE	0.0366491	0.00895509	4.09254	4.26665e-05	0.0034307	NA	NA
chr22:39715700-43685433	chr22	42475695	42480288	ENSG00000183172	SMDT1	Brain_Cerebellar_Hemisphere	0.165606	0.157642	6.763e-12	FALSE	0.0330077	0.00896656	3.6812	0.000232136	0.00899523	NA	NA
chr22:39715700-43685433	chr22	42475695	42480288	ENSG00000183172	SMDT1	Brain_Cerebellum	0.31894	0.282499	6.763e-12	FALSE	0.0324449	0.00896868	3.61758	0.000297366	0.010259	NA	NA
chr22:39715700-43685433	chr22	42475695	42480288	ENSG00000183172	SMDT1	Brain_Hypothalamus	0.104259	0.0207376	6.763e-12	FALSE	0.0412724	0.00898579	4.59307	4.36779e-06	0.000312297	NA	NA
chr22:39715700-43685433	chr22	42475695	42480288	ENSG00000183172	SMDT1	Brain_Nucleus_accumbens_basal_ganglia	0.0445636	0.00881	6.763e-12	FALSE	0.0319337	0.00901703	3.54149	0.000397878	0.0187781	NA	NA
chr22:39715700-43685433	chr22	42475695	42480288	ENSG00000183172	SMDT1	Cells_EBV-transformed_lymphocytes	0.437886	0.482505	6.763e-12	FALSE	0.039647	0.00895871	4.42553	9.62068e-06	0.000690551	NA	NA
chr22:39715700-43685433	chr22	42485634	42486032	ENSG00000270083	RP1-257I20.14	Brain_Cerebellum	0.310637	0.112748	6.763e-12	FALSE	0.0349368	0.00897449	3.8929	9.90512e-05	0.00443317	NA	NA
chr22:39715700-43685433	chr22	42522501	42526908	ENSG00000100197	CYP2D6	Brain_Hypothalamus	0.203507	0.162158	6.763e-12	FALSE	-0.0347163	0.00893127	-3.88704	0.000101472	0.00453454	NA	NA
chr22:39715700-43685433	chr22	42522501	42526908	ENSG00000100197	CYP2D6	Brain_Nucleus_accumbens_basal_ganglia	0.299745	0.198801	6.763e-12	FALSE	-0.0345324	0.00893249	-3.86593	0.000110666	0.0066738	NA	NA
chr22:39715700-43685433	chr22	42522501	42526908	ENSG00000100197	CYP2D6	Cells_EBV-transformed_lymphocytes	0.363367	0.135529	6.763e-12	FALSE	-0.0339484	0.00894084	-3.797	0.000146457	0.00641431	NA	NA
chr22:39715700-43685433	chr22	42532442	42535938	ENSG00000232710	RP4-669P10.16	Brain_Cerebellar_Hemisphere	0.617413	0.362862	6.763e-12	FALSE	0.0271327	0.00891673	3.04289	0.00234316	0.0468655	NA	NA
chr22:39715700-43685433	chr22	42532442	42535938	ENSG00000232710	RP4-669P10.16	Brain_Cerebellum	0.452423	0.266689	6.763e-12	FALSE	0.0301341	0.00896367	3.3618	0.000774356	0.0207944	NA	NA
chr22:39715700-43685433	chr22	42532442	42535938	ENSG00000232710	RP4-669P10.16	Brain_Frontal_Cortex_BA9	0.174228	0.0151442	6.763e-12	FALSE	0.03546	0.00898591	3.94618	7.94072e-05	0.00472112	NA	NA
chr22:39715700-43685433	chr22	42532442	42535938	ENSG00000232710	RP4-669P10.16	Brain_Hypothalamus	0.121913	0.115657	6.763e-12	FALSE	0.0395241	0.00897295	4.40481	1.05878e-05	0.000688208	NA	NA
chr22:39715700-43685433	chr22	42674194	42674852	ENSG00000273366	CTA-989H11.1	Cells_EBV-transformed_lymphocytes	0.181253	0.0459609	6.763e-12	FALSE	-0.0311797	0.00897362	-3.47459	0.00051163	0.0161226	NA	NA
chr22:39715700-43685433	chr22	43192508	43254112	ENSG00000242247	ARFGAP3	Brain_Caudate_basal_ganglia	0.0339462	0.00670592	6.763e-12	FALSE	0.0301397	0.00891355	3.38134	0.000721338	0.0285461	NA	NA
chr22:39715700-43685433	chr22	43192508	43254112	ENSG00000242247	ARFGAP3	Brain_Cortex	0.0649646	0.0223907	6.763e-12	FALSE	0.0306876	0.00891296	3.44303	0.000575225	0.0204707	NA	NA
chr22:39715700-43685433	chr22	43434591	43448372	ENSG00000230319	AL022476.2	DLPC_CMC	0.230532	0.166781	6.763e-12	FALSE	0.034197	0.00891991	3.83378	0.000126187	0.0058109	0.335207	0.737469
chr22:39715700-43685433	chr22	43434591	43448372	ENSG00000230319	AL022476.2	Brain_Cerebellum	0.129904	0.121014	6.763e-12	FALSE	0.0310512	0.00893827	3.47396	0.000512829	0.0146745	NA	NA
chr22:39715700-43685433	chr22	43435522	43485434	ENSG00000100271	TTLL1	DLPC_CMC	0.139903	0.0737946	6.763e-12	FALSE	0.0332482	0.00891045	3.73138	0.000190435	0.00781997	0.660153	0.509156
chr22:45436649-45836649	chr22	45586219	45636650	ENSG00000100364	KIAA0930	Brain_Cerebellum	0.251669	0.129005	7.989e-05	FALSE	0.0289111	0.008929	3.23789	0.00120419	0.0282137	NA	NA
chr22:50031433-50965488	chr22	50226264	50231434	ENSG00000260613	RP3-522J7.6	Brain_Cerebellar_Hemisphere	0.202827	0.211661	3.308e-07	FALSE	-0.0309523	0.00884244	-3.50043	0.000464507	0.0144871	NA	NA
chr22:50031433-50965488	chr22	50226264	50231434	ENSG00000260613	RP3-522J7.6	Brain_Cerebellum	0.298613	0.207256	3.308e-07	FALSE	-0.0361102	0.00881962	-4.0943	4.23445e-05	0.00233854	NA	NA
chr22:50031433-50965488	chr22	50311815	50321188	ENSG00000184164	CRELD2	Brain_Hippocampus	0.0148315	0.00158813	3.308e-07	FALSE	0.0335683	0.00892568	3.76086	0.000169327	0.00757617	NA	NA
chr22:50031433-50965488	chr22	50528308	50600119	ENSG00000073146	MOV10L1	DLPC_CMC	0.198538	0.113253	3.308e-07	FALSE	0.0326067	0.00894832	3.64389	0.000268552	0.0101249	-1.67305	0.0943175
chr22:50031433-50965488	chr22	50747459	50765489	ENSG00000205593	DENND6B	Brain_Cortex	0.0470106	0.0101934	3.308e-07	FALSE	0.029909	0.00889367	3.36296	0.000771121	0.0246979	NA	NA
