# Supplementary material for: Distinct genetic liability profiles define clinically relevant patient strata across common diseases
Source: Nat Commun. 2024 Jul 1;15:5534. doi: 10.1038/s41467-024-49338-2 (PMC11217418; doi:10.1038/s41467-024-49338-2)
Supplement: Supplementary file 12 — Supplementary Data 9 [file 41467_2024_49338_MOESM12_ESM.xlsx]

## Sheet: PathScores_SCZ_annNewLoci_withR
									Discovery (PGC)						Replication (CMC)
Pathway	Database	Tissue	N genes detected	N genes total	Mean R2 (PriLer)	SD R2 (PriLer)	Mean R2 cross-validation (PriLer)	SD R2 cross-validation (PriLer)	Beta	SE Beta	Z-statistic	P-value	P-value BH corrected	Class Pathway Association	Z-statistic	P-value	Genes in pathway
A third proteolytic cleavage releases NICD	Reactome	DLPC_CMC	3	9	0.0386433	0.0146272	0.0149603	0.00864634	0.0605922	0.0156247	3.87797	0.000105331	0.00658795	genes P < pathway P	2.03609	0.0417412	NOTCH4,NOTCH1,PSEN1
APC-Cdc20 mediated degradation of Nek2A	Reactome	DLPC_CMC	4	25	0.130897	0.0704333	0.0841571	0.0572248	-0.0556828	0.0178272	-3.12347	0.00178732	0.0409002	pathway P < genes P & genes FDR > 0.05	-0.454689	0.649333	ANAPC4,CDC23,CDC16,UBA52
Activation of C3 and C5	Reactome	DLPC_CMC	4	6	0.204639	0.188411	0.133639	0.191506	0.0849779	0.0187583	4.53014	5.89435e-06	0.000901181	genes P < pathway P	1.41316	0.15761	CFB,C4A,C4B,C5
Chaperonin-mediated protein folding	Reactome	DLPC_CMC	27	95	0.147458	0.121694	0.086511	0.120148	-0.164659	0.0478282	-3.44272	0.000575899	0.0196211	genes P < pathway P	-1.672	0.0945248	GNG5,GNG4,RGS7,GNB4,PFDN1,KIF13A,CSNK2B,SKIV2L,TCP1,ACTB,FKBP9,GNAI1,TUBA1A,TUBA1C,GNG2,RGS6,LONP2,CCT6B,RGS9,SPHK1,TUBB6,GNG7,NOP56,ARFGEF2,CCT8,TUBA8,GNAZ
Cohesin Loading onto Chromatin	Reactome	DLPC_CMC	3	10	0.0920402	0.0485295	0.0433652	0.0435365	-0.0496683	0.0154311	-3.21873	0.00128762	0.0322139	genes P < pathway P	-0.30977	0.756736	PDS5A,RAD21,MAU2
Condensation of Prometaphase Chromosomes	Reactome	DLPC_CMC	3	11	0.249039	0.279145	0.214512	0.292331	-0.0708015	0.0154312	-4.58822	4.4704e-06	0.000878753	genes P < pathway P	-1.29336	0.195886	CSNK2B,SMC2,CDK1
Conversion from APC/C:Cdc20 to APC/C:Cdh1 in late anaphase	Reactome	DLPC_CMC	3	19	0.10325	0.0534322	0.0661391	0.0544438	-0.0556224	0.0154542	-3.59918	0.00031922	0.0151465	pathway P < genes P & genes FDR > 0.05	-0.927597	0.353617	ANAPC4,CDC23,CDC16
Cooperation of PDCL (PhLP1) and TRiC/CCT in G-protein beta folding	Reactome	DLPC_CMC	14	42	0.130285	0.103913	0.0684736	0.0854328	-0.1837	0.0333769	-5.5038	3.71695e-08	2.55726e-05	genes P < pathway P	-0.157819	0.8746	GNG5,GNG4,RGS7,GNB4,CSNK2B,TCP1,GNAI1,GNG2,RGS6,CCT6B,RGS9,GNG7,CCT8,GNAZ
DAP12 interactions	Reactome	DLPC_CMC	7	44	0.286427	0.287918	0.207767	0.282987	-0.110507	0.0217418	-5.08271	3.72096e-07	0.000102401	genes P < pathway P	-1.69843	0.0894258	VAV3,HLA-C,HLA-B,TREM2,KLRC2,KRAS,GRB2
DNA Damage Recognition in GG-NER	Reactome	DLPC_CMC	10	38	0.162395	0.158809	0.112791	0.158042	0.124542	0.0281572	4.4231	9.72953e-06	0.00111565	genes P < pathway P	1.51864	0.128854	PARP1,INO80D,ACTR8,ACTB,NFRKB,MCRS1,PARP2,INO80E,UBA52,TFPT
Deactivation of the beta-catenin transactivating complex	Reactome	DLPC_CMC	6	42	0.091115	0.0665955	0.0490513	0.0484506	0.0752633	0.0217972	3.45288	0.000554631	0.0195685	genes P < pathway P	1.19751	0.231109	CTNNBIP1,RBBP5,XPO1,CTNNB1,UBA52,CBY1
Defective LFNG causes SCDO3	Reactome	DLPC_CMC	2	4	0.0370818	0.0203293	0.0100361	0.00200715	0.0652532	0.0128024	5.09694	3.45194e-07	0.000102401	genes P < pathway P	1.40144	0.161081	NOTCH4,NOTCH1
Defective Mismatch Repair Associated With MLH1	Reactome	DLPC_CMC	2	2	0.182057	0.215636	0.113187	0.156707	0.0385552	0.0126481	3.04831	0.00230131	0.0472628	genes P < pathway P	-0.504847	0.613666	MLH1,PMS2
Diseases associated with O-glycosylation of proteins	Reactome	DLPC_CMC	25	60	0.150289	0.141924	0.091358	0.139089	0.148348	0.0445827	3.32747	0.000876375	0.0241178	genes P < pathway P	1.45143	0.14666	SEMA5B,MUC20,SPON2,ADAMTS3,SEMA5A,ADAMTS6,ADAMTS19,ADAMTS2,NOTCH4,THBS2,THSD7A,MUC12,SSPO,SBSPON,ADAMTS13,NOTCH1,ADAMTS14,SPON1,ADAMTS8,THSD1,THSD4,ADAMTSL3,ADAMTS17,ADAMTS18,ADAMTS5
Fructose catabolism	Reactome	DLPC_CMC	2	5	0.100354	0.0879446	0.0790482	0.0783306	0.0386998	0.0125777	3.07685	0.00209201	0.0449782	genes P < pathway P	2.08484	0.0370838	GLYCTK,ALDOB
Generation of second messenger molecules	Reactome	DLPC_CMC	8	38	0.298301	0.300693	0.228879	0.309809	0.086344	0.0243658	3.54366	0.000394616	0.016164	genes P < pathway P	0.322015	0.747442	NCK1,HLA-DRA,HLA-DRB1,HLA-DQA1,HLA-DPA1,HLA-DPB1,PAK1,CD4
Glyoxylate metabolism and glycine degradation	Reactome	DLPC_CMC	14	31	0.162193	0.0884111	0.0961445	0.0622263	0.102494	0.0334257	3.06634	0.00216699	0.0458735	genes P < pathway P	-1.4323	0.152059	DBT,LIPT1,PDHB,LIAS,BCKDHB,DDO,DLD,GLDC,GRHPR,HOGA1,PDHX,PXMP2,DLST,GOT2
Golgi Cisternae Pericentriolar Stack Reorganization	Reactome	DLPC_CMC	5	14	0.107601	0.0656488	0.0762587	0.0619495	0.0680937	0.0199927	3.40592	0.000659406	0.0206214	genes P < pathway P	0.822665	0.410699	BLZF1,USO1,RAB2A,CDK1,MAPK3
HDACs deacetylate histones	Reactome	DLPC_CMC	7	60	0.130725	0.0931324	0.0748186	0.0985294	-0.0661064	0.0210579	-3.13927	0.00169368	0.0395	genes P < pathway P	-1.75993	0.07842	HIST1H2AB,HIST1H2BC,BRMS1,SUDS3,SAP18,RCOR1,GATAD2A
HIV Life Cycle	Reactome	DLPC_CMC	60	160	0.11823	0.0823651	0.0662746	0.0772298	-0.238544	0.0702774	-3.39432	0.000687991	0.0210372	genes P < pathway P	0.398595	0.690192	RCC1,XPO1,CHMP3,ERCC3,POLR2D,CCNT2,NUP35,NUP210,PDCD6IP,NCBP2,POLR2B,NUP54,CDK7,TAF9,XRCC4,TAF11,RNGTT,VTA1,NUP43,NUPL2,NUP205,VPS37A,CHMP7,TAF2,VPS28,UBAP1,MVB12B,CDK9,NMT2,TAF10,GTF2H1,NUP160,FEN1,BANF1,CD4,NUP107,VPS37B,GTF2H3,RAN,LIG4,GTF2A2,NUP93,VPS4A,NUP88,POLR2A,NMT1,NUP85,TAF4B,MVB12A,ELL,UBA52,POLR2I,SUPT5H,ERCC2,LIG1,NUP62,CHMP4B,NELFCD,RANGAP1,NUP50
Highly calcium permeable nicotinic acetylcholine receptors	Reactome	DLPC_CMC	2	9	0.0620754	0.001028	0.0099109	0.00683834	-0.0533132	0.0127033	-4.19678	2.70733e-05	0.00248352	genes P < pathway P	-1.18947	0.234256	CHRNB2,CHRNA2
Hormone ligand-binding receptors	Reactome	DLPC_CMC	2	13	0.291851	0.301442	0.261161	0.277779	-0.0490855	0.0126147	-3.89114	9.97735e-05	0.00653754	pathway P < genes P & genes FDR < 0.05	0.203384	0.838835	GNRHR,TSHR
Immunoregulatory interactions between a Lymphoid and a non-Lymphoid cell	Reactome	DLPC_CMC	24	215	0.191513	0.200219	0.126382	0.191235	-0.168802	0.0401116	-4.2083	2.57293e-05	0.00248352	genes P < pathway P	-0.230879	0.817409	FCGR3A,SELL,CD34,CD8A,ITGA4,CD200,HLA-F,HLA-A,HLA-C,HLA-B,MICA,TREM2,PILRB,PILRA,CD81,KLRG1,CLEC2D,CDH1,CLEC4G,ICAM3,PVR,LILRB1,CD40,ITGB2
Initial triggering of complement	Reactome	DLPC_CMC	4	103	0.205873	0.187569	0.119105	0.199378	0.0669566	0.018732	3.57445	0.000350968	0.0155758	genes P < pathway P	1.78027	0.0750317	C1QA,CFB,C4A,C4B
Late Phase of HIV Life Cycle	Reactome	DLPC_CMC	54	147	0.122699	0.0836902	0.071457	0.0796812	-0.227471	0.0666773	-3.41152	0.000646007	0.0206214	genes P < pathway P	0.0284371	0.977314	RCC1,XPO1,CHMP3,ERCC3,POLR2D,CCNT2,NUP35,NUP210,PDCD6IP,NCBP2,POLR2B,NUP54,CDK7,TAF9,TAF11,RNGTT,VTA1,NUP43,NUPL2,NUP205,VPS37A,CHMP7,TAF2,VPS28,UBAP1,MVB12B,CDK9,NMT2,TAF10,GTF2H1,NUP160,NUP107,VPS37B,GTF2H3,RAN,GTF2A2,NUP93,VPS4A,NUP88,POLR2A,NMT1,NUP85,TAF4B,MVB12A,ELL,UBA52,POLR2I,SUPT5H,ERCC2,NUP62,CHMP4B,NELFCD,RANGAP1,NUP50
MAPK3 (ERK1) activation	Reactome	DLPC_CMC	6	10	0.0957476	0.0398444	0.0382234	0.0451713	0.0732126	0.0217676	3.36338	0.00076995	0.0216364	genes P < pathway P	-0.363794	0.716012	JAK1,IL6ST,JAK2,CDK1,MAP2K1,MAPK3
Metabolism of RNA	Reactome	DLPC_CMC	227	716	0.159951	0.129834	0.103785	0.127611	-0.415465	0.133194	-3.11924	0.00181316	0.0409002	genes P < pathway P	0.463893	0.642725	EXOSC10,RPL11,DNAJC8,SF3A3,PPIE,TRIT1,EBNA1BP2,RPS8,NSUN4,ZCCHC11,SRSF11,TYW3,DDX20,BCAS2,PSMD4,PSMB4,CHTOP,ADAR,SMG5,TSEN15,DIEXF,HEATR1,TRMT61B,PSME4,XPO1,C1D,PNO1,SNRNP27,MPHOSPH10,GCFC2,ERCC3,POLR2D,IMP4,PRPF40A,CWC22,NUP35,WDR75,SF3B1,TYW5,PPIL3,WDR12,RPL37A,RQCD1,TRNT1,NUP210,RPSA,RPL14,GNL3,PRKCD,THOC7,RPL24,U2SURP,NCBP2,TRMT44,RPL9,POLR2B,NUP54,EIF4E,TRMT10A,GAR1,METTL14,LSM6,NSUN2,PAIP1,…
Metabolism of nitric oxide	Reactome	DLPC_CMC	4	15	0.139861	0.0363173	0.094189	0.0325234	0.0574431	0.0177656	3.23339	0.0012233	0.0311715	genes P < pathway P	0.65641	0.51156	NOSTRIN,DDAH2,CAV1,ZDHHC21
Mitochondrial calcium ion transport	Reactome	DLPC_CMC	7	23	0.0916073	0.0321083	0.0406974	0.0325346	-0.0714248	0.0234014	-3.05216	0.00227199	0.0472628	genes P < pathway P	0.313368	0.754001	C2orf47,PARL,MICU3,MICU1,SLC8A3,SPG7,AKAP1
Mitotic Telophase/Cytokinesis	Reactome	DLPC_CMC	4	14	0.0875936	0.0406099	0.0383957	0.0369108	-0.0801436	0.0178519	-4.48936	7.14372e-06	0.000933736	pathway P < genes P & genes FDR < 0.05	-0.667483	0.504464	NUDC,PDS5A,RAD21,MAU2
NICD traffics to nucleus	Reactome	DLPC_CMC	4	13	0.0987386	0.0726324	0.0356266	0.0310554	0.0684284	0.0179205	3.81844	0.000134299	0.0080346	genes P < pathway P	0.696666	0.486012	KAT2B,NOTCH4,NOTCH1,SNW1
Negative feedback regulation of MAPK pathway	Reactome	DLPC_CMC	3	6	0.0971823	0.0437119	0.0404765	0.0573938	0.0530797	0.0154362	3.43864	0.000584642	0.0196211	genes P < pathway P	0.606194	0.544386	BRAF,MAP2K1,MAPK3
Negative regulation of FGFR2 signaling	Reactome	DLPC_CMC	10	34	0.0955189	0.0538597	0.043891	0.0445043	0.106048	0.0283107	3.74588	0.000179765	0.00989425	genes P < pathway P	1.45342	0.146106	MKNK1,FGF5,FGF2,FGF1,BRAF,FGFR2,CBL,MAPK3,GRB2,UBA52
Negative regulation of FGFR3 signaling	Reactome	DLPC_CMC	9	29	0.0927974	0.0563929	0.0464185	0.0464364	0.0920426	0.026871	3.42535	0.000614008	0.0201161	genes P < pathway P	1.53212	0.125492	MKNK1,FGF5,FGF2,FGF1,BRAF,CBL,MAPK3,GRB2,UBA52
Negative regulation of FGFR4 signaling	Reactome	DLPC_CMC	9	31	0.146225	0.16322	0.0993194	0.167872	0.095703	0.0267805	3.57361	0.000352087	0.0155758	genes P < pathway P	2.18065	0.0292096	MKNK1,KLB,FGF2,FGF1,BRAF,CBL,MAPK3,GRB2,UBA52
Olfactory Signaling Pathway	Reactome	DLPC_CMC	9	432	0.175528	0.143444	0.0982571	0.103648	0.0905871	0.0255861	3.54048	0.000399402	0.016164	genes P < pathway P	-0.695641	0.486654	OR2W3,OR2L13,OR14I1,REEP1,RTP1,RTP4,REEP5,REEP2,REEP3
PD-1 signaling	Reactome	DLPC_CMC	8	28	0.315949	0.287468	0.24424	0.299594	0.0905105	0.0242764	3.72833	0.00019275	0.0102009	genes P < pathway P	1.2378	0.215789	HLA-DRA,HLA-DRB1,HLA-DQA1,HLA-DPA1,HLA-DPB1,CD274,CD4,CSK
Phosphorylation of CD3 and TCR zeta chains	Reactome	DLPC_CMC	9	27	0.287021	0.281262	0.21951	0.289063	0.100593	0.0258073	3.89783	9.70571e-05	0.00653754	genes P < pathway P	0.802419	0.42231	PTPN22,HLA-DRA,HLA-DRB1,HLA-DQA1,HLA-DPA1,HLA-DPB1,PTPRJ,CD4,CSK
Phosphorylation of the APC/C	Reactome	DLPC_CMC	4	19	0.0853234	0.056469	0.0527941	0.0518502	-0.0573601	0.0178556	-3.21244	0.00131613	0.0323393	pathway P < genes P & genes FDR > 0.05	-0.698175	0.485068	ANAPC4,CDC23,CDK1,CDC16
Pre-NOTCH Processing in Golgi	Reactome	DLPC_CMC	5	18	0.130372	0.137209	0.0854441	0.131173	0.0617752	0.0200277	3.08449	0.002039	0.0445343	genes P < pathway P	0.173091	0.86258	ST3GAL6,NOTCH4,NOTCH1,RAB6A,ST3GAL4
Pre-NOTCH Processing in the Endoplasmic Reticulum	Reactome	DLPC_CMC	3	6	0.122232	0.148184	0.084481	0.12895	0.0639508	0.0155415	4.11483	3.87459e-05	0.00330489	genes P < pathway P	0.810548	0.417625	POGLUT1,NOTCH4,NOTCH1
Processing of Capped Intron-Containing Pre-mRNA	Reactome	DLPC_CMC	72	243	0.157038	0.140104	0.101079	0.137969	-0.262287	0.0748778	-3.50286	0.000460284	0.0175931	genes P < pathway P	1.06682	0.286052	DNAJC8,SF3A3,PPIE,SRSF11,BCAS2,CHTOP,SNRNP27,GCFC2,POLR2D,PRPF40A,CWC22,NUP35,SF3B1,PPIL3,NUP210,THOC7,U2SURP,NCBP2,POLR2B,NUP54,EIF4E,METTL14,LSM6,CWC27,PPWD1,SLU7,SNRPC,PPIL6,PPIL4,NUP43,WTAP,NUPL2,HNRNPA2B1,LSM5,CPSF4,NUP205,HNRNPK,GLE1,CSTF2T,NUP160,SF3B2,PCF11,CWC15,ZCRB1,NUP107,SRSF9,SRSF5,SNW1,CPSF2,SNRPN,SNRNP25,RNPS1,NUP93,SF3B3,DHX38,NUP88,POLR2A,NUP85,SRSF2,TXNL4A,XAB2,U2AF1L4,POLR2I,S…
Protein folding	Reactome	DLPC_CMC	28	101	0.14461	0.120367	0.0845729	0.118347	-0.173694	0.0487058	-3.56618	0.000362227	0.0155758	genes P < pathway P	-1.69712	0.0896745	GNG5,GNG4,RGS7,GNB4,TBCA,PFDN1,KIF13A,CSNK2B,SKIV2L,TCP1,ACTB,FKBP9,GNAI1,TUBA1A,TUBA1C,GNG2,RGS6,LONP2,CCT6B,RGS9,SPHK1,TUBB6,GNG7,NOP56,ARFGEF2,CCT8,TUBA8,GNAZ
Pyrophosphate hydrolysis	Reactome	DLPC_CMC	2	2	0.121397	0.0192515	0.0676845	0.0305035	-0.0455418	0.0125919	-3.61674	0.000298332	0.0146609	genes P < pathway P	-0.616559	0.537526	PPA2,PPA1
RNA Polymerase I Transcription Initiation	Reactome	DLPC_CMC	18	48	0.167185	0.107307	0.123888	0.108801	-0.153415	0.0373933	-4.10273	4.08307e-05	0.00330489	genes P < pathway P	0.0262517	0.979057	TAF1B,POLR1A,POLR1B,ERCC3,KAT2B,CDK7,POLR1E,TTF1,ERCC6,GTF2H1,TAF1D,GTF2H3,POLR1D,RRN3,TAF1C,GATAD2A,ERCC2,CD3EAP
RUNX3 regulates p14-ARF	Reactome	DLPC_CMC	3	10	0.174503	0.17415	0.0396757	0.0331525	-0.0526961	0.0156685	-3.36319	0.000770482	0.0216364	genes P < pathway P	-1.82108	0.0685953	BRD2,KRAS,EP300
Receptor Mediated Mitophagy	Reactome	DLPC_CMC	2	11	0.215932	0.0907426	0.155421	0.105222	-0.0459131	0.012562	-3.65492	0.000257266	0.013111	genes P < pathway P	-0.868829	0.384941	CSNK2B,MAP1LC3A
Receptor-ligand binding initiates the second proteolytic cleavage of Notch receptor	Reactome	DLPC_CMC	5	13	0.0977734	0.0749159	0.0453639	0.0581055	0.0862983	0.0200926	4.29504	1.74665e-05	0.00184876	genes P < pathway P	1.22381	0.221023	ADAM17,NOTCH4,NOTCH1,ADAM10,UBA52
Regulation of Complement cascade	Reactome	DLPC_CMC	11	127	0.195512	0.149645	0.113829	0.131674	0.158021	0.0300811	5.25317	1.49505e-07	6.8573e-05	pathway P < genes P & genes FDR < 0.05	1.56391	0.11784	C1QA,CD55,CR1,CD46,PROS1,CFB,C4A,C4B,C5,CD81,CD59
Regulation of TP53 Activity through Association with Co-factors	Reactome	DLPC_CMC	2	14	0.0780326	0.00010028	0.0227549	0.0272602	-0.0389679	0.0125942	-3.09411	0.00197408	0.0438117	genes P < pathway P	-0.427157	0.669265	PPP1R13B,BANP
Release of apoptotic factors from the mitochondria	Reactome	DLPC_CMC	2	4	0.0737441	0.0667289	0.0289524	0.0262985	-0.0440912	0.0126891	-3.47474	0.000511347	0.0187471	genes P < pathway P	0.334149	0.738267	BAK1,DIABLO
Rev-mediated nuclear export of HIV RNA	Reactome	DLPC_CMC	17	35	0.135151	0.106116	0.0824238	0.101242	-0.129953	0.0368766	-3.52399	0.0004251	0.0167125	genes P < pathway P	0.964463	0.334814	RCC1,XPO1,NUP35,NUP210,NUP54,NUP43,NUPL2,NUP205,NUP160,NUP107,RAN,NUP93,NUP88,NUP85,NUP62,RANGAP1,NUP50
SUMOylation of DNA replication proteins	Reactome	DLPC_CMC	14	45	0.151056	0.109661	0.0950745	0.107519	-0.125759	0.0334595	-3.75855	0.000170902	0.00979836	genes P < pathway P	0.889912	0.373513	NUP35,NUP210,NUP54,NUP43,NUPL2,NUP205,NUP160,NUP107,NUP93,NUP88,NUP85,NUP62,RANGAP1,NUP50
Signal attenuation	Reactome	DLPC_CMC	2	10	0.102496	0.0615922	0.0649831	0.0585917	0.0437875	0.0126137	3.47141	0.000517726	0.0187471	genes P < pathway P	2.17875	0.0293504	MAPK3,GRB2
Signaling by FGFR1	Reactome	DLPC_CMC	14	50	0.0973816	0.0477395	0.0372016	0.0395021	0.109215	0.0335916	3.25126	0.00114896	0.0298295	genes P < pathway P	1.10614	0.268667	MKNK1,FGF5,FGF2,GAB1,FGF1,BRAF,FGFR1,CBL,KRAS,KL,FLRT2,MAPK3,GRB2,UBA52
Signaling by FGFR4	Reactome	DLPC_CMC	11	41	0.136326	0.148434	0.0867335	0.152818	0.0938848	0.0297284	3.15808	0.00158811	0.0376766	genes P < pathway P	1.48527	0.137472	MKNK1,KLB,FGF2,GAB1,FGF1,BRAF,CBL,KRAS,MAPK3,GRB2,UBA52
Signaling by NOTCH4	Reactome	DLPC_CMC	3	12	0.0564417	0.0177022	0.011666	0.0119146	0.0992194	0.0156555	6.33768	2.33257e-10	3.20961e-07	genes P < pathway P	1.4867	0.137093	NOTCH4,PSEN1,ADAM10
Synthesis of wybutosine at G37 of tRNA(Phe)	Reactome	DLPC_CMC	3	6	0.213489	0.0574596	0.147085	0.0402083	-0.0702311	0.0154175	-4.55528	5.23162e-06	0.000899838	genes P < pathway P	-0.839164	0.401377	TYW3,TYW5,TYW1
Translocation of ZAP-70 to Immunological synapse	Reactome	DLPC_CMC	7	24	0.344617	0.296751	0.273549	0.309787	0.101107	0.0225685	4.48	7.46446e-06	0.000933736	genes P < pathway P	0.838164	0.401939	PTPN22,HLA-DRA,HLA-DRB1,HLA-DQA1,HLA-DPA1,HLA-DPB1,CD4
Transport of Mature Transcript to Cytoplasm	Reactome	DLPC_CMC	29	82	0.161546	0.113245	0.110434	0.110023	-0.163083	0.0481769	-3.38509	0.000711554	0.0212848	genes P < pathway P	1.33124	0.183111	SRSF11,CHTOP,NUP35,NUP210,THOC7,NCBP2,NUP54,EIF4E,SLU7,NUP43,NUPL2,CPSF4,NUP205,GLE1,NUP160,NUP107,SRSF9,SRSF5,CPSF2,RNPS1,NUP93,DHX38,NUP88,NUP85,SRSF2,U2AF1L4,SYMPK,NUP62,NUP50
Transport of Mature mRNA derived from an Intron-Containing Transcript	Reactome	DLPC_CMC	25	73	0.168007	0.120189	0.115531	0.116749	-0.143277	0.0447709	-3.20022	0.00137322	0.03315	genes P < pathway P	1.47577	0.140005	SRSF11,CHTOP,NUP35,NUP210,THOC7,NCBP2,NUP54,SLU7,NUP43,NUPL2,NUP205,GLE1,NUP160,NUP107,SRSF9,SRSF5,RNPS1,NUP93,DHX38,NUP88,NUP85,SRSF2,U2AF1L4,NUP62,NUP50
WNT mediated activation of DVL	Reactome	DLPC_CMC	3	8	0.0869829	0.0593602	0.0329758	0.0416203	-0.0741401	0.0154236	-4.80692	1.53275e-06	0.000351512	genes P < pathway P	-0.223008	0.823529	DVL3,CSNK2B,PIP5K1B
eNOS activation	Reactome	DLPC_CMC	3	11	0.136576	0.0437454	0.0913972	0.0392415	0.0613816	0.0154258	3.97916	6.91596e-05	0.00500861	genes P < pathway P	1.02645	0.304678	DDAH2,CAV1,ZDHHC21
mRNA 3'-end processing	Reactome	DLPC_CMC	16	57	0.153905	0.124225	0.104515	0.118983	-0.117788	0.0357945	-3.29068	0.000999449	0.0265427	genes P < pathway P	1.64046	0.100909	SRSF11,CHTOP,THOC7,NCBP2,SLU7,CPSF4,CSTF2T,PCF11,SRSF9,SRSF5,CPSF2,RNPS1,DHX38,SRSF2,U2AF1L4,SYMPK
tRNA modification in the nucleus and cytosol	Reactome	DLPC_CMC	19	43	0.193779	0.139939	0.140925	0.14144	-0.153952	0.0386726	-3.98089	6.8657e-05	0.00500861	genes P < pathway P	-1.69316	0.090425	TRIT1,TYW3,TYW5,TRMT44,TRMT10A,NSUN2,THG1L,CDKAL1,ADAT2,TYW1,KIAA1456,URM1,NSUN6,ALKBH8,PUS1,OSGEP,TRMT61A,DUS2,ADAT1
tRNA processing	Reactome	DLPC_CMC	45	145	0.182178	0.123414	0.118305	0.124926	-0.200269	0.0593914	-3.37202	0.000746197	0.0216364	genes P < pathway P	-0.289207	0.772423	TRIT1,TYW3,TSEN15,TRMT61B,NUP35,TYW5,TRNT1,NUP210,TRMT44,NUP54,TRMT10A,NSUN2,THG1L,RPP40,CDKAL1,MTO1,ADAT2,NUP43,NUPL2,TYW1,CPSF4,NUP205,KIAA1456,URM1,RPP38,NSUN6,NUP160,ALKBH8,NUP107,POP5,RAN,PUS1,OSGEP,TRMT61A,RPP25,NUP93,DUS2,ADAT1,NUP88,ELAC2,NUP85,TSEN54,GTPBP3,NUP62,NUP50
tRNA processing in the mitochondrion	Reactome	DLPC_CMC	2	42	0.213698	0.217211	0.14913	0.209926	0.0414751	0.0126077	3.28966	0.00100307	0.0265427	genes P < pathway P	0.573277	0.566457	TRNT1,ELAC2
ARMS-mediated activation	Reactome	Brain_Caudate_basal_ganglia	2	7	0.0354531	0.0139541	0.0232064	0.0117351	0.0412179	0.0126222	3.26551	0.00109266	0.017751	pathway P < genes P & genes FDR > 0.05	NA	NA	CRK,YWHAB
Activation of BAD and translocation to mitochondria	Reactome	Brain_Caudate_basal_ganglia	3	15	0.0568647	0.0338138	0.0264054	0.0157321	0.0505576	0.0154738	3.26731	0.00108574	0.017751	pathway P < genes P & genes FDR > 0.05	NA	NA	PPP3CC,YWHAB,BID
Activation of BH3-only proteins	Reactome	Brain_Caudate_basal_ganglia	4	30	0.0580313	0.0277073	0.0278226	0.0131542	0.0535546	0.0178895	2.99363	0.00275678	0.0356219	pathway P < genes P & genes FDR > 0.05	NA	NA	PPP3CC,E2F1,YWHAB,BID
Adaptive Immune System	Reactome	Brain_Caudate_basal_ganglia	56	828	0.221264	0.221688	0.121366	0.166089	0.255634	0.0628235	4.06908	4.71989e-05	0.00194401	genes P < pathway P	NA	NA	TNFRSF14,ACTR1B,ITGAV,RAB7A,RNF4,ANAPC4,KLHL2,ASB5,ERAP1,ERAP2,UBE2B,SAR1B,ITK,BTN3A2,BTN2A2,HLA-G,HLA-H,HLA-A,HLA-C,HLA-DRB5,HLA-DRB1,HLA-DQA1,HLA-DQB1,HLA-DQA2,HLA-DOB,TAP2,HLA-DPB1,UBE3D,HACE1,TRIM4,PILRB,PILRA,CTSB,PDCD1LG2,CDC26,SEC61A2,MRC1,PRKG1,PSMD13,NCR3LG1,PSMC3,PPP2R1B,SPSB2,KLRG1,KLRC1,FBXO21,LGMN,MGRN1,LAT,PSMB10,CDH1,PLCG2,PSMD8,NFKBIB,KLC3,YWHAB
B-WICH complex positively regulates rRNA expression	Reactome	Brain_Caudate_basal_ganglia	3	60	0.12467	0.104248	0.0432224	0.0335897	0.0818019	0.0154128	5.30739	1.11208e-07	1.22144e-05	genes P < pathway P	NA	NA	H3F3A,SF3B1,TAF1C
Biosynthesis of DHA-derived SPMs	Reactome	Brain_Caudate_basal_ganglia	4	17	0.141258	0.107661	0.0642481	0.0751856	-0.0566972	0.017881	-3.1708	0.00152017	0.022768	pathway P < genes P & genes FDR > 0.05	NA	NA	HPGD,EPHX2,CYP1A1,CYP2D6
Biosynthesis of maresins	Reactome	Brain_Caudate_basal_ganglia	2	8	0.174647	0.15834	0.0940053	0.108755	-0.0413945	0.0126437	-3.27393	0.00106062	0.017751	pathway P < genes P & genes FDR > 0.05	NA	NA	EPHX2,CYP2D6
Butyrophilin (BTN) family interactions	Reactome	Brain_Caudate_basal_ganglia	2	12	0.303024	0.149665	0.173082	0.0733539	0.0471824	0.00975347	4.8375	1.31483e-06	0.000108309	genes P < pathway P	NA	NA	BTN3A2,BTN2A2
Cilium Assembly	Reactome	Brain_Caudate_basal_ganglia	20	187	0.0888285	0.0584467	0.0411335	0.0546998	0.117047	0.0398254	2.939	0.00329272	0.0412248	pathway P < genes P & genes FDR > 0.05	NA	NA	SEPT2,IQCB1,IFT122,NPHP3,EXOC3,EXOC2,AHI1,BBS9,CEP41,WDR60,PCM1,INPP5E,IFT88,HAUS4,CLUAP1,FBF1,CEP192,NINL,IFT52,IFT27
Cobalamin (Cbl, vitamin B12) transport and metabolism	Reactome	Brain_Caudate_basal_ganglia	2	21	0.0422163	0.0342265	0.0226535	0.0283558	0.0387277	0.0126442	3.06287	0.00219225	0.0307304	pathway P < genes P & genes FDR > 0.05	NA	NA	LMBRD1,CUBN
Complement cascade	Reactome	Brain_Caudate_basal_ganglia	4	138	0.204605	0.263059	0.0434603	0.0465842	0.0971404	0.0185247	5.24382	1.57283e-07	1.48071e-05	genes P < pathway P	NA	NA	CR1,CD46,COLEC11,C4A
Costimulation by the CD28 family	Reactome	Brain_Caudate_basal_ganglia	9	74	0.320691	0.235098	0.256664	0.241476	0.134527	0.0225351	5.96969	2.37705e-09	7.83237e-07	pathway P < genes P & genes FDR < 0.05	NA	NA	TNFRSF14,HLA-DRB5,HLA-DRB1,HLA-DQA1,HLA-DQB1,HLA-DQA2,HLA-DPB1,PDCD1LG2,PPP2R1B
Downstream TCR signaling	Reactome	Brain_Caudate_basal_ganglia	10	102	0.28731	0.244325	0.233031	0.241149	0.102057	0.0240254	4.24787	2.15815e-05	0.00118518	pathway P < genes P & genes FDR < 0.05	NA	NA	HLA-DRB5,HLA-DRB1,HLA-DQA1,HLA-DQB1,HLA-DQA2,HLA-DPB1,PSMD13,PSMC3,PSMB10,PSMD8
EPHB-mediated forward signaling	Reactome	Brain_Caudate_basal_ganglia	2	34	0.0222379	0.0031817	0.00796381	0.00415866	0.0368827	0.0126383	2.91834	0.00351901	0.042945	pathway P < genes P & genes FDR > 0.05	NA	NA	PTK2,ARPC3
Endosomal Sorting Complex Required For Transport (ESCRT)	Reactome	Brain_Caudate_basal_ganglia	4	31	0.0432314	0.0108302	0.00872388	0.00517959	0.059082	0.0177963	3.3199	0.00090049	0.0170681	genes P < pathway P	NA	NA	CHMP3,VPS37B,SNF8,VPS4B
Epigenetic regulation of gene expression	Reactome	Brain_Caudate_basal_ganglia	8	119	0.0673431	0.0740141	0.0213404	0.0260005	0.0744284	0.0253428	2.93686	0.0033155	0.0412248	genes P < pathway P	NA	NA	H3F3A,ERCC3,SF3B1,JARID2,GTF2H1,GTF2H3,TAF1C,GATAD2A
Fcgamma receptor (FCGR) dependent phagocytosis	Reactome	Brain_Caudate_basal_ganglia	7	168	0.113967	0.16178	0.0763614	0.145433	0.076875	0.0235633	3.26249	0.00110438	0.017751	genes P < pathway P	NA	NA	NCKIPSD,PTK2,ARPC3,WASF3,MYO5A,PLCG2,CRK
Formation of the ternary complex, and subsequently, the 43S complex	Reactome	Brain_Caudate_basal_ganglia	5	52	0.108408	0.0677033	0.0659181	0.0378335	0.0684602	0.0198659	3.44612	0.000568691	0.0124923	pathway P < genes P & genes FDR < 0.05	NA	NA	RPS18,EIF3F,RPS26,RPS17,RPS9
Generation of second messenger molecules	Reactome	Brain_Caudate_basal_ganglia	8	38	0.395452	0.224962	0.277756	0.250157	0.113661	0.0208088	5.46217	4.70347e-08	6.19918e-06	pathway P < genes P & genes FDR < 0.05	NA	NA	ITK,HLA-DRB5,HLA-DRB1,HLA-DQA1,HLA-DQB1,HLA-DQA2,HLA-DPB1,LAT
Heme degradation	Reactome	Brain_Caudate_basal_ganglia	2	6	0.0462374	0.0405545	0.0100809	0.00691549	-0.0446626	0.0125802	-3.55024	0.000384877	0.00905835	pathway P < genes P & genes FDR < 0.05	NA	NA	BLVRA,HMOX2
Immune System	Reactome	Brain_Caudate_basal_ganglia	135	2067	0.182774	0.191417	0.0854406	0.136644	0.356152	0.100265	3.55211	0.000382161	0.00905835	genes P < pathway P	NA	NA	TNFRSF14,CDA,PPIE,IL12RB2,GBP3,AGL,TRIM45,HRNR,S100A9,CR1,CD46,IRF6,COLEC11,ATP6V1E2,GNLY,ACTR1B,IL1RL1,IL18R1,TNFAIP6,ITGAV,LTF,NCKIPSD,NIT2,RAB7A,RNF4,ANAPC4,PGM2,ATP8A1,PLAC8,PTPN13,TRIM2,KLHL2,ASB5,HEXB,ARSB,ERAP1,ERAP2,TSLP,ATG12,IL13,UBE2B,SAR1B,ITK,IRF4,BTN3A2,BTN2A2,HLA-G,HLA-H,HLA-A,HLA-C,NEU1,C4A,HLA-DRB5,HLA-DRB1,HLA-DQA1,HLA-DQB1,HLA-DQA2,HLA-DOB,TAP2,HLA-DPB1,UBE3D,HACE1,NUPL2,FGL2,T…
Initial triggering of complement	Reactome	Brain_Caudate_basal_ganglia	2	103	0.364195	0.32483	0.0701844	0.0592356	0.0536037	0.0127376	4.20831	2.57293e-05	0.00130428	genes P < pathway P	NA	NA	COLEC11,C4A
Insulin processing	Reactome	Brain_Caudate_basal_ganglia	3	27	0.0314171	0.0188959	0.0113365	0.00768479	0.0528648	0.0154569	3.42014	0.000625895	0.0133053	genes P < pathway P	NA	NA	EXOC3,EXOC2,MYO5A
Interferon Signaling	Reactome	Brain_Caudate_basal_ganglia	18	200	0.339041	0.257322	0.23083	0.208979	0.123329	0.0331719	3.71788	0.000200902	0.00551645	genes P < pathway P	NA	NA	GBP3,TRIM45,IRF6,TRIM2,IRF4,HLA-G,HLA-H,HLA-A,HLA-C,HLA-DRB5,HLA-DRB1,HLA-DQA1,HLA-DQB1,HLA-DQA2,HLA-DPB1,NUPL2,NUP107,NUP85
Interferon gamma signaling	Reactome	Brain_Caudate_basal_ganglia	15	93	0.38728	0.255303	0.262593	0.214206	0.127671	0.0296201	4.31028	1.63049e-05	0.00097681	pathway P < genes P & genes FDR < 0.05	NA	NA	GBP3,TRIM45,IRF6,TRIM2,IRF4,HLA-G,HLA-H,HLA-A,HLA-C,HLA-DRB5,HLA-DRB1,HLA-DQA1,HLA-DQB1,HLA-DQA2,HLA-DPB1
Intracellular signaling by second messengers	Reactome	Brain_Caudate_basal_ganglia	18	306	0.0994163	0.0869496	0.0570697	0.0780978	-0.13111	0.0374991	-3.49635	0.000471665	0.0107182	genes P < pathway P	NA	NA	OTUD3,PIP5K1A,IL1RL1,PDE1A,SLC38A9,IER3,RRAGD,MET,TNKS,PSMD13,PSMC3,PPP2R1B,PHC1,ERBB3,PSMB10,GATAD2A,PSMD8,CBX6
Lipid particle organization	Reactome	Brain_Caudate_basal_ganglia	2	6	0.384147	0.0733575	0.0420112	0.0208132	-0.0384573	0.0125815	-3.05664	0.00223833	0.0307304	pathway P < genes P & genes FDR > 0.05	NA	NA	CIDEC,HSD17B13
MHC class II antigen presentation	Reactome	Brain_Caudate_basal_ganglia	13	108	0.282506	0.253544	0.180131	0.230936	0.128607	0.0281858	4.56281	5.0474e-06	0.000369582	pathway P < genes P & genes FDR < 0.05	NA	NA	ACTR1B,RAB7A,SAR1B,HLA-DRB5,HLA-DRB1,HLA-DQA1,HLA-DQB1,HLA-DQA2,HLA-DOB,HLA-DPB1,CTSB,LGMN,KLC3
Major pathway of rRNA processing in the nucleolus and cytosol	Reactome	Brain_Caudate_basal_ganglia	20	185	0.128455	0.179412	0.0801467	0.195439	0.121851	0.0388783	3.13416	0.00172345	0.025239	genes P < pathway P	NA	NA	NCL,RPL29,RPL9,RPS18,RPL10A,NOL6,RPL35,RPL12,RPS26,RPL36AL,RPS17,NOB1,EXOSC6,RPL23,UTP18,FTSJ3,RPL38,RPS9,PWP2,RRP7A
Membrane Trafficking	Reactome	Brain_Caudate_basal_ganglia	41	607	0.0744996	0.0872983	0.0259822	0.0402607	0.182572	0.0571344	3.19547	0.00139601	0.0213947	genes P < pathway P	NA	NA	LDLRAP1,SNAPIN,COPA,MCFD2,STON1,CHMP3,SEC22A,RAB7A,EXOC3,TRAPPC13,SAR1B,BNIP1,EXOC2,TBC1D7,DTNBP1,KIF25,NAA35,TBC1D2,PPP6C,SLC2A8,TOR1B,GDI2,SEC23IP,RAB3IL1,TRAPPC4,ARPC3,VPS37B,SPTBN5,MYO5A,VPS53,GOSR1,SNF8,NAPG,VPS4B,ANKRD27,KLC3,YWHAB,STX16,CTSZ,SNAP29,ARFGAP3
Metabolism of proteins	Reactome	Brain_Caudate_basal_ganglia	163	2062	0.113002	0.115229	0.0523033	0.100544	0.513816	0.11487	4.47302	7.71212e-06	0.000508229	genes P < pathway P	NA	NA	OTUD3,MUL1,CREB3L4,LMNA,COPA,SERPINC1,H3F3A,AGT,LYPD8,MATN3,MCFD2,CCT7,MRPL19,GGCX,CHCHD5,PROC,SUMF1,POMGNT2,LARS2,LTF,QARS,RPL29,RFT1,ACTR8,CNTN3,COX17,SEC22A,RAB7A,HLTF,ALG3,PIGX,PIGZ,TMEM129,RPL9,SRD5A3,IGFBP7,SNCA,KLHL2,ASB5,EXOC3,AMACR,ARSB,UBE2B,SAR1B,HARS,ARSI,MAT2B,RARS,GFPT2,EXOC2,ECI2,NRN1,HLA-A,NEU1,C4A,RPS18,RPL10A,PEX6,MRPL14,RARS2,MANEA,SEC63,PEX7,RAET1G,THBS2,C1GALT1,TOMM7,NUPL2,GN…
Nicotinate metabolism	Reactome	Brain_Caudate_basal_ganglia	3	31	0.226664	0.154451	0.162003	0.18086	-0.0507973	0.0153094	-3.31804	0.000906501	0.0170681	pathway P < genes P & genes FDR > 0.05	NA	NA	CD38,NUDT12,NMRK1
Nonsense Mediated Decay (NMD) enhanced by the Exon Junction Complex (EJC)	Reactome	Brain_Caudate_basal_ganglia	13	116	0.156809	0.218775	0.105048	0.240918	0.106055	0.0323426	3.27913	0.00104128	0.017751	pathway P < genes P & genes FDR < 0.05	NA	NA	SMG5,RPL29,RPL9,RPS18,RPL10A,RPL35,RPL12,RPS26,RPL36AL,RPS17,RPL23,RPL38,RPS9
PD-1 signaling	Reactome	Brain_Caudate_basal_ganglia	7	28	0.389476	0.21988	0.320671	0.23698	0.11143	0.0190749	5.84174	5.16592e-09	8.51085e-07	pathway P < genes P & genes FDR < 0.05	NA	NA	HLA-DRB5,HLA-DRB1,HLA-DQA1,HLA-DQB1,HLA-DQA2,HLA-DPB1,PDCD1LG2
PI5P, PP2A and IER3 Regulate PI3K/AKT Signaling	Reactome	Brain_Caudate_basal_ganglia	6	96	0.138932	0.117057	0.100472	0.109247	-0.0901301	0.0219229	-4.11124	3.93546e-05	0.00185248	genes P < pathway P	NA	NA	PIP5K1A,IL1RL1,IER3,MET,PPP2R1B,ERBB3
PIP3 activates AKT signaling	Reactome	Brain_Caudate_basal_ganglia	17	275	0.0916176	0.0828827	0.0507822	0.0756597	-0.135042	0.036437	-3.70618	0.00021041	0.00554639	genes P < pathway P	NA	NA	OTUD3,PIP5K1A,IL1RL1,SLC38A9,IER3,RRAGD,MET,TNKS,PSMD13,PSMC3,PPP2R1B,PHC1,ERBB3,PSMB10,GATAD2A,PSMD8,CBX6
Peptide chain elongation	Reactome	Brain_Caudate_basal_ganglia	12	90	0.166648	0.225479	0.113663	0.249531	0.0898733	0.0310448	2.89496	0.00379207	0.0454359	genes P < pathway P	NA	NA	RPL29,RPL9,RPS18,RPL10A,RPL35,RPL12,RPS26,RPL36AL,RPS17,RPL23,RPL38,RPS9
Platelet activation, signaling and aggregation	Reactome	Brain_Caudate_basal_ganglia	16	259	0.0984456	0.107222	0.0514398	0.0974395	0.10798	0.0355636	3.03624	0.00239548	0.0322167	genes P < pathway P	NA	NA	PLEK,MGLL,MMRN1,ANXA5,GNAI1,PTK2,CDC37L1,PRKCH,SCG3,LAT,PLCG2,CRK,ITGB3,GNA13,GNG7,GP6
Positive epigenetic regulation of rRNA expression	Reactome	Brain_Caudate_basal_ganglia	4	76	0.105449	0.093397	0.0361638	0.030846	0.0695801	0.0178132	3.90609	9.38e-05	0.00328628	genes P < pathway P	NA	NA	H3F3A,SF3B1,TAF1C,GATAD2A
Post-translational protein modification	Reactome	Brain_Caudate_basal_ganglia	100	1354	0.112285	0.10121	0.0459693	0.0674219	0.299848	0.0894495	3.35214	0.000801881	0.0165137	genes P < pathway P	NA	NA	OTUD3,MUL1,COPA,SERPINC1,LYPD8,MATN3,MCFD2,GGCX,PROC,SUMF1,POMGNT2,RFT1,ACTR8,CNTN3,SEC22A,RAB7A,HLTF,ALG3,PIGX,PIGZ,TMEM129,SRD5A3,IGFBP7,KLHL2,ASB5,ARSB,UBE2B,SAR1B,ARSI,MAT2B,GFPT2,NRN1,HLA-A,NEU1,C4A,MANEA,RAET1G,THBS2,C1GALT1,NUPL2,SSPO,TNKS,PSCA,LY6K,GPIHBP1,PIGO,PPP6C,POMT1,ADAMTS13,ADAMTS14,TECTB,SEC23IP,PSMD13,GALNT18,PSMC3,AGBL2,ALG8,TRAPPC4,SPSB2,PEX5,PHC1,ALG10B,TUBA1C,GALNT6,MBD6,NUP…
RHO GTPases activate PKNs	Reactome	Brain_Caudate_basal_ganglia	3	63	0.110189	0.10168	0.0280581	0.0329811	0.0514462	0.0153926	3.34227	0.000830974	0.0165943	pathway P < genes P & genes FDR > 0.05	NA	NA	H3F3A,MYH14,YWHAB
Regulation of Complement cascade	Reactome	Brain_Caudate_basal_ganglia	3	127	0.0748445	0.0526684	0.0205902	0.0108123	0.102419	0.016275	6.293	3.11393e-10	2.05208e-07	pathway P < genes P & genes FDR < 0.05	NA	NA	CR1,CD46,C4A
Regulation of actin dynamics for phagocytic cup formation	Reactome	Brain_Caudate_basal_ganglia	6	143	0.0592211	0.0789388	0.022051	0.0245787	0.0721712	0.0218191	3.3077	0.000940652	0.0172191	genes P < pathway P	NA	NA	NCKIPSD,PTK2,ARPC3,WASF3,MYO5A,CRK
SRP-dependent cotranslational protein targeting to membrane	Reactome	Brain_Caudate_basal_ganglia	13	115	0.155905	0.219327	0.105082	0.240902	0.104597	0.03236	3.23228	0.00122806	0.0192688	genes P < pathway P	NA	NA	RPL29,RPL9,RPS18,RPL10A,RPL35,RPL12,SEC61A2,RPS26,RPL36AL,RPS17,RPL23,RPL38,RPS9
Signaling by NTRKs	Reactome	Brain_Caudate_basal_ganglia	5	94	0.0632629	0.0504599	0.019775	0.0198653	0.0769536	0.0200294	3.84203	0.00012202	0.0038291	pathway P < genes P & genes FDR < 0.05	NA	NA	RALB,FRS3,PPP2R1B,CRK,YWHAB
Signalling to ERKs	Reactome	Brain_Caudate_basal_ganglia	3	31	0.0274844	0.0169664	0.0160718	0.014885	0.0465574	0.0155192	2.99999	0.00269988	0.0355844	pathway P < genes P & genes FDR > 0.05	NA	NA	RALB,CRK,YWHAB
Synthesis of epoxy (EET) and dihydroxyeicosatrienoic acids (DHET)	Reactome	Brain_Caudate_basal_ganglia	2	8	0.110874	0.0681505	0.0398908	0.0322256	-0.0362531	0.0126	-2.87724	0.00401173	0.0472095	pathway P < genes P & genes FDR > 0.05	NA	NA	EPHX2,CYP1A1
Synthesis of wybutosine at G37 of tRNA(Phe)	Reactome	Brain_Caudate_basal_ganglia	2	6	0.137089	0.0415444	0.0649338	0.0484275	-0.0495762	0.0125549	-3.94876	7.85561e-05	0.00304521	genes P < pathway P	NA	NA	TYW5,TYW1
TCR signaling	Reactome	Brain_Caudate_basal_ganglia	12	123	0.284659	0.243997	0.195751	0.234864	0.110235	0.0269557	4.08947	4.32364e-05	0.00189952	pathway P < genes P & genes FDR < 0.05	NA	NA	ITK,HLA-DRB5,HLA-DRB1,HLA-DQA1,HLA-DQB1,HLA-DQA2,HLA-DPB1,PSMD13,PSMC3,LAT,PSMB10,PSMD8
Translocation of GLUT4 to the plasma membrane	Reactome	Brain_Caudate_basal_ganglia	4	51	0.0299593	0.0157015	0.0122295	0.00652383	0.0692463	0.0178775	3.87339	0.000107333	0.00353662	genes P < pathway P	NA	NA	EXOC3,EXOC2,MYO5A,YWHAB
Translocation of ZAP-70 to Immunological synapse	Reactome	Brain_Caudate_basal_ganglia	6	24	0.436802	0.197997	0.367225	0.22178	0.100314	0.0171433	5.85153	4.87071e-09	8.51085e-07	pathway P < genes P & genes FDR < 0.05	NA	NA	HLA-DRB5,HLA-DRB1,HLA-DQA1,HLA-DQB1,HLA-DQA2,HLA-DPB1
p130Cas linkage to MAPK signaling for integrins	Reactome	Brain_Caudate_basal_ganglia	3	15	0.0437222	0.0229767	0.0170402	0.0125742	0.047799	0.0154406	3.09567	0.0019637	0.0281321	pathway P < genes P & genes FDR > 0.05	NA	NA	PTK2,CRK,ITGB3
rRNA processing	Reactome	Brain_Caudate_basal_ganglia	24	233	0.12344	0.165814	0.075939	0.179514	0.166584	0.0426739	3.90366	9.47486e-05	0.00328628	pathway P < genes P & genes FDR < 0.05	NA	NA	NSUN4,NCL,RPL29,RPL9,GAR1,RPS18,RPL10A,NOL6,RPL35,RPL12,RPS26,RPL36AL,NOP10,RPS17,NOB1,EXOSC6,ELAC2,RPL23,UTP18,FTSJ3,RPL38,RPS9,PWP2,RRP7A
rRNA processing in the nucleus and cytosol	Reactome	Brain_Caudate_basal_ganglia	22	195	0.12921	0.171768	0.0807828	0.187057	0.149432	0.0408567	3.65746	0.000254722	0.00645623	pathway P < genes P & genes FDR < 0.05	NA	NA	NCL,RPL29,RPL9,GAR1,RPS18,RPL10A,NOL6,RPL35,RPL12,RPS26,RPL36AL,NOP10,RPS17,NOB1,EXOSC6,RPL23,UTP18,FTSJ3,RPL38,RPS9,PWP2,RRP7A
tRNA modification in the nucleus and cytosol	Reactome	Brain_Caudate_basal_ganglia	8	43	0.11359	0.0360698	0.0518391	0.0490923	-0.0943499	0.0250658	-3.76408	0.00016716	0.00494364	genes P < pathway P	NA	NA	TRIT1,TYW5,NSUN2,TYW1,TRDMT1,NSUN6,OSGEP,ADAT1
tRNA processing	Reactome	Brain_Caudate_basal_ganglia	15	145	0.099832	0.0385609	0.0465926	0.0481225	-0.129768	0.0345481	-3.75616	0.00017254	0.00494364	genes P < pathway P	NA	NA	TRIT1,TSEN15,TRMT61B,TYW5,NSUN2,NUPL2,TYW1,TRDMT1,NSUN6,NUP107,POP5,OSGEP,ADAT1,ELAC2,NUP85
Activated PKN1 stimulates transcription of AR (androgen receptor) regulated genes KLK2 and KLK3	Reactome	Brain_Cerebellar_Hemisphere	2	36	0.210504	0.11757	0.126828	0.0635028	0.0466062	0.012562	3.7101	0.000207174	0.0116336	pathway P < genes P & genes FDR > 0.05	NA	NA	H3F3A,KDM4C
Activation of C3 and C5	Reactome	Brain_Cerebellar_Hemisphere	2	6	0.336802	0.221364	0.197214	0.256904	0.105906	0.0145623	7.27265	3.52501e-13	1.28663e-10	genes P < pathway P	NA	NA	CFB,C4A
Activation of E2F1 target genes at G1/S	Reactome	Brain_Cerebellar_Hemisphere	6	29	0.181895	0.124932	0.0729112	0.07128	-0.0673818	0.0217537	-3.09748	0.00195172	0.0474919	genes P < pathway P	NA	NA	CDC25A,DHFR,LIN52,RBL2,E2F4,PCNA
Cell death signalling via NRAGE, NRIF and NADE	Reactome	Brain_Cerebellar_Hemisphere	4	76	0.343075	0.204674	0.192	0.14703	0.0581979	0.0178189	3.26608	0.00109046	0.0318414	pathway P < genes P & genes FDR > 0.05	NA	NA	ARHGEF19,ITGB3BP,ARHGEF10,ARHGEF7
Costimulation by the CD28 family	Reactome	Brain_Cerebellar_Hemisphere	9	74	0.529892	0.197405	0.31781	0.203647	0.112657	0.0221246	5.09195	3.54405e-07	3.23395e-05	pathway P < genes P & genes FDR < 0.05	NA	NA	HLA-DRB5,HLA-DRB1,HLA-DQA1,HLA-DQB1,HLA-DQA2,HLA-DPA1,HLA-DPB1,CD274,PPP2R1B
DAP12 interactions	Reactome	Brain_Cerebellar_Hemisphere	4	44	0.566276	0.190653	0.103766	0.0747519	-0.0631011	0.016263	-3.88005	0.000104437	0.00693081	pathway P < genes P & genes FDR < 0.05	NA	NA	HLA-C,HLA-B,SYK,KLRC2
Downstream TCR signaling	Reactome	Brain_Cerebellar_Hemisphere	10	102	0.443224	0.25827	0.245924	0.221528	0.132549	0.0236573	5.60286	2.10844e-08	3.80767e-06	pathway P < genes P & genes FDR < 0.05	NA	NA	HLA-DRB5,HLA-DRB1,HLA-DQA1,HLA-DQB1,HLA-DQA2,HLA-DPA1,HLA-DPB1,PSMD5,PSMD13,PSME2
G alpha (12/13) signalling events	Reactome	Brain_Cerebellar_Hemisphere	4	87	0.243958	0.239589	0.14109	0.173314	0.0584364	0.0178274	3.27789	0.00104587	0.0318119	pathway P < genes P & genes FDR > 0.05	NA	NA	ARHGEF19,RHOC,ARHGEF10,ARHGEF7
Innate Immune System	Reactome	Brain_Cerebellar_Hemisphere	77	1137	0.19819	0.174669	0.0873544	0.102217	0.34413	0.0767996	4.48089	7.43321e-06	0.000542624	genes P < pathway P	NA	NA	ATAD3B,PPIE,SIKE1,CTSK,DNM3,QSOX1,CD46,GNLY,PTPN4,WIPF1,CASP8,NIT2,MUC20,MUC4,PLAC8,LAMTOR3,AGA,HEXB,ARSB,MAPK9,SERPINB1,SERPINB6,HLA-H,HLA-C,HLA-B,HSPA1B,CFB,C4A,MAPK13,HEBP2,RNASET2,DBNL,ATP6V0E2,DEFB134,ASAH1,GGH,CPNE3,PTK2,DGAT1,DDX58,PRSS3,SYK,ALAD,PSMD5,ALOX5,TSPAN14,PSMD13,COPB1,UNC93B1,PPP2R1B,PAFAH1B2,KLRC2,ITPR2,POLR1D,PSME2,PYGL,MYO5A,RAB27A,IQGAP1,NLRC3,HMOX2,HP,MAP2K3,NOS2,JUP,DHX58,…
Interferon gamma signaling	Reactome	Brain_Cerebellar_Hemisphere	17	93	0.475053	0.270408	0.251968	0.217528	0.105218	0.0320618	3.28173	0.00103171	0.0318119	genes P < pathway P	NA	NA	JAK1,GBP3,CAMK2D,HLA-G,HLA-H,HLA-C,HLA-B,HLA-DRB5,HLA-DRB1,HLA-DQA1,HLA-DQB1,HLA-DQA2,HLA-DPA1,HLA-DPB1,TRIM35,IRF3,PTPN1
MAPK family signaling cascades	Reactome	Brain_Cerebellar_Hemisphere	29	289	0.157902	0.13492	0.0727848	0.0913824	0.15401	0.0478633	3.2177	0.00129223	0.0336902	pathway P < genes P & genes FDR < 0.05	NA	NA	CNKSR1,ARTN,JAK1,DUSP2,LAMTOR3,CAMK2D,FGFR4,FRS3,MET,NEFL,PTK2,TEK,PSMD5,APBB1IP,PSMD13,PPP2R1B,BRAP,PEBP1,PSME2,SPTBN5,NRG4,RASGRF1,IQGAP1,KSR1,ITGA2B,TNRC6C,TYK2,JAK3,YWHAB
MAPK1/MAPK3 signaling	Reactome	Brain_Cerebellar_Hemisphere	28	245	0.158448	0.137363	0.0750615	0.0922179	0.171119	0.0470144	3.63973	0.000272929	0.0142313	pathway P < genes P & genes FDR < 0.05	NA	NA	CNKSR1,ARTN,JAK1,DUSP2,LAMTOR3,CAMK2D,FGFR4,FRS3,MET,NEFL,PTK2,TEK,PSMD5,APBB1IP,PSMD13,PPP2R1B,BRAP,PEBP1,PSME2,SPTBN5,NRG4,RASGRF1,IQGAP1,KSR1,ITGA2B,TYK2,JAK3,YWHAB
Membrane binding and targetting of GAG proteins	Reactome	Brain_Cerebellar_Hemisphere	2	15	0.11402	0.03993	0.024899	0.0281797	-0.0435253	0.0126738	-3.43427	0.00059416	0.0219256	pathway P < genes P & genes FDR < 0.05	NA	NA	VPS28,NMT2
Neutrophil degranulation	Reactome	Brain_Cerebellar_Hemisphere	43	479	0.187373	0.189087	0.0894807	0.11166	0.19882	0.0578093	3.43925	0.000583332	0.0219256	genes P < pathway P	NA	NA	ATAD3B,PPIE,QSOX1,NIT2,PLAC8,LAMTOR3,AGA,HEXB,ARSB,SERPINB1,SERPINB6,HLA-H,HLA-C,HLA-B,HSPA1B,HEBP2,RNASET2,DBNL,ASAH1,GGH,CPNE3,DGAT1,PRSS3,ALAD,ALOX5,TSPAN14,PSMD13,COPB1,PAFAH1B2,PYGL,RAB27A,IQGAP1,HMOX2,HP,JUP,RAB37,GAA,MAN2B1,AP1M1,PYGB,CCT8,TRPM2,SYNGR1
PD-1 signaling	Reactome	Brain_Cerebellar_Hemisphere	8	28	0.583622	0.121824	0.347203	0.196241	0.109397	0.0204289	5.35502	8.55469e-08	1.04082e-05	pathway P < genes P & genes FDR < 0.05	NA	NA	HLA-DRB5,HLA-DRB1,HLA-DQA1,HLA-DQB1,HLA-DQA2,HLA-DPA1,HLA-DPB1,CD274
Phosphorylation of CD3 and TCR zeta chains	Reactome	Brain_Cerebellar_Hemisphere	7	27	0.589119	0.130509	0.332528	0.207169	0.111149	0.0186695	5.95353	2.6242e-09	6.38554e-07	pathway P < genes P & genes FDR < 0.05	NA	NA	HLA-DRB5,HLA-DRB1,HLA-DQA1,HLA-DQB1,HLA-DQA2,HLA-DPA1,HLA-DPB1
Post-translational protein phosphorylation	Reactome	Brain_Cerebellar_Hemisphere	7	107	0.248829	0.160508	0.191218	0.153733	0.0816456	0.0236405	3.45363	0.000553085	0.0219256	genes P < pathway P	NA	NA	QSOX1,LAMC1,WFS1,C4A,CALU,ITIH2,SCG3
Potassium Channels	Reactome	Brain_Cerebellar_Hemisphere	6	99	0.245932	0.109062	0.0631371	0.0956401	0.074951	0.0218433	3.4313	0.000600703	0.0219256	pathway P < genes P & genes FDR > 0.05	NA	NA	KCNJ3,KCNH7,ABCC8,KCNA5,KCNAB3,KCNK6
RAF/MAP kinase cascade	Reactome	Brain_Cerebellar_Hemisphere	27	239	0.16194	0.138708	0.0778078	0.0928005	0.162754	0.0461512	3.52653	0.000421046	0.0204909	pathway P < genes P & genes FDR < 0.05	NA	NA	CNKSR1,ARTN,JAK1,DUSP2,LAMTOR3,CAMK2D,FGFR4,FRS3,MET,NEFL,PTK2,TEK,PSMD5,APBB1IP,PSMD13,PPP2R1B,BRAP,PEBP1,PSME2,SPTBN5,NRG4,RASGRF1,IQGAP1,KSR1,ITGA2B,JAK3,YWHAB
RHO GTPases activate PKNs	Reactome	Brain_Cerebellar_Hemisphere	6	63	0.112595	0.0984406	0.0590029	0.0641912	0.072705	0.0219245	3.31615	0.000912657	0.0317257	pathway P < genes P & genes FDR > 0.05	NA	NA	RHOC,H3F3A,YWHAG,YWHAZ,KDM4C,YWHAB
RMTs methylate histone arginines	Reactome	Brain_Cerebellar_Hemisphere	2	49	0.132361	0.0539601	0.0667149	0.0267923	0.0393019	0.0125934	3.12084	0.00180336	0.0453949	pathway P < genes P & genes FDR > 0.05	NA	NA	PRMT7,SMARCB1
Regulation of Complement cascade	Reactome	Brain_Cerebellar_Hemisphere	3	127	0.272415	0.192193	0.161548	0.191875	0.131154	0.0169366	7.74379	9.64992e-15	7.04444e-12	genes P < pathway P	NA	NA	CD46,CFB,C4A
Synthesis of IPs in the nucleus	Reactome	Brain_Cerebellar_Hemisphere	2	4	0.0625746	0.0256667	0.015756	0.0163403	-0.0481168	0.0126302	-3.80968	0.000139149	0.00846492	pathway P < genes P & genes FDR > 0.05	NA	NA	IP6K2,IPPK
TCR signaling	Reactome	Brain_Cerebellar_Hemisphere	11	123	0.45385	0.247538	0.276771	0.233738	0.124528	0.0250903	4.96319	6.93454e-07	5.62469e-05	pathway P < genes P & genes FDR < 0.05	NA	NA	ZAP70,HLA-DRB5,HLA-DRB1,HLA-DQA1,HLA-DQB1,HLA-DQA2,HLA-DPA1,HLA-DPB1,PSMD5,PSMD13,PSME2
Trafficking of myristoylated proteins to the cilium	Reactome	Brain_Cerebellar_Hemisphere	2	5	0.118869	0.00113206	0.0559576	0.0337683	-0.0437093	0.0126827	-3.44637	0.000568168	0.0219256	genes P < pathway P	NA	NA	NPHP3,ARL3
Transcription of E2F targets under negative control by DREAM complex	Reactome	Brain_Cerebellar_Hemisphere	5	19	0.13873	0.0744044	0.0476566	0.0395926	-0.0653251	0.019848	-3.29127	0.00099735	0.0318119	genes P < pathway P	NA	NA	CDC25A,LIN52,RBL2,E2F4,PCNA
Translocation of ZAP-70 to Immunological synapse	Reactome	Brain_Cerebellar_Hemisphere	8	24	0.585493	0.121263	0.364116	0.21159	0.105976	0.0203852	5.19866	2.00731e-07	2.09333e-05	pathway P < genes P & genes FDR < 0.05	NA	NA	ZAP70,HLA-DRB5,HLA-DRB1,HLA-DQA1,HLA-DQB1,HLA-DQA2,HLA-DPA1,HLA-DPB1
Triglyceride metabolism	Reactome	Brain_Cerebellar_Hemisphere	5	38	0.1537	0.0993116	0.0888975	0.114075	-0.0636686	0.0197525	-3.22331	0.00126717	0.0336902	pathway P < genes P & genes FDR > 0.05	NA	NA	FABP3,LPIN1,FABP4,DGAT1,LPIN2
Zinc influx into cells by the SLC39 gene family	Reactome	Brain_Cerebellar_Hemisphere	2	10	0.0488441	0.0032193	0.0110734	0.011934	0.0704599	0.0126592	5.5659	2.60799e-08	3.80767e-06	genes P < pathway P	NA	NA	SLC39A10,SLC39A7
mitochondrial fatty acid beta-oxidation of saturated fatty acids	Reactome	Brain_Cerebellar_Hemisphere	2	11	0.152057	0.00816927	0.0383301	0.0330764	0.0405473	0.0125866	3.22147	0.00127537	0.0336902	pathway P < genes P & genes FDR > 0.05	NA	NA	ACADM,ACADS
ABC transporter disorders	Reactome	Brain_Cerebellum	6	63	0.166691	0.0927266	0.0891256	0.0973926	0.111905	0.0218318	5.12576	2.96335e-07	6.48973e-05	genes P < pathway P	NA	NA	RNF5,PSMD13,ABCC8,PSMB5,PSMB10,DERL3
COPI-independent Golgi-to-ER retrograde traffic	Reactome	Brain_Cerebellum	3	34	0.15379	0.127358	0.0996818	0.115409	0.0521141	0.0154409	3.37506	0.000737998	0.0281081	genes P < pathway P	NA	NA	GALNT2,DYNC1I1,RAB6A
Costimulation by the CD28 family	Reactome	Brain_Cerebellum	13	74	0.343201	0.214243	0.207044	0.189965	0.15076	0.0285724	5.2764	1.31744e-07	3.84691e-05	pathway P < genes P & genes FDR < 0.05	NA	NA	TNFRSF14,HLA-DRB5,HLA-DRB1,HLA-DQA1,HLA-DQB1,HLA-DQA2,HLA-DPA1,HLA-DPB1,RAC1,LYN,CD274,PDCD1LG2,AKT2
Cytokine Signaling in Immune system	Reactome	Brain_Cerebellum	71	683	0.254164	0.202351	0.147242	0.171815	0.225564	0.069901	3.22691	0.00125134	0.0365392	genes P < pathway P	NA	NA	TNFRSF14,IL22RA1,JAK1,GBP3,RNASEL,PTPN7,IL1RL1,IL18R1,PTPN4,IL17RC,NUP210,IL17RB,FLNB,KPNA1,TSLP,HIST1H3A,HLA-F,HLA-G,HLA-H,HLA-A,HLA-C,HLA-B,HLA-DRB5,HLA-DRB1,HLA-DQA1,HLA-DQB1,HLA-DQA2,HLA-DPA1,HLA-DPB1,FOXO3,KPNA5,NUP43,OPRM1,NUPL2,CAMK2B,PTPRZ1,TRIM35,LYN,IL7,YWHAZ,IL33,NUP214,IL15RA,CAMK2G,IFIT1,TRIM8,GSTO1,PSMD13,TRIM21,STX3,CASP1,NCAM1,CBL,IRAK4,NUP107,FLT3,PSMB5,IL21R,STX4,NOD2,PSMB10,CRK…
Defective CFTR causes cystic fibrosis	Reactome	Brain_Cerebellum	5	61	0.16529	0.1036	0.088446	0.108872	0.0927446	0.0199761	4.64278	3.43745e-06	0.000273746	genes P < pathway P	NA	NA	RNF5,PSMD13,PSMB5,PSMB10,DERL3
Downstream TCR signaling	Reactome	Brain_Cerebellum	10	102	0.393502	0.202299	0.260242	0.177926	0.115513	0.0240486	4.80332	1.5606e-06	0.000170885	genes P < pathway P	NA	NA	HLA-DRB5,HLA-DRB1,HLA-DQA1,HLA-DQB1,HLA-DQA2,HLA-DPA1,HLA-DPB1,PSMD13,PSMB5,PSMB10
ER Quality Control Compartment (ERQC)	Reactome	Brain_Cerebellum	3	21	0.0949533	0.0503288	0.0667005	0.0195379	0.0782226	0.0155239	5.03886	4.68308e-07	8.20475e-05	genes P < pathway P	NA	NA	EDEM3,EDEM1,RNF5
Endogenous sterols	Reactome	Brain_Cerebellum	4	27	0.336836	0.192788	0.154833	0.134004	-0.0683384	0.0178763	-3.82285	0.00013192	0.00679775	genes P < pathway P	NA	NA	CYP4V2,CYP21A2,FDX1,CYP46A1
Fcgamma receptor (FCGR) dependent phagocytosis	Reactome	Brain_Cerebellum	7	168	0.147344	0.132468	0.085755	0.112157	0.0765603	0.0235222	3.25482	0.00113466	0.0354437	genes P < pathway P	NA	NA	WIPF1,RAC1,LYN,ITPR2,WASF3,MYO5A,CRK
Highly calcium permeable nicotinic acetylcholine receptors	Reactome	Brain_Cerebellum	3	9	0.38858	0.281586	0.282037	0.228833	-0.0430578	0.0131361	-3.27781	0.00104616	0.0339422	genes P < pathway P	NA	NA	CHRNA2,CHRNA5,CHRNA3
Interferon Signaling	Reactome	Brain_Cerebellum	33	200	0.310768	0.23507	0.198338	0.20107	0.167061	0.0453913	3.68047	0.000232809	0.0107337	genes P < pathway P	NA	NA	JAK1,GBP3,RNASEL,NUP210,FLNB,KPNA1,HLA-F,HLA-G,HLA-H,HLA-A,HLA-C,HLA-B,HLA-DRB5,HLA-DRB1,HLA-DQA1,HLA-DQB1,HLA-DQA2,HLA-DPA1,HLA-DPB1,KPNA5,NUP43,NUPL2,CAMK2B,TRIM35,NUP214,CAMK2G,IFIT1,TRIM8,TRIM21,NCAM1,NUP107,NUP88,NUP85
Interferon gamma signaling	Reactome	Brain_Cerebellum	21	93	0.385759	0.243581	0.253324	0.212981	0.135505	0.0342159	3.9603	7.48552e-05	0.00409832	genes P < pathway P	NA	NA	JAK1,GBP3,HLA-F,HLA-G,HLA-H,HLA-A,HLA-C,HLA-B,HLA-DRB5,HLA-DRB1,HLA-DQA1,HLA-DQB1,HLA-DQA2,HLA-DPA1,HLA-DPB1,CAMK2B,TRIM35,CAMK2G,TRIM8,TRIM21,NCAM1
Interleukin-3, 5 and GM-CSF signaling	Reactome	Brain_Cerebellum	6	44	0.143886	0.124115	0.0745649	0.0706561	0.0726688	0.0218811	3.32107	0.00089672	0.0302126	pathway P < genes P & genes FDR > 0.05	NA	NA	JAK1,LYN,YWHAZ,CBL,CRK,JAK3
MASTL Facilitates Mitotic Progression	Reactome	Brain_Cerebellum	2	10	0.164544	0.196663	0.162202	0.217484	0.0423292	0.0127029	3.33224	0.000861501	0.030187	pathway P < genes P & genes FDR > 0.05	NA	NA	MASTL,ARPP19
Membrane binding and targetting of GAG proteins	Reactome	Brain_Cerebellum	4	15	0.0653455	0.0353928	0.0219442	0.0161774	-0.0766298	0.0179301	-4.2738	1.92167e-05	0.00129491	pathway P < genes P & genes FDR > 0.05	NA	NA	VPS37A,VPS28,UBAP1,NMT2
Metabolism of steroid hormones	Reactome	Brain_Cerebellum	5	34	0.223361	0.186613	0.0815884	0.089041	-0.0892916	0.0199273	-4.48087	7.43378e-06	0.000542666	genes P < pathway P	NA	NA	SRD5A3,CYP21A2,HSD17B12,FDX1,HSD17B1
N-glycan trimming in the ER and Calnexin/Calreticulin cycle	Reactome	Brain_Cerebellum	4	35	0.0884779	0.0430858	0.0619753	0.0185417	0.0885317	0.0178501	4.95974	7.05875e-07	0.000103058	genes P < pathway P	NA	NA	EDEM3,MOGS,EDEM1,RNF5
PD-1 signaling	Reactome	Brain_Cerebellum	9	28	0.448968	0.161895	0.288966	0.171748	0.120554	0.0227511	5.29881	1.16559e-07	3.84691e-05	pathway P < genes P & genes FDR < 0.05	NA	NA	HLA-DRB5,HLA-DRB1,HLA-DQA1,HLA-DQB1,HLA-DQA2,HLA-DPA1,HLA-DPB1,CD274,PDCD1LG2
PKMTs methylate histone lysines	Reactome	Brain_Cerebellum	3	47	0.182676	0.0983843	0.0713705	0.0752258	-0.0577144	0.0153945	-3.74903	0.00017752	0.00863933	genes P < pathway P	NA	NA	HIST1H3A,SETDB2,SETD6
Phosphate bond hydrolysis by NUDT proteins	Reactome	Brain_Cerebellum	2	7	0.206453	0.0537836	0.0351876	0.0399187	0.0451001	0.0125651	3.58932	0.000331538	0.0132012	genes P < pathway P	NA	NA	NUDT1,NUDT15
Phosphorylation of CD3 and TCR zeta chains	Reactome	Brain_Cerebellum	7	27	0.490587	0.136242	0.319868	0.165785	0.103428	0.0191322	5.40599	6.44513e-08	3.84691e-05	pathway P < genes P & genes FDR < 0.05	NA	NA	HLA-DRB5,HLA-DRB1,HLA-DQA1,HLA-DQB1,HLA-DQA2,HLA-DPA1,HLA-DPB1
Post-translational protein phosphorylation	Reactome	Brain_Cerebellum	9	107	0.289216	0.16735	0.108771	0.079393	0.0963684	0.0267109	3.60783	0.000308766	0.0129321	genes P < pathway P	NA	NA	PCSK9,QSOX1,LAMC1,WFS1,C4A,SDC2,ITIH2,BMP4,SCG3
Processing of SMDT1	Reactome	Brain_Cerebellum	2	16	0.288052	0.0436812	0.198432	0.118889	0.0404991	0.0126079	3.21219	0.00131727	0.0372234	genes P < pathway P	NA	NA	MCU,SMDT1
RUNX2 regulates bone development	Reactome	Brain_Cerebellum	2	31	0.325307	0.226406	0.161274	0.22129	-0.0395481	0.0125321	-3.15574	0.00160093	0.0438256	pathway P < genes P & genes FDR < 0.05	NA	NA	BGLAP,IHH
Regulation of Insulin-like Growth Factor (IGF) transport and uptake by Insulin-like Growth Factor Binding Proteins (IGFBPs)	Reactome	Brain_Cerebellum	11	124	0.256573	0.169457	0.101735	0.0783808	0.121665	0.0294871	4.12605	3.6904e-05	0.00215519	genes P < pathway P	NA	NA	PCSK9,QSOX1,LAMC1,WFS1,C4A,SDC2,ITIH2,IGFBP6,BMP4,SCG3,IGFALS
Regulation of actin dynamics for phagocytic cup formation	Reactome	Brain_Cerebellum	5	143	0.100978	0.0659868	0.052838	0.0688613	0.0717699	0.0198986	3.60678	0.000310017	0.0129321	pathway P < genes P & genes FDR < 0.05	NA	NA	WIPF1,RAC1,WASF3,MYO5A,CRK
Steroid hormones	Reactome	Brain_Cerebellum	6	45	0.204283	0.17333	0.0765855	0.080578	-0.0732303	0.0218452	-3.35224	0.000801612	0.0292588	genes P < pathway P	NA	NA	SRD5A3,CYP21A2,CUBN,HSD17B12,FDX1,HSD17B1
TCR signaling	Reactome	Brain_Cerebellum	11	123	0.419155	0.209932	0.289735	0.195091	0.107162	0.0254919	4.20376	2.6252e-05	0.00164262	genes P < pathway P	NA	NA	ZAP70,HLA-DRB5,HLA-DRB1,HLA-DQA1,HLA-DQB1,HLA-DQA2,HLA-DPA1,HLA-DPB1,PSMD13,PSMB5,PSMB10
Trafficking of myristoylated proteins to the cilium	Reactome	Brain_Cerebellum	2	5	0.198969	0.113723	0.127143	0.170225	-0.06026	0.0126932	-4.74743	2.06015e-06	0.000200521	genes P < pathway P	NA	NA	NPHP3,ARL3
Translocation of GLUT4 to the plasma membrane	Reactome	Brain_Cerebellum	9	51	0.105494	0.0747538	0.0532156	0.063084	0.0865699	0.0266757	3.24528	0.00117336	0.0354437	genes P < pathway P	NA	NA	TBC1D1,EXOC2,RAC1,YWHAZ,TBC1D4,MYO5A,STX4,AKT2,YWHAB
Translocation of ZAP-70 to Immunological synapse	Reactome	Brain_Cerebellum	8	24	0.513724	0.142102	0.352968	0.179786	0.0974008	0.0208392	4.67392	2.95508e-06	0.000258865	genes P < pathway P	NA	NA	ZAP70,HLA-DRB5,HLA-DRB1,HLA-DQA1,HLA-DQB1,HLA-DQA2,HLA-DPA1,HLA-DPB1
eNOS activation	Reactome	Brain_Cerebellum	2	11	0.0446879	0.00443217	0.0257832	0.0157989	0.0613828	0.0127064	4.83085	1.3595e-06	0.000170132	genes P < pathway P	NA	NA	DDAH2,ZDHHC21
ABC transporter disorders	Reactome	Brain_Cortex	3	63	0.0906362	0.0823734	0.0513247	0.0435939	0.0529	0.0153619	3.44358	0.000574068	0.0211055	pathway P < genes P & genes FDR > 0.05	NA	NA	VCP,PSMD13,ABCC8
Activation of SMO	Reactome	Brain_Cortex	2	18	0.230714	0.0672428	0.150623	0.138969	-0.0420385	0.0127065	-3.30842	0.000938236	0.0293199	pathway P < genes P & genes FDR < 0.05	NA	NA	CDON,GAS8
Butyrophilin (BTN) family interactions	Reactome	Brain_Cortex	2	12	0.270318	0.0412291	0.0801366	0.110027	0.0536625	0.0127042	4.22399	2.40014e-05	0.00136372	genes P < pathway P	NA	NA	BTNL9,BTN3A2
Complement cascade	Reactome	Brain_Cortex	4	138	0.16824	0.101947	0.0468431	0.0687474	0.0906346	0.0179713	5.04329	4.57601e-07	0.000124069	pathway P < genes P & genes FDR < 0.05	NA	NA	CD46,C4A,FCN1,CD59
Costimulation by the CD28 family	Reactome	Brain_Cortex	11	74	0.365191	0.271171	0.240156	0.251027	0.126881	0.0270699	4.68717	2.77004e-06	0.000288546	pathway P < genes P & genes FDR < 0.05	NA	NA	HLA-DRB5,HLA-DRB1,HLA-DQA1,HLA-DQB1,HLA-DQA2,HLA-DQB2,HLA-DPA1,PPP2R1B,TRAC,PPP2R5C,MAP3K14
DNA Double-Strand Break Repair	Reactome	Brain_Cortex	16	148	0.169629	0.157495	0.105373	0.129787	-0.146005	0.0355851	-4.10299	4.07847e-05	0.00182074	pathway P < genes P & genes FDR < 0.05	NA	NA	EYA3,RIF1,RFC1,XRCC4,UIMC1,DCLRE1C,POLL,RAD52,POLE,TIPIN,EME2,RMI2,TOP3A,LIG3,RAD51C,SIRT6
DNA Repair	Reactome	Brain_Cortex	37	295	0.127828	0.122251	0.0685878	0.0967981	-0.190452	0.0547846	-3.47639	0.000508221	0.0198524	pathway P < genes P & genes FDR < 0.05	NA	NA	EYA3,CHD1L,ERCC3,RIF1,ACTR8,UVSSA,RFC1,XRCC4,UIMC1,REV3L,GTF2H5,PMS2,POLR2J,POLB,VCP,DCLRE1C,ASCC1,POLL,DCLRE1A,GTF2H1,NFRKB,RAD52,POLE,INO80,TIPIN,NEIL1,EME2,RMI2,ALKBH5,TOP3A,LIG3,RAD51C,SIRT6,ZBTB32,POLR2I,UFD1L,RBX1
Diseases associated with O-glycosylation of proteins	Reactome	Brain_Cortex	6	60	0.300646	0.254063	0.105783	0.0977502	0.10538	0.0219179	4.80793	1.52505e-06	0.000207401	genes P < pathway P	NA	NA	SEMA5B,MUC4,NOTCH4,ADAMTS13,ADAMTS14,ADAMTS18
Downstream TCR signaling	Reactome	Brain_Cortex	9	102	0.444147	0.23536	0.300874	0.23963	0.115291	0.0240638	4.79104	1.65921e-06	0.000207401	pathway P < genes P & genes FDR < 0.05	NA	NA	HLA-DRB5,HLA-DRB1,HLA-DQA1,HLA-DQB1,HLA-DQA2,HLA-DQB2,HLA-DPA1,PSMD13,TRAC
Generation of second messenger molecules	Reactome	Brain_Cortex	9	38	0.459327	0.220507	0.291144	0.250274	0.102127	0.0240928	4.2389	2.24622e-05	0.00136372	genes P < pathway P	NA	NA	LCP2,HLA-DRB5,HLA-DRB1,HLA-DQA1,HLA-DQB1,HLA-DQA2,HLA-DQB2,HLA-DPA1,TRAC
Hedgehog 'on' state	Reactome	Brain_Cortex	4	86	0.176966	0.0889869	0.102066	0.105466	-0.0569499	0.0178976	-3.18198	0.00146273	0.0415547	genes P < pathway P	NA	NA	PSMD13,CDON,GAS8,RBX1
Initial triggering of complement	Reactome	Brain_Cortex	2	103	0.191533	0.154398	0.0108866	0.00761621	0.0631235	0.0126433	4.99266	5.95529e-07	0.000124069	pathway P < genes P & genes FDR < 0.05	NA	NA	C4A,FCN1
NICD traffics to nucleus	Reactome	Brain_Cortex	2	13	0.0860246	0.00528909	0.0185549	0.00972089	0.0780487	0.0127426	6.12501	9.06793e-10	5.66746e-07	genes P < pathway P	NA	NA	MAML3,NOTCH4
Nonhomologous End-Joining (NHEJ)	Reactome	Brain_Cortex	5	52	0.0837451	0.0241287	0.0115488	0.0094948	-0.0719474	0.020014	-3.59486	0.000324562	0.0135234	pathway P < genes P & genes FDR > 0.05	NA	NA	RIF1,XRCC4,UIMC1,DCLRE1C,POLL
PD-1 signaling	Reactome	Brain_Cortex	8	28	0.476518	0.229194	0.325783	0.243401	0.102247	0.0224302	4.55843	5.15371e-06	0.000460153	pathway P < genes P & genes FDR < 0.05	NA	NA	HLA-DRB5,HLA-DRB1,HLA-DQA1,HLA-DQB1,HLA-DQA2,HLA-DQB2,HLA-DPA1,TRAC
Pre-NOTCH Transcription and Translation	Reactome	Brain_Cortex	3	43	0.066085	0.0347383	0.0127131	0.0122322	0.0651028	0.0155938	4.17492	2.98091e-05	0.00155256	genes P < pathway P	NA	NA	MAML3,NOTCH4,TNRC6A
Regulation of Complement cascade	Reactome	Brain_Cortex	3	127	0.124083	0.0623782	0.0606238	0.0771354	0.0643925	0.0155877	4.13098	3.61212e-05	0.0017366	genes P < pathway P	NA	NA	CD46,C4A,CD59
Signaling by NOTCH1	Reactome	Brain_Cortex	5	73	0.091122	0.026431	0.01114	0.00926307	-0.0672917	0.0199582	-3.37164	0.000747223	0.0245797	pathway P < genes P & genes FDR < 0.05	NA	NA	HDAC11,MAML3,DTX2,DTX1,RBX1
TCR signaling	Reactome	Brain_Cortex	11	123	0.398006	0.241472	0.249517	0.242895	0.118595	0.0271251	4.37214	1.23032e-05	0.000854391	pathway P < genes P & genes FDR < 0.05	NA	NA	PTPN22,LCP2,HLA-DRB5,HLA-DRB1,HLA-DQA1,HLA-DQB1,HLA-DQA2,HLA-DQB2,HLA-DPA1,PSMD13,TRAC
Translocation of ZAP-70 to Immunological synapse	Reactome	Brain_Cortex	9	24	0.43012	0.255613	0.292116	0.249077	0.106528	0.0241041	4.41949	9.89361e-06	0.000772938	pathway P < genes P & genes FDR < 0.05	NA	NA	PTPN22,HLA-DRB5,HLA-DRB1,HLA-DQA1,HLA-DQB1,HLA-DQA2,HLA-DQB2,HLA-DPA1,TRAC
Ub-specific processing proteases	Reactome	Brain_Cortex	8	205	0.0873977	0.0860065	0.0419547	0.0612499	-0.0793236	0.025347	-3.1295	0.00175103	0.0455997	genes P < pathway P	NA	NA	MUL1,RNF123,ATXN7,POLB,PSMD13,AXIN1,SMAD4,UFD1L
Vitamin C (ascorbate) metabolism	Reactome	Brain_Cortex	2	8	0.146402	0.190868	0.086914	0.115567	0.0436773	0.0134244	3.25357	0.00113965	0.0339182	genes P < pathway P	NA	NA	GSTO2,CYB5A
WNT ligand biogenesis and trafficking	Reactome	Brain_Cortex	2	26	0.388357	0.280453	0.267397	0.283147	-0.0399865	0.0127016	-3.14814	0.00164313	0.0446502	genes P < pathway P	NA	NA	WNT2B,WNT3
p130Cas linkage to MAPK signaling for integrins	Reactome	Brain_Cortex	2	15	0.0819884	0.0227183	0.0278862	0.0365752	0.0428462	0.0126894	3.37655	0.000734023	0.0245797	pathway P < genes P & genes FDR < 0.05	NA	NA	FN1,CRK
Antiviral mechanism by IFN-stimulated genes	Reactome	Brain_Frontal_Cortex_BA9	6	75	0.0738119	0.035818	0.0231389	0.0180175	0.0676968	0.0219515	3.08392	0.00204292	0.0362473	genes P < pathway P	NA	NA	NUP210,NUPL2,IFIT1,AAAS,MAPK3,UBA52
Axonal growth inhibition (RHOA activation)	Reactome	Brain_Frontal_Cortex_BA9	2	8	0.0482391	0.00137883	0.011302	0.00433468	-0.0399876	0.0126577	-3.15916	0.00158227	0.0288997	pathway P < genes P & genes FDR > 0.05	NA	NA	RTN4,NGFR
Cellular response to heat stress	Reactome	Brain_Frontal_Cortex_BA9	7	100	0.0732319	0.039935	0.0256681	0.0189391	0.116395	0.0237132	4.90847	9.17887e-07	0.000142502	genes P < pathway P	NA	NA	RPA2,NUP210,NUPL2,AAAS,HSPB8,MAPK3,YWHAE
Cellular responses to external stimuli	Reactome	Brain_Frontal_Cortex_BA9	36	470	0.111884	0.103366	0.040263	0.0597211	0.159674	0.0540341	2.95507	0.00312599	0.0473474	genes P < pathway P	NA	NA	RPA2,H3F3A,NUP210,HIGD1A,LIMD1,GPX1,IL8,LAMTOR3,ATG10,HIST1H4A,HIST1H1C,NUPL2,CDK6,POT1,GSR,NUDT2,CDC26,UBE2D1,PSMD13,PRDX5,RELA,GSTP1,AAAS,HSPB8,PRKAB1,PSME2,MAPK3,MT1E,ACD,YWHAE,MINK1,CDKN2D,UBA52,MAP1LC3A,TXNRD2,CABIN1
Cytokine Signaling in Immune system	Reactome	Brain_Frontal_Cortex_BA9	32	683	0.225571	0.218276	0.123759	0.165302	0.220875	0.0468314	4.71639	2.40065e-06	0.000248467	genes P < pathway P	NA	NA	IL12RB2,GBP3,RNASEL,IL1RL1,NUP210,PRKCD,IL8,LIFR,HLA-G,HLA-H,HLA-A,HLA-C,HLA-DRB5,HLA-DRB1,HLA-DQA1,HLA-DQB1,HLA-DQA2,MAP3K7,NUPL2,YWHAZ,MTAP,IFIT1,PSMD13,TRIM22,RELA,AAAS,FLT3,PSME2,MAPK3,STX4,CRK,UBA52
Downstream TCR signaling	Reactome	Brain_Frontal_Cortex_BA9	13	102	0.260383	0.274052	0.176938	0.219442	0.0926409	0.0279341	3.31641	0.000911812	0.0209717	genes P < pathway P	NA	NA	HLA-DRB5,HLA-DRB1,HLA-DQA1,HLA-DQB1,HLA-DQA2,MAP3K7,PRKCQ,UBE2D1,PSMD13,RELA,TRAC,PSME2,UBA52
Energy dependent regulation of mTOR by LKB1-AMPK	Reactome	Brain_Frontal_Cortex_BA9	2	29	0.0198691	0.00723801	0.00741254	0.00125654	0.0403687	0.0127097	3.17622	0.00149207	0.0288955	pathway P < genes P & genes FDR < 0.05	NA	NA	LAMTOR3,PRKAB1
Fatty acids	Reactome	Brain_Frontal_Cortex_BA9	3	15	0.253241	0.100423	0.0924347	0.111736	-0.0515581	0.0154218	-3.3432	0.000828177	0.0197807	pathway P < genes P & genes FDR > 0.05	NA	NA	CYP4A11,CYP4F12,CYP2D6
Gastrin-CREB signalling pathway via PKC and MAPK	Reactome	Brain_Frontal_Cortex_BA9	2	18	0.0866994	0.0575318	0.0304441	0.0143227	0.0428655	0.012647	3.38939	0.000700487	0.0174001	genes P < pathway P	NA	NA	EGFR,MAPK3
Gene expression (Transcription)	Reactome	Brain_Frontal_Cortex_BA9	101	1400	0.123078	0.122613	0.0539078	0.074623	0.318608	0.0900613	3.53768	0.000403655	0.0125335	genes P < pathway P	NA	NA	NPPA,RPA2,ZFP69B,ZFP69,ZNF691,CDC7,TRIM33,ZNF697,MAEL,SMYD2,H3F3A,ZNF124,YWHAQ,COX7A2L,LRPPRC,POLR1A,ZNF514,ERCC3,BARD1,NUP210,ZNF589,NR1I2,RFC4,ZNF721,LAMTOR3,MED10,LIFR,SETD9,HIST1H4A,ZKSCAN4,ZKSCAN3,RXRB,TAF11,TDRD6,CGA,PMS2,NUPL2,EGFR,ZNF680,CDK6,CPSF4,ZNF786,KMT2C,TNFRSF10C,GSR,YWHAZ,ZNF696,SURF1,PRKCQ,ZNF33B,UBE2D1,CDK1,NRBF2,FAS,LDB1,PSMD13,GTF2H1,PRDX5,AAAS,YEATS4,TDG,PRKAB1,ZNF605,CENPJ,…
Generic Transcription Pathway	Reactome	Brain_Frontal_Cortex_BA9	91	1127	0.126696	0.126985	0.0543324	0.0738314	0.290675	0.0853305	3.40646	0.000658115	0.0170287	genes P < pathway P	NA	NA	NPPA,RPA2,ZFP69B,ZFP69,ZNF691,CDC7,TRIM33,ZNF697,SMYD2,H3F3A,ZNF124,YWHAQ,COX7A2L,LRPPRC,ZNF514,ERCC3,BARD1,ZNF589,NR1I2,RFC4,ZNF721,LAMTOR3,MED10,LIFR,SETD9,HIST1H4A,ZKSCAN4,ZKSCAN3,RXRB,TAF11,CGA,PMS2,EGFR,ZNF680,CDK6,ZNF786,KMT2C,TNFRSF10C,GSR,YWHAZ,ZNF696,SURF1,PRKCQ,ZNF33B,UBE2D1,CDK1,NRBF2,FAS,LDB1,PSMD13,GTF2H1,PRDX5,YEATS4,PRKAB1,ZNF605,CENPJ,PSME2,COX16,RMI2,MAPK3,RBL2,ZFP1,WWOX,YWHAE,SC…
Glycogen breakdown (glycogenolysis)	Reactome	Brain_Frontal_Cortex_BA9	2	16	0.167318	0.119331	0.107165	0.136448	-0.0568716	0.0126226	-4.50553	6.62059e-06	0.000506578	pathway P < genes P & genes FDR < 0.05	NA	NA	PGM2,PYGL
Insulin receptor signalling cascade	Reactome	Brain_Frontal_Cortex_BA9	2	51	0.300376	0.244653	0.171745	0.185507	0.0502743	0.0125615	4.00226	6.27401e-05	0.00259744	genes P < pathway P	NA	NA	KLB,MAPK3
Interferon Signaling	Reactome	Brain_Frontal_Cortex_BA9	19	200	0.305045	0.239363	0.185171	0.189822	0.16972	0.0342745	4.9518	7.35284e-07	0.000142502	genes P < pathway P	NA	NA	GBP3,RNASEL,NUP210,PRKCD,HLA-G,HLA-H,HLA-A,HLA-C,HLA-DRB5,HLA-DRB1,HLA-DQA1,HLA-DQB1,HLA-DQA2,NUPL2,IFIT1,TRIM22,AAAS,MAPK3,UBA52
Interferon gamma signaling	Reactome	Brain_Frontal_Cortex_BA9	12	93	0.432102	0.211382	0.267389	0.192616	0.0925991	0.0256572	3.60908	0.000307282	0.0112248	genes P < pathway P	NA	NA	GBP3,PRKCD,HLA-G,HLA-H,HLA-A,HLA-C,HLA-DRB5,HLA-DRB1,HLA-DQA1,HLA-DQB1,HLA-DQA2,TRIM22
Interleukin-3, 5 and GM-CSF signaling	Reactome	Brain_Frontal_Cortex_BA9	2	44	0.0499831	0.0106609	0.0163427	0.00368413	0.037394	0.0126281	2.96117	0.00306474	0.0473474	genes P < pathway P	NA	NA	YWHAZ,CRK
MET promotes cell motility	Reactome	Brain_Frontal_Cortex_BA9	3	29	0.109984	0.130354	0.0502489	0.0724205	0.0465375	0.015524	2.99778	0.00271957	0.0433039	genes P < pathway P	NA	NA	LAMC2,LAMB2,CRK
MHC class II antigen presentation	Reactome	Brain_Frontal_Cortex_BA9	10	108	0.394172	0.292074	0.237743	0.218722	0.0879404	0.025438	3.45705	0.000546128	0.0161498	genes P < pathway P	NA	NA	KIF3A,HLA-DRB5,HLA-DRB1,HLA-DQA1,HLA-DQB1,HLA-DQA2,HLA-DOB,HLA-DMA,AP1S1,KLC3
Miscellaneous substrates	Reactome	Brain_Frontal_Cortex_BA9	2	12	0.311216	0.00175397	0.135345	0.117993	-0.0380041	0.0125804	-3.0209	0.00252021	0.0411855	pathway P < genes P & genes FDR > 0.05	NA	NA	CYP4A11,CYP2D6
Negative regulation of FGFR4 signaling	Reactome	Brain_Frontal_Cortex_BA9	3	31	0.208995	0.234476	0.11462	0.164305	0.049591	0.0153765	3.22512	0.00125919	0.0252243	genes P < pathway P	NA	NA	KLB,MAPK3,UBA52
PIP3 activates AKT signaling	Reactome	Brain_Frontal_Cortex_BA9	9	275	0.123377	0.142615	0.0615737	0.0965223	0.0818539	0.026821	3.05185	0.00227432	0.0384523	genes P < pathway P	NA	NA	IL1RL1,KLB,LAMTOR3,EGFR,PSMD13,PSME2,NRG4,MAPK3,UBA52
PIWI-interacting RNA (piRNA) biogenesis	Reactome	Brain_Frontal_Cortex_BA9	2	29	0.205599	0.0343448	0.208577	0.0516351	0.0412879	0.0126184	3.27203	0.00106778	0.0228653	pathway P < genes P & genes FDR > 0.05	NA	NA	MAEL,TDRD6
PTEN Regulation	Reactome	Brain_Frontal_Cortex_BA9	5	158	0.0634333	0.0598081	0.0352338	0.0467279	0.0943738	0.019971	4.72555	2.2949e-06	0.000248467	genes P < pathway P	NA	NA	LAMTOR3,PSMD13,PSME2,MAPK3,UBA52
Phosphorylation of CD3 and TCR zeta chains	Reactome	Brain_Frontal_Cortex_BA9	6	27	0.507713	0.203795	0.358488	0.200162	0.0870384	0.0166319	5.23322	1.66586e-07	5.1725e-05	pathway P < genes P & genes FDR < 0.05	NA	NA	HLA-DRB5,HLA-DRB1,HLA-DQA1,HLA-DQB1,HLA-DQA2,TRAC
RNA Polymerase I Promoter Opening	Reactome	Brain_Frontal_Cortex_BA9	3	32	0.231342	0.108926	0.117902	0.149871	0.0547212	0.0153324	3.56898	0.00035837	0.011713	genes P < pathway P	NA	NA	H3F3A,HIST1H4A,MAPK3
RNA Polymerase II Transcription	Reactome	Brain_Frontal_Cortex_BA9	94	1256	0.124223	0.125757	0.0527411	0.0731635	0.285677	0.0867446	3.29332	0.000990133	0.0219597	genes P < pathway P	NA	NA	NPPA,RPA2,ZFP69B,ZFP69,ZNF691,CDC7,TRIM33,ZNF697,SMYD2,H3F3A,ZNF124,YWHAQ,COX7A2L,LRPPRC,ZNF514,ERCC3,BARD1,ZNF589,NR1I2,RFC4,ZNF721,LAMTOR3,MED10,LIFR,SETD9,HIST1H4A,ZKSCAN4,ZKSCAN3,RXRB,TAF11,CGA,PMS2,EGFR,ZNF680,CDK6,CPSF4,ZNF786,KMT2C,TNFRSF10C,GSR,YWHAZ,ZNF696,SURF1,PRKCQ,ZNF33B,UBE2D1,CDK1,NRBF2,FAS,LDB1,PSMD13,GTF2H1,PRDX5,YEATS4,PRKAB1,ZNF605,CENPJ,PSME2,COX16,SNAPC5,RMI2,MAPK3,RBL2,ZFP1,…
Regulation of HSF1-mediated heat shock response	Reactome	Brain_Frontal_Cortex_BA9	6	82	0.0821229	0.0353519	0.02645	0.0206226	0.0914834	0.0218846	4.18026	2.9117e-05	0.0013909	genes P < pathway P	NA	NA	RPA2,NUP210,NUPL2,AAAS,MAPK3,YWHAE
Regulation of PTEN gene transcription	Reactome	Brain_Frontal_Cortex_BA9	2	61	0.0710658	0.0796411	0.0244364	0.0228188	0.0732533	0.0126165	5.80614	6.39291e-09	3.97e-06	pathway P < genes P & genes FDR < 0.05	NA	NA	LAMTOR3,MAPK3
Regulation of actin dynamics for phagocytic cup formation	Reactome	Brain_Frontal_Cortex_BA9	5	143	0.0730563	0.0348808	0.019352	0.012211	0.0845142	0.0199831	4.22927	2.34447e-05	0.00121326	genes P < pathway P	NA	NA	WIPF1,NCKIPSD,MAPK3,CRK,NF2
Signaling by FGFR1	Reactome	Brain_Frontal_Cortex_BA9	3	50	0.0966855	0.0611823	0.0157846	0.0216777	0.0527421	0.015431	3.41793	0.000630987	0.0170287	genes P < pathway P	NA	NA	FLRT1,MAPK3,UBA52
Signaling by Insulin receptor	Reactome	Brain_Frontal_Cortex_BA9	4	75	0.247608	0.198645	0.126832	0.129622	0.0563275	0.0177808	3.16789	0.00153551	0.0288955	genes P < pathway P	NA	NA	ATP6V1E2,KLB,ATP6V0E2,MAPK3
Signaling by NTRK1 (TRKA)	Reactome	Brain_Frontal_Cortex_BA9	4	78	0.0783757	0.0535679	0.0200104	0.0169692	0.0709029	0.0179246	3.95561	7.63381e-05	0.00296287	genes P < pathway P	NA	NA	MAPK3,CRK,YWHAB,ADORA2A
Signaling by Nuclear Receptors	Reactome	Brain_Frontal_Cortex_BA9	8	171	0.206497	0.129194	0.0804636	0.0998385	0.0859595	0.025171	3.41502	0.00063777	0.0170287	genes P < pathway P	NA	NA	H3F3A,HIST1H4A,RXRB,ALDH8A1,SDR16C5,CYP26C1,DHRS4,MAPK3
Spry regulation of FGF signaling	Reactome	Brain_Frontal_Cortex_BA9	2	16	0.0768064	0.0715226	0.0204713	0.0284264	0.0450012	0.0125966	3.5725	0.000353595	0.011713	genes P < pathway P	NA	NA	MAPK3,UBA52
Synthesis of PIPs at the early endosome membrane	Reactome	Brain_Frontal_Cortex_BA9	2	16	0.0589206	0.0125597	0.0283335	0.0289811	-0.0386928	0.0126876	-3.04966	0.00229104	0.0384523	genes P < pathway P	NA	NA	PI4K2A,PIK3C2A
Thrombin signalling through proteinase activated receptors (PARs)	Reactome	Brain_Frontal_Cortex_BA9	2	32	0.198414	0.100457	0.0967248	0.0794123	0.0505103	0.0125605	4.02137	5.78616e-05	0.00256657	genes P < pathway P	NA	NA	MAPK3,GNA15
Translocation of ZAP-70 to Immunological synapse	Reactome	Brain_Frontal_Cortex_BA9	7	24	0.448347	0.243477	0.311397	0.221156	0.0829863	0.0185091	4.48353	7.34171e-06	0.000506578	genes P < pathway P	NA	NA	ZAP70,HLA-DRB5,HLA-DRB1,HLA-DQA1,HLA-DQB1,HLA-DQA2,TRAC
eNOS activation	Reactome	Brain_Frontal_Cortex_BA9	2	11	0.0749902	0.0659879	0.0197953	0.000690485	0.0571104	0.0126849	4.50225	6.7237e-06	0.000506578	genes P < pathway P	NA	NA	DDAH2,LYPLA1
mTOR signalling	Reactome	Brain_Frontal_Cortex_BA9	4	40	0.0223864	0.0113681	0.00813997	0.00682031	0.08022	0.0180583	4.44227	8.90159e-06	0.000552789	pathway P < genes P & genes FDR < 0.05	NA	NA	LAMTOR3,EIF4EBP1,PRKAB1,YWHAB
mTORC1-mediated signalling	Reactome	Brain_Frontal_Cortex_BA9	3	23	0.0215195	0.0137601	0.00867862	0.00824827	0.0678941	0.015681	4.32972	1.49301e-05	0.000842872	pathway P < genes P & genes FDR < 0.05	NA	NA	LAMTOR3,EIF4EBP1,YWHAB
tRNA modification in the nucleus and cytosol	Reactome	Brain_Frontal_Cortex_BA9	7	43	0.112902	0.0579696	0.0588714	0.065108	-0.076547	0.0235473	-3.25078	0.00115087	0.023823	pathway P < genes P & genes FDR < 0.05	NA	NA	TRIT1,TYW3,NSUN2,TYW1,NSUN6,OSGEP,ADAT1
ATF4 activates genes	Reactome	Brain_Hippocampus	2	26	0.0605017	0.0316731	0.0285261	0.0260363	0.0414185	0.0125975	3.28784	0.00100959	0.0311916	genes P < pathway P	NA	NA	EXOSC6,ATF4
Cargo concentration in the ER	Reactome	Brain_Hippocampus	2	33	0.0944913	0.0486987	0.0215569	0.000149278	-0.0403914	0.0126141	-3.20209	0.00136434	0.0356245	pathway P < genes P & genes FDR > 0.05	NA	NA	MCFD2,FOLR1
Complement cascade	Reactome	Brain_Hippocampus	4	138	0.126517	0.148103	0.0644761	0.07729	0.0893154	0.0173019	5.16216	2.44112e-07	5.73664e-05	genes P < pathway P	NA	NA	CD55,CD46,COLEC11,C4A
Costimulation by the CD28 family	Reactome	Brain_Hippocampus	7	74	0.352765	0.249896	0.213458	0.218694	0.0527162	0.0161034	3.27361	0.00106184	0.0311916	genes P < pathway P	NA	NA	CTLA4,HLA-DRB5,HLA-DRB1,HLA-DQA1,HLA-DQB1,PPP2R1B,PPP2R1A
DAP12 interactions	Reactome	Brain_Hippocampus	2	44	0.749016	0.0256802	0.589821	0.190138	-0.0388443	0.0126313	-3.07525	0.00210325	0.039541	genes P < pathway P	NA	NA	HLA-C,KLRC2
Diseases associated with O-glycosylation of proteins	Reactome	Brain_Hippocampus	4	60	0.335865	0.364084	0.178337	0.256649	0.0699354	0.0178826	3.91081	9.1986e-05	0.00540418	genes P < pathway P	NA	NA	NOTCH4,SSPO,ADAMTS14,ADAMTS18
Diseases of glycosylation	Reactome	Brain_Hippocampus	5	86	0.279745	0.33936	0.143224	0.235725	0.0614695	0.0199444	3.08205	0.00205583	0.039541	genes P < pathway P	NA	NA	NOTCH4,SSPO,ADAMTS14,GPC5,ADAMTS18
Downstream TCR signaling	Reactome	Brain_Hippocampus	6	102	0.341953	0.263648	0.258297	0.20429	0.060542	0.0142943	4.23539	2.28153e-05	0.00214464	pathway P < genes P & genes FDR < 0.05	NA	NA	HLA-DRB5,HLA-DRB1,HLA-DQA1,HLA-DQB1,PSMD13,PSMD3
Gene expression (Transcription)	Reactome	Brain_Hippocampus	83	1400	0.0927372	0.0962883	0.0355118	0.0619212	0.343207	0.0782158	4.38795	1.14422e-05	0.00134445	genes P < pathway P	NA	NA	SSU72,NR0B2,CDC7,MAEL,H3F3A,ZNF124,ZNF496,MSH2,ZNF514,POLR1B,IWS1,HSPD1,CTLA4,BARD1,KCTD6,GTF2E1,TOPBP1,ZNF718,ZNF141,SPP1,SETD9,NR2F1,TAF7,ZNF454,HIST1H2BD,ZKSCAN3,ZNRD1,NOTCH4,TDRD6,PERP,GLI3,ZNF680,ZNF138,KMT2E,ZNF786,NDRG1,ZNF250,SURF1,DDX21,PSMD13,ZNF143,LMO2,SSRP1,PPP2R1B,MAGOHB,IPO8,NUP107,ZNF268,CPSF2,ZNF263,RMI2,PRKCB,NUP93,ZNF19,WWOX,TOP3A,ERBB2,PSMD3,MED24,NUP85,TGIF1,ZNF266,ZNF561,PIN…
Initial triggering of complement	Reactome	Brain_Hippocampus	2	103	0.238259	0.125808	0.12396	0.0613549	0.0602567	0.0127066	4.74215	2.11458e-06	0.000331284	genes P < pathway P	NA	NA	COLEC11,C4A
Interferon gamma signaling	Reactome	Brain_Hippocampus	11	93	0.42621	0.239349	0.327333	0.258727	0.069217	0.0211279	3.27609	0.00105255	0.0311916	genes P < pathway P	NA	NA	GBP3,IRF2,HLA-G,HLA-H,HLA-C,HLA-DRB5,HLA-DRB1,HLA-DQA1,HLA-DQB1,TRIM35,IRF7
MHC class II antigen presentation	Reactome	Brain_Hippocampus	9	108	0.26879	0.246033	0.168499	0.20939	0.0738576	0.0194466	3.79796	0.00014589	0.00761871	genes P < pathway P	NA	NA	CTSS,SEC31A,HLA-DRB5,HLA-DRB1,HLA-DQA1,HLA-DQB1,LGMN,CTSH,AP1M1
Metabolism of steroid hormones	Reactome	Brain_Hippocampus	2	34	0.109852	0.1328	0.076782	0.0864286	-0.0390562	0.0126595	-3.08514	0.00203457	0.039541	pathway P < genes P & genes FDR > 0.05	NA	NA	HSD17B12,HSD11B2
Mitochondrial protein import	Reactome	Brain_Hippocampus	2	65	0.0549354	0.013238	0.0192325	0.0226168	-0.0383813	0.0125993	-3.0463	0.00231677	0.0417327	pathway P < genes P & genes FDR > 0.05	NA	NA	HSPD1,TIMM10
Phosphorylation of CD3 and TCR zeta chains	Reactome	Brain_Hippocampus	4	27	0.493635	0.154036	0.370467	0.137673	0.0409923	0.0102887	3.98419	6.77104e-05	0.00454627	pathway P < genes P & genes FDR < 0.05	NA	NA	HLA-DRB5,HLA-DRB1,HLA-DQA1,HLA-DQB1
Pre-NOTCH Transcription and Translation	Reactome	Brain_Hippocampus	2	43	0.151203	0.0394289	0.0576604	0.0619904	0.0468678	0.012571	3.72824	0.000192823	0.00892522	genes P < pathway P	NA	NA	NOTCH4,E2F1
RNA Polymerase I Promoter Escape	Reactome	Brain_Hippocampus	2	30	0.0639472	0.0389636	0.0025401	0.000532093	0.0471731	0.0127219	3.70802	0.000208888	0.00892522	genes P < pathway P	NA	NA	POLR1B,ZNRD1
RNA Polymerase II Transcription	Reactome	Brain_Hippocampus	73	1256	0.0965642	0.101568	0.0373208	0.0653631	0.238528	0.0733832	3.25044	0.00115225	0.0318562	genes P < pathway P	NA	NA	SSU72,NR0B2,CDC7,H3F3A,ZNF124,ZNF496,MSH2,ZNF514,IWS1,HSPD1,CTLA4,BARD1,KCTD6,GTF2E1,TOPBP1,ZNF718,ZNF141,SPP1,SETD9,NR2F1,TAF7,ZNF454,HIST1H2BD,ZKSCAN3,NOTCH4,PERP,GLI3,ZNF680,ZNF138,KMT2E,ZNF786,NDRG1,ZNF250,SURF1,PSMD13,ZNF143,LMO2,SSRP1,PPP2R1B,MAGOHB,ZNF268,CPSF2,ZNF263,RMI2,PRKCB,ZNF19,WWOX,TOP3A,ERBB2,PSMD3,MED24,TGIF1,ZNF266,ZNF561,PIN1,SMARCA4,ZNF101,ZNF506,ZNF100,ZNF257,ZNF302,POLR2I,ZF…
Regulation of Complement cascade	Reactome	Brain_Hippocampus	3	127	0.0596169	0.0777657	0.0301866	0.0436576	0.0813357	0.0148746	5.4681	4.54889e-08	2.13798e-05	genes P < pathway P	NA	NA	CD55,CD46,C4A
Regulation of actin dynamics for phagocytic cup formation	Reactome	Brain_Hippocampus	5	143	0.0699995	0.0622944	0.0196666	0.0295301	0.0604924	0.019925	3.036	0.00239741	0.0417327	pathway P < genes P & genes FDR > 0.05	NA	NA	FCGR3A,WIPF1,PTK2,WASF3,MYO5A
Sema4D induced cell migration and growth-cone collapse	Reactome	Brain_Hippocampus	2	20	0.0260487	0.0187117	0.0106318	0.009048	0.0508216	0.0126501	4.01747	5.88253e-05	0.00454627	pathway P < genes P & genes FDR < 0.05	NA	NA	ARHGEF11,ERBB2
Semaphorin interactions	Reactome	Brain_Hippocampus	3	64	0.0279533	0.0136363	0.00778171	0.00808092	0.0568874	0.0155334	3.66226	0.000250005	0.00979184	pathway P < genes P & genes FDR < 0.05	NA	NA	ARHGEF11,SEMA6A,ERBB2
Signaling by NOTCH	Reactome	Brain_Hippocampus	4	138	0.12069	0.0611724	0.0755044	0.0779146	0.0550209	0.0177517	3.09947	0.00193867	0.039541	genes P < pathway P	NA	NA	NOTCH4,PTCRA,MIB1,E2F1
Steroid hormones	Reactome	Brain_Hippocampus	4	45	0.0631109	0.0938851	0.0401006	0.0654945	-0.0556376	0.0180861	-3.07626	0.00209612	0.039541	pathway P < genes P & genes FDR > 0.05	NA	NA	HSD17B12,LGMN,HSD11B2,SUMO2
Syndecan interactions	Reactome	Brain_Hippocampus	2	20	0.080298	0.0280813	0.0203598	0.00143301	0.0422403	0.0126456	3.34031	0.000836842	0.030255	genes P < pathway P	NA	NA	ITGA6,TRAPPC4
TCR signaling	Reactome	Brain_Hippocampus	8	123	0.303768	0.23663	0.213877	0.19547	0.0560882	0.0178103	3.1492	0.0016372	0.039541	genes P < pathway P	NA	NA	ZAP70,ITK,HLA-DRB5,HLA-DRB1,HLA-DQA1,HLA-DQB1,PSMD13,PSMD3
Translocation of ZAP-70 to Immunological synapse	Reactome	Brain_Hippocampus	5	24	0.446469	0.170055	0.327616	0.152958	0.0383991	0.0123448	3.11055	0.00186741	0.039541	genes P < pathway P	NA	NA	ZAP70,HLA-DRB5,HLA-DRB1,HLA-DQA1,HLA-DQB1
Activation of Matrix Metalloproteinases	Reactome	Brain_Hypothalamus	2	33	0.187734	0.0224761	0.0171648	0.02332	0.0419896	0.0125956	3.33366	0.0008571	0.0263625	pathway P < genes P & genes FDR > 0.05	NA	NA	CTSK,MMP9
Antigen processing-Cross presentation	Reactome	Brain_Hypothalamus	9	101	0.250722	0.237619	0.141613	0.159929	0.0804603	0.0241373	3.33344	0.000857782	0.0263625	genes P < pathway P	NA	NA	ITGB5,HLA-G,HLA-H,HLA-A,HLA-C,TAP2,PSMD13,PSMC3,PSMC5
Axon guidance	Reactome	Brain_Hypothalamus	17	532	0.127916	0.158386	0.0427279	0.104652	0.139507	0.0366885	3.80247	0.000143258	0.011007	pathway P < genes P & genes FDR < 0.05	NA	NA	SCN1A,SCN11A,RPL9,LIMK1,MET,RPL12,ITGB1,RPS24,PSMD13,PSMC3,RPL36AL,RPS27L,GSPT1,PSMC5,YES1,RPL28,MMP9
CYP2E1 reactions	Reactome	Brain_Hypothalamus	3	11	0.165786	0.0578094	0.110804	0.0501935	-0.04813	0.0154432	-3.11658	0.0018296	0.0437993	genes P < pathway P	NA	NA	CYP2C8,CYP2A7,CYP2D6
Collagen degradation	Reactome	Brain_Hypothalamus	3	40	0.14433	0.0768389	0.0173725	0.0164937	0.0559292	0.0154686	3.61566	0.000299581	0.0153452	pathway P < genes P & genes FDR > 0.05	NA	NA	CTSK,COL26A1,MMP9
Costimulation by the CD28 family	Reactome	Brain_Hypothalamus	7	74	0.394833	0.190662	0.183436	0.138423	0.0843209	0.0245347	3.4368	0.000588635	0.0246692	genes P < pathway P	NA	NA	HLA-DRB5,HLA-DRB1,HLA-DQA1,HLA-DQB1,HLA-DQA2,HLA-DQB2,YES1
DAP12 interactions	Reactome	Brain_Hypothalamus	3	44	0.519149	0.176427	0.257753	0.165649	-0.0492989	0.0153621	-3.20913	0.00133136	0.0361035	pathway P < genes P & genes FDR > 0.05	NA	NA	HLA-C,KLRC2,SIRPB1
Degradation of the extracellular matrix	Reactome	Brain_Hypothalamus	6	111	0.138096	0.0770405	0.0501473	0.0538323	0.0874011	0.0218564	3.99888	6.36422e-05	0.00977969	pathway P < genes P & genes FDR > 0.05	NA	NA	CTSK,LAMC2,CAPN9,COL26A1,TLL2,MMP9
Downstream TCR signaling	Reactome	Brain_Hypothalamus	9	102	0.313754	0.231513	0.142553	0.144637	0.120949	0.0276887	4.36815	1.25301e-05	0.00288818	genes P < pathway P	NA	NA	HLA-DRB5,HLA-DRB1,HLA-DQA1,HLA-DQB1,HLA-DQA2,HLA-DQB2,PSMD13,PSMC3,PSMC5
Extracellular matrix organization	Reactome	Brain_Hypothalamus	12	296	0.126697	0.0961723	0.0373698	0.0415158	0.111453	0.0307749	3.62155	0.000292848	0.0153452	pathway P < genes P & genes FDR > 0.05	NA	NA	CTSK,LAMC2,COLGALT2,CAPN9,COL5A2,ITGB5,FBN2,COL28A1,COL26A1,ITGB1,TLL2,MMP9
HDR through Homologous Recombination (HR) or Single Strand Annealing (SSA)	Reactome	Brain_Hypothalamus	5	114	0.125607	0.113173	0.0880916	0.084527	-0.063225	0.0200042	-3.16058	0.00157456	0.0403263	pathway P < genes P & genes FDR < 0.05	NA	NA	POLD2,RFC2,RMI1,TIPIN,RAD51C
HDR through Homologous Recombination (HRR)	Reactome	Brain_Hypothalamus	4	66	0.0799472	0.0563787	0.0542981	0.0437393	-0.0551157	0.0179115	-3.07711	0.00209021	0.0437993	genes P < pathway P	NA	NA	POLD2,RFC2,RMI1,RAD51C
Interferon Signaling	Reactome	Brain_Hypothalamus	17	200	0.332146	0.221978	0.178405	0.160877	0.109773	0.0335946	3.26759	0.00108467	0.031252	genes P < pathway P	NA	NA	GBP3,HLA-G,HLA-H,HLA-A,HLA-C,HLA-DRB5,HLA-DRB1,HLA-DQA1,HLA-DQB1,HLA-DQA2,HLA-DQB2,IFNA2,DDX58,NUP107,NUP85,SOCS3,MX1
Interferon gamma signaling	Reactome	Brain_Hypothalamus	12	93	0.4309	0.183732	0.238128	0.155195	0.123252	0.0272145	4.52891	5.9289e-06	0.00273322	genes P < pathway P	NA	NA	GBP3,HLA-G,HLA-H,HLA-A,HLA-C,HLA-DRB5,HLA-DRB1,HLA-DQA1,HLA-DQB1,HLA-DQA2,HLA-DQB2,SOCS3
L1CAM interactions	Reactome	Brain_Hypothalamus	3	100	0.0523977	0.0158822	0.00446844	0.00351505	0.0589603	0.0153894	3.83123	0.000127506	0.011007	pathway P < genes P & genes FDR < 0.05	NA	NA	SCN1A,SCN11A,ITGB1
MHC class II antigen presentation	Reactome	Brain_Hypothalamus	10	108	0.303851	0.217568	0.135143	0.137492	0.103602	0.0289899	3.57373	0.000351934	0.0162242	genes P < pathway P	NA	NA	CTSK,HLA-DRB5,HLA-DRB1,HLA-DQA1,HLA-DQB1,HLA-DQA2,HLA-DQB2,AP1S1,KLC3,CTSA
Non-integrin membrane-ECM interactions	Reactome	Brain_Hypothalamus	3	42	0.147288	0.103103	0.0636211	0.0724638	0.0521183	0.0154572	3.37179	0.000746824	0.0263625	pathway P < genes P & genes FDR > 0.05	NA	NA	LAMC2,ITGB5,ITGB1
Presynaptic phase of homologous DNA pairing and strand exchange	Reactome	Brain_Hypothalamus	3	39	0.0521857	0.0119842	0.0336221	0.0174558	-0.0562833	0.0155079	-3.62933	0.000284155	0.0153452	pathway P < genes P & genes FDR < 0.05	NA	NA	RFC2,RMI1,RAD51C
Processing of SMDT1	Reactome	Brain_Hypothalamus	2	16	0.066507	0.0533895	0.0139482	0.00960162	0.0394977	0.0127323	3.10218	0.00192101	0.0437993	genes P < pathway P	NA	NA	MICU1,SMDT1
Resolution of D-loop Structures through Synthesis-Dependent Strand Annealing (SDSA)	Reactome	Brain_Hypothalamus	2	26	0.0458423	0.00676819	0.0349579	0.0244684	-0.0389162	0.0126118	-3.08568	0.00203085	0.0437993	pathway P < genes P & genes FDR < 0.05	NA	NA	RMI1,RAD51C
Syndecan interactions	Reactome	Brain_Hypothalamus	2	20	0.101051	0.0918328	0.0228941	0.0234494	0.0425407	0.012605	3.3749	0.000738412	0.0263625	pathway P < genes P & genes FDR > 0.05	NA	NA	ITGB5,ITGB1
Translocation of ZAP-70 to Immunological synapse	Reactome	Brain_Hypothalamus	6	24	0.446648	0.145154	0.20892	0.132429	0.0882033	0.0228746	3.85595	0.000115282	0.011007	genes P < pathway P	NA	NA	HLA-DRB5,HLA-DRB1,HLA-DQA1,HLA-DQB1,HLA-DQA2,HLA-DQB2
Activated NTRK2 signals through FRS2 and FRS3	Reactome	Brain_Nucleus_accumbens_basal_ganglia	2	11	0.0946816	0.0115834	0.0223583	0.000675572	0.0447737	0.0127067	3.52362	0.000425688	0.0267824	pathway P < genes P & genes FDR < 0.05	NA	NA	FRS3,BDNF
Biosynthesis of maresin-like SPMs	Reactome	Brain_Nucleus_accumbens_basal_ganglia	2	6	0.190027	0.155164	0.099436	0.140523	-0.0446738	0.0125968	-3.54645	0.000390453	0.0267824	genes P < pathway P	NA	NA	CYP2E1,CYP2D6
Biosynthesis of maresins	Reactome	Brain_Nucleus_accumbens_basal_ganglia	3	8	0.165313	0.117772	0.0673329	0.113865	-0.0662867	0.0154304	-4.29585	1.74026e-05	0.00518596	pathway P < genes P & genes FDR < 0.05	NA	NA	EPHX2,CYP2E1,CYP2D6
Butyrophilin (BTN) family interactions	Reactome	Brain_Nucleus_accumbens_basal_ganglia	2	12	0.292417	0.10077	0.167651	0.134387	0.0414747	0.00960158	4.31957	1.56335e-05	0.00518596	genes P < pathway P	NA	NA	BTN3A2,BTN2A2
CYP2E1 reactions	Reactome	Brain_Nucleus_accumbens_basal_ganglia	3	11	0.224191	0.124657	0.093612	0.0998755	-0.0497923	0.0154279	-3.22742	0.00124914	0.0496325	genes P < pathway P	NA	NA	CYP2E1,CYP2A7,CYP2D6
Cargo recognition for clathrin-mediated endocytosis	Reactome	Brain_Nucleus_accumbens_basal_ganglia	3	99	0.058235	0.0494069	0.00928583	0.003464	0.0614741	0.0154522	3.97834	6.93993e-05	0.00883059	pathway P < genes P & genes FDR > 0.05	NA	NA	STON1,STON2,ITSN1
Defects in vitamin and cofactor metabolism	Reactome	Brain_Nucleus_accumbens_basal_ganglia	2	17	0.0858582	0.0394182	0.00477579	0.00390261	-0.0448373	0.0126074	-3.55642	0.00037594	0.0267824	genes P < pathway P	NA	NA	PCCB,MTRR
Diseases associated with visual transduction	Reactome	Brain_Nucleus_accumbens_basal_ganglia	2	9	0.0816071	0.0882868	0.0373821	0.0504308	-0.0415076	0.0126196	-3.28913	0.00100497	0.0454808	genes P < pathway P	NA	NA	NAPEPLD,RLBP1
Downstream TCR signaling	Reactome	Brain_Nucleus_accumbens_basal_ganglia	9	102	0.324948	0.231127	0.229995	0.181852	0.0913571	0.0230538	3.96278	7.40821e-05	0.00883059	genes P < pathway P	NA	NA	HLA-DRB5,HLA-DRB1,HLA-DQA1,HLA-DQB1,HLA-DQA2,MAP3K7,PSMD13,TRAC,MALT1
Gene Silencing by RNA	Reactome	Brain_Nucleus_accumbens_basal_ganglia	6	107	0.153228	0.121484	0.0956341	0.0992723	0.0768853	0.0219093	3.50925	0.00044937	0.0267824	pathway P < genes P & genes FDR > 0.05	NA	NA	MAEL,H3F3A,DDX4,TDRD6,NUPL2,IPO8
Interferon gamma signaling	Reactome	Brain_Nucleus_accumbens_basal_ganglia	12	93	0.44525	0.224045	0.292193	0.175679	0.0867259	0.0265064	3.27188	0.00106834	0.0454808	genes P < pathway P	NA	NA	GBP3,HLA-G,HLA-H,HLA-A,HLA-C,HLA-DRB5,HLA-DRB1,HLA-DQA1,HLA-DQB1,HLA-DQA2,CAMK2G,TRIM25
MHC class II antigen presentation	Reactome	Brain_Nucleus_accumbens_basal_ganglia	14	108	0.28206	0.269453	0.153698	0.185496	0.103374	0.0302346	3.41905	0.000628396	0.0312103	genes P < pathway P	NA	NA	CTSO,HLA-DRB5,HLA-DRB1,HLA-DQA1,HLA-DQB1,HLA-DQA2,HLA-DOB,CTSB,CTSC,DYNLL1,CTSH,DYNLL2,KLC3,KIF3B
Phosphorylation of CD3 and TCR zeta chains	Reactome	Brain_Nucleus_accumbens_basal_ganglia	6	27	0.449569	0.16611	0.31602	0.151353	0.0703525	0.0177082	3.97287	7.10127e-05	0.00883059	genes P < pathway P	NA	NA	HLA-DRB5,HLA-DRB1,HLA-DQA1,HLA-DQB1,HLA-DQA2,TRAC
TCR signaling	Reactome	Brain_Nucleus_accumbens_basal_ganglia	10	123	0.323606	0.21795	0.211813	0.180836	0.0872603	0.0245585	3.55316	0.000380632	0.0267824	genes P < pathway P	NA	NA	ZAP70,HLA-DRB5,HLA-DRB1,HLA-DQA1,HLA-DQB1,HLA-DQA2,MAP3K7,PSMD13,TRAC,MALT1
Translocation of ZAP-70 to Immunological synapse	Reactome	Brain_Nucleus_accumbens_basal_ganglia	7	24	0.429849	0.160362	0.277757	0.171285	0.0680979	0.0195561	3.48218	0.000497342	0.0269469	genes P < pathway P	NA	NA	ZAP70,HLA-DRB5,HLA-DRB1,HLA-DQA1,HLA-DQB1,HLA-DQA2,TRAC
APC/C-mediated degradation of cell cycle proteins	Reactome	Cells_EBV-transformed_lymphocytes	11	86	0.0671246	0.0508477	0.0186509	0.0361528	-0.0870273	0.0296757	-2.93261	0.00336121	0.0419097	genes P < pathway P	NA	NA	PTTG1,PSMB8,PSMB9,PSMB1,CUL1,CDK1,PSMD13,CDC16,BUB1B,PSMB3,CDC27
APC/C:Cdc20 mediated degradation of Securin	Reactome	Cells_EBV-transformed_lymphocytes	8	67	0.0722071	0.0521124	0.0238131	0.041894	-0.0831058	0.0252962	-3.28531	0.0010187	0.0174172	genes P < pathway P	NA	NA	PTTG1,PSMB8,PSMB9,PSMB1,PSMD13,CDC16,PSMB3,CDC27
APC/C:Cdc20 mediated degradation of mitotic proteins	Reactome	Cells_EBV-transformed_lymphocytes	10	75	0.0621433	0.0506902	0.0199418	0.0378403	-0.0991487	0.0282996	-3.50354	0.000459124	0.0128738	pathway P < genes P & genes FDR < 0.05	NA	NA	PTTG1,PSMB8,PSMB9,PSMB1,CDK1,PSMD13,CDC16,BUB1B,PSMB3,CDC27
Activation of the AP-1 family of transcription factors	Reactome	Cells_EBV-transformed_lymphocytes	2	10	0.117716	0.107422	0.0810905	0.112805	0.0495359	0.0125925	3.93376	8.36271e-05	0.00418733	genes P < pathway P	NA	NA	ATF2,MAPK3
Adrenaline,noradrenaline inhibits insulin secretion	Reactome	Cells_EBV-transformed_lymphocytes	2	28	0.32902	0.0742888	0.0641247	0.0285445	0.0429304	0.0125697	3.41539	0.000636904	0.0153955	pathway P < genes P & genes FDR > 0.05	NA	NA	CACNB3,GNB5
Antigen processing: Ubiquitination & Proteasome degradation	Reactome	Cells_EBV-transformed_lymphocytes	28	309	0.128476	0.0937229	0.0685162	0.0789031	-0.181772	0.0469565	-3.87107	0.000108357	0.00474741	pathway P < genes P & genes FDR < 0.05	NA	NA	ATG7,DTX3L,ANAPC13,RNF4,UBA6,HERC3,UBE2D3,RNF14,PSMB8,PSMB9,HACE1,PSMB1,TRIM4,CUL1,HERC4,PSMD13,UBE3B,CDC16,TRIM69,HERC1,BTBD1,MGRN1,PSMB3,CDC27,UBE2Z,RNF138,UBOX5,LTN1
Apoptosis	Reactome	Cells_EBV-transformed_lymphocytes	12	170	0.119208	0.0956678	0.0474281	0.0774759	-0.10158	0.0308626	-3.29135	0.000997068	0.0174172	genes P < pathway P	NA	NA	DFFB,TNFSF10,PSMB8,PSMB9,BAK1,PSMB1,YWHAZ,PSMD13,APAF1,PPP1R13B,PSMB3,YWHAB
Autodegradation of Cdh1 by Cdh1:APC/C	Reactome	Cells_EBV-transformed_lymphocytes	7	63	0.0803394	0.0505081	0.0266678	0.0444023	-0.0758251	0.0236371	-3.20789	0.00133714	0.0210242	genes P < pathway P	NA	NA	PSMB8,PSMB9,PSMB1,PSMD13,CDC16,PSMB3,CDC27
Biotin transport and metabolism	Reactome	Cells_EBV-transformed_lymphocytes	2	11	0.171565	0.0911792	0.0774786	0.0277347	-0.0524112	0.0125826	-4.16537	3.1085e-05	0.00256709	genes P < pathway P	NA	NA	PCCB,HLCS
Cdc20:Phospho-APC/C mediated degradation of Cyclin A	Reactome	Cells_EBV-transformed_lymphocytes	9	72	0.0673502	0.0508496	0.021732	0.039684	-0.0921196	0.0268539	-3.4304	0.000602703	0.0153955	genes P < pathway P	NA	NA	PSMB8,PSMB9,PSMB1,CDK1,PSMD13,CDC16,BUB1B,PSMB3,CDC27
Constitutive Signaling by Aberrant PI3K in Cancer	Reactome	Cells_EBV-transformed_lymphocytes	4	68	0.0893399	0.0715742	0.00888492	0.00694593	-0.0591065	0.0178398	-3.31319	0.000922396	0.0170539	pathway P < genes P & genes FDR > 0.05	NA	NA	LCK,PIK3CB,FGF2,FGF17
Costimulation by the CD28 family	Reactome	Cells_EBV-transformed_lymphocytes	14	74	0.389541	0.392398	0.303681	0.344541	0.11336	0.0337844	3.35541	0.000792474	0.0170539	genes P < pathway P	NA	NA	TNFRSF14,LCK,RICTOR,HLA-DRB5,HLA-DRB1,HLA-DQA1,HLA-DQB1,HLA-DQA2,HLA-DQB2,RAC1,MAP3K8,PPP2R1B,MAP3K14,ICOSLG
Cytochrome P450 - arranged by substrate type	Reactome	Cells_EBV-transformed_lymphocytes	2	65	0.377045	0.0193431	0.184655	0.0694751	-0.0359891	0.0125974	-2.85687	0.00427847	0.0483744	genes P < pathway P	NA	NA	CYP4V2,CYP2D6
DAP12 interactions	Reactome	Cells_EBV-transformed_lymphocytes	7	44	0.280199	0.320978	0.170131	0.2893	-0.0813322	0.0212377	-3.82961	0.000128347	0.00529241	genes P < pathway P	NA	NA	LCK,PIK3CB,HLA-C,HLA-B,TREM1,RAC1,B2M
E3 ubiquitin ligases ubiquitinate target proteins	Reactome	Cells_EBV-transformed_lymphocytes	6	57	0.303003	0.256593	0.158865	0.202934	-0.0607349	0.0212248	-2.86151	0.00421634	0.0483744	genes P < pathway P	NA	NA	UBE2D3,HIST1H2BH,HLA-A,HLA-B,RRAGA,PEX5
ERKs are inactivated	Reactome	Cells_EBV-transformed_lymphocytes	2	13	0.102991	0.128247	0.0833161	0.109657	0.0532542	0.0129359	4.11678	3.84199e-05	0.00269323	genes P < pathway P	NA	NA	PPP2R1B,MAPK3
Factors involved in megakaryocyte development and platelet production	Reactome	Cells_EBV-transformed_lymphocytes	8	143	0.181953	0.170802	0.0756661	0.101511	0.0861031	0.0251392	3.42505	0.000614687	0.0153955	pathway P < genes P & genes FDR > 0.05	NA	NA	H3F3A,DOCK10,KIF2A,RAC1,HBD,AKAP10,RAD51C,KIF16B
G alpha (q) signalling events	Reactome	Cells_EBV-transformed_lymphocytes	12	212	0.186328	0.141664	0.0709069	0.102183	0.122043	0.0309336	3.94531	7.9698e-05	0.00418733	genes P < pathway P	NA	NA	RPS6KA1,RGS2,OXTR,DGKQ,DAGLB,DGKI,DGKH,GNB5,MAPK3,DGKE,P2RY11,ABHD12
GPVI-mediated activation cascade	Reactome	Cells_EBV-transformed_lymphocytes	4	33	0.0875036	0.0714702	0.0181874	0.0122343	-0.0518944	0.0177386	-2.9255	0.00343904	0.0419097	pathway P < genes P & genes FDR > 0.05	NA	NA	LCK,FCER1G,PIK3CB,RAC1
Gastrin-CREB signalling pathway via PKC and MAPK	Reactome	Cells_EBV-transformed_lymphocytes	2	18	0.160096	0.0474883	0.0964259	0.091117	0.0392485	0.0125772	3.1206	0.0018048	0.0259955	genes P < pathway P	NA	NA	RPS6KA1,MAPK3
Golgi Cisternae Pericentriolar Stack Reorganization	Reactome	Cells_EBV-transformed_lymphocytes	3	14	0.111075	0.0830603	0.0959718	0.0822056	0.0698716	0.0154517	4.52194	6.12756e-06	0.000859084	genes P < pathway P	NA	NA	RAB2A,CDK1,MAPK3
HDACs deacetylate histones	Reactome	Cells_EBV-transformed_lymphocytes	2	60	0.0671929	0.0426884	0.0063169	0.00301193	-0.038096	0.0125538	-3.03463	0.00240834	0.0318537	pathway P < genes P & genes FDR > 0.05	NA	NA	GATAD2B,HIST1H2BH
HIV Infection	Reactome	Cells_EBV-transformed_lymphocytes	24	242	0.123253	0.14454	0.0420869	0.0996601	-0.142506	0.0444609	-3.20521	0.00134963	0.0210242	genes P < pathway P	NA	NA	RCC1,LCK,CD8B,NUP35,CDK7,HLA-A,PSMB8,PSMB9,PSMB1,RAC1,VPS37A,PSMD13,GTF2H1,TSG101,VPS37C,NUP107,B2M,GTF2A2,PSMB3,NUP85,SEH1L,TAF4B,ELL,NELFCD
Hemostasis	Reactome	Cells_EBV-transformed_lymphocytes	48	692	0.213543	0.147349	0.0825167	0.107408	0.195317	0.0613877	3.1817	0.00146413	0.0223121	genes P < pathway P	NA	NA	LCK,CD2,ECM1,S100A10,CD244,FCER1G,H3F3A,MERTK,POTEKP,DOCK10,PIK3CB,DGKQ,MMRN1,ANXA5,KIF2A,F13A1,TREM1,PHACTR2,GNA12,RAC1,DAGLB,CAV1,DGKI,YWHAZ,HABP4,APBB1IP,STIM1,HBD,PPP2R1B,DGKH,IGHV1-69,GNB5,MAPK3,P2RX5,ATP2A3,AKAP10,DGKE,RAD51C,SERPINB8,STXBP2,MAG,KIF16B,ABHD12,PROCR,IGLV4-60,IGLV6-57,IGLC2,IGLC3
Homologous DNA Pairing and Strand Exchange	Reactome	Cells_EBV-transformed_lymphocytes	7	42	0.0773369	0.0505092	0.0312725	0.0265728	0.0773881	0.0235351	3.2882	0.00100829	0.0174172	genes P < pathway P	NA	NA	RMI1,DNA2,RHNO1,XRCC3,RMI2,RAD51C,BRIP1
Interferon Signaling	Reactome	Cells_EBV-transformed_lymphocytes	23	200	0.428638	0.340445	0.324798	0.305033	0.169858	0.0395801	4.29149	1.77477e-05	0.0017773	genes P < pathway P	NA	NA	GBP3,NUP35,IP6K2,HLA-F,HLA-G,HLA-H,HLA-A,HLA-C,HLA-B,HLA-DRB5,HLA-DRB1,HLA-DQA1,HLA-DQB1,HLA-DQA2,HLA-DQB2,PSMB8,NUP107,B2M,PIAS1,MAPK3,TRIM25,NUP85,SEH1L
Interferon gamma signaling	Reactome	Cells_EBV-transformed_lymphocytes	16	93	0.576927	0.302978	0.452126	0.279925	0.122347	0.0313207	3.90626	9.37338e-05	0.00438049	genes P < pathway P	NA	NA	GBP3,HLA-F,HLA-G,HLA-H,HLA-A,HLA-C,HLA-B,HLA-DRB5,HLA-DRB1,HLA-DQA1,HLA-DQB1,HLA-DQA2,HLA-DQB2,B2M,PIAS1,TRIM25
Interleukin-4 and 13 signaling	Reactome	Cells_EBV-transformed_lymphocytes	4	112	0.171248	0.0832686	0.0236176	0.0207927	-0.0664954	0.0178019	-3.73531	0.000187485	0.00715536	genes P < pathway P	NA	NA	IL6R,FGF2,F13A1,CCL2
Intrinsic Pathway for Apoptosis	Reactome	Cells_EBV-transformed_lymphocytes	5	44	0.143351	0.119334	0.100922	0.101458	-0.0711038	0.0199345	-3.56688	0.000361261	0.0115111	genes P < pathway P	NA	NA	BAK1,YWHAZ,APAF1,PPP1R13B,YWHAB
MASTL Facilitates Mitotic Progression	Reactome	Cells_EBV-transformed_lymphocytes	4	10	0.107654	0.109871	0.0398379	0.0416957	0.0566907	0.0181782	3.11861	0.00181709	0.0259955	genes P < pathway P	NA	NA	MASTL,CDK1,PPP2R1B,ARPP19
MHC class II antigen presentation	Reactome	Cells_EBV-transformed_lymphocytes	11	108	0.551519	0.327556	0.444379	0.298431	0.181747	0.0300092	6.05636	1.39233e-09	9.76026e-07	pathway P < genes P & genes FDR < 0.05	NA	NA	CTSS,DYNC1I2,KIF2A,HLA-DRB5,HLA-DRB1,HLA-DQA1,HLA-DQB1,HLA-DQA2,HLA-DQB2,CTSH,DCTN5
Membrane binding and targetting of GAG proteins	Reactome	Cells_EBV-transformed_lymphocytes	3	15	0.202899	0.117456	0.068357	0.10636	-0.0525798	0.0154482	-3.40362	0.00066499	0.0155386	genes P < pathway P	NA	NA	VPS37A,TSG101,VPS37C
Mitotic Prophase	Reactome	Cells_EBV-transformed_lymphocytes	14	111	0.095155	0.0766096	0.0504925	0.0627281	0.135674	0.0335535	4.04352	5.26541e-05	0.0033555	genes P < pathway P	NA	NA	H3F3A,NUP35,SMC4,HIST1H2BH,LEMD2,RAB2A,MASTL,CDK1,PPP2R1B,NUP107,ARPP19,MAPK3,NUP85,SEH1L
NCAM signaling for neurite out-growth	Reactome	Cells_EBV-transformed_lymphocytes	4	58	0.173413	0.081157	0.0766042	0.0652738	0.0592857	0.0177591	3.33832	0.000842853	0.0170539	genes P < pathway P	NA	NA	CACNB3,SPTBN5,MAPK3,COL9A3
Negative regulation of MAPK pathway	Reactome	Cells_EBV-transformed_lymphocytes	3	40	0.0847335	0.0960398	0.0624374	0.0855575	0.0676161	0.015745	4.29444	1.75132e-05	0.0017773	genes P < pathway P	NA	NA	PPP2R1B,MAPK3,YWHAB
Oncogene Induced Senescence	Reactome	Cells_EBV-transformed_lymphocytes	3	35	0.0971574	0.0906061	0.0566115	0.0903479	0.0515315	0.0154704	3.33099	0.000865387	0.0170539	genes P < pathway P	NA	NA	AGO3,MDM4,MAPK3
Oxygen-dependent proline hydroxylation of Hypoxia-inducible Factor Alpha	Reactome	Cells_EBV-transformed_lymphocytes	7	66	0.0772167	0.043231	0.0110048	0.00637841	-0.0685956	0.0234681	-2.92293	0.00346757	0.0419097	genes P < pathway P	NA	NA	LIMD1,UBE2D3,PSMB8,PSMB9,PSMB1,PSMD13,PSMB3
Peptide hormone metabolism	Reactome	Cells_EBV-transformed_lymphocytes	2	87	0.219985	0.129905	0.0350495	0.0181054	0.040027	0.0126377	3.16728	0.00153874	0.0229501	genes P < pathway P	NA	NA	PLA2G7,MYO5A
Phosphorylation of CD3 and TCR zeta chains	Reactome	Cells_EBV-transformed_lymphocytes	8	27	0.645087	0.335876	0.527455	0.296253	0.123828	0.0256355	4.83032	1.36314e-06	0.00034536	genes P < pathway P	NA	NA	LCK,HLA-DRB5,HLA-DRB1,HLA-DQA1,HLA-DQB1,HLA-DQA2,HLA-DQB2,PAG1
Platelet activation, signaling and aggregation	Reactome	Cells_EBV-transformed_lymphocytes	23	259	0.212879	0.138762	0.086624	0.116092	0.132496	0.0442187	2.99638	0.00273202	0.0354656	genes P < pathway P	NA	NA	LCK,ECM1,FCER1G,POTEKP,PIK3CB,DGKQ,MMRN1,ANXA5,F13A1,PHACTR2,GNA12,RAC1,DAGLB,DGKI,YWHAZ,HABP4,APBB1IP,DGKH,GNB5,MAPK3,DGKE,STXBP2,ABHD12
Post-translational protein phosphorylation	Reactome	Cells_EBV-transformed_lymphocytes	5	107	0.111068	0.131191	0.0590325	0.0705551	0.0744259	0.020162	3.6914	0.000223024	0.00781699	genes P < pathway P	NA	NA	LAMC1,MIA3,TGOLN2,C4A,C3
Processing of SMDT1	Reactome	Cells_EBV-transformed_lymphocytes	3	16	0.27939	0.137564	0.184813	0.259965	0.0453651	0.0155124	2.92444	0.00345075	0.0419097	genes P < pathway P	NA	NA	YME1L1,MICU1,SMDT1
Programmed Cell Death	Reactome	Cells_EBV-transformed_lymphocytes	13	175	0.121599	0.092	0.0455334	0.0744914	-0.106465	0.0321397	-3.31256	0.000924461	0.0170539	genes P < pathway P	NA	NA	DFFB,TNFSF10,PSMB8,PSMB9,BAK1,PSMB1,YWHAZ,PSMD13,APAF1,PPP1R13B,MLKL,PSMB3,YWHAB
Propionyl-CoA catabolism	Reactome	Cells_EBV-transformed_lymphocytes	2	5	0.165308	0.0823313	0.112506	0.0772707	-0.0390061	0.0125702	-3.10306	0.00191532	0.0268527	genes P < pathway P	NA	NA	PCCB,MUT
Protein ubiquitination	Reactome	Cells_EBV-transformed_lymphocytes	8	77	0.26583	0.229857	0.142167	0.177354	-0.111696	0.0246471	-4.53182	5.84765e-06	0.000859084	pathway P < genes P & genes FDR < 0.05	NA	NA	UBA6,UBE2D3,HIST1H2BH,HLA-A,HLA-B,RRAGA,PEX5,UBE2Z
RHO GTPases Activate WASPs and WAVEs	Reactome	Cells_EBV-transformed_lymphocytes	2	36	0.14496	0.068893	0.0941959	0.0942706	0.0468565	0.0125729	3.72678	0.00019394	0.00715536	genes P < pathway P	NA	NA	RAC1,MAPK3
RNA Polymerase I Promoter Opening	Reactome	Cells_EBV-transformed_lymphocytes	3	32	0.145483	0.0941367	0.11526	0.0967039	0.0525187	0.015372	3.41651	0.00063429	0.0153955	genes P < pathway P	NA	NA	H3F3A,HIST1H2BH,MAPK3
RNA Polymerase I Transcription Initiation	Reactome	Cells_EBV-transformed_lymphocytes	9	48	0.14371	0.0976814	0.0776016	0.0980452	-0.0822115	0.0267076	-3.07821	0.00208251	0.0286244	genes P < pathway P	NA	NA	GATAD2B,TAF1B,POLR1A,CDK7,POLR1E,GTF2H1,POLR1D,RRN3,TAF1C
Regulation of Insulin-like Growth Factor (IGF) transport and uptake by Insulin-like Growth Factor Binding Proteins (IGFBPs)	Reactome	Cells_EBV-transformed_lymphocytes	6	124	0.119867	0.119304	0.0494524	0.0673282	0.0709207	0.0219711	3.2279	0.00124701	0.0203291	genes P < pathway P	NA	NA	LAMC1,MIA3,TGOLN2,IGFBP2,C4A,C3
Regulation of actin dynamics for phagocytic cup formation	Reactome	Cells_EBV-transformed_lymphocytes	8	143	0.220847	0.132139	0.0983128	0.0856238	0.0640312	0.0219466	2.91759	0.00352747	0.0419111	genes P < pathway P	NA	NA	RAC1,IGHV1-69,MYO5A,MAPK3,IGLV4-60,IGLV6-57,IGLC2,IGLC3
Resolution of D-loop Structures through Synthesis-Dependent Strand Annealing (SDSA)	Reactome	Cells_EBV-transformed_lymphocytes	6	26	0.0773402	0.05533	0.0311963	0.0291082	0.0768821	0.0217138	3.54069	0.000399076	0.0116614	genes P < pathway P	NA	NA	RMI1,DNA2,XRCC3,RMI2,RAD51C,BRIP1
Rho GTPase cycle	Reactome	Cells_EBV-transformed_lymphocytes	13	141	0.193854	0.189857	0.105364	0.14813	0.107812	0.0324717	3.32017	0.000899625	0.0170539	genes P < pathway P	NA	NA	ARHGEF19,INPP5B,SRGAP3,RHOH,DEPDC1B,RAC1,ARHGEF35,GDI2,ARHGAP20,ARHGEF7,AKAP13,ARHGAP27,ARHGAP40
Signal transduction by L1	Reactome	Cells_EBV-transformed_lymphocytes	3	21	0.152426	0.0504014	0.0818456	0.0700076	0.0560161	0.0154491	3.62585	0.000288017	0.00961429	genes P < pathway P	NA	NA	RAC1,MAPK3,CSNK2A2
Signaling by FGFR1	Reactome	Cells_EBV-transformed_lymphocytes	4	50	0.129422	0.0745689	0.0455117	0.077037	0.0593755	0.0178603	3.32445	0.000885946	0.0170539	genes P < pathway P	NA	NA	FGF2,FGF17,FLRT1,MAPK3
Signaling by Hippo	Reactome	Cells_EBV-transformed_lymphocytes	2	20	0.235214	0.26445	0.0900932	0.098165	0.0365352	0.0126835	2.88053	0.00397013	0.0463844	pathway P < genes P & genes FDR > 0.05	NA	NA	WWC1,YWHAB
Signaling by RAS mutants	Reactome	Cells_EBV-transformed_lymphocytes	4	51	0.103809	0.0704217	0.0597543	0.0678229	0.0592349	0.0178263	3.32289	0.000890891	0.0170539	genes P < pathway P	NA	NA	APBB1IP,MAPK3,NF1,YWHAB
Signaling by Rho GTPases	Reactome	Cells_EBV-transformed_lymphocytes	39	396	0.130156	0.131567	0.0764002	0.105408	0.197117	0.0556736	3.54058	0.000399248	0.0116614	genes P < pathway P	NA	NA	ARHGEF19,INPP5B,ITGB3BP,NUF2,H3F3A,ROCK2,PPP1CB,CLASP1,DYNC1I2,SRGAP3,PIK3R4,RHOH,CENPC,CENPU,DEPDC1B,KIF2A,CENPK,HIST1H2BH,CENPQ,RAC1,ARHGEF35,YWHAZ,CENPP,GDI2,CTTN,ARHGAP20,PPP2R1B,NUP107,ARHGEF7,BUB1B,AKAP13,MAPK3,ARHGAP27,NUP85,SEH1L,SKA1,SPC24,ARHGAP40,YWHAB
Signaling by high-kinase activity BRAF mutants	Reactome	Cells_EBV-transformed_lymphocytes	3	34	0.122696	0.0727912	0.067426	0.0809122	0.0618771	0.0154358	4.00867	6.10626e-05	0.00356707	genes P < pathway P	NA	NA	APBB1IP,MAPK3,YWHAB
Synthesis of active ubiquitin: roles of E1 and E2 enzymes	Reactome	Cells_EBV-transformed_lymphocytes	2	30	0.154312	0.0864662	0.0920727	0.0870505	-0.0522703	0.0125892	-4.152	3.29584e-05	0.00256709	pathway P < genes P & genes FDR < 0.05	NA	NA	UBA6,UBE2Z
Thrombin signalling through proteinase activated receptors (PARs)	Reactome	Cells_EBV-transformed_lymphocytes	3	32	0.36747	0.1672	0.216254	0.205687	0.0744819	0.0154713	4.81419	1.478e-06	0.00034536	genes P < pathway P	NA	NA	GNA12,GNB5,MAPK3
Translocation of ZAP-70 to Immunological synapse	Reactome	Cells_EBV-transformed_lymphocytes	7	24	0.708544	0.306647	0.589371	0.258094	0.121755	0.0371868	3.27415	0.00105979	0.0176884	genes P < pathway P	NA	NA	LCK,HLA-DRB5,HLA-DRB1,HLA-DQA1,HLA-DQB1,HLA-DQA2,HLA-DQB2
tRNA modification in the mitochondrion	Reactome	Cells_EBV-transformed_lymphocytes	2	9	0.345446	0.10282	0.105129	0.124504	-0.0385174	0.0126064	-3.0554	0.00224761	0.0302995	pathway P < genes P & genes FDR > 0.05	NA	NA	TRIT1,TRMT61B
transcription export complex	GO	DLPC_CMC	2	13	0.134737	0.0271228	0.0793966	0.00343502	-0.0555121	0.0125496	-4.42343	9.71462e-06	0.00123507	genes P < pathway P	-0.465449	0.64161	CHTOP,THOC7
resolution of meiotic recombination intermediates	GO	DLPC_CMC	5	10	0.18744	0.175128	0.144018	0.163158	0.065042	0.0198828	3.27127	0.00107066	0.031876	genes P < pathway P	-1.76504	0.0775569	APITD1,HFM1,MLH1,FANCM,ERCC4
condensed chromosome	GO	DLPC_CMC	9	27	0.236668	0.180018	0.166584	0.191439	0.0882247	0.0266532	3.3101	0.000932626	0.0298905	genes P < pathway P	0.934613	0.349988	MSH4,MLH1,SMC2,NCAPD3,LIG4,MLH3,BRCA1,AKAP8,TOP3B
ESCRT I complex	GO	DLPC_CMC	4	7	0.0954317	0.108637	0.0622353	0.0900848	-0.0679618	0.0179634	-3.78336	0.000154727	0.00836592	genes P < pathway P	-0.233314	0.815517	VPS37A,VPS28,UBAP1,VPS37B
condensed chromosome outer kinetochore	GO	DLPC_CMC	2	9	0.14877	0.000902035	0.0999609	0.00714336	0.0460028	0.0125894	3.6541	0.000258082	0.01202	pathway P < genes P & genes FDR > 0.05	1.96212	0.0497485	CENPE,SKA2
RNA polymerase I activity	GO	DLPC_CMC	3	9	0.181952	0.0716064	0.13337	0.0977163	-0.0507167	0.0153508	-3.30385	0.000953674	0.0299072	genes P < pathway P	1.27542	0.202162	POLR1A,POLR1B,POLR1D
branching involved in blood vessel morphogenesis	GO	DLPC_CMC	6	34	0.0740067	0.0581661	0.0238993	0.0351269	0.0903542	0.0219578	4.11491	3.8733e-05	0.00350384	genes P < pathway P	1.34399	0.17895	RBM15,CTNNB1,PLXND1,SEMA5A,NOTCH4,NFATC3
cell fate determination	GO	DLPC_CMC	4	16	0.079072	0.0532391	0.0173252	0.0165755	0.101256	0.0178867	5.66096	1.50528e-08	1.01155e-05	genes P < pathway P	0.33273	0.739338	CYP26B1,CTNNB1,NOTCH4,PAX6
leukocyte homeostasis	GO	DLPC_CMC	4	7	0.162136	0.193936	0.0810512	0.121708	-0.0569071	0.017741	-3.20766	0.00133818	0.0376549	genes P < pathway P	-0.611683	0.540748	BCL2L11,BAK1,FLT3,BCL2
B cell homeostasis	GO	DLPC_CMC	8	18	0.131234	0.122784	0.0837095	0.128015	-0.0774852	0.0251024	-3.08676	0.00202351	0.0495761	genes P < pathway P	-0.617103	0.537167	PIK3CD,BCL2L11,CASP3,BAK1,LYN,PPP2R3C,MEF2A,BCL2
B cell apoptotic process	GO	DLPC_CMC	3	5	0.0652804	0.049264	0.0212681	0.0231482	-0.0753681	0.0154774	-4.86955	1.11855e-06	0.000263082	pathway P < genes P & genes FDR < 0.05	-0.83106	0.40594	BCL2L11,BAK1,TRAF3IP2
phosphotyrosine residue binding	GO	DLPC_CMC	4	13	0.0959209	0.0580949	0.0553517	0.0478733	0.0682103	0.0179103	3.80845	0.000139842	0.00774714	genes P < pathway P	0.74214	0.458002	LDLRAP1,CBL,MAPK3,GRB2
neural fold formation	GO	DLPC_CMC	2	5	0.193143	0.180318	0.151662	0.200933	-0.0420724	0.0125585	-3.35012	0.000807777	0.0271072	genes P < pathway P	-1.10212	0.270409	CFL1,GATAD2A
complement binding	GO	DLPC_CMC	3	5	0.231351	0.234446	0.141529	0.157673	0.0477341	0.0154775	3.0841	0.00204166	0.0496553	pathway P < genes P & genes FDR > 0.05	1.07789	0.281084	CD46,CFB,CD59
positive regulation of T cell mediated cytotoxicity	GO	DLPC_CMC	13	22	0.21513	0.205993	0.142594	0.192377	-0.141524	0.0294081	-4.81242	1.49111e-06	0.000318826	genes P < pathway P	1.18086	0.237658	MR1,IL12A,HFE,HLA-F,HLA-A,HLA-C,HLA-B,TAP2,TAP1,AZGP1,FADD,P2RX7,IL12RB1
endothelial cell proliferation	GO	DLPC_CMC	2	12	0.0720706	0.0730917	0.0219735	0.0269752	-0.0607398	0.0125288	-4.84804	1.2469e-06	0.000279305	pathway P < genes P & genes FDR < 0.05	0.0625649	0.950113	CD34,TEK
sprouting angiogenesis	GO	DLPC_CMC	6	22	0.110287	0.0772187	0.0401779	0.0537144	-0.0855674	0.021896	-3.9079	9.31016e-05	0.0057625	pathway P < genes P & genes FDR < 0.05	1.3942	0.163258	ANGPT1,TEK,NOTCH1,PARVA,CDH13,CCBE1
aminoacyl-tRNA editing activity	GO	DLPC_CMC	5	8	0.233621	0.236206	0.167209	0.223111	0.0644067	0.0195424	3.29573	0.000981649	0.0301809	genes P < pathway P	0.657282	0.511	LARS2,LARS,VARS2,VARS,AARSD1
chromatin binding	GO	DLPC_CMC	77	350	0.123443	0.112046	0.0642582	0.100181	-0.260423	0.07908	-3.29316	0.00099067	0.0302605	genes P < pathway P	-1.4105	0.158391	APITD1,EYA3,RCC1,DMAP1,TAL1,PRKAA2,MYSM1,RNF2,UBE2T,NCOA1,MEIS1,SP3,NEUROD1,SF3B1,PPARG,CTNNB1,DHX30,SKIL,PPARGC1A,SLC30A9,POLR2B,PRDM8,TIGD4,PRIMPOL,BDP1,ZKSCAN3,BRD2,RNF8,RUNX2,ASF1A,ESR1,EGFR,ZNHIT1,FOXP2,MKRN1,IFT74,APTX,SVEP1,CDK9,TTF1,BRD3,NOTCH1,ERCC6,TFAM,HHEX,HELLS,MCMBP,PRDM11,EED,HINFP,RAN,POLE,TDRD3,TTC5,AJUBA,FANCM,WDHD1,ELMSAN1,MLH3,RCOR1,POLG,MEF2A,ZKSCAN2,KDM8,NFATC3,TERF2,TADA2A,…
valine-tRNA ligase activity	GO	DLPC_CMC	2	2	0.265245	0.189516	0.149263	0.148531	0.0481934	0.0120416	4.00224	6.27466e-05	0.00480607	genes P < pathway P	1.63196	0.102688	VARS2,VARS
tumor necrosis factor-activated receptor activity	GO	DLPC_CMC	2	11	0.17336	0.155847	0.0776414	0.0820338	-0.0391658	0.0125826	-3.11269	0.00185388	0.0477623	genes P < pathway P	-1.2941	0.195629	TNFRSF25,TNFRSF11A
scavenger receptor activity	GO	DLPC_CMC	11	48	0.160018	0.101246	0.0794539	0.119553	0.1119	0.0295224	3.79036	0.00015043	0.00822817	genes P < pathway P	1.76707	0.0772159	ACKR2,CORIN,PRSS12,PGBD1,TINAG,ENPP1,SCARA3,SBSPON,TMPRSS5,CD163L1,HHIPL1
transporter activity	GO	DLPC_CMC	70	244	0.140651	0.0991723	0.0801398	0.0902506	-0.258235	0.0759273	-3.40109	0.000671179	0.0246658	genes P < pathway P	1.73762	0.082278	ABCA4,AP4B1,SLC5A6,XPO1,MFSD9,ATP5G3,SLC4A7,SLC15A2,RBP1,SLC51A,WFS1,SV2C,SLCO4C1,TAP2,TAP1,CLVS2,STEAP1,STEAP2,SLC25A13,AP4M1,SLC13A4,SLC37A3,ABCF2,TTPA,SLCO5A1,PMP2,CPNE3,ATP6V1C1,LCN15,LCN12,CUBN,SLC22A18,SYT9,TIMM10,AQP11,GRIA4,SLC37A2,SLCO1C1,SLCO1A2,ABCC9,SYT10,SLC4A8,ATP5G2,SLC15A4,GOLGA3,OCA2,SLC12A6,AQP9,AP3B2,RLBP1,SV2B,GRIN2A,ABCC1,DOC2A,CPNE7,VPS9D1,NUP88,SLC46A1,ATP5G1,SYT4,SYT5,CPNE…
folic acid binding	GO	DLPC_CMC	4	11	0.210584	0.140834	0.147377	0.121445	-0.0929287	0.0177266	-5.24232	1.58571e-07	6.21597e-05	genes P < pathway P	-0.539284	0.589691	FTCDNL1,MTHFS,SLC46A1,FTCD
nucleoplasm	GO	DLPC_CMC	301	1019	0.14173	0.128998	0.0894844	0.12376	-0.705179	0.156087	-4.51785	6.24711e-06	0.000921495	genes P < pathway P	1.41021	0.158476	DFFB,NMNAT1,NUDC,RPA2,DNAJC8,RCC1,SF3A3,NFYC,MED8,PRKAA2,ITGB3BP,SRSF11,CDC7,RTCA,DDX20,ARNT,PSMD4,PSMB4,ADAR,IFI16,RXRG,UBE2T,H3F3A,PARP1,TAF1B,GRHL1,NCOA1,CENPO,GTF3C2,PPP1CB,LRPPRC,EPAS1,FANCL,XPO1,POLR1A,POLR1B,ERCC3,POLR2D,CCNT2,MCM6,ORC4,NEUROD1,SF3B1,WDR12,CARF,CREB1,VHL,TATDN2,PPARG,NR2C2,KAT2B,THRB,CTNNB1,CDC25A,ATRIP,IP6K2,GNL3,PRKCD,SHQ1,POLQ,EAF2,HLTF,KPNA4,NMD3,SKIL,SENP2,RFC4,NCBP2,…
replication fork	GO	DLPC_CMC	5	12	0.100061	0.0361515	0.0462964	0.0378009	0.0629712	0.0199408	3.1579	0.0015891	0.0432089	pathway P < genes P & genes FDR > 0.05	1.07818	0.280954	DMAP1,RAD18,H2AFX,CHEK1,TP53BP1
chiasma	GO	DLPC_CMC	2	2	0.108176	0.111153	0.0758836	0.103953	0.0464578	0.0126668	3.66767	0.000244766	0.0116301	genes P < pathway P	0.569548	0.568984	MLH1,MLH3
RNA polymerase I complex	GO	DLPC_CMC	4	10	0.156582	0.0774131	0.11055	0.0919172	-0.0585037	0.0177243	-3.30076	0.000964241	0.0300384	genes P < pathway P	0.981359	0.326416	POLR1A,POLR1B,POLR1D,CD3EAP
multivesicular body	GO	DLPC_CMC	5	19	0.157708	0.0956338	0.090171	0.0982239	-0.0803993	0.0200763	-4.00468	6.21011e-05	0.00480607	genes P < pathway P	-1.17781	0.238874	STEAP3,SLC40A1,LRAT,HLA-DMA,CRHR1
rough endoplasmic reticulum	GO	DLPC_CMC	15	36	0.12781	0.114409	0.0676027	0.101188	-0.109454	0.0347006	-3.15425	0.00160913	0.0432535	genes P < pathway P	1.62029	0.105169	RPN1,EPHA5,SNCA,MTTP,LRAT,ARSB,CDKAL1,ADCYAP1R1,HTR5A,SPPL3,PSEN1,CA4,KCNJ2,FKRP,STAU1
caveola	GO	DLPC_CMC	23	60	0.099078	0.0509667	0.035164	0.0424044	0.137967	0.0420904	3.27787	0.00104593	0.0315025	genes P < pathway P	3.00984	0.00261387	LRP8,SCN5A,ATP1B3,P2RY12,F2R,EFNA5,FLOT1,SMPD2,ADCYAP1R1,CAV2,CAV1,JAK2,BMPR1A,MYOF,KCNA5,LRP6,AKAP6,MAPK3,CDH13,FLOT2,PTRF,PACSIN2,MLC1
clathrin-coated pit	GO	DLPC_CMC	16	53	0.141378	0.120498	0.0860388	0.115095	0.117339	0.0355979	3.29622	0.00097996	0.0301809	genes P < pathway P	-0.16109	0.872022	SGIP1,AP4B1,LRP2,HSPD1,FCHO2,MYO6,SNAP91,REPS1,AP4M1,LRP12,FNBP1,CUBN,AP4E1,AP2B1,EPS15L1,CLTCL1
gap junction	GO	DLPC_CMC	5	24	0.225801	0.249059	0.187159	0.239153	0.0624835	0.019901	3.13971	0.00169113	0.0444418	pathway P < genes P & genes FDR > 0.05	-0.294856	0.768104	GJA5,PANX1,GJD2,GJC1,DSC1
protein kinase CK2 complex	GO	DLPC_CMC	2	2	0.130031	0.0307404	0.0599104	0.029851	-0.0861922	0.0123292	-6.99088	2.73167e-12	1.28498e-08	pathway P < genes P & genes FDR < 0.05	-2.21596	0.0266946	CSNK2B,LY6G5B
tricarboxylic acid cycle	GO	DLPC_CMC	14	29	0.197672	0.130478	0.101778	0.110075	0.118786	0.0332034	3.57752	0.000346863	0.0153929	pathway P < genes P & genes FDR < 0.05	-1.55671	0.119539	SDHC,SUCLG1,MDH1B,IDH1,PDHB,SUCLG2,SDHA,NNT,DLD,ACO1,SUCLA2,DLST,IDH3A,IDH3B
pyrimidine nucleobase catabolic process	GO	DLPC_CMC	2	7	0.245697	0.110291	0.156696	0.194336	0.0426163	0.0125948	3.38364	0.000715321	0.0252998	genes P < pathway P	-0.201928	0.839973	DPYSL5,DPYSL4
chromatin organization	GO	DLPC_CMC	5	36	0.138819	0.0692835	0.0897165	0.0591226	-0.0658911	0.0212108	-3.10649	0.00189324	0.0477856	genes P < pathway P	0.803248	0.421831	HIST1H4B,HIST1H4C,HIST1H4F,HIST1H4H,HMG20A
RNA processing	GO	DLPC_CMC	31	93	0.132008	0.0880249	0.0707583	0.0860765	-0.2006	0.049655	-4.03987	5.34819e-05	0.00433757	pathway P < genes P & genes FDR < 0.05	-0.561976	0.574133	EXOSC10,RTCA,DDX20,ADAR,PNPT1,MPHOSPH10,DUSP11,MRPL44,TRNT1,RBM6,U2SURP,LARP7,AGGF1,RNGTT,RBPMS,RCL1,HNRNPK,SETX,TMTC1,RBMS2,SART3,NUFIP1,WDHD1,LARP6,ADAT1,UTP6,XAB2,PRPF6,ADARB1,TFIP11,DDX17
protein monoubiquitination	GO	DLPC_CMC	6	21	0.085246	0.0371818	0.0392175	0.0429523	-0.0726611	0.0219668	-3.30777	0.000940433	0.0298905	genes P < pathway P	-1.08571	0.277609	UBE2T,FANCL,CUL3,CUL1,UBE2R2,MGRN1
arginine catabolic process	GO	DLPC_CMC	5	8	0.160192	0.0676305	0.0798682	0.041948	0.0972776	0.0199651	4.87239	1.10258e-06	0.000263082	genes P < pathway P	0.537886	0.590656	DDAH2,ASL,NOS1,FAH,NOS2
lysine catabolic process	GO	DLPC_CMC	5	8	0.150067	0.0741319	0.0599555	0.0360702	0.0683715	0.0197716	3.45806	0.000544078	0.0216894	pathway P < genes P & genes FDR < 0.05	-0.477668	0.632887	AADAT,ALDH7A1,DLD,DLST,GCDH
methionine metabolic process	GO	DLPC_CMC	3	5	0.155237	0.0999606	0.0589093	0.0836579	-0.0639283	0.0154803	-4.12966	3.63295e-05	0.00350354	genes P < pathway P	-0.288715	0.7728	MTHFR,MTRR,MSRA
nitric oxide biosynthetic process	GO	DLPC_CMC	6	13	0.139096	0.0605119	0.077362	0.0670874	0.0895964	0.0217083	4.12728	3.67079e-05	0.00350354	genes P < pathway P	0.481198	0.630376	DDAH2,SLC7A2,NOS1,P2RX4,GCH1,NOS2
regulation of pH	GO	DLPC_CMC	5	21	0.155493	0.0854645	0.0650865	0.0411877	0.0885697	0.0198343	4.46548	7.98895e-06	0.00108396	genes P < pathway P	0.01983	0.984179	SLC9A2,CLCN3,SLC26A4,RHCG,SLC9A8
activation-induced cell death of T cells	GO	DLPC_CMC	3	6	0.318861	0.299903	0.28335	0.295292	0.0611468	0.0153187	3.99165	6.56147e-05	0.00482268	pathway P < genes P & genes FDR < 0.05	0.303247	0.761702	TGFB2,FAS,DNAJA3
complement activation	GO	DLPC_CMC	5	37	0.186025	0.168393	0.110493	0.173737	0.0864555	0.020819	4.15273	3.28536e-05	0.00328815	genes P < pathway P	1.44413	0.148703	C1QA,CFB,C4A,C4B,C5
complement activation, classical pathway	GO	DLPC_CMC	8	39	0.234025	0.156505	0.134509	0.148189	0.137962	0.0262023	5.26526	1.39995e-07	5.98668e-05	pathway P < genes P & genes FDR < 0.05	2.13343	0.0328897	C1QA,CD55,CR1,CD46,C4A,C4B,C5,C1RL
mitotic nuclear envelope disassembly	GO	DLPC_CMC	17	37	0.147618	0.106764	0.0919817	0.104455	-0.115836	0.0367909	-3.14849	0.00164114	0.0434798	pathway P < genes P & genes FDR > 0.05	-0.00274024	0.997814	NUP35,NUP210,NUP54,NUP43,NUPL2,NUP205,NEK6,CDK1,NUP160,BANF1,NUP107,VRK1,NUP93,NUP88,NUP85,NUP62,NUP50
synapsis	GO	DLPC_CMC	5	14	0.260553	0.224331	0.201397	0.197467	0.0856728	0.0199365	4.29728	1.72905e-05	0.00193653	genes P < pathway P	0.879642	0.379053	MSH4,MAEL,MLH1,TEX15,MRE11A
Notch receptor processing	GO	DLPC_CMC	7	22	0.0800063	0.0683741	0.0377057	0.0493448	0.0760419	0.023685	3.21056	0.00132478	0.0375408	genes P < pathway P	1.05029	0.293584	ADAM17,DNER,NOTCH4,NOTCH1,PSEN1,ADAM10,UBA52
positive regulation of transcription of Notch receptor target	GO	DLPC_CMC	3	4	0.0343415	0.0151383	0.00782265	0.00408803	0.0803502	0.0156344	5.13933	2.7572e-07	8.64659e-05	genes P < pathway P	0.859147	0.390259	RBM15,NOTCH4,NOTCH1
nitric oxide mediated signal transduction	GO	DLPC_CMC	8	17	0.180009	0.121126	0.109615	0.0932564	0.0887367	0.0252925	3.50842	0.000450772	0.0186676	genes P < pathway P	0.810773	0.417496	AGT,NEUROD1,NPY2R,GUCY1A3,DDAH2,CD36,NOS1,NOS2
gamete generation	GO	DLPC_CMC	2	21	0.11664	0.0645052	0.0400516	0.0513685	-0.0421512	0.0125555	-3.35718	0.000787411	0.0269182	genes P < pathway P	1.05707	0.290478	FANCL,MCM9
nervous system development	GO	DLPC_CMC	86	330	0.136939	0.109739	0.0719465	0.092582	0.245156	0.0741614	3.30571	0.00094735	0.0299072	genes P < pathway P	0.987502	0.323396	PDPN,NBL1,TTLL7,MTR,APOB,DPYSL5,FEZ2,RBM45,HES6,NR2C2,CNTN3,ROBO1,SEMA5B,FGF12,FGF5,FGF2,GLRB,SCRG1,SDHA,SEMA5A,GPR98,EFNA5,SEMA6A,PCDHA2,PCDHA4,PCDHA6,PCDHA7,PCDHA8,PCDHA10,PCDHA11,PCDHAC1,PCDHB2,PCDHB3,PCDHB4,PCDHB6,PCDHB11,PCDHB15,NRSN1,FUT9,ACHE,SH2B2,CLN8,CSGALNACT1,FUT10,LY6H,FKTN,ITGA8,RET,DRGX,ATOH7,KIAA1279,BMPR1A,INA,GFRA1,VAX1,DPYSL4,TRIM3,TPP1,TMEM41B,SMARCD1,APAF1,IFT88,NUMB,ATXN3,ND…
enzyme activator activity	GO	DLPC_CMC	11	47	0.146338	0.0939882	0.0840776	0.0818067	-0.0920578	0.0295416	-3.11621	0.00183193	0.04761	pathway P < genes P & genes FDR > 0.05	2.25401	0.0241958	CASP9,ASAP2,PRKCD,MGST2,GM2A,DBNL,PITRM1,ARL1,ALOX5AP,MMP15,CTSA
protein tyrosine phosphatase activator activity	GO	DLPC_CMC	2	2	0.077918	0.0194885	0.026536	0.0110783	-0.0421376	0.012435	-3.38862	0.000702449	0.0252238	genes P < pathway P	-1.88187	0.0598532	IGFBP3,PPP2R4
insulin receptor signaling pathway	GO	DLPC_CMC	37	146	0.141626	0.114881	0.0886481	0.11169	0.185315	0.054174	3.42073	0.000624522	0.0237144	genes P < pathway P	0.0633602	0.94948	MTOR,PRKAA2,THEM4,ATP6V1C2,ATP6V1E2,KLB,FGF5,EIF4E,FGF2,GAB1,FGF1,GPLD1,ATP6V1G2,SH2B2,ATP6V0E2,FGFR1,ATP6V1C1,RPS6,SLC2A8,CDK1,FGFR2,KRAS,PRKAB1,ATP6V0A2,KL,CAB39L,MAP2K1,EEF2K,MAPK3,ATP6V0D1,BCAR1,CRK,STXBP4,RPS6KB1,GRB2,PTPN2,PIK3C3
adult locomotory behavior	GO	DLPC_CMC	9	51	0.0909424	0.0416506	0.042354	0.0251688	-0.0910484	0.0267355	-3.40552	0.000660379	0.0245765	genes P < pathway P	-1.15938	0.246301	GIGYF2,CHL1,FGF12,SNCA,CLN8,PBX3,SNCG,EPS8,TSHR
gonad development	GO	DLPC_CMC	5	28	0.182385	0.119394	0.102281	0.0742693	0.0654152	0.0200398	3.26426	0.0010975	0.032066	pathway P < genes P & genes FDR > 0.05	-0.21279	0.831491	FZD3,SFRP1,RDH10,FZD6,MKKS
carbohydrate transport	GO	DLPC_CMC	9	25	0.13226	0.0565191	0.074141	0.0727787	-0.113233	0.0267223	-4.23738	2.26147e-05	0.00247395	genes P < pathway P	-0.301174	0.763282	SLC45A1,SLC35D1,RFT1,SLC37A3,SLC2A8,SLC35C1,SLC37A2,SLC37A1,SLC2A11
cobalamin biosynthetic process	GO	DLPC_CMC	2	3	0.148359	0.0278041	0.0870496	0.0270862	0.0436965	0.012607	3.46604	0.00052818	0.0212356	pathway P < genes P & genes FDR < 0.05	1.03424	0.301026	MMAA,MMAB
toxin metabolic process	GO	DLPC_CMC	4	9	0.248744	0.172366	0.176789	0.177738	0.0550297	0.0177224	3.10509	0.00190223	0.0477856	genes P < pathway P	-0.34044	0.733525	FMO2,CYP1B1,AS3MT,ARL1
response to cold	GO	DLPC_CMC	10	33	0.126194	0.101746	0.0559271	0.0761877	-0.0878909	0.0283162	-3.10391	0.0019098	0.0477856	pathway P < genes P & genes FDR > 0.05	1.64691	0.0995768	ACOT11,ACADM,AGT,IMMT,PPARG,PPARGC1A,LPL,TRPA1,YBX3,CDH8
embryo development	GO	DLPC_CMC	26	134	0.117424	0.10185	0.0610959	0.0742731	0.208547	0.045088	4.62534	3.73987e-06	0.000703694	genes P < pathway P	-0.296712	0.766686	PDPN,HMGCL,TGFB2,POLR1B,WNT5A,FGF2,LRAT,CCNO,HMGCR,NDST1,FOXQ1,BAG6,NOTCH4,FOXK1,FOXP2,FUT10,SFRP1,EHMT1,CELF1,RACGAP1,PSEN1,TGFB3,DNAJA3,USP22,CSRP2BP,THBD
post-embryonic development	GO	DLPC_CMC	32	86	0.113043	0.0664758	0.0560478	0.0569127	-0.179436	0.0503419	-3.56434	0.000364767	0.015939	pathway P < genes P & genes FDR < 0.05	-1.50107	0.133337	ACADM,APOB,EMX1,BCL2L11,SCN9A,GIGYF2,ATG7,SERP1,SEPP1,GABRG2,ALDH5A1,MUT,ASL,SEMA3C,FOXP2,AGO2,ACO1,INVS,SGPL1,SLC18A2,FGFR2,PLEKHA1,ALX4,DHCR7,BMP4,PSEN1,NDN,IREB2,BCL2,ERCC2,GNAS,DDX17
response to organic substance	GO	DLPC_CMC	28	91	0.12428	0.13465	0.0707819	0.134447	-0.204486	0.0470117	-4.34967	1.36342e-05	0.00160338	pathway P < genes P & genes FDR < 0.05	1.25508	0.209448	SCAMP3,CASQ1,GLRX2,APOB,CREB1,PPARG,WNT5A,SPP1,ANXA5,ACSL1,MAPK9,CA2,SQLE,TEK,PTEN,FADS1,PAK1,CTSC,P2RX7,DNAAF2,AQP9,CDH1,CDH13,PFN1,RPS6KB1,SUPT5H,XRCC1,ABCG1
response to UV-B	GO	DLPC_CMC	4	11	0.107695	0.0728571	0.0655536	0.0717744	-0.0565329	0.0178337	-3.17	0.00152437	0.0419336	pathway P < genes P & genes FDR > 0.05	0.496788	0.619338	MSH2,IL12A,ERCC6,BCL2
response to gamma radiation	GO	DLPC_CMC	9	31	0.151997	0.0937286	0.101798	0.0977618	-0.0954628	0.0267891	-3.5635	0.000365947	0.015939	genes P < pathway P	0.150154	0.880643	GPX1,XRCC4,BAK1,XRCC2,ERCC6,BRCA2,TRIM13,LIG4,BCL2
negative regulation of heart rate	GO	DLPC_CMC	2	8	0.113598	0.0273889	0.0401496	0.0225949	0.038817	0.0125898	3.0832	0.00204786	0.0496553	pathway P < genes P & genes FDR > 0.05	0.825419	0.409134	SRI,SPTBN4
positive regulation of vascular endothelial growth factor production	GO	DLPC_CMC	5	19	0.191985	0.148587	0.131443	0.135909	0.0652375	0.0199738	3.26615	0.00109019	0.032066	pathway P < genes P & genes FDR > 0.05	-0.797759	0.42501	ARNT,HPSE,IL6ST,C5,ADORA2B
magnesium ion homeostasis	GO	DLPC_CMC	2	3	0.137668	0.11853	0.0549317	0.0603591	-0.0781219	0.012692	-6.15519	7.49865e-10	8.81841e-07	genes P < pathway P	-0.0227887	0.981819	EGFR,CNNM2
mesenchymal cell development	GO	DLPC_CMC	3	5	0.099906	0.108206	0.0700687	0.101576	-0.0542874	0.0153719	-3.53159	0.000413065	0.0177584	pathway P < genes P & genes FDR > 0.05	1.00712	0.313878	HEY2,NOTCH1,BCL2
acetylcholine receptor activity	GO	DLPC_CMC	3	13	0.0716471	0.0165945	0.0176868	0.01431	-0.0502207	0.0154456	-3.25145	0.00114818	0.0331353	genes P < pathway P	-1.60905	0.107605	CHRNB2,CHRNA2,CHRNB1
magnesium ion transport	GO	DLPC_CMC	7	14	0.0805923	0.0448844	0.025507	0.0165587	-0.0933041	0.0236229	-3.94973	7.82399e-05	0.0052766	genes P < pathway P	0.789685	0.429712	CLDN16,NIPAL1,NIPAL4,NIPAL2,CNNM2,ZDHHC17,KCNJ2
immunoglobulin mediated immune response	GO	DLPC_CMC	2	12	0.166926	0.108913	0.0816604	0.080532	-0.0867127	0.0127086	-6.82315	8.90628e-12	2.09476e-08	genes P < pathway P	0.636011	0.524769	PRKCD,HLA-DMA
translation release factor activity, codon specific	GO	DLPC_CMC	2	3	0.116004	0.0717949	0.0628728	0.0382372	0.0409012	0.0126048	3.24489	0.00117496	0.0337014	pathway P < genes P & genes FDR > 0.05	1.20104	0.229737	MTRF1L,MTRF1
positive regulation of macroautophagy	GO	DLPC_CMC	4	10	0.128909	0.0623176	0.0817916	0.0504153	-0.0554987	0.0178336	-3.11202	0.0018581	0.0477623	genes P < pathway P	-0.508613	0.611024	ATG7,PAFAH1B2,TRIM13,SUPT5H
apicolateral plasma membrane	GO	DLPC_CMC	4	11	0.159862	0.102332	0.0603006	0.0908987	0.0563144	0.0177385	3.1747	0.00149993	0.041504	pathway P < genes P & genes FDR > 0.05	-0.199388	0.84196	OCLN,FZD6,MPDZ,JUP
histone methylation	GO	DLPC_CMC	7	24	0.126405	0.0712574	0.0510799	0.0413843	0.0866958	0.0235846	3.67595	0.000236967	0.0115201	genes P < pathway P	-1.67697	0.0935486	PRMT6,SMYD2,PRDM8,WHSC1L1,EHMT1,EED,PRMT7
flotillin complex	GO	DLPC_CMC	3	3	0.0258812	0.00705941	0.00458325	0.00381088	0.0606703	0.0153917	3.94175	8.08883e-05	0.00535913	genes P < pathway P	1.80086	0.0717256	FLOT1,CBL,FLOT2
hydrolase activity	GO	DLPC_CMC	106	308	0.172345	0.133284	0.108844	0.127488	0.358618	0.0925757	3.87378	0.000107159	0.00638068	genes P < pathway P	-0.306599	0.759148	DFFB,CTPS1,HFM1,EPHX4,TTF2,NUDT17,CHD1L,PRUNE,IAH1,DPYSL5,PPP1CB,FAHD2B,ERCC3,OLA1,HDAC11,TRANK1,EXOG,RAD54L2,NT5DC2,MGLL,BCHE,NCEH1,GNPDA2,NAAA,NDST3,NUDT6,DDX60L,AGA,DCTD,CMBL,NUDT12,NDST1,BPHL,ABHD16A,ENPP5,NT5E,ASCC3,ENPP1,ADAT2,FIGNL1,MBLAC1,ACHE,PPP3CC,ENTPD4,EPHX2,DDHD2,GGH,LACTB2,CPQ,SPAG1,ERMP1,NUDT2,HINT2,GNE,ERCC6L2,HDHD3,ENDOG,PPAPDC3,PNPLA7,NUDT13,ENTPD1,XPNPEP1,DCLRE1A,DPYSL4,PSMC3,…
hydrolase activity, acting on carbon-nitrogen (but not peptide) bonds	GO	DLPC_CMC	8	20	0.228054	0.180201	0.164842	0.19301	0.0993608	0.0251618	3.94887	7.85208e-05	0.0052766	pathway P < genes P & genes FDR < 0.05	0.406624	0.684284	DPYSL5,NIT2,NAAA,DCTD,DPYSL4,NADSYN1,AMDHD1,YDJC
hydrolase activity, acting on carbon-nitrogen (but not peptide) bonds, in cyclic amides	GO	DLPC_CMC	3	9	0.190064	0.123965	0.11639	0.154133	0.0589138	0.0154104	3.823	0.000131837	0.00756293	pathway P < genes P & genes FDR < 0.05	0.0939753	0.925129	DPYSL5,DPYSL4,AMDHD1
hydrolase activity, acting on carbon-nitrogen (but not peptide) bonds, in linear amidines	GO	DLPC_CMC	2	6	0.206342	0.120081	0.161177	0.117465	0.0725019	0.0125243	5.78891	7.08449e-09	5.55424e-06	genes P < pathway P	0.433391	0.664731	AGMAT,DDAH2
U6 snRNA binding	GO	DLPC_CMC	2	6	0.111884	0.0610889	0.00205215	0.00103155	0.042359	0.0126576	3.34653	0.000818288	0.0271072	pathway P < genes P & genes FDR > 0.05	1.7853	0.0742125	NAA38,EIF5A
regulation of calcium ion-dependent exocytosis	GO	DLPC_CMC	3	7	0.0865034	0.0252998	0.02925	0.00938528	0.0597885	0.0153951	3.8836	0.00010292	0.00620684	genes P < pathway P	1.65101	0.0987358	TRPV6,SYT9,DOC2A
internal peptidyl-lysine acetylation	GO	DLPC_CMC	3	4	0.21322	0.221833	0.10281	0.114956	0.0699348	0.0154822	4.51712	6.26868e-06	0.000921495	genes P < pathway P	0.15283	0.878532	KAT2B,BAG6,EP300
GDP binding	GO	DLPC_CMC	14	46	0.127878	0.0901071	0.0520218	0.077164	0.10326	0.0332462	3.1059	0.001897	0.0477856	pathway P < genes P & genes FDR > 0.05	-0.204462	0.837993	SUCLG1,ARL8B,SUCLG2,RAB2A,ARL3,RERG,KRAS,RAP1B,RAB21,EIF2B1,RAB27A,RAB5C,RAB8A,RAB22A
viral protein processing	GO	DLPC_CMC	5	12	0.148755	0.0905175	0.0803134	0.0822401	-0.0783459	0.0199757	-3.92206	8.77957e-05	0.00565741	genes P < pathway P	-0.468696	0.639287	VPS37A,VPS28,NMT2,VPS37B,UBA52
protein kinase regulator activity	GO	DLPC_CMC	3	7	0.117668	0.0305116	0.0410035	0.038961	-0.0995326	0.0152055	-6.54583	5.91658e-11	9.2772e-08	genes P < pathway P	-2.54222	0.0110151	NCK1,CSNK2B,LY6G5B
enzyme binding	GO	DLPC_CMC	86	259	0.140788	0.101923	0.081019	0.0897061	-0.279165	0.0820056	-3.40422	0.000663523	0.0245765	genes P < pathway P	0.228518	0.819243	DFFB,TAL1,GSTM4,GSTM1,BLZF1,MDM4,PARP1,EGLN1,APOB,NCOA1,NDUFAF7,MSH2,TTN,TRAK2,VHL,PPARG,THRB,SCN5A,CTNNB1,PRKCD,PLSCR4,PLSCR1,BCHE,SCARB2,SNCA,MSH3,ACSL6,MAT2B,CUTA,PEX7,ESR1,EGFR,ASB4,LAMB1,CAV1,CFTR,LYN,KDM4C,FXN,TXN,NOTCH1,PTEN,TNKS2,PLCE1,SLC18A2,CYP2E1,TAF10,CAT,RPS3,ACAT1,H2AFX,HINFP,THY1,CD4,PEX5,PAWR,BTG1,PEBP1,SUDS3,PARP4,ALOX5AP,RB1,PRIMA1,SLC27A2,DIS3L,AXIN1,KAT8,LONP2,WWOX,BRCA1,MAPT…
establishment of cell polarity	GO	DLPC_CMC	5	20	0.095012	0.074855	0.0277605	0.0200667	0.0763389	0.0200063	3.81575	0.000135772	0.00769485	genes P < pathway P	-0.4593	0.646019	ARHGEF11,SDCCAG8,WNT7A,MPP7,CFL1
clathrin coat	GO	DLPC_CMC	2	8	0.116511	0.00599176	0.0492294	0.0210786	0.0501855	0.0125539	3.99759	6.39906e-05	0.00480607	genes P < pathway P	0.00465166	0.996289	SNAP91,AP2B1
negative regulation of blood coagulation	GO	DLPC_CMC	2	14	0.0296459	0.0130941	0.00272437	0.000247177	-0.0441093	0.0126202	-3.49514	0.000473808	0.0193808	pathway P < genes P & genes FDR < 0.05	-0.257565	0.796743	CD34,THBD
integral component of synaptic vesicle membrane	GO	DLPC_CMC	3	5	0.0858373	0.0183588	0.0230753	0.0127981	0.0536335	0.0155354	3.45235	0.000555731	0.0218265	genes P < pathway P	1.22639	0.22005	TMEM163,GABRA2,ATP6V1G2
regulation of complement activation	GO	DLPC_CMC	9	26	0.21935	0.156012	0.135046	0.13743	0.148555	0.027178	5.46602	4.60256e-08	2.40561e-05	pathway P < genes P & genes FDR < 0.05	1.87399	0.0609314	CD55,CR1,CD46,PROS1,CFB,C4A,C4B,C5,CD59
Hsp70 protein binding	GO	DLPC_CMC	6	17	0.180041	0.16403	0.0979551	0.107167	0.0700171	0.0218378	3.20624	0.00134482	0.0376549	genes P < pathway P	1.45129	0.1467	DNAJC10,SNCA,FGF1,BAG6,CDK1,DNAJA3
transport vesicle membrane	GO	DLPC_CMC	13	35	0.242831	0.25054	0.174176	0.252464	0.117643	0.0313738	3.74974	0.000177019	0.00915051	genes P < pathway P	-0.204395	0.838045	CLCN3,HLA-DRA,HLA-DRB1,HLA-DQA1,HLA-DPA1,HLA-DPB1,ICA1,PTPRN2,CUZD1,TMED10,CHGA,SCG3,CA4
endocytic vesicle membrane	GO	DLPC_CMC	14	55	0.247722	0.230438	0.180192	0.235793	0.13106	0.0324223	4.04229	5.29322e-05	0.00433757	genes P < pathway P	0.461562	0.644395	NOSTRIN,HLA-DRA,HLA-DRB1,HLA-DQA1,HLA-DPA1,HLA-DPB1,CD36,CAV1,AP2A2,GRIA4,VAMP1,AP2B1,UBA52,PICK1
phagocytic vesicle membrane	GO	DLPC_CMC	14	50	0.180718	0.186429	0.116905	0.171442	-0.155781	0.0308377	-5.05164	4.38032e-07	0.000114472	genes P < pathway P	1.21249	0.225325	INPP5B,TLR1,ANXA3,HLA-F,HLA-A,HLA-C,HLA-B,ATP6V0E2,RAB11FIP1,RAB39A,ATP6V0A2,ATP6V0D1,RAB8A,RAB22A
positive regulation of B cell proliferation	GO	DLPC_CMC	8	36	0.120091	0.0635444	0.0614867	0.0666657	-0.0848741	0.0252465	-3.36182	0.000774306	0.0267819	pathway P < genes P & genes FDR > 0.05	-1.19404	0.232462	VAV3,CHRNB2,CD38,IL7,MEF2A,BCL2,ADA,CD40
midbrain development	GO	DLPC_CMC	10	34	0.138979	0.0917774	0.0651248	0.0765094	0.0995517	0.0283567	3.5107	0.000446935	0.0186676	pathway P < genes P & genes FDR > 0.05	1.03124	0.302429	GDF7,MSX1,NDST1,KDM7A,FZD3,FGFR1,FZD6,FGFR2,LRP6,SMAD9
animal organ regeneration	GO	DLPC_CMC	11	51	0.128215	0.107798	0.0646026	0.0724033	-0.107531	0.0297378	-3.61595	0.000299247	0.0135352	genes P < pathway P	0.154176	0.877471	LPIN1,ATIC,PPARG,PPAT,BAK1,NRF1,TEK,BAAT,FPGS,CDK1,F7
pseudopodium	GO	DLPC_CMC	4	13	0.203919	0.122447	0.142117	0.10851	0.0597642	0.0177358	3.36969	0.000752516	0.026221	genes P < pathway P	0.378908	0.704756	ACTN2,KLHL41,F2RL1,MAPK3
rRNA methylation	GO	DLPC_CMC	2	5	0.0977374	0.0242244	0.041365	0.031366	-0.0438251	0.0125682	-3.48699	0.000488483	0.0198088	genes P < pathway P	-0.86993	0.384339	HEMK1,FTSJ2
cell leading edge	GO	DLPC_CMC	12	35	0.153811	0.116145	0.10306	0.123192	-0.137895	0.030936	-4.45741	8.29562e-06	0.00108396	pathway P < genes P & genes FDR > 0.05	0.614738	0.538728	CDC42BPA,EPB41L5,RAPH1,ARPC2,ITGB5,JMY,SRA1,BSPRY,ABL1,VIM,CFL1,IQGAP1
nucleosomal DNA binding	GO	DLPC_CMC	2	7	0.0236296	0.0144327	0.000853125	0.000942131	-0.0477544	0.0126424	-3.77733	0.000158518	0.00841355	genes P < pathway P	-1.51288	0.13031	RCC1,HMGN4
mitotic G1 DNA damage checkpoint	GO	DLPC_CMC	3	10	0.230526	0.132153	0.141217	0.0919133	-0.0543102	0.015426	-3.5207	0.00043041	0.0182401	pathway P < genes P & genes FDR > 0.05	1.00236	0.316169	GIGYF2,RPS27L,RFWD3
lipopolysaccharide-mediated signaling pathway	GO	DLPC_CMC	4	29	0.0902169	0.039017	0.0363463	0.0473927	0.0580606	0.0177792	3.26565	0.00109212	0.032066	genes P < pathway P	0.898366	0.36899	IRAK2,LYN,MTDH,MAPK3
MutLalpha complex	GO	DLPC_CMC	4	4	0.149207	0.13219	0.0949464	0.0949411	0.0613783	0.0178243	3.44351	0.000574208	0.02214	genes P < pathway P	-0.48901	0.624834	PMS1,MLH1,PMS2,WRN
MHC class II receptor activity	GO	DLPC_CMC	4	11	0.475862	0.337323	0.423608	0.348173	0.0746191	0.0143758	5.19062	2.09594e-07	7.04235e-05	pathway P < genes P & genes FDR < 0.05	-0.258546	0.795986	HLA-DRA,HLA-DRB1,HLA-DQA1,HLA-DPA1
negative regulation of transporter activity	GO	DLPC_CMC	3	4	0.102943	0.0657162	0.0573387	0.0362257	-0.0857698	0.0154806	-5.54045	3.01692e-08	1.77395e-05	pathway P < genes P & genes FDR < 0.05	-0.476648	0.633613	SNCA,NDFIP2,WWP2
negative regulation of proteasomal ubiquitin-dependent protein catabolic process	GO	DLPC_CMC	3	11	0.188648	0.234828	0.091559	0.119904	0.0780358	0.0154476	5.05165	4.37999e-07	0.000114472	genes P < pathway P	0.786191	0.431756	TAF9,BAG6,SENP1
endoplasmic reticulum calcium ion homeostasis	GO	DLPC_CMC	4	9	0.0659562	0.036956	0.0262937	0.015272	-0.0662718	0.0177603	-3.73145	0.00019038	0.00973423	genes P < pathway P	0.647038	0.517607	WFS1,BAK1,PSEN1,BCL2
negative regulation of phosphoprotein phosphatase activity	GO	DLPC_CMC	2	3	0.0919565	0.000364935	0.0399194	0.0300052	-0.0422759	0.0124412	-3.39805	0.000678676	0.024748	genes P < pathway P	0.0394002	0.968571	PPP2R4,PPP4R4
negative regulation of epinephrine secretion	GO	DLPC_CMC	2	6	0.0965232	0.0779315	0.0570591	0.0803258	-0.0572332	0.0127112	-4.50259	6.71303e-06	0.000956913	pathway P < genes P & genes FDR < 0.05	-1.00709	0.313892	ADRA2A,CRHR1
positive regulation of superoxide anion generation	GO	DLPC_CMC	5	8	0.279788	0.0517352	0.183094	0.0613302	-0.0696616	0.019861	-3.50746	0.000452403	0.0186676	pathway P < genes P & genes FDR > 0.05	1.25096	0.210948	AGT,PRKCD,F2RL1,EGFR,GSTP1
sarcoplasmic reticulum lumen	GO	DLPC_CMC	4	8	0.239805	0.246541	0.187652	0.253151	-0.0675881	0.0177481	-3.80819	0.000139989	0.00774714	pathway P < genes P & genes FDR > 0.05	-1.89869	0.057605	CASQ1,TRDN,CALU,ASPH
adiponectin-activated signaling pathway	GO	DLPC_CMC	3	6	0.0894177	0.0543491	0.0352356	0.039683	-0.0562391	0.0154244	-3.64611	0.000266244	0.0122785	genes P < pathway P	0.102686	0.918212	ADIPOR1,ACSL1,CSNK2B
cell proliferation in midbrain	GO	DLPC_CMC	2	2	0.175559	0.171229	0.114146	0.11632	0.0447251	0.0126693	3.53019	0.000415269	0.0177584	pathway P < genes P & genes FDR > 0.05	-0.779975	0.435406	FZD3,FZD6
L-lysine catabolic process to acetyl-CoA via saccharopine	GO	DLPC_CMC	2	3	0.153688	0.0749959	0.0880861	0.0301868	0.0396039	0.0125816	3.14776	0.00164528	0.0434798	pathway P < genes P & genes FDR < 0.05	-0.559663	0.57571	AADAT,DLST
cytoplasmic mRNA processing body assembly	GO	DLPC_CMC	4	9	0.0885001	0.0270817	0.0363578	0.020914	0.0591846	0.0177406	3.33611	0.000849583	0.0279471	pathway P < genes P & genes FDR < 0.05	0.0403181	0.967839	LIMD1,CNOT7,ATXN2,LSM14A
positive regulation of histone acetylation	GO	DLPC_CMC	4	14	0.108459	0.0720358	0.0352824	0.048051	0.0697946	0.0178246	3.91563	9.01697e-05	0.00573187	genes P < pathway P	1.93954	0.0524356	PPARGC1A,NOS1,MAPK3,BRCA1
spermatogenesis, exchange of chromosomal proteins	GO	DLPC_CMC	2	4	0.0691604	0.0169293	0.0196076	0.00771099	0.042152	0.0127371	3.30939	0.000934982	0.0298905	genes P < pathway P	0.36041	0.718541	PSME4,SYCP3
gene silencing by miRNA	GO	DLPC_CMC	5	6	0.0924234	0.0378446	0.0286649	0.0226932	0.0776523	0.0198522	3.91153	9.17148e-05	0.00575235	pathway P < genes P & genes FDR < 0.05	-0.81612	0.414431	LIMD1,CNOT8,CNOT6,CNOT7,AJUBA
ciliary rootlet	GO	DLPC_CMC	2	9	0.0824797	0.0575773	0.034261	0.0133674	-0.0428178	0.0126484	-3.38524	0.000711158	0.0252998	genes P < pathway P	0.609958	0.541889	PSEN1,KLC1
mRNA cleavage involved in gene silencing by miRNA	GO	DLPC_CMC	2	2	0.0621612	0.00428843	0.0228576	0.00447678	-0.0419068	0.0126549	-3.31152	0.000927899	0.0298905	pathway P < genes P & genes FDR < 0.05	-0.721287	0.470733	MOV10,AGO2
positive regulation of protein dephosphorylation	GO	DLPC_CMC	5	15	0.117306	0.0720589	0.053934	0.0485828	-0.061571	0.0198141	-3.10743	0.00188721	0.0477856	genes P < pathway P	-0.0557202	0.955565	PPP2R5A,PRKCD,PPP2R4,ANKLE2,SYMPK
positive regulation of insulin secretion involved in cellular response to glucose stimulus	GO	DLPC_CMC	3	12	0.342402	0.373366	0.264905	0.402086	0.0515877	0.015273	3.3777	0.000730954	0.0256598	pathway P < genes P & genes FDR > 0.05	1.17124	0.241503	GPLD1,HLA-DRB1,SRI
response to immobilization stress	GO	DLPC_CMC	2	5	0.259908	0.153129	0.214803	0.142757	-0.0545505	0.0126795	-4.30227	1.69058e-05	0.00193653	pathway P < genes P & genes FDR < 0.05	-1.01503	0.310091	TPH1,CRHR1
regulation of locomotion	GO	DLPC_CMC	3	7	0.146689	0.109912	0.113206	0.0934879	-0.0623363	0.0154288	-4.04025	5.33952e-05	0.00433757	pathway P < genes P & genes FDR < 0.05	-0.744977	0.456286	SNCA,LRRK2,TSHR
B cell proliferation	GO	DLPC_CMC	6	14	0.0979889	0.0721682	0.04395	0.0505614	-0.0884505	0.0218047	-4.05648	4.98172e-05	0.00433757	pathway P < genes P & genes FDR > 0.05	-0.274554	0.783659	HSPD1,PRKCD,SHB,MEF2A,BCL2,CD40
acetylcholine binding	GO	DLPC_CMC	4	11	0.0784408	0.0191887	0.0197419	0.0123859	-0.0658668	0.0177938	-3.70168	0.000214176	0.0106051	genes P < pathway P	-1.60341	0.108844	CHRNB2,ACHE,CHRNA2,CHRNB1
mature ribosome assembly	GO	DLPC_CMC	2	5	0.112095	0.0354881	0.0329109	0.0221954	-0.0396212	0.0126942	-3.1212	0.00180114	0.0470697	genes P < pathway P	-0.773027	0.439507	SBDS,EFTUD1
MHC class I protein complex	GO	DLPC_CMC	7	10	0.249102	0.25759	0.174294	0.228471	-0.0956439	0.020655	-4.63054	3.64717e-06	0.000703694	genes P < pathway P	0.216771	0.828387	MR1,HFE,HLA-F,HLA-A,HLA-C,HLA-B,AZGP1
positive regulation of catalytic activity	GO	DLPC_CMC	10	49	0.149337	0.125216	0.0895942	0.106751	-0.10964	0.0282107	-3.88647	0.000101712	0.00620684	pathway P < genes P & genes FDR > 0.05	1.46796	0.142114	PHACTR4,AGT,ASAP2,GM2A,PITRM1,P2RX7,PSEN1,MMP15,BCL2,CTSA
ubiquitin-dependent protein catabolic process via the multivesicular body sorting pathway	GO	DLPC_CMC	3	10	0.1206	0.117908	0.0811199	0.100166	-0.0728011	0.0155595	-4.6789	2.8842e-06	0.000589883	genes P < pathway P	-0.0100712	0.991965	VPS37A,VPS28,UBAP1
phospholipase binding	GO	DLPC_CMC	2	15	0.147577	0.0844337	0.0878087	0.047953	-0.0398589	0.012616	-3.1594	0.00158097	0.0432089	genes P < pathway P	0.112193	0.91067	DGKQ,SNCA
regulation of RNA splicing	GO	DLPC_CMC	3	24	0.0576931	0.015594	0.0096053	0.0040874	0.0487601	0.0154679	3.15234	0.0016197	0.0432901	pathway P < genes P & genes FDR > 0.05	1.22005	0.222446	FASTK,CELF1,SNRNP70
regulation of protein homodimerization activity	GO	DLPC_CMC	4	7	0.077099	0.0441675	0.0280509	0.0205379	-0.0817356	0.0177975	-4.59254	4.37891e-06	0.000783935	pathway P < genes P & genes FDR < 0.05	0.0857539	0.931662	AIDA,BAK1,PCBD1,BCL2
regulation of protein heterodimerization activity	GO	DLPC_CMC	4	7	0.232015	0.211035	0.177493	0.206535	-0.070281	0.0177355	-3.96272	7.41011e-05	0.00520256	genes P < pathway P	0.533088	0.593972	BAK1,CDON,ZNF268,BCL2
axon terminus	GO	DLPC_CMC	10	36	0.118532	0.090488	0.070903	0.0813268	-0.103653	0.0282227	-3.6727	0.000240003	0.0115201	genes P < pathway P	0.535891	0.592034	KCNC4,KCNIP3,SNCA,ITGA2,SNCB,SNCG,SLC18A2,CDH8,ATP6V0D1,CDH1
post-translational protein modification	GO	DLPC_CMC	73	184	0.135915	0.100169	0.0769365	0.0912909	0.302754	0.0756786	4.00053	6.32005e-05	0.00480607	pathway P < genes P & genes FDR < 0.05	0.644698	0.519123	PIGV,ALG6,PIGK,PIGC,EDEM3,PIGF,MCFD2,MOGS,GGCX,MGAT4A,GALNT13,GALNT3,GMPPA,RHBDD1,B3GNT7,SUMF1,GALNT15,GMPPB,RFT1,PROS1,B4GALT4,RPN1,ST6GAL1,MUC20,PIGX,PIGG,ARSB,MAN2A1,SAR1B,ARSI,GALNT10,CANX,GFPT2,MANEA,C1GALT1,SUMF2,MUC12,ST3GAL1,GCNT1,GALNT12,DPM2,ST8SIA6,ALG8,DPAGT1,ST3GAL4,ALG10,GALNT6,ALG5,UGGT2,F7,DAD1,FUT8,PIGH,PDIA3,PIGB,MPI,MAN2A2,PIGQ,PMM2,EIF5A,PIGS,PIGW,ST6GALNAC2,B4GALT6,GALNT1,ST8…
histone methyltransferase activity (H4-R3 specific)	GO	DLPC_CMC	2	3	0.220052	0.0594416	0.104188	0.0376044	0.0429123	0.0125457	3.42047	0.000625123	0.0237144	pathway P < genes P & genes FDR > 0.05	-1.64764	0.099426	PRMT6,PRMT7
cell body	GO	DLPC_CMC	15	53	0.211321	0.168719	0.157883	0.167002	-0.137113	0.0345865	-3.96435	7.35947e-05	0.00520256	pathway P < genes P & genes FDR < 0.05	0.437537	0.661722	KCNN3,APOA1BP,CACYBP,RBP1,PTPN13,IL6ST,TCP1,PACRG,RDH10,SLC18A2,FADD,RLBP1,TRPV2,SYNDIG1,CCT8
cilium organization	GO	DLPC_CMC	2	3	0.143425	0.00498132	0.0493608	0.0345545	0.039704	0.0125838	3.15517	0.00160404	0.0432535	genes P < pathway P	0.435764	0.663008	MNS1,TTLL1
cellular respiration	GO	DLPC_CMC	9	17	0.108159	0.071623	0.0564116	0.0550178	-0.0904415	0.0266651	-3.39175	0.000694473	0.0251292	pathway P < genes P & genes FDR > 0.05	-0.0701817	0.944049	FASTKD1,NDUFS1,PPARGC1A,NDUFS4,TBRG4,SLC25A13,NFATC3,COX10,FASTKD5
positive regulation of T cell differentiation	GO	DLPC_CMC	5	15	0.150242	0.0581314	0.0851386	0.0500849	-0.0755234	0.0199994	-3.77628	0.000159185	0.00841355	genes P < pathway P	0.822207	0.410959	IL1RL2,IL12A,HLA-DMA,IL7,ADA
negative regulation of megakaryocyte differentiation	GO	DLPC_CMC	4	17	0.161049	0.0557299	0.106797	0.0521123	-0.0771393	0.0193032	-3.9962	6.4367e-05	0.00480607	genes P < pathway P	0.464328	0.642413	HIST1H4B,HIST1H4C,HIST1H4F,HIST1H4H
positive regulation of osteoclast differentiation	GO	DLPC_CMC	5	19	0.0443343	0.0308566	0.0108231	0.0117974	-0.107663	0.019945	-5.39801	6.73856e-08	3.16982e-05	pathway P < genes P & genes FDR < 0.05	0.091686	0.926948	CREB1,CA2,KLF10,TRAF6,GNAS
regulation of protein kinase activity	GO	DLPC_CMC	9	19	0.155301	0.0797166	0.0755066	0.0712308	-0.155353	0.0266894	-5.82078	5.85741e-09	5.51065e-06	genes P < pathway P	-0.623907	0.532689	MTOR,TTN,ECT2,CSNK2B,PLCE1,TRPT1,CAMKK2,AKAP13,SMG8
negative regulation of proteolysis	GO	DLPC_CMC	2	18	0.314291	0.205693	0.156975	0.102968	0.0569602	0.0125639	4.53363	5.7979e-06	0.000909111	genes P < pathway P	0.00792621	0.993676	BAG6,CLN8
negative regulation of sister chromatid cohesion	GO	DLPC_CMC	2	3	0.075482	0.000328516	0.0389512	0.00173501	-0.0424613	0.0126655	-3.35252	0.000800784	0.0270999	pathway P < genes P & genes FDR < 0.05	-0.0492995	0.960681	RECQL4,WAPAL
SMAD binding	GO	DLPC_CMC	11	43	0.0836235	0.0597319	0.0238885	0.0250368	-0.102174	0.029666	-3.44415	0.000572853	0.02214	genes P < pathway P	-0.140347	0.888386	TGFBRAP1,COL5A2,CTNNB1,SKIL,BMPR1A,USP15,SNW1,RNF111,MEF2A,AXIN1,EP300
negative regulation of centriole replication	GO	DLPC_CMC	3	3	0.170763	0.0503609	0.0619597	0.0792534	0.0676553	0.0154082	4.39087	1.12896e-05	0.0013617	pathway P < genes P & genes FDR < 0.05	-0.891982	0.372402	CDK5RAP2,BRCA1,TRIM37
pore complex	GO	DLPC_CMC	3	9	0.090564	0.0342583	0.0230443	0.0212295	-0.0643047	0.0153319	-4.19417	2.73875e-05	0.00280067	genes P < pathway P	-0.580822	0.561361	BAK1,BCL2,NUP62
Tie signaling pathway	GO	DLPC_CMC	2	3	0.0707983	0.074891	0.0213579	0.0278458	-0.0462943	0.0125965	-3.67516	0.0002377	0.0115201	pathway P < genes P & genes FDR < 0.05	1.07419	0.282739	ANGPT1,TEK
behavioral response to cocaine	GO	DLPC_CMC	5	12	0.118618	0.040781	0.0511276	0.0396748	-0.0826312	0.020059	-4.11941	3.79848e-05	0.00350354	pathway P < genes P & genes FDR < 0.05	-1.19529	0.231974	SNCA,DRD1,HOMER2,ABAT,CRHR1
regulation of neuronal synaptic plasticity	GO	DLPC_CMC	4	17	0.107589	0.026115	0.0452792	0.0108595	-0.0659947	0.0178145	-3.70455	0.000211762	0.0105971	genes P < pathway P	1.63827	0.101364	SNCA,CPEB1,JPH3,S100B
clathrin coat assembly	GO	DLPC_CMC	3	12	0.0905322	0.0451949	0.0342792	0.0298777	0.0596666	0.0154738	3.85597	0.000115274	0.00677808	genes P < pathway P	-0.258236	0.796224	FCHO2,SNAP91,AP2B1
endosomal lumen acidification	GO	DLPC_CMC	2	3	0.137249	0.0507081	0.111821	0.0584334	0.0513597	0.0126305	4.06632	4.77615e-05	0.00423906	genes P < pathway P	0.470431	0.638047	CLCN3,AQP11
synaptic vesicle endocytosis	GO	DLPC_CMC	5	13	0.0984252	0.0383423	0.0543574	0.0367149	-0.074895	0.0199302	-3.75787	0.000171369	0.00895688	pathway P < genes P & genes FDR < 0.05	-0.976816	0.32866	SNCA,CANX,AMPH,SH3GL2,DENND1A
homeostasis of number of cells	GO	DLPC_CMC	3	13	0.113692	0.0322092	0.0598351	0.0279926	-0.0707734	0.015484	-4.57074	4.86015e-06	0.000812805	pathway P < genes P & genes FDR < 0.05	-0.252357	0.800765	BAK1,ATXN2,RRN3
arachidonic acid binding	GO	DLPC_CMC	3	6	0.0663127	0.020874	0.0318261	0.0220675	-0.0685838	0.0153738	-4.46107	8.15496e-06	0.00108396	pathway P < genes P & genes FDR < 0.05	0.966965	0.333562	PPARG,SNCA,ALOX5AP
positive regulation of inflammatory response	GO	DLPC_CMC	10	50	0.224478	0.143304	0.149613	0.148568	-0.103068	0.0281921	-3.6559	0.00025628	0.01202	pathway P < genes P & genes FDR > 0.05	0.728399	0.466369	AGT,IL1RL1,WNT5A,ITGA2,MAPK13,PLA2G7,EGFR,JAK2,IL33,CX3CL1
regulation of immune response	GO	DLPC_CMC	21	91	0.172899	0.166026	0.100752	0.143159	-0.118766	0.0384324	-3.09026	0.00199982	0.0492522	genes P < pathway P	-0.91946	0.357855	FCGR3A,SELL,CD34,CD8A,ITGA4,CD200,HLA-F,HLA-A,HLA-C,HLA-B,MICA,SH2B2,CD81,KLRG1,SPPL2A,CDH1,ICAM3,PVR,LILRB1,CD40,ITGB2
positive regulation of immune response	GO	DLPC_CMC	2	8	0.0604347	0.041689	0.0184048	0.00892484	-0.0504945	0.0127697	-3.95424	7.67787e-05	0.0052766	genes P < pathway P	-1.09943	0.271583	TGFB2,HLA-DMA
regulation of developmental process	GO	DLPC_CMC	2	4	0.0370818	0.0203293	0.0100361	0.00200715	0.0652532	0.0128024	5.09694	3.45194e-07	0.000101487	genes P < pathway P	1.40144	0.161081	NOTCH4,NOTCH1
regulation of immunoglobulin secretion	GO	DLPC_CMC	2	5	0.0608354	0.00879124	0.0115932	0.00871693	-0.0391554	0.0126359	-3.09873	0.00194351	0.0481172	pathway P < genes P & genes FDR > 0.05	-1.39985	0.161558	TRAF6,CD40
chaperone cofactor-dependent protein refolding	GO	DLPC_CMC	4	11	0.0833242	0.0242734	0.0282053	0.0227554	-0.092534	0.0177884	-5.20194	1.97223e-07	7.04235e-05	genes P < pathway P	-1.83927	0.0658748	TOR3A,HLA-DMA,TOR2A,TOR1B
negative regulation of protein transport	GO	DLPC_CMC	2	3	0.110477	0.0910858	0.0590577	0.0510575	-0.0520709	0.0126325	-4.12198	3.75629e-05	0.00350354	genes P < pathway P	-0.385945	0.699538	NDFIP2,WWP2
regulation of mitochondrial membrane potential	GO	DLPC_CMC	6	18	0.192161	0.142161	0.13042	0.123588	-0.0868861	0.0218137	-3.98309	6.80242e-05	0.00492286	genes P < pathway P	0.463547	0.642972	NDUFS1,BAK1,BCO2,BCL2,PANK2,C22orf29
definitive hemopoiesis	GO	DLPC_CMC	4	15	0.106856	0.0828414	0.057045	0.0674369	-0.0782185	0.0178057	-4.39288	1.11856e-05	0.0013617	pathway P < genes P & genes FDR < 0.05	1.88669	0.0592023	TAL1,MEIS1,SP3,TEK
negative regulation of necrotic cell death	GO	DLPC_CMC	3	7	0.131497	0.13707	0.0891365	0.113802	-0.0593596	0.0154571	-3.84028	0.000122897	0.0071371	pathway P < genes P & genes FDR < 0.05	1.40253	0.160757	CD34,GSTP1,YBX3
mesenchymal-epithelial cell signaling	GO	DLPC_CMC	2	3	0.291297	0.306471	0.243694	0.315247	-0.0423005	0.0127027	-3.33006	0.000868287	0.028364	genes P < pathway P	1.48515	0.137505	WNT2B,WNT5A
negative regulation of insulin secretion involved in cellular response to glucose stimulus	GO	DLPC_CMC	2	6	0.0447615	0.00472943	0.00736855	0.0100528	-0.0408903	0.0126171	-3.24085	0.00119174	0.0339754	pathway P < genes P & genes FDR > 0.05	0.0754602	0.939849	HMGCR,ADRA2A
thymocyte apoptotic process	GO	DLPC_CMC	2	5	0.0740836	0.0662488	0.0257251	0.0308625	-0.058085	0.0126634	-4.58686	4.49963e-06	0.000783935	pathway P < genes P & genes FDR < 0.05	-0.5927	0.553382	BCL2L11,BAK1
NADPH binding	GO	DLPC_CMC	9	10	0.17853	0.188503	0.137041	0.186289	-0.0897353	0.0267357	-3.35638	0.000789691	0.0269182	pathway P < genes P & genes FDR > 0.05	-0.968097	0.332996	CRYZ,TP53I3,CBR4,HMGCR,DECR1,GRHPR,FDXR,FASN,CBR3
response to interleukin-1	GO	DLPC_CMC	13	31	0.112662	0.0752422	0.0492333	0.0527099	-0.104841	0.032157	-3.26027	0.00111307	0.0323203	genes P < pathway P	-0.883715	0.37685	MTHFR,CHI3L1,IL1R1,HNMT,IRAK2,CD38,SNCA,GHR,TAF9,ANXA1,TRAF6,SPHK1,TNFRSF11A
proteasome binding	GO	DLPC_CMC	3	8	0.193869	0.230271	0.092939	0.119115	0.0621759	0.0153879	4.04058	5.33186e-05	0.00433757	genes P < pathway P	0.169132	0.865693	BAG6,USP14,ADRM1
response to epidermal growth factor	GO	DLPC_CMC	2	5	0.103926	0.05957	0.0540769	0.0740154	0.0434305	0.0125819	3.45183	0.0005568	0.0218265	genes P < pathway P	2.37037	0.0177701	BRAF,MAPK3
dephosphorylation of RNA polymerase II C-terminal domain	GO	DLPC_CMC	2	4	0.254972	0.118402	0.20496	0.158975	-0.0414349	0.0126465	-3.27639	0.00105142	0.0315025	pathway P < genes P & genes FDR > 0.05	-1.44843	0.147498	SSU72,RPAP2
cellular response to arsenic-containing substance	GO	DLPC_CMC	3	8	0.390924	0.308334	0.32431	0.290525	0.0706962	0.0154889	4.56433	5.01092e-06	0.000812805	pathway P < genes P & genes FDR < 0.05	-1.43216	0.152099	PPIF,GSTO2,UROS
cellular response to caffeine	GO	DLPC_CMC	2	7	0.169393	0.0375933	0.103596	0.0115095	0.0423014	0.0126352	3.3479	0.000814252	0.0271072	pathway P < genes P & genes FDR > 0.05	1.55202	0.120657	CHEK1,RYR1
diphosphate metabolic process	GO	DLPC_CMC	2	2	0.121397	0.0192515	0.0676845	0.0305035	-0.0455418	0.0125919	-3.61674	0.000298332	0.0135352	genes P < pathway P	-0.616559	0.537526	PPA2,PPA1
hematopoietic stem cell proliferation	GO	DLPC_CMC	4	12	0.202915	0.218248	0.163994	0.214507	-0.0643385	0.0178674	-3.60089	0.000317124	0.0142071	genes P < pathway P	1.00367	0.315536	WNT2B,CD34,WNT5A,WNT10B
bacterial-type flagellum-dependent cell motility	GO	DLPC_CMC	2	2	0.150265	0.158046	0.0671744	0.0816719	-0.0389294	0.0125491	-3.10216	0.00192114	0.0478151	pathway P < genes P & genes FDR > 0.05	-0.738957	0.459933	DRC1,DNAAF2
Ragulator complex	GO	DLPC_CMC	2	5	0.312556	0.0549461	0.271258	0.0545921	0.0428598	0.0125638	3.41138	0.000646352	0.0243235	genes P < pathway P	-0.949333	0.342451	LAMTOR5,LAMTOR3
caveolin-mediated endocytosis	GO	DLPC_CMC	4	5	0.1361	0.0516725	0.082813	0.0507016	0.0566902	0.0177651	3.1911	0.00141733	0.0394503	genes P < pathway P	2.85824	0.00425994	CAV1,MAPK3,PACSIN2,MLC1
protein localization to plasma membrane	GO	DLPC_CMC	10	36	0.114746	0.0932277	0.0621057	0.0973567	0.10405	0.0280589	3.70829	0.000208667	0.0105545	genes P < pathway P	1.06074	0.288807	FCHO2,FLOT1,RAMP3,BAG4,DENND4C,ZFYVE27,CDH1,GPR179,RAB8A,PLEKHF1
regulation of Golgi inheritance	GO	DLPC_CMC	2	4	0.114871	0.0440912	0.0598447	0.0658585	0.0532761	0.01259	4.23163	2.32001e-05	0.00248031	genes P < pathway P	0.292003	0.770284	MAP2K1,MAPK3
apoptotic signaling pathway	GO	DLPC_CMC	39	113	0.142625	0.151866	0.0856131	0.158707	-0.179091	0.05452	-3.28486	0.00102033	0.0309652	genes P < pathway P	-0.755262	0.450092	TNFRSF25,PLEKHG5,ITGB3BP,VAV3,ARHGEF11,OBSCN,ADAM17,BCL2L11,ARHGEF4,ECT2,CD38,CASP3,DAP,SQSTM1,RIPK1,BAK1,SMPD2,MAP3K5,CAV1,FASTK,DAPK1,MAPK8,FAS,TRAF6,FADD,ARHGEF12,FGD4,SENP1,PAWR,P2RX7,P2RX4,MCF2L,SOS2,AKAP13,TNFSF12,AATF,UBA52,TFPT,DIDO1
positive regulation of endoplasmic reticulum unfolded protein response	GO	DLPC_CMC	2	4	0.100594	0.0287581	0.0299891	0.0248323	-0.0533654	0.0126279	-4.226	2.37882e-05	0.00248666	genes P < pathway P	-1.46096	0.144026	BAK1,XBP1
negative regulation of cellular senescence	GO	DLPC_CMC	3	4	0.152246	0.119329	0.0606606	0.0465641	0.0607256	0.0154686	3.92572	8.6469e-05	0.00564931	genes P < pathway P	-0.308137	0.757978	ZKSCAN3,TWIST1,CDK6
tRNA binding	GO	Brain_Caudate_basal_ganglia	5	38	0.085555	0.0523997	0.041195	0.0353367	-0.0852693	0.0200117	-4.26097	2.03545e-05	0.00116157	genes P < pathway P	NA	NA	TYW5,EIF2A,NSUN2,RARS,IGHMBP2
cell cycle checkpoint	GO	Brain_Caudate_basal_ganglia	3	17	0.0622539	0.0289974	0.0574815	0.0439783	-0.0713585	0.0155398	-4.59198	4.39063e-06	0.000375838	genes P < pathway P	NA	NA	IER3,MRE11A,RBBP8
Golgi membrane	GO	Brain_Caudate_basal_ganglia	36	473	0.167454	0.207937	0.108161	0.174479	0.221262	0.0497244	4.44976	8.5966e-06	0.000613224	pathway P < genes P & genes FDR < 0.05	NA	NA	LEPROT,SNAPIN,CREB3L4,NDST1,HLA-G,HLA-A,HLA-C,HLA-DRB5,HLA-DRB1,HLA-DQA1,HLA-DQB1,HLA-DQA2,HLA-DPB1,C6orf89,MANEA,HACE1,C1GALT1,HEPACAM2,CAV2,TNKS,GBA2,INPP5E,ARHGAP21,CSGALNACT2,GALNT18,EXT2,GALNT6,TMBIM4,GNPTAB,FNDC3A,ATP2C2,GOSR1,CHST9,RNF24,STX16,ARFGAP3
RNA polymerase II transcription factor binding	GO	Brain_Caudate_basal_ganglia	2	34	0.158756	0.0776505	0.0954458	0.072048	-0.0421638	0.0126068	-3.34453	0.000824209	0.0266235	pathway P < genes P & genes FDR > 0.05	NA	NA	LPIN1,TBX6
ossification	GO	Brain_Caudate_basal_ganglia	5	87	0.113312	0.0545001	0.0235967	0.0232346	-0.06072	0.0199904	-3.03746	0.00238583	0.0474946	pathway P < genes P & genes FDR > 0.05	NA	NA	BMP8A,LTF,RUNX2,EXT2,RPL38
ruffle	GO	Brain_Caudate_basal_ganglia	5	88	0.0810023	0.101842	0.033933	0.0619888	0.0733848	0.0200478	3.66049	0.000251738	0.0110506	genes P < pathway P	NA	NA	KLHL2,FGD4,TRPM7,MYO5A,NME1-NME2
B cell homeostasis	GO	Brain_Caudate_basal_ganglia	2	18	0.199467	0.173958	0.0168959	0.014052	-0.0554975	0.0126467	-4.38829	1.14247e-05	0.000674452	pathway P < genes P & genes FDR < 0.05	NA	NA	BAK1,TNFRSF13C
immunoglobulin production involved in immunoglobulin mediated immune response	GO	Brain_Caudate_basal_ganglia	2	3	0.556938	0.163025	0.529904	0.173301	0.0325023	0.00943746	3.44397	0.000573245	0.0213347	genes P < pathway P	NA	NA	HLA-DRB1,HLA-DQB1
antigen processing and presentation of peptide or polysaccharide antigen via MHC class II	GO	Brain_Caudate_basal_ganglia	3	9	0.415355	0.282936	0.380613	0.303445	0.0533686	0.011687	4.5665	4.95929e-06	0.000395847	pathway P < genes P & genes FDR < 0.05	NA	NA	HLA-DQA1,HLA-DQB1,HLA-DPB1
phosphoprotein phosphatase activity	GO	Brain_Caudate_basal_ganglia	5	51	0.0419456	0.00961056	0.0123202	0.00538689	0.0607582	0.0199597	3.04404	0.0023342	0.0472608	pathway P < genes P & genes FDR > 0.05	NA	NA	PPP3CC,PPP6C,DUSP16,TENC1,PPM1A
cation channel activity	GO	Brain_Caudate_basal_ganglia	2	30	0.048921	0.0354991	0.012377	0.0109801	0.0430912	0.0126885	3.39607	0.000683597	0.0235877	pathway P < genes P & genes FDR > 0.05	NA	NA	GAR1,MCOLN1
folic acid binding	GO	Brain_Caudate_basal_ganglia	4	11	0.287906	0.199673	0.143688	0.185317	-0.0548364	0.0178122	-3.07859	0.00207982	0.0439587	pathway P < genes P & genes FDR > 0.05	NA	NA	FTCDNL1,GNMT,MTHFS,FTCD
spliceosomal complex	GO	Brain_Caudate_basal_ganglia	2	96	0.025728	0.0146551	0.00352804	0.00151128	0.038274	0.0126782	3.01889	0.00253704	0.0488023	genes P < pathway P	NA	NA	SF3B1,LSM4
lysosomal membrane	GO	Brain_Caudate_basal_ganglia	27	229	0.175039	0.203689	0.1051	0.175351	0.237713	0.0441387	5.38559	7.22088e-08	1.27632e-05	pathway P < genes P & genes FDR < 0.05	NA	NA	PQLC2,DRAM2,RAB7A,WDR41,SLC36A1,NEU1,HLA-DRB5,HLA-DRB1,HLA-DQA1,HLA-DQB1,HLA-DQA2,HLA-DOB,HLA-DPB1,LMBRD1,GNAI1,SLC2A8,PNPLA7,CUBN,SLC29A3,WDR11,SPPL2A,TMEM8A,CTNS,NAPG,NPC1,MCOLN1,MARCH2
plasma membrane	GO	Brain_Caudate_basal_ganglia	213	3530	0.161385	0.154128	0.0745662	0.118975	0.418549	0.127782	3.2755	0.00105475	0.0305869	genes P < pathway P	NA	NA	TNFRSF14,CLCNKA,HTR1D,CNKSR1,NKAIN1,INPP5B,ERMAP,SLC5A9,SLC1A7,MCOLN3,SLC44A3,SEMA6C,PIP5K1A,S100A9,ATP1A4,SERPINC1,RAB7L1,CR1,CD46,OR2W3,OR2T8,OR2L13,NTSR2,KCNK3,RTN4,VAMP5,CNNM4,IL18R1,MERTK,RALB,PROC,ITGAV,SEPT2,OXTR,HDAC11,SLC4A7,SCN11A,CDCP1,CAMKV,MST1R,CNTN3,PVRL3,TIGIT,MGLL,RYK,PLCH1,RGS12,CD38,ATP8A1,KDR,PTPN13,SNCA,FAT4,NPY2R,KLKB1,F11,SLC9A3,PTGER4,MAP1B,ARRDC3,KCNN2,SLC27A6,UBE2B,PCDHA…
mitochondrial electron transport, NADH to ubiquinone	GO	Brain_Caudate_basal_ganglia	6	46	0.0372515	0.0173631	0.00891138	0.00629837	-0.0728887	0.0219798	-3.31617	0.000912616	0.0289333	pathway P < genes P & genes FDR > 0.05	NA	NA	NDUFS1,NDUFA10,NDUFS3,NDUFAF1,COQ9,NDUFA6
GTP biosynthetic process	GO	Brain_Caudate_basal_ganglia	3	11	0.114009	0.122163	0.0512706	0.0809242	-0.0553684	0.0154546	-3.58265	0.000340122	0.0135416	pathway P < genes P & genes FDR > 0.05	NA	NA	NME4,NME3,NME1-NME2
rRNA processing	GO	Brain_Caudate_basal_ganglia	12	98	0.137588	0.154732	0.0923733	0.118809	0.0990841	0.0309017	3.20642	0.00134395	0.0323021	pathway P < genes P & genes FDR < 0.05	NA	NA	NSUN4,GAR1,NSA2,FBLL1,NOL6,DDX51,NOP10,RPS17,EXOSC6,UTP18,FTSJ3,YBEY
protein targeting to membrane	GO	Brain_Caudate_basal_ganglia	2	17	0.0937105	0.0880447	0.026163	0.0240243	0.0403457	0.0125619	3.21176	0.00131924	0.0323021	pathway P < genes P & genes FDR > 0.05	NA	NA	RTP4,SEC63
response to unfolded protein	GO	Brain_Caudate_basal_ganglia	4	54	0.0877719	0.0623328	0.0268367	0.0144997	0.115809	0.017865	6.48241	9.02664e-11	7.7268e-08	pathway P < genes P & genes FDR < 0.05	NA	NA	HSPB7,CREB3L4,HSPE1,TOR1B
mitotic G2 DNA damage checkpoint	GO	Brain_Caudate_basal_ganglia	2	10	0.0723185	0.0327707	0.0796282	0.0304193	-0.0796922	0.0128114	-6.2204	4.9589e-10	2.12241e-07	genes P < pathway P	NA	NA	IER3,MRE11A
synapsis	GO	Brain_Caudate_basal_ganglia	3	14	0.191013	0.0848009	0.117064	0.0537203	0.0470485	0.0154639	3.04247	0.00234647	0.0472608	pathway P < genes P & genes FDR > 0.05	NA	NA	MAEL,MRE11A,MEIOB
reciprocal meiotic recombination	GO	Brain_Caudate_basal_ganglia	3	29	0.0773047	0.0486656	0.0367975	0.0558364	-0.0527658	0.0153768	-3.43153	0.000600186	0.0218621	genes P < pathway P	NA	NA	PMS1,MRE11A,RAD51C
male meiosis I	GO	Brain_Caudate_basal_ganglia	2	21	0.112791	0.00207559	0.0107349	0.00355115	-0.0582014	0.0126046	-4.61749	3.88412e-06	0.00034998	pathway P < genes P & genes FDR < 0.05	NA	NA	SLC2A8,RAD51C
cell communication	GO	Brain_Caudate_basal_ganglia	8	91	0.140623	0.117608	0.0660653	0.043707	0.0824139	0.0252434	3.26476	0.00109555	0.0305869	genes P < pathway P	NA	NA	ENPP5,SNX16,SNX31,SNX32,SNX19,FREM2,SNX6,JAG1
axonal fasciculation	GO	Brain_Caudate_basal_ganglia	2	14	0.0907168	0.0447715	0.0643014	0.0138976	-0.0452125	0.0125243	-3.60999	0.000306209	0.0127861	pathway P < genes P & genes FDR > 0.05	NA	NA	EPHB2,RTN4
sulfuric ester hydrolase activity	GO	Brain_Caudate_basal_ganglia	4	20	0.0589021	0.0119537	0.0199225	0.00871339	0.0586171	0.0178469	3.28444	0.00102184	0.0305869	pathway P < genes P & genes FDR > 0.05	NA	NA	ARSB,ARSI,PIGO,PIGN
protein transporter activity	GO	Brain_Caudate_basal_ganglia	2	63	0.0326998	0.00176262	0.00794056	0.00174604	0.0553001	0.0125611	4.40248	1.07019e-05	0.000674452	pathway P < genes P & genes FDR < 0.05	NA	NA	SEC63,ARFGAP3
intrinsic apoptotic signaling pathway in response to DNA damage	GO	Brain_Caudate_basal_ganglia	5	57	0.189807	0.125624	0.0756636	0.0656887	-0.0647062	0.0198677	-3.25685	0.00112656	0.0305869	genes P < pathway P	NA	NA	MAEL,IER3,BAK1,ST20,E2F1
NAD biosynthetic process	GO	Brain_Caudate_basal_ganglia	2	16	0.226958	0.234974	0.191822	0.239224	-0.0424069	0.0126124	-3.36233	0.000772887	0.0254458	pathway P < genes P & genes FDR > 0.05	NA	NA	NMRK1,ASPDH
anatomical structure morphogenesis	GO	Brain_Caudate_basal_ganglia	6	104	0.211939	0.279628	0.0851239	0.108622	-0.0739622	0.0219357	-3.37177	0.000746856	0.0250709	genes P < pathway P	NA	NA	EYA3,PAX8,IER3,RPL10A,TBX6,MRPL40
coumarin metabolic process	GO	Brain_Caudate_basal_ganglia	2	5	0.222837	0.0901891	0.116792	0.0765294	-0.0407934	0.012623	-3.23166	0.00123072	0.0319241	pathway P < genes P & genes FDR > 0.05	NA	NA	CYP1A1,CYP2D6
endosome membrane	GO	Brain_Caudate_basal_ganglia	18	161	0.186637	0.205681	0.100116	0.172592	0.206318	0.0388147	5.31547	1.06382e-07	1.65569e-05	pathway P < genes P & genes FDR < 0.05	NA	NA	LEPROT,ACAP2,DTNBP1,HLA-DQA1,HLA-DQB1,HLA-DQA2,HLA-DOB,HLA-DPB1,STEAP2,ATP6V0E2,CUBN,MRC1,VPS37B,SPG21,VPS53,VPS4B,MCOLN1,MARCH2
regulation of gene expression	GO	Brain_Caudate_basal_ganglia	5	122	0.158409	0.162585	0.100124	0.169642	-0.0645887	0.0198483	-3.25411	0.00113747	0.0305869	pathway P < genes P & genes FDR > 0.05	NA	NA	AGT,HEY2,CHEK1,PLCG2,ZNF335
negative regulation of endopeptidase activity	GO	Brain_Caudate_basal_ganglia	5	63	0.115764	0.0671995	0.0315214	0.039682	-0.0622259	0.0199632	-3.11702	0.00182687	0.0395899	genes P < pathway P	NA	NA	SERPINC1,AGT,SERPINI2,CAST,SERPIND1
ER to Golgi transport vesicle membrane	GO	Brain_Caudate_basal_ganglia	12	35	0.362891	0.264879	0.264968	0.23107	0.114494	0.0260883	4.3887	1.1403e-05	0.000674452	pathway P < genes P & genes FDR < 0.05	NA	NA	MCFD2,SAR1B,HLA-G,HLA-A,HLA-C,HLA-DRB5,HLA-DRB1,HLA-DQA1,HLA-DQB1,HLA-DQA2,HLA-DPB1,SEC23IP
actin cytoskeleton	GO	Brain_Caudate_basal_ganglia	13	212	0.0951352	0.0889794	0.0270644	0.0685426	0.120263	0.0320579	3.75142	0.000175833	0.00792172	genes P < pathway P	NA	NA	HSPB7,ABL2,SEPT2,VILL,SNCA,KLHL2,PDLIM3,CTNNAL1,AIF1L,FGD4,LIMA1,ARPC3,CDH1
oxidoreductase activity, acting on paired donors, with incorporation or reduction of molecular oxygen, 2-oxoglutarate as one donor, and incorporation of one atom each of oxygen into both donors	GO	Brain_Caudate_basal_ganglia	2	31	0.0905304	0.0242993	0.0285314	0.00305333	-0.0504707	0.0125617	-4.01781	5.8741e-05	0.00295778	genes P < pathway P	NA	NA	TYW5,OGFOD3
hydrolase activity, acting on acid anhydrides, in phosphorus-containing anhydrides	GO	Brain_Caudate_basal_ganglia	5	20	0.225445	0.229471	0.141502	0.262085	0.0638947	0.0198994	3.21088	0.0013233	0.0323021	pathway P < genes P & genes FDR < 0.05	NA	NA	HLTF,DDX11,NUDT14,NUDT7,BRIP1
cytokine-mediated signaling pathway	GO	Brain_Caudate_basal_ganglia	19	226	0.297964	0.243622	0.184883	0.211957	0.112626	0.0345533	3.25948	0.00111616	0.0305869	genes P < pathway P	NA	NA	IL12RB2,IRF6,IRF4,HLA-G,HLA-A,HLA-C,HLA-DRB5,HLA-DRB1,HLA-DQA1,HLA-DQB1,HLA-DQA2,HLA-DPB1,NUPL2,NUP107,FLT3,CCL2,STAT5A,NUP85,CSF2RB
antigen processing and presentation	GO	Brain_Caudate_basal_ganglia	11	51	0.462595	0.211643	0.300253	0.212554	0.12218	0.0243112	5.02569	5.01624e-07	6.13414e-05	pathway P < genes P & genes FDR < 0.05	NA	NA	HLA-G,HLA-A,HLA-C,HLA-DRB5,HLA-DRB1,HLA-DQA1,HLA-DQB1,HLA-DQA2,HLA-DOB,HLA-DPB1,RAET1G
antigen processing and presentation of exogenous peptide antigen via MHC class II	GO	Brain_Caudate_basal_ganglia	11	92	0.313338	0.262893	0.204014	0.244567	0.129199	0.025385	5.08958	3.58858e-07	4.72589e-05	pathway P < genes P & genes FDR < 0.05	NA	NA	ACTR1B,RAB7A,SAR1B,HLA-DRB5,HLA-DRB1,HLA-DQA1,HLA-DQB1,HLA-DQA2,HLA-DOB,HLA-DPB1,LGMN
protein domain specific binding	GO	Brain_Caudate_basal_ganglia	11	192	0.0631999	0.041702	0.0174514	0.0179083	0.120492	0.0294844	4.08665	4.37639e-05	0.00234137	pathway P < genes P & genes FDR < 0.05	NA	NA	SNCA,RUNX2,TUBA1C,SHC4,HOMER2,E2F4,CDH1,CRK,CNTROB,YWHAB,STMN3
cytosolic small ribosomal subunit	GO	Brain_Caudate_basal_ganglia	4	40	0.117539	0.0745372	0.0646641	0.0435662	0.069421	0.0177817	3.90408	9.45835e-05	0.00462648	pathway P < genes P & genes FDR < 0.05	NA	NA	RPS18,RPS26,RPS17,RPS9
actin filament-based movement	GO	Brain_Caudate_basal_ganglia	3	17	0.062439	0.0411045	0.00387824	0.00148158	0.0488445	0.0154319	3.16516	0.00154997	0.0358588	genes P < pathway P	NA	NA	MYL7,MYO5A,MYH14
insulin secretion	GO	Brain_Caudate_basal_ganglia	2	31	0.0217993	0.00932088	0.00383327	0.00228469	0.0413541	0.0126603	3.26643	0.00108913	0.0305869	genes P < pathway P	NA	NA	MYO5A,SMAD2
endocytic vesicle	GO	Brain_Caudate_basal_ganglia	3	44	0.10424	0.0918087	0.0573494	0.0552734	0.048614	0.0154063	3.15545	0.00160249	0.0358726	pathway P < genes P & genes FDR > 0.05	NA	NA	CUBN,SFTPD,DRD2
regulation of proteolysis	GO	Brain_Caudate_basal_ganglia	5	38	0.130469	0.0512554	0.0344275	0.0374033	-0.0611323	0.0199423	-3.06546	0.00217335	0.0452185	genes P < pathway P	NA	NA	SERPINC1,AGT,SERPINI2,GSAP,SERPIND1
platelet activation	GO	Brain_Caudate_basal_ganglia	15	206	0.114799	0.113619	0.0530353	0.0995923	0.112028	0.0344338	3.25343	0.00114022	0.0305869	pathway P < genes P & genes FDR < 0.05	NA	NA	PLEK,MERTK,MGLL,MMRN1,GNAI1,PTK2,ADAMTS13,PRKCH,SCG3,LAT,PLCG2,CRK,ITGB3,GNA13,GP6
integral component of endoplasmic reticulum membrane	GO	Brain_Caudate_basal_ganglia	6	64	0.0918417	0.0716977	0.0409272	0.039436	-0.0704572	0.0219191	-3.21442	0.00130706	0.0323021	pathway P < genes P & genes FDR > 0.05	NA	NA	RTN4,BNIP1,TAP2,KTN1,SLC27A2,AMFR
regulation of complement activation	GO	Brain_Caudate_basal_ganglia	3	26	0.0748445	0.0526684	0.0205902	0.0108123	0.102419	0.016275	6.293	3.11393e-10	1.77702e-07	pathway P < genes P & genes FDR < 0.05	NA	NA	CR1,CD46,C4A
transport vesicle membrane	GO	Brain_Caudate_basal_ganglia	8	35	0.344181	0.239912	0.284902	0.241992	0.117854	0.0207644	5.67579	1.3805e-08	2.95428e-06	pathway P < genes P & genes FDR < 0.05	NA	NA	HLA-DRB5,HLA-DRB1,HLA-DQA1,HLA-DQB1,HLA-DQA2,HLA-DPB1,PTPRN2,SCG3
cytoplasmic vesicle membrane	GO	Brain_Caudate_basal_ganglia	9	113	0.0627347	0.0411846	0.0218618	0.0304944	0.100976	0.0267582	3.77366	0.000160871	0.00744357	genes P < pathway P	NA	NA	CAMKV,SNCA,ATP10B,SLC2A8,ARHGAP21,SNX19,SNX6,YWHAB,BAIAP2L2
clathrin-coated endocytic vesicle membrane	GO	Brain_Caudate_basal_ganglia	6	24	0.436802	0.197997	0.367225	0.22178	0.100314	0.0171433	5.85153	4.87071e-09	1.38978e-06	pathway P < genes P & genes FDR < 0.05	NA	NA	HLA-DRB5,HLA-DRB1,HLA-DQA1,HLA-DQB1,HLA-DQA2,HLA-DPB1
T cell costimulation	GO	Brain_Caudate_basal_ganglia	9	65	0.315967	0.240033	0.252098	0.246254	0.108666	0.0225416	4.82067	1.43078e-06	0.000163299	pathway P < genes P & genes FDR < 0.05	NA	NA	TNFRSF14,HLA-DRB5,HLA-DRB1,HLA-DQA1,HLA-DQB1,HLA-DQA2,HLA-DPB1,PDCD1LG2,TNFRSF13C
cobalamin binding	GO	Brain_Caudate_basal_ganglia	2	9	0.0422163	0.0342265	0.0226535	0.0283558	0.0387277	0.0126442	3.06287	0.00219225	0.0452185	pathway P < genes P & genes FDR > 0.05	NA	NA	LMBRD1,CUBN
late endosome membrane	GO	Brain_Caudate_basal_ganglia	11	80	0.142552	0.191541	0.0983351	0.176634	0.145189	0.0273994	5.29899	1.16444e-07	1.66126e-05	pathway P < genes P & genes FDR < 0.05	NA	NA	CHMP3,HLA-DRB5,HLA-DRB1,SNX16,SLC29A3,VPS37B,SPPL2A,SNF8,NPC1,VPS4B,MCOLN1
MHC class II receptor activity	GO	Brain_Caudate_basal_ganglia	5	11	0.512518	0.142996	0.336895	0.245236	0.102744	0.0190979	5.37984	7.45513e-08	1.27632e-05	pathway P < genes P & genes FDR < 0.05	NA	NA	HLA-DRB1,HLA-DQA1,HLA-DQB1,HLA-DQA2,HLA-DOB
stereocilium tip	GO	Brain_Caudate_basal_ganglia	2	8	0.103907	0.0282804	0.0456344	0.0265433	-0.0429807	0.0126639	-3.39396	0.000688892	0.0235877	pathway P < genes P & genes FDR > 0.05	NA	NA	MYO3A,STRC
regulation of actin cytoskeleton organization	GO	Brain_Caudate_basal_ganglia	4	35	0.10666	0.0780904	0.0757144	0.0669605	0.0564137	0.0178881	3.1537	0.00161217	0.0358726	pathway P < genes P & genes FDR > 0.05	NA	NA	ARHGEF19,FZD10,CRK,BAIAP2L2
negative regulation of peptidyl-serine phosphorylation	GO	Brain_Caudate_basal_ganglia	2	17	0.190292	0.186933	0.0263116	0.000736176	-0.0444387	0.0126213	-3.52094	0.000430027	0.0163602	pathway P < genes P & genes FDR > 0.05	NA	NA	BAK1,DDIT4
phosphatidylinositol binding	GO	Brain_Caudate_basal_ganglia	7	76	0.175204	0.117116	0.0987211	0.0714107	0.107239	0.0235113	4.56117	5.08683e-06	0.000395847	genes P < pathway P	NA	NA	SNX16,SNX31,SNX32,SNX19,TULP3,SNX6,SEPT12
negative regulation of T cell proliferation	GO	Brain_Caudate_basal_ganglia	4	28	0.3848	0.300449	0.272141	0.228975	0.0552047	0.0177887	3.10336	0.00191334	0.0409455	genes P < pathway P	NA	NA	HLA-G,HLA-DRB1,PDCD1LG2,SFTPD
heme catabolic process	GO	Brain_Caudate_basal_ganglia	2	7	0.0462374	0.0405545	0.0100809	0.00691549	-0.0446626	0.0125802	-3.55024	0.000384877	0.0149752	pathway P < genes P & genes FDR < 0.05	NA	NA	BLVRA,HMOX2
SH2 domain binding	GO	Brain_Caudate_basal_ganglia	2	32	0.0326542	0.0179125	0.0212044	0.0145663	0.0393758	0.0126209	3.11988	0.00180927	0.0395899	pathway P < genes P & genes FDR > 0.05	NA	NA	PTK2,CRK
melanin biosynthetic process	GO	Brain_Caudate_basal_ganglia	3	11	0.05918	0.0423927	0.0115137	0.00562275	0.0597399	0.0154578	3.86472	0.000111218	0.00528902	genes P < pathway P	NA	NA	MYO5A,MC1R,DDT
MHC class II protein complex	GO	Brain_Caudate_basal_ganglia	7	16	0.467021	0.19764	0.318959	0.239366	0.112165	0.0187063	5.99613	2.02078e-09	6.91916e-07	pathway P < genes P & genes FDR < 0.05	NA	NA	HLA-DRB5,HLA-DRB1,HLA-DQA1,HLA-DQB1,HLA-DQA2,HLA-DOB,HLA-DPB1
regulation of apoptotic process	GO	Brain_Caudate_basal_ganglia	17	205	0.199991	0.224319	0.0573897	0.0960284	-0.124434	0.0365334	-3.40603	0.000659145	0.0235095	pathway P < genes P & genes FDR > 0.05	NA	NA	ATPIF1,LMNA,AGT,RTN4,PAX8,CIDEC,BAK1,CTSB,TRAF1,FAS,PSMD13,PSMC3,FLT3,NOL3,PSMB10,PSMD8,GDF5
neuron projection	GO	Brain_Caudate_basal_ganglia	11	219	0.0975222	0.0665117	0.0321778	0.0394214	0.0952242	0.0295571	3.2217	0.00127433	0.0323021	genes P < pathway P	NA	NA	SNAPIN,PTPN13,DTNBP1,NRSN1,LRRK2,PPM1A,MYO5A,NMB,KLC3,SNAP29,MPST
P granule	GO	Brain_Caudate_basal_ganglia	2	9	0.245297	0.0171503	0.132263	0.0836585	0.0507186	0.0126234	4.01782	5.87386e-05	0.00295778	pathway P < genes P & genes FDR > 0.05	NA	NA	MAEL,TDRD6
negative regulation of DNA binding	GO	Brain_Caudate_basal_ganglia	3	27	0.0420606	0.0385055	0.0130756	0.0151864	-0.0490221	0.0155454	-3.15347	0.00161343	0.0358726	pathway P < genes P & genes FDR > 0.05	NA	NA	LEF1,TNKS,ZNF462
cellular protein metabolic process	GO	Brain_Caudate_basal_ganglia	45	520	0.11625	0.150222	0.0653112	0.158565	0.215403	0.0598326	3.60009	0.000318105	0.0129666	genes P < pathway P	NA	NA	LMNA,AGT,MCFD2,CCT7,GGCX,PROC,SUMF1,RPL29,RFT1,ALG3,PIGX,RPL9,EXOC3,HEXB,ARSB,SAR1B,ARSI,GFPT2,EXOC2,RPS18,RPL10A,MANEA,C1GALT1,TOMM7,PIGO,RPL35,RPL12,EIF3F,TIMM10,ALG8,DDX11,ALG10B,TUBA1C,GALNT6,RPS26,MYO5A,MPI,RPS17,CCL2,RPL23,RPL38,PIGN,C19orf10,RPS9,CTSZ
negative regulation of glycolytic process	GO	Brain_Caudate_basal_ganglia	2	6	0.0536283	0.00633868	0.0419548	0.022859	-0.105691	0.0128995	-8.19336	2.5403e-16	4.34899e-13	genes P < pathway P	NA	NA	IER3,DDIT4
arachidonic acid secretion	GO	Brain_Caudate_basal_ganglia	2	14	0.120954	0.118185	0.0134349	0.00362219	0.0596347	0.0125936	4.73533	2.18694e-06	0.000220238	pathway P < genes P & genes FDR < 0.05	NA	NA	DRD2,NMB
negative regulation of inflammatory response	GO	Brain_Caudate_basal_ganglia	5	65	0.0841244	0.0800659	0.0404386	0.0374726	-0.11687	0.0202001	-5.7856	7.22549e-09	1.76715e-06	genes P < pathway P	NA	NA	SERPINC1,PTGER4,IER3,FEM1A,BCR
T cell receptor signaling pathway	GO	Brain_Caudate_basal_ganglia	10	88	0.36343	0.231194	0.262912	0.241711	0.114617	0.0240162	4.77251	1.81946e-06	0.000194682	pathway P < genes P & genes FDR < 0.05	NA	NA	ITK,HLA-DRB5,HLA-DRB1,HLA-DQA1,HLA-DQB1,HLA-DQA2,HLA-DPB1,CACNB3,LAT,PLCG2
unfolded protein binding	GO	Brain_Caudate_basal_ganglia	8	97	0.0632	0.0424906	0.0260569	0.0328196	0.0806854	0.025188	3.20333	0.0013585	0.0323021	genes P < pathway P	NA	NA	ERO1LB,CCT7,HSPE1,SIL1,TOR1B,NAP1L4,NDUFAF1,CHAF1A
smooth muscle cell differentiation	GO	Brain_Caudate_basal_ganglia	3	20	0.0711535	0.042139	0.0242266	0.0171452	-0.0681185	0.0154215	-4.41711	1.0003e-05	0.000674452	pathway P < genes P & genes FDR < 0.05	NA	NA	AGT,HEY2,MKL1
release of sequestered calcium ion into cytosol	GO	Brain_Caudate_basal_ganglia	3	28	0.167883	0.237875	0.139237	0.227775	0.0502077	0.0154361	3.25263	0.00114344	0.0305869	pathway P < genes P & genes FDR > 0.05	NA	NA	DRD2,PLCG2,MCOLN1
platelet dense granule organization	GO	Brain_Caudate_basal_ganglia	2	8	0.0724677	0.0439037	0.0161968	0.00438006	-0.045104	0.0124812	-3.61375	0.000301801	0.0127861	pathway P < genes P & genes FDR < 0.05	NA	NA	DTNBP1,BLOC1S2
cardiac epithelial to mesenchymal transition	GO	Brain_Caudate_basal_ganglia	2	11	0.069761	0.0151355	0.0361752	0.0258789	-0.0381239	0.012607	-3.02403	0.00249428	0.0488023	pathway P < genes P & genes FDR > 0.05	NA	NA	RTN4,HEY2
interferon-gamma-mediated signaling pathway	GO	Brain_Caudate_basal_ganglia	11	65	0.410298	0.231977	0.293441	0.220173	0.107611	0.0245124	4.39004	1.13328e-05	0.000674452	pathway P < genes P & genes FDR < 0.05	NA	NA	IRF6,IRF4,HLA-G,HLA-A,HLA-C,HLA-DRB5,HLA-DRB1,HLA-DQA1,HLA-DQB1,HLA-DQA2,HLA-DPB1
cardiac septum morphogenesis	GO	Brain_Caudate_basal_ganglia	3	7	0.0637707	0.0309969	0.0166421	0.0102727	-0.0470184	0.0155583	-3.02207	0.00251054	0.0488023	pathway P < genes P & genes FDR > 0.05	NA	NA	HEY2,IFT88,JAG1
catalytic step 2 spliceosome	GO	Brain_Caudate_basal_ganglia	3	80	0.159965	0.141716	0.117639	0.109198	0.0501271	0.0154538	3.24369	0.00117994	0.0310778	genes P < pathway P	NA	NA	PPIE,SF3B1,PPIL3
cellular response to arsenic-containing substance	GO	Brain_Caudate_basal_ganglia	2	8	0.11712	0.0961643	0.0921873	0.103161	0.0583449	0.0126067	4.62809	3.69054e-06	0.00034998	pathway P < genes P & genes FDR < 0.05	NA	NA	GSTO2,UROS
integral component of lumenal side of endoplasmic reticulum membrane	GO	Brain_Caudate_basal_ganglia	11	27	0.39674	0.249627	0.291846	0.222447	0.100609	0.0245935	4.09087	4.29751e-05	0.00234137	pathway P < genes P & genes FDR < 0.05	NA	NA	HLA-G,HLA-A,HLA-C,HLA-DRB5,HLA-DRB1,HLA-DQA1,HLA-DQB1,HLA-DQA2,HLA-DPB1,SPPL3,SPPL2A
mitochondrial outer membrane permeabilization	GO	Brain_Caudate_basal_ganglia	2	6	0.0643472	0.0324196	0.0279288	0.0209717	-0.0393691	0.0124353	-3.16592	0.00154592	0.0358588	genes P < pathway P	NA	NA	BLOC1S2,C22orf29
positive regulation of protein insertion into mitochondrial membrane involved in apoptotic signaling pathway	GO	Brain_Caudate_basal_ganglia	3	24	0.0568647	0.0338138	0.0264054	0.0157321	0.0505576	0.0154738	3.26731	0.00108574	0.0305869	pathway P < genes P & genes FDR > 0.05	NA	NA	PPP3CC,YWHAB,BID
regulation of reactive oxygen species metabolic process	GO	Brain_Caudate_basal_ganglia	3	10	0.0462514	0.0241564	0.0356581	0.0308302	-0.0708321	0.0156804	-4.51724	6.26507e-06	0.000466339	genes P < pathway P	NA	NA	IER3,STK17A,BCO2
nucleotide binding	GO	Brain_Cerebellar_Hemisphere	52	564	0.180709	0.147507	0.10036	0.128964	0.218672	0.0643443	3.39847	0.000677642	0.0192221	pathway P < genes P & genes FDR < 0.05	NA	NA	ATAD3B,PPIE,WARS2,CHD1L,DARS2,TIA1,DNAH6,GCC2,LARS2,RBM6,SLC30A9,TRIP13,MOCS2,LARS,RBM22,TAP1,AK9,NT5C3A,FIGNL1,ORC5,R3HCC1,ABCC8,IGHMBP2,NARS2,CAPRIN2,ZCRB1,RBMS2,LEMD3,ATP2B1,BRAP,RBM19,POLE,ATP7B,HNRNPA1L2,RBM23,LTB4R,LARP6,WHAMM,TARSL2,RNPS1,SEPT12,NT5C3B,FBF1,TNRC6C,RNF213,KATNAL2,LONP1,ATP13A1,U2AF1L4,ITPA,MCM8,POLDIP3
cytokinesis	GO	Brain_Cerebellar_Hemisphere	6	62	0.0722616	0.0371913	0.0235938	0.0240563	-0.105413	0.021808	-4.8337	1.34022e-06	0.000179946	genes P < pathway P	NA	NA	RHOC,MAP9,LZTS2,ARL3,AURKC,SEPT3
RNA polymerase II transcription factor binding	GO	Brain_Cerebellar_Hemisphere	3	34	0.186346	0.0949915	0.101203	0.160674	-0.0697009	0.0153966	-4.52702	5.98218e-06	0.000602406	pathway P < genes P & genes FDR < 0.05	NA	NA	MIXL1,LPIN1,SPI1
distal enhancer DNA-binding transcription activator activity, RNA polymerase II-specific	GO	Brain_Cerebellar_Hemisphere	2	7	0.137414	0.0606656	0.00855574	0.0114712	-0.0502975	0.0125354	-4.01245	6.00917e-05	0.00403416	pathway P < genes P & genes FDR < 0.05	NA	NA	MIXL1,SPI1
cell fate specification	GO	Brain_Cerebellar_Hemisphere	2	20	0.328298	0.239473	0.192683	0.116585	-0.0390207	0.0125712	-3.10396	0.00190948	0.0377699	pathway P < genes P & genes FDR > 0.05	NA	NA	IHH,CDON
B cell homeostasis	GO	Brain_Cerebellar_Hemisphere	2	18	0.300425	0.0520774	0.112597	0.0706991	-0.0565814	0.0127019	-4.45455	8.40706e-06	0.000769628	pathway P < genes P & genes FDR < 0.05	NA	NA	BAK1,TNFRSF13C
blastocyst development	GO	Brain_Cerebellar_Hemisphere	2	23	0.273495	0.145634	0.0763823	0.0131205	0.0383517	0.0126307	3.03639	0.00239428	0.0438371	pathway P < genes P & genes FDR > 0.05	NA	NA	POU5F1,SMARCB1
immunoglobulin production involved in immunoglobulin mediated immune response	GO	Brain_Cerebellar_Hemisphere	2	3	0.63633	0.179994	0.446429	0.381853	0.0380361	0.00923361	4.11931	3.80009e-05	0.00283459	genes P < pathway P	NA	NA	HLA-DRB1,HLA-DQB1
humoral immune response mediated by circulating immunoglobulin	GO	Brain_Cerebellar_Hemisphere	3	5	0.625195	0.128728	0.502699	0.287062	0.0434899	0.0122931	3.53775	0.000403545	0.0135949	genes P < pathway P	NA	NA	HLA-DRB1,HLA-DQB1,ZP3
DNA-binding transcription factor activity	GO	Brain_Cerebellar_Hemisphere	57	989	0.188794	0.150338	0.066435	0.0864067	-0.212704	0.068602	-3.10055	0.00193163	0.0377699	genes P < pathway P	NA	NA	L1TD1,LHX4,MIXL1,FOXN2,PAX8,FOXD4L1,HES6,PPARG,UBP1,CSRNP1,ZXDC,SLC30A9,AFF1,ZKSCAN8,ZSCAN31,ZKSCAN3,ZSCAN23,TCF19,POU5F1,TFEB,TFAP2B,POU3F2,HEY2,TULP4,ZNF117,FOXD4,CCDC171,ZNF169,ZNF33B,TFAM,ZNF215,SPI1,CBL,PKNOX2,CERS5,POU6F1,MYRFL,ZNF268,ZIC5,JDP2,SNAPC5,ZNF500,ZKSCAN2,E2F4,LHX1,TADA2A,HOXB3,NME1-NME2,CEBPG,ZNF155,IRF3,ZNF83,ZNF256,ZSCAN18,VSX1,CBFA2T2,RCAN1
acyl-CoA dehydrogenase activity	GO	Brain_Cerebellar_Hemisphere	2	19	0.152057	0.00816927	0.0383301	0.0330764	0.0405473	0.0125866	3.22147	0.00127537	0.0298674	pathway P < genes P & genes FDR > 0.05	NA	NA	ACADM,ACADS
protein tyrosine kinase activity	GO	Brain_Cerebellar_Hemisphere	41	463	0.176479	0.140728	0.0953376	0.120268	0.17722	0.0569232	3.11333	0.00184992	0.0374467	pathway P < genes P & genes FDR > 0.05	NA	NA	ROR1,JAK1,FPGT-TNNI3K,CDC7,ZAP70,ULK4,SNRK,GAK,GRK4,PRKG2,CAMK2D,NEK1,CAMK4,FGFR4,CLK4,MAPK9,FLT4,SRPK1,MAPK13,STK17A,MET,PTK2,TEK,SYK,MASTL,HIPK3,NUAK1,LATS2,FLT3,MAP3K9,PKMYT1,CDK10,MAP2K3,KSR1,TAOK1,ERN1,TYK2,JAK3,SBK3,AURKC,BCR
phosphoprotein phosphatase activity	GO	Brain_Cerebellar_Hemisphere	7	51	0.191523	0.15257	0.0757486	0.11811	0.106191	0.0236191	4.49596	6.92555e-06	0.000664193	genes P < pathway P	NA	NA	DUSP2,PPM1M,DLG1,PPEF2,PPP3CC,TENC1,PPM1N
endopeptidase inhibitor activity	GO	Brain_Cerebellar_Hemisphere	3	39	0.248912	0.218727	0.186334	0.178784	0.0727564	0.0155476	4.67959	2.87456e-06	0.000321631	genes P < pathway P	NA	NA	GPX1,C4A,ITIH2
protein binding	GO	Brain_Cerebellar_Hemisphere	799	9305	0.190306	0.16253	0.0916234	0.122385	0.993524	0.244267	4.06737	4.75472e-05	0.00330207	genes P < pathway P	NA	NA	TTC34,PRDM16,LRRC47,DFFB,NPHP4,MFN2,PLEKHM2,ARHGEF19,MUL1,ASAP3,MYOM3,IL22RA1,LDLRAP1,CNKSR1,EYA3,RCC1,EPB41,FABP3,DLGAP3,NCDN,INPP5B,PPIE,RLF,ARTN,KIF2C,NSUN4,CC2D1B,LRP8,BSND,ROR1,JAK1,FPGT-TNNI3K,LRRC53,GBP3,TMED5,CNN3,RWDD3,LRRC39,RHOC,PPM1J,TRIM33,SIKE1,CHD1L,SV2A,ECM1,BNIPL,SEMA6C,PIP5K1A,POGZ,OAZ3,TDRKH,S100A2,CHRNB2,ADAR,ADAM15,EFNA1,THBS3,IGSF8,COPA,VANGL2,FCRLB,DNM3,DARS2,RC3H1,RNASEL,L…
hyaluronic acid binding	GO	Brain_Cerebellar_Hemisphere	2	20	0.0967864	0.0351143	0.00873475	0.0100545	0.0463578	0.0125495	3.69398	0.000220768	0.00966581	genes P < pathway P	NA	NA	LAYN,HAPLN4
intracellular	GO	Brain_Cerebellar_Hemisphere	141	1340	0.171698	0.132854	0.0855168	0.104631	-0.312492	0.104077	-3.0025	0.00267775	0.0473069	genes P < pathway P	NA	NA	DFFB,PHACTR4,INPP5B,ZFP69,RPS8,RHOC,TRIM33,C1orf204,LHX4,DDX59,PPFIA4,ZNF124,MRPL35,RPIA,ZNF514,RABL2A,CHN1,PLCD4,ANO7,ZNF860,RPSA,ZNF619,CDC25A,ZNF589,QRICH1,TWF2,GFM1,ANXA5,ATG10,NUDCD2,ZNF454,ZNF354C,TRIM7,C6orf62,ZKSCAN8,ZKSCAN3,TNXB,HLA-DOB,HLA-DMA,BAK1,ALDH8A1,MRPL18,DBNL,TRIM24,ZNF786,ZNF783,DLC1,TRIM35,DEPTOR,ZNF251,ZNF34,ZNF517,IPPK,ZNF169,RAPGEF1,GTPBP4,ZNF25,ZNF33B,DLG5,ARL3,ZNF215,ANO…
mitochondrial matrix	GO	Brain_Cerebellar_Hemisphere	38	234	0.152067	0.122589	0.0603596	0.0700739	0.195198	0.054851	3.55869	0.000372709	0.0135765	pathway P < genes P & genes FDR < 0.05	NA	NA	ACADM,WARS2,DARS2,SUCLG1,PDK1,NDUFA10,DTYMK,LARS2,PDHB,ETFDH,PRIMPOL,MCCC2,ALDH7A1,GRPEL2,SIRT5,HIBADH,ADHFE1,PMPCA,PARG,TFAM,SUPV3L1,OAT,SIRT3,PDE2A,NARS2,SUOX,MMAB,ACADS,MIPEP,CYP11A1,HAGH,TRAP1,TEFM,LONP1,TIMM44,SDHAF1,ACSS1,MTG2
multivesicular body	GO	Brain_Cerebellar_Hemisphere	4	19	0.377327	0.241346	0.293834	0.26674	-0.0603973	0.0178303	-3.38734	0.000705731	0.0194705	genes P < pathway P	NA	NA	STEAP3,HLA-DMA,ZP3,ZP2
spindle microtubule	GO	Brain_Cerebellar_Hemisphere	2	36	0.219766	0.141558	0.101578	0.0982859	-0.0453414	0.0126607	-3.58128	0.000341912	0.0127521	genes P < pathway P	NA	NA	ARL3,NUSAP1
cytoplasmic microtubule	GO	Brain_Cerebellar_Hemisphere	4	52	0.238501	0.171633	0.0869318	0.12066	-0.0642099	0.0177726	-3.61285	0.000302848	0.0119927	genes P < pathway P	NA	NA	KIF2C,ARL3,CKAP2,AXIN1
chromatin remodeling	GO	Brain_Cerebellar_Hemisphere	3	66	0.140886	0.0612367	0.093989	0.0518119	0.0548628	0.0154822	3.5436	0.000394702	0.0135949	pathway P < genes P & genes FDR > 0.05	NA	NA	CHD1L,ACTR8,SMARCB1
mitochondrial transcription	GO	Brain_Cerebellar_Hemisphere	2	9	0.247208	0.277534	0.137334	0.18599	0.0409236	0.012669	3.23021	0.001237	0.0293096	pathway P < genes P & genes FDR < 0.05	NA	NA	TFAM,TEFM
protein phosphorylation	GO	Brain_Cerebellar_Hemisphere	51	587	0.172505	0.149209	0.0936714	0.127247	0.189659	0.0634826	2.98757	0.00281205	0.048823	genes P < pathway P	NA	NA	ROR1,JAK1,FPGT-TNNI3K,CDC7,RNASEL,ZAP70,PDK1,ULK4,SNRK,GLYCTK,EIF2A,GAK,GRK4,PRKG2,CAMK2D,FNIP2,NEK1,CAMK4,FGFR4,CLK4,MAPK9,FLT4,RIOK1,SRPK1,MAPK13,PRKAR1B,STK31,STK17A,MET,TRIM24,PTK2,TEK,SYK,MASTL,HIPK3,NUAK1,LATS2,FLT3,MAP3K9,ADCK1,PKMYT1,CDK10,MAP2K3,KSR1,TAOK1,ERN1,TYK2,JAK3,SBK3,AURKC,BCR
protein methylation	GO	Brain_Cerebellar_Hemisphere	3	26	0.189188	0.0848138	0.10191	0.0648318	0.0480396	0.015482	3.10293	0.00191617	0.0377699	pathway P < genes P & genes FDR > 0.05	NA	NA	METTL18,METTL21C,PRMT7
protein O-linked glycosylation	GO	Brain_Cerebellar_Hemisphere	5	28	0.152176	0.0917455	0.0527205	0.0565706	0.0742195	0.0199503	3.72022	0.000199049	0.009111	pathway P < genes P & genes FDR < 0.05	NA	NA	GALNT2,POGLUT1,GALNT7,GALNT10,POMT1
protein export from nucleus	GO	Brain_Cerebellar_Hemisphere	3	23	0.136894	0.0901499	0.0907493	0.0931511	-0.0615007	0.015622	-3.9368	8.25761e-05	0.00503965	genes P < pathway P	NA	NA	ADAR,CCHCR1,NUPL2
water-soluble vitamin metabolic process	GO	Brain_Cerebellar_Hemisphere	14	78	0.143953	0.112882	0.0747184	0.0751805	0.111582	0.0335066	3.33017	0.000867932	0.0227015	genes P < pathway P	NA	NA	MTRR,MOCS2,MCCC2,DHFR,ENPP1,PRSS3,CUBN,SLC25A16,GSTO2,MMAB,SHMT1,PNPO,CYB5A,HLCS
cation transport	GO	Brain_Cerebellar_Hemisphere	8	98	0.185033	0.160334	0.0952675	0.152595	0.0836899	0.0252346	3.31647	0.000911611	0.0235383	pathway P < genes P & genes FDR > 0.05	NA	NA	SLC9A2,SLC30A9,SLC9A3,SFXN4,ATP2B1,ATP7B,ATP13A1,SLC9A8
potassium ion transport	GO	Brain_Cerebellar_Hemisphere	10	102	0.254504	0.168296	0.116395	0.177033	0.118515	0.028248	4.1955	2.72265e-05	0.002109	pathway P < genes P & genes FDR < 0.05	NA	NA	KCNJ3,KCNH7,SLC12A2,ABCC8,FXYD2,KCNA5,NMRAL1,KCNAB3,KCNK6,SLC9A8
zinc ion transport	GO	Brain_Cerebellar_Hemisphere	3	21	0.0434755	0.00957321	0.0100575	0.00862015	0.0765238	0.0155146	4.93238	8.1235e-07	0.000125852	genes P < pathway P	NA	NA	SLC39A10,SLC30A9,SLC39A7
phagocytosis	GO	Brain_Cerebellar_Hemisphere	5	35	0.154872	0.152859	0.121547	0.170715	-0.0615629	0.0202335	-3.04263	0.00234522	0.0433327	genes P < pathway P	NA	NA	CDC42SE1,PIP5K1A,TUB,CORO1C,ELMO3
complement activation	GO	Brain_Cerebellar_Hemisphere	2	37	0.336802	0.221364	0.197214	0.256904	0.105906	0.0145623	7.27265	3.52501e-13	2.36645e-10	genes P < pathway P	NA	NA	CFB,C4A
complement activation, classical pathway	GO	Brain_Cerebellar_Hemisphere	2	39	0.318485	0.247268	0.234544	0.204111	0.112646	0.0127948	8.80404	1.31981e-18	2.65809e-15	genes P < pathway P	NA	NA	CD46,C4A
cell adhesion	GO	Brain_Cerebellar_Hemisphere	44	469	0.210061	0.162432	0.0937374	0.106953	0.2498	0.0595325	4.19603	2.71628e-05	0.002109	genes P < pathway P	NA	NA	ITGB3BP,THBS3,LAMC1,LAMC2,LAMB3,ADAM17,ACKR3,FARP2,RPSA,ROBO1,DCBLD2,BOC,LMLN,AIMP1,PCDHA3,PCDHA10,PCDHB3,PCDHB11,TNXB,PRPH2,COL28A1,LOXL2,CD72,NINJ1,ENTPD1,CD6,MCAM,FEZ1,CDON,CNTN1,NUAK1,ARF6,CIB1,TMEM8A,CNTNAP4,SPECC1,JUP,ITGA2B,NME1-NME2,SDK2,HAPLN4,CASS4,COL6A1,PARVB
smoothened signaling pathway	GO	Brain_Cerebellar_Hemisphere	7	53	0.210268	0.172008	0.0928712	0.108107	-0.0861355	0.0236618	-3.64028	0.000272339	0.0111937	genes P < pathway P	NA	NA	IHH,BOC,BBS7,GPC2,CDON,B9D1,IFT52
multicellular organism development	GO	Brain_Cerebellar_Hemisphere	32	543	0.194566	0.107951	0.0755583	0.0591586	-0.161538	0.0505262	-3.19711	0.00138814	0.0317143	genes P < pathway P	NA	NA	EYA3,SEMA6C,FLG,VANGL2,GMCL1,IHH,GNRHR,CCHCR1,SLC26A8,TDRD6,PAQR8,IFRD1,MET,FAM3C,FOXD4,POMT1,HELLS,TLL2,DKK3,PHC1,H1FNT,DPY19L2,RBM19,CHURC1,AXIN1,SIAH1,SMPD3,MC1R,WNT3,KCTD15,ZNF256,RNF114
aging	GO	Brain_Cerebellar_Hemisphere	11	120	0.195858	0.0873969	0.134746	0.115519	-0.0894701	0.0296542	-3.01712	0.00255189	0.0460139	genes P < pathway P	NA	NA	AGT,GPX1,TPRA1,ADH5,BAK1,LOXL2,SLC18A2,FADS1,SRR,ENO3,LONP1
blood circulation	GO	Brain_Cerebellar_Hemisphere	3	41	0.0739274	0.0626496	0.0399509	0.0397592	-0.0599045	0.0154747	-3.87112	0.000108338	0.00574192	pathway P < genes P & genes FDR < 0.05	NA	NA	EPB41,E2F4,RCAN1
voltage-gated potassium channel complex	GO	Brain_Cerebellar_Hemisphere	4	71	0.190688	0.0872715	0.0187036	0.0103134	0.0580831	0.0178678	3.25071	0.00115118	0.0282522	pathway P < genes P & genes FDR > 0.05	NA	NA	KCNJ3,ABCC8,KCNA5,KCNK6
drug binding	GO	Brain_Cerebellar_Hemisphere	9	66	0.309393	0.173685	0.182879	0.172563	-0.104202	0.0267594	-3.89404	9.85888e-05	0.0054686	genes P < pathway P	NA	NA	CHRNB2,PPARG,DHFR,CHRNA2,SLC18A2,PDE2A,PYGL,DHODH,CYP2D6
COP9 signalosome	GO	Brain_Cerebellar_Hemisphere	2	35	0.0753953	0.017123	0.0129522	0.0155385	0.0413544	0.0126276	3.27492	0.0010569	0.026279	genes P < pathway P	NA	NA	WDR6,HSPA1B
protein methyltransferase activity	GO	Brain_Cerebellar_Hemisphere	2	19	0.155109	0.0861319	0.065988	0.0257643	0.0439323	0.0126523	3.47227	0.000516068	0.0159902	pathway P < genes P & genes FDR > 0.05	NA	NA	METTL18,PRMT7
regulation of G protein-coupled receptor signaling pathway	GO	Brain_Cerebellar_Hemisphere	3	44	0.209001	0.137526	0.105797	0.0843142	0.05276	0.0168066	3.13924	0.00169388	0.0355362	pathway P < genes P & genes FDR > 0.05	NA	NA	GRK4,RGS12,USP20
regulation of cell size	GO	Brain_Cerebellar_Hemisphere	3	12	0.0889782	0.060501	0.0332705	0.017384	-0.0577915	0.0154551	-3.73931	0.000184525	0.00864264	pathway P < genes P & genes FDR < 0.05	NA	NA	LAMTOR4,E2F4,RPTOR
nucleoside triphosphate catabolic process	GO	Brain_Cerebellar_Hemisphere	2	4	0.249988	0.0888616	0.169648	0.111313	0.0375194	0.0125566	2.98802	0.00280787	0.048823	pathway P < genes P & genes FDR > 0.05	NA	NA	ENTPD3,ENPP1
response to heat	GO	Brain_Cerebellar_Hemisphere	3	45	0.421537	0.325751	0.282183	0.370482	-0.0486048	0.0154713	-3.14161	0.00168022	0.0355362	genes P < pathway P	NA	NA	MICB,DNAJA4,TRPV3
ER to Golgi transport vesicle membrane	GO	Brain_Cerebellar_Hemisphere	12	35	0.527813	0.232108	0.273551	0.202159	0.0883669	0.0252962	3.49329	0.000477114	0.0152525	genes P < pathway P	NA	NA	MCFD2,HLA-G,HLA-C,HLA-B,HLA-DRB5,HLA-DRB1,HLA-DQA1,HLA-DQB1,HLA-DQA2,HLA-DPA1,HLA-DPB1,SEC31B
DNA integration	GO	Brain_Cerebellar_Hemisphere	3	12	0.0941082	0.0722399	0.0382287	0.0431099	0.0551003	0.0154979	3.55533	0.000377499	0.0135765	pathway P < genes P & genes FDR > 0.05	NA	NA	RLF,THAP9,SMARCB1
neutral amino acid transport	GO	Brain_Cerebellar_Hemisphere	3	13	0.21516	0.100109	0.119687	0.0990868	-0.0464055	0.0154344	-3.00663	0.00264163	0.0470818	pathway P < genes P & genes FDR > 0.05	NA	NA	SLC36A1,SLC43A1,SLC7A9
ATP hydrolysis coupled proton transport	GO	Brain_Cerebellar_Hemisphere	3	31	0.219719	0.198867	0.121799	0.13206	-0.0478833	0.0155147	-3.08632	0.00202651	0.0392441	genes P < pathway P	NA	NA	ATP6AP1L,ATP6V0E2,ATP5G2
immunoglobulin mediated immune response	GO	Brain_Cerebellar_Hemisphere	2	12	0.373273	0.239518	0.203092	0.27238	-0.0837002	0.0128378	-6.51982	7.03924e-11	2.36284e-08	genes P < pathway P	NA	NA	HLA-DMA,CD27
nucleoside-triphosphatase activity	GO	Brain_Cerebellar_Hemisphere	15	143	0.238347	0.137074	0.13218	0.126456	0.128191	0.0345129	3.71429	0.000203771	0.00911988	pathway P < genes P & genes FDR < 0.05	NA	NA	ATAD3B,DNAH6,ENTPD3,TRIP13,TAP1,AK9,FIGNL1,ENTPD1,ABCC8,IGHMBP2,RNF213,KATNAL2,LONP1,MCM8,ENTPD6
guanyl nucleotide binding	GO	Brain_Cerebellar_Hemisphere	3	36	0.290793	0.331303	0.267344	0.409826	-0.0484277	0.0155567	-3.11297	0.00185212	0.0374467	genes P < pathway P	NA	NA	ARL3,ARF6,GNA15
viral protein processing	GO	Brain_Cerebellar_Hemisphere	2	12	0.11402	0.03993	0.024899	0.0281797	-0.0435253	0.0126738	-3.43427	0.00059416	0.0170948	pathway P < genes P & genes FDR < 0.05	NA	NA	VPS28,NMT2
acetate biosynthetic process	GO	Brain_Cerebellar_Hemisphere	2	2	0.110571	0.0611616	0.0598494	0.0249762	0.0396148	0.0125585	3.15442	0.00160815	0.0348259	pathway P < genes P & genes FDR > 0.05	NA	NA	ACSS1,ACSS2
metal ion transport	GO	Brain_Cerebellar_Hemisphere	3	22	0.0819724	0.057425	0.0078384	0.0101295	0.0666488	0.0154262	4.32051	1.55672e-05	0.00136314	genes P < pathway P	NA	NA	SLC39A10,SLC39A7,ATP7B
protein catabolic process	GO	Brain_Cerebellar_Hemisphere	7	43	0.149453	0.08164	0.0557921	0.0523948	-0.0737519	0.0237005	-3.11183	0.00185932	0.0374467	genes P < pathway P	NA	NA	PRSS16,TRIM24,CLN6,AXIN1,SIAH1,LONP1,FBXO27
B cell differentiation	GO	Brain_Cerebellar_Hemisphere	5	50	0.17463	0.0958481	0.0962517	0.142071	0.0668738	0.0199232	3.35658	0.00078912	0.0214513	pathway P < genes P & genes FDR > 0.05	NA	NA	ADAM17,POLM,FLT3,JAK3,CEBPG
flagellated sperm motility	GO	Brain_Cerebellar_Hemisphere	4	36	0.440302	0.112056	0.292928	0.132346	-0.062591	0.0178769	-3.50123	0.000463123	0.015044	pathway P < genes P & genes FDR > 0.05	NA	NA	INPP5B,SMCP,LDHC,GAS8
regulation of cell migration	GO	Brain_Cerebellar_Hemisphere	6	60	0.219632	0.207209	0.098214	0.10734	-0.0683748	0.0217515	-3.14346	0.00166966	0.0355362	pathway P < genes P & genes FDR > 0.05	NA	NA	RTN4,TDGF1,HACE1,TEK,DDX58,SRCIN1
regulation of complement activation	GO	Brain_Cerebellar_Hemisphere	3	26	0.272415	0.192193	0.161548	0.191875	0.131154	0.0169366	7.74379	9.64992e-15	9.71746e-12	genes P < pathway P	NA	NA	CD46,CFB,C4A
negative regulation of BMP signaling pathway	GO	Brain_Cerebellar_Hemisphere	3	35	0.241928	0.344298	0.119186	0.186486	0.0590968	0.0155254	3.80646	0.000140972	0.00692484	pathway P < genes P & genes FDR < 0.05	NA	NA	TRIM33,CER1,LEMD3
transport vesicle membrane	GO	Brain_Cerebellar_Hemisphere	8	35	0.540931	0.182143	0.310603	0.201577	0.118864	0.0204109	5.82352	5.76197e-09	1.45057e-06	pathway P < genes P & genes FDR < 0.05	NA	NA	HLA-DRB5,HLA-DRB1,HLA-DQA1,HLA-DQB1,HLA-DQA2,HLA-DPA1,HLA-DPB1,SCG3
endocytic vesicle membrane	GO	Brain_Cerebellar_Hemisphere	10	55	0.458507	0.253077	0.262033	0.21767	0.109344	0.0236648	4.62053	3.82767e-06	0.000405733	pathway P < genes P & genes FDR < 0.05	NA	NA	CAMK2D,HLA-DRB5,HLA-DRB1,HLA-DQA1,HLA-DQB1,HLA-DQA2,HLA-DPA1,HLA-DPB1,VAMP1,SYT1
clathrin-coated endocytic vesicle membrane	GO	Brain_Cerebellar_Hemisphere	7	24	0.589119	0.130509	0.332528	0.207169	0.111149	0.0186695	5.95353	2.6242e-09	7.55019e-07	pathway P < genes P & genes FDR < 0.05	NA	NA	HLA-DRB5,HLA-DRB1,HLA-DQA1,HLA-DQB1,HLA-DQA2,HLA-DPA1,HLA-DPB1
animal organ regeneration	GO	Brain_Cerebellar_Hemisphere	6	51	0.36278	0.10091	0.217063	0.148404	-0.0714335	0.0219966	-3.24748	0.00116432	0.0282522	genes P < pathway P	NA	NA	LPIN1,ATIC,PPARG,BAK1,TEK,BAAT
T cell costimulation	GO	Brain_Cerebellar_Hemisphere	10	65	0.570727	0.140124	0.309526	0.195752	0.113862	0.0237287	4.7985	1.59861e-06	0.000201225	pathway P < genes P & genes FDR < 0.05	NA	NA	HLA-DRB5,HLA-DRB1,HLA-DQA1,HLA-DQB1,HLA-DQA2,HLA-DPA1,HLA-DPB1,CD274,CD5,TNFRSF13C
integral component of mitochondrial outer membrane	GO	Brain_Cerebellar_Hemisphere	3	15	0.236853	0.0397386	0.0979093	0.0560416	-0.048896	0.0154404	-3.16675	0.00154153	0.0337461	genes P < pathway P	NA	NA	MUL1,MGARP,BAK1
ubiquitin protein ligase binding	GO	Brain_Cerebellar_Hemisphere	11	161	0.245504	0.137126	0.114134	0.132671	0.117601	0.0297118	3.95804	7.5567e-05	0.004756	pathway P < genes P & genes FDR < 0.05	NA	NA	MFN2,MUL1,CASP8,WFS1,POU5F1,HSPA1B,TRAF1,AXIN1,MC1R,MC4R,CBS
cleavage furrow	GO	Brain_Cerebellar_Hemisphere	4	40	0.241997	0.295648	0.196854	0.265198	0.0612845	0.0177491	3.45283	0.000554748	0.0164303	pathway P < genes P & genes FDR > 0.05	NA	NA	RHOC,MASTL,RAB21,SEPT12
MHC class II receptor activity	GO	Brain_Cerebellar_Hemisphere	7	11	0.527639	0.128957	0.310601	0.198006	0.117129	0.0234975	4.98473	6.20496e-07	0.00010414	pathway P < genes P & genes FDR < 0.05	NA	NA	HLA-DRB1,HLA-DQA1,HLA-DQB1,HLA-DQA2,HLA-DOB,HLA-DOA,HLA-DPA1
melanosome localization	GO	Brain_Cerebellar_Hemisphere	2	6	0.268878	0.203717	0.0863975	0.0189428	0.045415	0.0125807	3.60988	0.000306335	0.0119927	genes P < pathway P	NA	NA	MYO5A,RAB27A
endoplasmic reticulum calcium ion homeostasis	GO	Brain_Cerebellar_Hemisphere	2	9	0.354523	0.128584	0.290364	0.180703	-0.0423103	0.0126589	-3.34233	0.00083079	0.0220159	genes P < pathway P	NA	NA	WFS1,BAK1
trans-Golgi network membrane	GO	Brain_Cerebellar_Hemisphere	10	37	0.435454	0.269743	0.246114	0.219218	0.130042	0.0237676	5.47142	4.46441e-08	8.17393e-06	pathway P < genes P & genes FDR < 0.05	NA	NA	AP1S3,HLA-DRB5,HLA-DRB1,HLA-DQA1,HLA-DQB1,HLA-DQA2,HLA-DPA1,HLA-DPB1,AP1S1,AP1M1
positive regulation of collagen biosynthetic process	GO	Brain_Cerebellar_Hemisphere	2	25	0.0928341	0.0935228	0.0630363	0.0667624	-0.045766	0.0125061	-3.6595	0.00025271	0.0108289	pathway P < genes P & genes FDR > 0.05	NA	NA	IHH,PRDX5
negative regulation of peptidyl-serine phosphorylation	GO	Brain_Cerebellar_Hemisphere	2	17	0.356829	0.131844	0.234098	0.10113	-0.0493447	0.0126868	-3.88946	0.000100466	0.0054686	genes P < pathway P	NA	NA	BAK1,PPM1F
fatty acid beta-oxidation using acyl-CoA dehydrogenase	GO	Brain_Cerebellar_Hemisphere	3	6	0.180798	0.0501148	0.0868503	0.0872334	0.0472257	0.0154002	3.06657	0.00216528	0.0407558	pathway P < genes P & genes FDR > 0.05	NA	NA	ACADM,ETFDH,ACADS
cellular response to UV	GO	Brain_Cerebellar_Hemisphere	3	31	0.207798	0.0773925	0.0629224	0.0864738	-0.0735867	0.0155752	-4.72461	2.30562e-06	0.000273148	pathway P < genes P & genes FDR < 0.05	NA	NA	CDC25A,MAPK9,BAK1
regulation of Rho protein signal transduction	GO	Brain_Cerebellar_Hemisphere	6	73	0.260665	0.179808	0.166447	0.141993	0.0699209	0.0217694	3.21188	0.00131867	0.0305266	pathway P < genes P & genes FDR > 0.05	NA	NA	ARHGEF19,FARP2,ARHGEF10,ARHGEF7,RASGRF1,BCR
phosphatidylinositol binding	GO	Brain_Cerebellar_Hemisphere	8	76	0.323877	0.188231	0.199734	0.169515	0.0985008	0.0252387	3.90277	9.50987e-05	0.0054686	genes P < pathway P	NA	NA	DOK7,DAB2,SNX31,SNX32,SNX19,ITPR2,SEPT12,SNX5
positive regulation of protein dephosphorylation	GO	Brain_Cerebellar_Hemisphere	3	15	0.075334	0.0207006	0.0278697	0.0188312	-0.0629498	0.0154466	-4.07532	4.59505e-05	0.00330207	pathway P < genes P & genes FDR < 0.05	NA	NA	DLC1,PPP2R4,ANKLE2
MKS complex	GO	Brain_Cerebellar_Hemisphere	2	13	0.0766812	0.0497616	0.0357904	0.0371453	-0.0455645	0.0126981	-3.58829	0.000332854	0.0126484	genes P < pathway P	NA	NA	AHI1,B9D1
acetylcholine binding	GO	Brain_Cerebellar_Hemisphere	2	11	0.249453	0.307964	0.0890639	0.11598	-0.0545587	0.0126959	-4.29735	1.72853e-05	0.00145052	genes P < pathway P	NA	NA	CHRNB2,CHRNA2
heme catabolic process	GO	Brain_Cerebellar_Hemisphere	2	7	0.0761487	0.0630824	0.0481461	0.0626173	0.0385088	0.0125859	3.05968	0.00221573	0.0413193	genes P < pathway P	NA	NA	BLVRA,HMOX2
response to drug	GO	Brain_Cerebellar_Hemisphere	25	324	0.201337	0.138245	0.113141	0.116362	-0.146837	0.0448117	-3.27677	0.00105003	0.026279	genes P < pathway P	NA	NA	FABP3,LRP8,ADAM17,NDUFA10,OXTR,PPARG,ADIPOQ,PAM,MAPK9,BAK1,TFAP2B,MYO6,PMS2,GGH,YWHAZ,PTK2,SLC18A2,MGMT,SMTNL1,CYP11A1,DHODH,SRR,ENO3,DNMT3B,GSTT1
response to hydrogen peroxide	GO	Brain_Cerebellar_Hemisphere	5	46	0.286826	0.153764	0.0588228	0.0616733	-0.0638424	0.0199861	-3.19435	0.00140148	0.0317143	genes P < pathway P	NA	NA	GPX1,BAK1,APTX,CYP11A1,HP
cysteine-type endopeptidase inhibitor activity involved in apoptotic process	GO	Brain_Cerebellar_Hemisphere	3	20	0.0927069	0.0968631	0.0124621	0.00292936	-0.0524646	0.0154862	-3.38784	0.00070446	0.0194705	pathway P < genes P & genes FDR > 0.05	NA	NA	TFAP2B,PRDX5,CD27
DNA methylation involved in gamete generation	GO	Brain_Cerebellar_Hemisphere	3	15	0.215465	0.273363	0.121129	0.148551	0.0490807	0.0154533	3.17607	0.00149286	0.0334069	pathway P < genes P & genes FDR > 0.05	NA	NA	TDRKH,TDRD5,PRMT7
negative regulation of cysteine-type endopeptidase activity involved in apoptotic process	GO	Brain_Cerebellar_Hemisphere	5	65	0.088743	0.0691619	0.0163469	0.0061908	-0.0686244	0.0199764	-3.43527	0.000591959	0.0170948	pathway P < genes P & genes FDR > 0.05	NA	NA	GPX1,TFAP2B,MICAL1,PRDX5,CD27
regulation of protein heterodimerization activity	GO	Brain_Cerebellar_Hemisphere	3	7	0.283756	0.204543	0.160688	0.115395	-0.0536111	0.0154933	-3.46027	0.000539631	0.0162211	genes P < pathway P	NA	NA	BAK1,CDON,ZNF268
regulation of JUN kinase activity	GO	Brain_Cerebellar_Hemisphere	3	3	0.122876	0.051592	0.0303412	0.0176148	0.0601847	0.0154158	3.90408	9.4585e-05	0.0054686	pathway P < genes P & genes FDR > 0.05	NA	NA	PPEF2,TNXB,CBS
regulation of phosphoprotein phosphatase activity	GO	Brain_Cerebellar_Hemisphere	3	9	0.141308	0.0631079	0.043786	0.0340505	-0.0472709	0.0153718	-3.07517	0.00210384	0.039973	genes P < pathway P	NA	NA	OAZ3,PPP2R4,RCAN1
positive thymic T cell selection	GO	Brain_Cerebellar_Hemisphere	2	10	0.551373	0.0123534	0.490464	0.134025	-0.0874848	0.0128761	-6.79436	1.08793e-11	5.47774e-09	genes P < pathway P	NA	NA	ZAP70,HLA-DMA
regulation of cell differentiation	GO	Brain_Cerebellar_Hemisphere	5	38	0.162209	0.0971489	0.0485667	0.0485908	-0.0767534	0.0199138	-3.85428	0.000116069	0.00599393	pathway P < genes P & genes FDR < 0.05	NA	NA	IHH,TFAP2B,POU3F2,SPOCK2,FADS1
negative regulation of gene expression, epigenetic	GO	Brain_Cerebellar_Hemisphere	2	5	0.0992168	0.114684	0.00120801	0.00107998	-0.0507563	0.0127165	-3.99138	6.56908e-05	0.00426778	pathway P < genes P & genes FDR < 0.05	NA	NA	EPC1,SPI1
positive regulation of alpha-beta T cell differentiation	GO	Brain_Cerebellar_Hemisphere	3	9	0.369825	0.201362	0.248674	0.292994	-0.0547008	0.0154333	-3.54433	0.000393608	0.0135949	pathway P < genes P & genes FDR > 0.05	NA	NA	ZAP70,IHH,SYK
metal ion transmembrane transporter activity	GO	Brain_Cerebellar_Hemisphere	2	14	0.0488441	0.0032193	0.0110734	0.011934	0.0704599	0.0126592	5.5659	2.60799e-08	5.2525e-06	genes P < pathway P	NA	NA	SLC39A10,SLC39A7
protein dimerization activity	GO	Brain_Cerebellar_Hemisphere	10	191	0.18942	0.164135	0.0804632	0.0887834	-0.0944922	0.0281797	-3.3532	0.000798831	0.0214513	pathway P < genes P & genes FDR > 0.05	NA	NA	ASCL5,HES6,PDCD6IP,PDCD6,TFEB,TFAP2B,HEY2,PRDX5,POLR1D,POLR2C
regulation of neuronal synaptic plasticity	GO	Brain_Cerebellar_Hemisphere	2	17	0.0580053	0.0508989	0.0105514	0.0147872	0.0477318	0.0127148	3.75403	0.000174015	0.00834442	pathway P < genes P & genes FDR < 0.05	NA	NA	NCDN,RASGRF1
perinuclear region of cytoplasm	GO	Brain_Cerebellar_Hemisphere	45	500	0.206241	0.171793	0.10213	0.149709	0.186046	0.0587008	3.1694	0.00152753	0.0337461	genes P < pathway P	NA	NA	PLA2G5,THBS3,TSTD1,DNM3,LAMC2,GALNT2,LRPPRC,GALNT3,ACKR3,MYRIP,TDGF1,TWF2,TFRC,DLG1,GAK,PAM,CLIC1,HSPA1B,MYO6,TPD52L1,ZP3,DYNC1I1,YWHAZ,USP20,NCS1,GTPBP4,CCAR1,PRDX5,PDE2A,KCNA5,ATP7B,XRCC3,EHD4,AXIN1,NMRAL1,SEPT12,MT1E,NOS2,NME1-NME2,CHERP,INSL3,SEC23B,CEP250,YWHAB,PPM1F
inner ear development	GO	Brain_Cerebellar_Hemisphere	4	54	0.314311	0.18039	0.232418	0.126735	-0.118839	0.0180516	-6.58331	4.60096e-11	1.85326e-08	genes P < pathway P	NA	NA	GPR98,HLA-DMA,SLC25A27,MYO6
negative regulation of defense response to virus by host	GO	Brain_Cerebellar_Hemisphere	3	4	0.435325	0.342754	0.285568	0.369139	-0.0544805	0.0154693	-3.52185	0.000428549	0.0141491	genes P < pathway P	NA	NA	MICB,IFIT1,IRF3
regulation of immune response	GO	Brain_Cerebellar_Hemisphere	10	91	0.452669	0.281297	0.229809	0.231397	-0.10012	0.0277563	-3.6071	0.000309642	0.0119927	genes P < pathway P	NA	NA	HLA-G,HLA-C,HLA-B,MICB,ULBP1,SH2B2,KLRG1,KLRC1,ICAM3,TNFRSF13C
synapse organization	GO	Brain_Cerebellar_Hemisphere	2	27	0.0921722	0.0461826	0.0654562	0.0485582	0.0414815	0.0125766	3.2983	0.000972715	0.0247981	genes P < pathway P	NA	NA	SNCB,MYO5A
T cell receptor signaling pathway	GO	Brain_Cerebellar_Hemisphere	9	88	0.534912	0.189452	0.331381	0.220949	0.107106	0.0220533	4.85669	1.19363e-06	0.000171712	pathway P < genes P & genes FDR < 0.05	NA	NA	ZAP70,HLA-DRB5,HLA-DRB1,HLA-DQA1,HLA-DQB1,HLA-DQA2,HLA-DPA1,HLA-DPB1,THY1
chaperone cofactor-dependent protein refolding	GO	Brain_Cerebellar_Hemisphere	2	11	0.450259	0.130643	0.293502	0.14452	-0.0741562	0.0128137	-5.78726	7.15453e-09	1.60102e-06	genes P < pathway P	NA	NA	HLA-DMA,TOR1A
transmembrane transport	GO	Brain_Cerebellar_Hemisphere	64	710	0.215806	0.173605	0.103999	0.125343	0.22068	0.0708328	3.1155	0.00183632	0.0374467	genes P < pathway P	NA	NA	CLCNKA,SLC1A7,BSND,SLC44A3,SLC25A24,SV2A,SLC9A2,MFSD9,STEAP3,KCNH7,NUP35,MFSD6,SLC39A10,ANO7,TFRC,SLC26A1,SLC30A9,SLC9A3,SLC12A2,SLC22A5,SLC6A7,SLC36A1,GABRA6,SLC35B3,TAP1,SLC39A7,PRKAR1B,NUPL2,SLC12A9,ATP6V0E2,AQP3,HIATL1,SLC25A25,SLC16A9,SLC25A16,SLC18A2,SFXN4,ABCC8,ANO5,SLC43A3,SLC43A1,TPCN2,SLCO2B1,FXYD2,SLC37A2,KCNA5,ITPR2,AQP5,NUP107,ATP2B1,SLC46A3,ATP7B,NALCN,CLCN7,HMOX2,SLC25A39,NUP85,SLC…
vagina development	GO	Brain_Cerebellar_Hemisphere	2	11	0.203424	0.0851027	0.0863533	0.107813	-0.0440266	0.0127121	-3.46335	0.000533489	0.0162211	genes P < pathway P	NA	NA	BAK1,LHX1
cardiac epithelial to mesenchymal transition	GO	Brain_Cerebellar_Hemisphere	3	11	0.0976547	0.0680402	0.00792677	0.00729967	-0.0535354	0.0154077	-3.47459	0.000511637	0.0159902	pathway P < genes P & genes FDR > 0.05	NA	NA	ADAM15,RTN4,HEY2
interferon-gamma-mediated signaling pathway	GO	Brain_Cerebellar_Hemisphere	14	65	0.464249	0.26828	0.232131	0.21278	0.090634	0.0279702	3.24038	0.00119372	0.0286208	genes P < pathway P	NA	NA	JAK1,CAMK2D,HLA-G,HLA-C,HLA-B,HLA-DRB5,HLA-DRB1,HLA-DQA1,HLA-DQB1,HLA-DQA2,HLA-DPA1,HLA-DPB1,IRF3,PTPN1
calcium ion transmembrane transport	GO	Brain_Cerebellar_Hemisphere	6	53	0.239072	0.149857	0.0726622	0.102205	0.0773796	0.0218785	3.5368	0.000405013	0.0135949	pathway P < genes P & genes FDR < 0.05	NA	NA	PKD1L1,SLC25A25,PDE2A,ITPR2,ATP2B1,PKDREJ
integral component of lumenal side of endoplasmic reticulum membrane	GO	Brain_Cerebellar_Hemisphere	11	27	0.564892	0.202816	0.289096	0.205311	0.073371	0.023806	3.08204	0.00205586	0.0394334	genes P < pathway P	NA	NA	HLA-G,HLA-C,HLA-B,HLA-DRB5,HLA-DRB1,HLA-DQA1,HLA-DQB1,HLA-DQA2,HLA-DPA1,HLA-DPB1,SPPL2C
cellular response to gonadotropin-releasing hormone	GO	Brain_Cerebellar_Hemisphere	2	4	0.211148	0.0282244	0.0914386	0.0390842	-0.0381778	0.0126572	-3.01629	0.00255887	0.0460139	pathway P < genes P & genes FDR > 0.05	NA	NA	GNRHR,MGARP
positive regulation of endoplasmic reticulum unfolded protein response	GO	Brain_Cerebellar_Hemisphere	2	4	0.235108	0.0402958	0.162577	1.65753e-05	-0.0463271	0.0127122	-3.64431	0.000268113	0.0111937	genes P < pathway P	NA	NA	BAK1,ERN1
apoptotic process involved in blood vessel morphogenesis	GO	Brain_Cerebellar_Hemisphere	3	6	0.183523	0.0785216	0.0567146	0.0917499	-0.0587975	0.015429	-3.81083	0.000138498	0.00692484	genes P < pathway P	NA	NA	BAK1,SPI1,LRP5
tRNA binding	GO	Brain_Cerebellum	5	38	0.268076	0.148794	0.194463	0.152005	-0.0681454	0.0198663	-3.4302	0.000603145	0.0204708	pathway P < genes P & genes FDR > 0.05	NA	NA	EIF2A,NSUN2,THG1L,IGHMBP2,TRMU
regulation of cyclin-dependent protein serine/threonine kinase activity	GO	Brain_Cerebellum	4	56	0.0979851	0.0471989	0.0330051	0.0538391	-0.055786	0.01777	-3.13934	0.00169328	0.0356427	genes P < pathway P	NA	NA	CDKN2C,CNPPD1,CKS2,GTF2H1
SNARE binding	GO	Brain_Cerebellum	3	22	0.148683	0.127983	0.0694355	0.100159	0.0491559	0.0154027	3.19138	0.00141593	0.0324849	genes P < pathway P	NA	NA	TSNARE1,STX4,SNAP25
ESCRT I complex	GO	Brain_Cerebellum	3	7	0.0631073	0.0429991	0.0176505	0.0167913	-0.0561142	0.0155615	-3.60597	0.000310988	0.0122014	pathway P < genes P & genes FDR > 0.05	NA	NA	VPS37A,VPS28,UBAP1
RNA polymerase I activity	GO	Brain_Cerebellum	4	9	0.2338	0.16595	0.106003	0.0954043	-0.0531142	0.0177978	-2.98431	0.00284217	0.0488815	pathway P < genes P & genes FDR > 0.05	NA	NA	POLR1A,POLR1B,POLR1D,POLR2F
cell fate specification	GO	Brain_Cerebellum	2	20	0.353641	0.266477	0.271032	0.376512	-0.0408261	0.0125385	-3.25605	0.00112974	0.0286543	pathway P < genes P & genes FDR < 0.05	NA	NA	IHH,CDON
phagocytic cup	GO	Brain_Cerebellum	3	14	0.0814662	0.0393589	0.0141714	0.0104482	-0.0583025	0.0154927	-3.76322	0.000167737	0.00719235	genes P < pathway P	NA	NA	AIF1,RAC1,SNX5
tissue homeostasis	GO	Brain_Cerebellum	3	20	0.130311	0.119288	0.0554488	0.0281455	0.0616396	0.0155775	3.95697	7.59076e-05	0.00381208	pathway P < genes P & genes FDR < 0.05	NA	NA	COL11A2,CUBN,P2RX4
humoral immune response mediated by circulating immunoglobulin	GO	Brain_Cerebellum	3	5	0.564427	0.0368631	0.45024	0.0173697	0.0387509	0.0123677	3.13323	0.00172892	0.0356427	genes P < pathway P	NA	NA	HLA-DRB1,HLA-DQB1,ZP3
T cell mediated immunity	GO	Brain_Cerebellum	3	6	0.562686	0.162722	0.269479	0.220931	0.0616642	0.0154275	3.99703	6.41413e-05	0.00342678	genes P < pathway P	NA	NA	CD8A,BTN3A2,BTN3A3
protein disulfide isomerase activity	GO	Brain_Cerebellum	2	16	0.133404	0.0693193	0.0920549	0.0969809	0.0396208	0.0126473	3.13275	0.00173174	0.0356427	pathway P < genes P & genes FDR > 0.05	NA	NA	QSOX1,ERO1L
polypeptide N-acetylgalactosaminyltransferase activity	GO	Brain_Cerebellum	4	20	0.252452	0.216575	0.189904	0.216957	0.0637643	0.017767	3.58891	0.000332059	0.0126333	genes P < pathway P	NA	NA	GALNT2,GALNT13,GALNT3,GALNT10
insulin receptor binding	GO	Brain_Cerebellum	4	28	0.226236	0.128242	0.116107	0.13337	0.0532214	0.0177851	2.99246	0.00276734	0.0482556	pathway P < genes P & genes FDR > 0.05	NA	NA	DOK7,FRS3,ENPP1,INSL3
neurotransmitter:sodium symporter activity	GO	Brain_Cerebellum	3	19	0.281807	0.164605	0.0444743	0.0448878	0.0465347	0.015466	3.00883	0.00262254	0.0467035	pathway P < genes P & genes FDR > 0.05	NA	NA	SLC6A6,SLC6A7,SLC6A13
steroid binding	GO	Brain_Cerebellum	3	26	0.220971	0.25306	0.0311939	0.0276329	-0.0938711	0.0155843	-6.02344	1.70754e-09	2.48778e-06	genes P < pathway P	NA	NA	ESRRG,CYP21A2,PAQR8
hyaluronic acid binding	GO	Brain_Cerebellum	2	20	0.0745869	0.0758375	0.0401834	0.0125562	0.0552436	0.0128281	4.30646	1.6589e-05	0.00122515	pathway P < genes P & genes FDR < 0.05	NA	NA	LAYN,HAPLN4
folic acid binding	GO	Brain_Cerebellum	4	11	0.362821	0.147953	0.163735	0.148571	-0.0609281	0.0177664	-3.42939	0.000604932	0.0204708	pathway P < genes P & genes FDR < 0.05	NA	NA	FTCDNL1,GNMT,MTHFS,FTCD
late endosome	GO	Brain_Cerebellum	18	90	0.129275	0.132889	0.0652931	0.1159	-0.127993	0.0379273	-3.37468	0.000739004	0.0229091	genes P < pathway P	NA	NA	PCSK9,NMNAT2,CXCR4,ATG9A,RAB7A,CD74,HLA-DMA,ATP7B,LAMP1,AP5M1,RAB27A,CTNS,NBR1,PIK3C3,LDLR,AP5S1,MAP1LC3A,MICALL1
multivesicular body	GO	Brain_Cerebellum	6	19	0.308724	0.249131	0.220969	0.217646	-0.0698687	0.0217976	-3.20534	0.00134904	0.0316584	genes P < pathway P	NA	NA	STEAP3,CD74,HLA-DMA,ZP3,LAMP1,ZP2
Golgi apparatus	GO	Brain_Cerebellum	110	763	0.172954	0.142426	0.0836329	0.123062	-0.312401	0.0936144	-3.33711	0.000846548	0.0241555	genes P < pathway P	NA	NA	AKR7A2,PLA2G5,EPB41,INPP5B,PPT1,PCSK9,GNAI3,DRAM2,AP4B1,PTGFRN,DENND4B,BGLAP,CASQ1,BLZF1,NMNAT2,CD46,GALNT2,RNF144A,MCFD2,CCDC88A,AFTPH,GCC2,GALNT13,GALNT3,ATG9A,PASK,TDGF1,TMEM115,GLYCTK,KBTBD8,OSBPL11,RAB7A,PLSCR1,DLG1,SH3D19,FBXW7,FAM198B,LPCAT1,FAM134B,SPEF2,ARSB,CD74,MYO6,FUT9,UST,OPRM1,PLEKHA8,ZP3,GSAP,GAL3ST4,COL26A1,HTR5A,EPHX2,FUT10,DDHD2,LYN,ZDHHC21,ACO1,FGD3,ABCA1,CDK5RAP2,GDI2,NMT2,CU…
microtubule	GO	Brain_Cerebellum	46	287	0.181819	0.145387	0.0938214	0.107909	0.240995	0.0606813	3.97149	7.14235e-05	0.00366303	pathway P < genes P & genes FDR < 0.05	NA	NA	CCT3,DNM3,RMDN2,SLC8A1,LRPPRC,DNAH6,DNAH7,DNAH1,MAP6D1,DLG1,SHROOM3,MAP1B,RGS14,TUBB2A,KIF25,KRIT1,DYNC1I1,TRIM55,STAU2,RMDN1,KIFC2,HAUS6,KIF12,CDK5RAP2,PTPN20B,KIF20B,TCP11L1,CCT2,CENPJ,KATNAL1,HAUS4,NUSAP1,IQGAP1,DNAH2,TEKT3,TUBG2,MAPT,SEPT9,VAPA,TUBB6,TPGS2,HAUS1,KATNAL2,KIF16B,MAP1LC3A,GAS2L1
spindle microtubule	GO	Brain_Cerebellum	6	36	0.137977	0.0869768	0.0587482	0.077232	-0.0709696	0.0218723	-3.24472	0.00117567	0.0289422	genes P < pathway P	NA	NA	PSRC1,ARL3,CDC16,NUSAP1,TUBG2,SKA1
cytoplasmic microtubule	GO	Brain_Cerebellum	7	52	0.118293	0.102472	0.0593743	0.111786	-0.0929938	0.023572	-3.9451	7.97662e-05	0.00385179	genes P < pathway P	NA	NA	GRAMD3,ARL3,CKAP2,AXIN1,RANBP10,TUBG2,SS18
purine nucleotide catabolic process	GO	Brain_Cerebellum	2	11	0.186119	0.0825413	0.036844	0.0422613	0.0429374	0.0126185	3.40274	0.000667129	0.0217553	genes P < pathway P	NA	NA	GPX1,NUDT1
dGTP catabolic process	GO	Brain_Cerebellum	2	2	0.206453	0.0537836	0.0351876	0.0399187	0.0451001	0.0125651	3.58932	0.000331538	0.0126333	genes P < pathway P	NA	NA	NUDT1,NUDT15
protein dephosphorylation	GO	Brain_Cerebellum	18	141	0.128896	0.132552	0.0532523	0.0784089	0.123512	0.0378979	3.25906	0.00111783	0.0286416	genes P < pathway P	NA	NA	EYA3,CDC14A,PTPN7,PTPN4,PPM1M,NCEH1,STYXL1,PTPRZ1,PTPN20B,PTPRE,SSH3,PTPRR,MTMR6,PPM1A,PHLPP2,SSH2,CDC25B,PPM1F
GPI anchor metabolic process	GO	Brain_Cerebellum	2	6	0.138639	0.0606662	0.0661853	0.0665453	0.0421629	0.0125907	3.34872	0.000811852	0.0241555	pathway P < genes P & genes FDR < 0.05	NA	NA	ABHD11,PGAP3
arginine catabolic process	GO	Brain_Cerebellum	3	8	0.13837	0.0877035	0.0825642	0.0841985	0.0879032	0.0155316	5.65963	1.51699e-08	7.61831e-06	genes P < pathway P	NA	NA	DDAH2,FAH,NOS2
protein export from nucleus	GO	Brain_Cerebellum	3	23	0.19186	0.0604954	0.0855058	0.06081	-0.0519227	0.0155156	-3.34648	0.000818441	0.0241555	genes P < pathway P	NA	NA	CCHCR1,NUPL2,NUP214
triglyceride metabolic process	GO	Brain_Cerebellum	4	36	0.109062	0.0589672	0.041105	0.0339784	-0.0543981	0.0177654	-3.06203	0.00219842	0.0424633	pathway P < genes P & genes FDR > 0.05	NA	NA	PCSK9,INSIG2,GPX1,ACSL6
sphingomyelin catabolic process	GO	Brain_Cerebellum	2	5	0.0889838	0.0121913	0.0104324	0.00897816	-0.042538	0.0125646	-3.38555	0.000710366	0.0222966	pathway P < genes P & genes FDR < 0.05	NA	NA	SMPDL3B,SMPD3
water-soluble vitamin metabolic process	GO	Brain_Cerebellum	13	78	0.203351	0.159199	0.124285	0.140656	0.133435	0.0322335	4.13963	3.4787e-05	0.00218375	pathway P < genes P & genes FDR < 0.05	NA	NA	NADK,NMNAT2,NMNAT3,MCCC2,DHFR,ENPP1,CUBN,GSTO2,MMAB,MTHFD1,PNPO,CYB5A,HLCS
nitric oxide biosynthetic process	GO	Brain_Cerebellum	4	13	0.138974	0.126248	0.0875994	0.07003	0.0768389	0.0180125	4.26586	1.99136e-05	0.00138897	genes P < pathway P	NA	NA	DDAH2,P2RX4,GCH1,NOS2
cellular calcium ion homeostasis	GO	Brain_Cerebellum	6	88	0.127462	0.0700657	0.0659029	0.0516851	-0.0683675	0.0218125	-3.13432	0.00172251	0.0356427	pathway P < genes P & genes FDR > 0.05	NA	NA	SYPL2,EPHX2,SLC24A2,DRD2,GPR12,SLC24A4
post-Golgi vesicle-mediated transport	GO	Brain_Cerebellum	8	40	0.0961907	0.0503059	0.0302843	0.0366485	-0.110607	0.0255778	-4.32432	1.53e-05	0.00116419	genes P < pathway P	NA	NA	SH3D19,AP1S1,ARL3,FTH1,SCFD1,AP3B2,STX4,AP1M1
phagocytosis	GO	Brain_Cerebellum	2	35	0.268996	0.276038	0.248676	0.319653	-0.0391557	0.0125737	-3.11411	0.00184502	0.0370628	genes P < pathway P	NA	NA	ANXA3,ELMO3
phagocytosis, engulfment	GO	Brain_Cerebellum	3	12	0.08404	0.0349418	0.0153117	0.00856081	-0.0613676	0.0155508	-3.94625	7.93836e-05	0.00385179	genes P < pathway P	NA	NA	AIF1,RAC1,ABCA1
muscle contraction	GO	Brain_Cerebellum	7	100	0.428905	0.293153	0.29146	0.256404	0.0798271	0.0235204	3.39395	0.000688914	0.0221777	pathway P < genes P & genes FDR > 0.05	NA	NA	SLC8A1,MYOM2,SORBS3,TPM2,TMOD1,TPM1,SGCA
defense response	GO	Brain_Cerebellum	11	107	0.275514	0.135416	0.124185	0.13604	-0.117302	0.0291379	-4.02575	5.67951e-05	0.00320467	pathway P < genes P & genes FDR < 0.05	NA	NA	MST1R,IL17RB,CAMLG,CD74,HLA-B,DEFB1,DEFA3,IFNE,PTPRCAP,MLF2,NOD2
cell cycle	GO	Brain_Cerebellum	33	221	0.224271	0.168131	0.117802	0.146263	-0.155906	0.0520013	-2.99812	0.0027165	0.0479132	genes P < pathway P	NA	NA	CDC14A,PSRC1,GNAI3,SEPT10,STEAP3,PPP1R1C,ARL8B,PDCD6IP,MAEA,SEPT11,POC5,MAPK13,HACE1,THAP5,CKS2,CUZD1,TRIM21,APPL2,LIN52,TIPIN,SEPT12,SIAH1,RBL2,SMPD3,USP22,DBF4B,SEPT9,CABLES1,PARD6G,CHAF1A,KLK10,RBM38,USP16
synaptonemal complex assembly	GO	Brain_Cerebellum	5	16	0.148223	0.114694	0.0480783	0.0489893	0.065576	0.020003	3.27831	0.00104432	0.0276517	genes P < pathway P	NA	NA	SYCP1,BAG6,STAG3,CPEB1,SYCE1L
tachykinin receptor signaling pathway	GO	Brain_Cerebellum	2	8	0.215685	0.136028	0.020663	0.00189001	-0.0378522	0.012631	-2.99676	0.00272863	0.0479132	genes P < pathway P	NA	NA	TAC1,TAC3
nitric oxide mediated signal transduction	GO	Brain_Cerebellum	4	17	0.337994	0.34469	0.210892	0.154658	0.0598923	0.0178435	3.35654	0.000789233	0.0241555	genes P < pathway P	NA	NA	AGT,NPY2R,DDAH2,NOS2
drug binding	GO	Brain_Cerebellum	11	66	0.337519	0.194188	0.179655	0.181395	-0.0959171	0.0298506	-3.21324	0.00131247	0.0310906	genes P < pathway P	NA	NA	FABP1,PPARG,RARB,DHFR,CHRNA2,SLC18A2,PDE2A,DRD2,P2RX4,DHODH,CYP2D6
integrin complex	GO	Brain_Cerebellum	2	27	0.147798	0.00128855	0.0116847	0.0115417	-0.0373494	0.0125011	-2.98769	0.00281095	0.0486779	genes P < pathway P	NA	NA	ITGAV,ITGAL
steroid hydroxylase activity	GO	Brain_Cerebellum	2	8	0.388488	0.173113	0.0982956	0.0548036	-0.0661879	0.0126828	-5.2187	1.80188e-07	3.77044e-05	genes P < pathway P	NA	NA	CYP21A2,CYP46A1
Ran GTPase binding	GO	Brain_Cerebellum	2	26	0.374251	0.312475	0.244546	0.327433	-0.0414676	0.0125035	-3.31649	0.000911567	0.0254327	pathway P < genes P & genes FDR > 0.05	NA	NA	RGPD8,RANBP10
crossover junction endodeoxyribonuclease activity	GO	Brain_Cerebellum	2	4	0.0964588	0.0571914	0.0295727	0.000200194	-0.0430242	0.0125488	-3.42856	0.000606783	0.0204708	pathway P < genes P & genes FDR < 0.05	NA	NA	SLX4,RAD51C
response to heat	GO	Brain_Cerebellum	6	45	0.327238	0.273633	0.176062	0.253433	-0.0715608	0.0219138	-3.26556	0.00109247	0.0282803	genes P < pathway P	NA	NA	CASQ1,MICA,MICB,GCLC,TGFB1I1,TRPV2
response to metal ion	GO	Brain_Cerebellum	2	14	0.147625	0.0349123	0.111347	0.100576	-0.0387007	0.0126083	-3.06946	0.00214447	0.0417423	pathway P < genes P & genes FDR > 0.05	NA	NA	TNNC1,SLC18A2
regulation of release of sequestered calcium ion into cytosol by sarcoplasmic reticulum	GO	Brain_Cerebellum	2	17	0.089367	0.0220812	0.00401048	0.0037991	-0.0635053	0.0126821	-5.00748	5.5148e-07	9.89119e-05	pathway P < genes P & genes FDR < 0.05	NA	NA	CASQ1,GSTO1
ER to Golgi transport vesicle membrane	GO	Brain_Cerebellum	15	35	0.417975	0.212313	0.281981	0.197099	0.107896	0.0274513	3.93044	8.47907e-05	0.00401716	genes P < pathway P	NA	NA	MCFD2,CD74,HLA-F,HLA-G,HLA-A,HLA-C,HLA-B,HLA-DRB5,HLA-DRB1,HLA-DQA1,HLA-DQB1,HLA-DQA2,HLA-DPA1,HLA-DPB1,SEC31B
protein disulfide oxidoreductase activity	GO	Brain_Cerebellum	5	32	0.211411	0.219242	0.13159	0.2073	0.0728627	0.0199632	3.64985	0.000262393	0.0107416	genes P < pathway P	NA	NA	QSOX1,DNAJC10,TXN,GSTO2,TXNL1
symporter activity	GO	Brain_Cerebellum	7	47	0.217005	0.187974	0.184051	0.19935	-0.0744088	0.0236235	-3.14978	0.00163393	0.0356427	pathway P < genes P & genes FDR > 0.05	NA	NA	SLC36A1,SLC24A2,SLC46A2,SLC16A9,SLC25A3,SLC24A4,SLC4A11
acetylcholine receptor activity	GO	Brain_Cerebellum	3	13	0.38858	0.281586	0.282037	0.228833	-0.0430578	0.0131361	-3.27781	0.00104616	0.0276517	genes P < pathway P	NA	NA	CHRNA2,CHRNA5,CHRNA3
immunoglobulin mediated immune response	GO	Brain_Cerebellum	2	12	0.356814	0.342235	0.259822	0.312978	-0.0589431	0.0127703	-4.61565	3.9186e-06	0.000427809	genes P < pathway P	NA	NA	CD74,HLA-DMA
sterol metabolic process	GO	Brain_Cerebellum	3	17	0.372778	0.125397	0.120159	0.0541819	-0.061564	0.0155022	-3.9713	7.14808e-05	0.00366303	genes P < pathway P	NA	NA	CYP21A2,EBPL,CYP46A1
Rac protein signal transduction	GO	Brain_Cerebellum	3	14	0.184112	0.0848683	0.125843	0.091501	-0.0620802	0.0154308	-4.02312	5.74314e-05	0.00320467	genes P < pathway P	NA	NA	FARP2,AIF1,HACE1
oxidoreductase activity, acting on a sulfur group of donors, disulfide as acceptor	GO	Brain_Cerebellum	2	3	0.0545463	0.0422022	0.0120434	0.0161725	0.0437665	0.0126719	3.45382	0.000552709	0.0195472	pathway P < genes P & genes FDR > 0.05	NA	NA	DNAJC10,ERO1L
transferase activity, transferring glycosyl groups	GO	Brain_Cerebellum	13	66	0.2542	0.159564	0.13908	0.138515	0.097233	0.0320875	3.03024	0.00244358	0.0449515	genes P < pathway P	NA	NA	A3GALT2,GALNT2,GALNT13,GALNT3,ALG1L,PIGZ,GALNT10,C1GALT1,DPY19L2,CHSY1,B3GNT9,B3GNTL1,LARGE
peptidyl-lysine monomethylation	GO	Brain_Cerebellum	2	6	0.200774	0.11563	0.124764	0.0473173	-0.0554872	0.0125239	-4.43052	9.40061e-06	0.000786831	pathway P < genes P & genes FDR < 0.05	NA	NA	SETD8,SETD6
viral protein processing	GO	Brain_Cerebellum	3	12	0.0684133	0.0426909	0.0255705	0.0177106	-0.0634981	0.0155218	-4.09091	4.29692e-05	0.0026316	pathway P < genes P & genes FDR > 0.05	NA	NA	VPS37A,VPS28,NMT2
cytokine-mediated signaling pathway	GO	Brain_Cerebellum	33	226	0.294454	0.215373	0.195193	0.191449	0.164899	0.0455427	3.62075	0.000293747	0.0117079	genes P < pathway P	NA	NA	JAK1,RNASEL,NUP210,IL17RB,FLNB,KPNA1,HLA-F,HLA-G,HLA-A,HLA-C,HLA-B,HLA-DRB5,HLA-DRB1,HLA-DQA1,HLA-DQB1,HLA-DQA2,HLA-DPA1,HLA-DPB1,KPNA5,NUP43,NUPL2,CAMK2B,NUP214,IL15RA,CAMK2G,IFIT1,NCAM1,IRAK4,NUP107,FLT3,NUP88,NUP85,JAK3
neurogenesis	GO	Brain_Cerebellum	5	37	0.212876	0.133526	0.0279081	0.0142438	-0.061489	0.0198915	-3.09122	0.00199339	0.0394125	pathway P < genes P & genes FDR > 0.05	NA	NA	PCSK9,RARB,DAGLB,CDK5RAP2,ASCL1
actin filament polymerization	GO	Brain_Cerebellum	3	22	0.122094	0.0317299	0.0315684	0.0202543	-0.0503632	0.0155109	-3.24694	0.00116651	0.0289422	genes P < pathway P	NA	NA	AIF1,RAC1,WASF3
sphingolipid biosynthetic process	GO	Brain_Cerebellum	6	34	0.252287	0.315566	0.133053	0.243988	0.0763926	0.0218527	3.4958	0.000472648	0.0169546	pathway P < genes P & genes FDR < 0.05	NA	NA	SPTSSB,ACER3,CERS5,SPTLC2,CERS3,VAPA
regulation of proteolysis	GO	Brain_Cerebellum	5	38	0.213278	0.121807	0.12986	0.117483	-0.0682414	0.0199986	-3.41231	0.000644158	0.0212826	genes P < pathway P	NA	NA	AGT,SERPINI1,SERPINB6,GSAP,C2CD3
integral component of Golgi membrane	GO	Brain_Cerebellum	10	44	0.20587	0.12561	0.1046	0.105238	0.133459	0.044346	3.00949	0.00261685	0.0467035	genes P < pathway P	NA	NA	QSOX1,GALNT2,STEAP2,ENTPD4,CSGALNACT2,ACER3,ST8SIA1,ST8SIA5,GFY,LARGE
collagen fibril organization	GO	Brain_Cerebellum	3	42	0.210725	0.058832	0.0693241	0.016503	0.0488906	0.0153391	3.18731	0.00143601	0.0324849	genes P < pathway P	NA	NA	COL11A2,ADAMTS14,COL5A3
negative regulation of ossification	GO	Brain_Cerebellum	2	17	0.157845	0.00186339	0.0516213	0.0148792	0.041074	0.012646	3.24798	0.00116227	0.0289422	pathway P < genes P & genes FDR > 0.05	NA	NA	ENPP1,CHSY1
Hsp70 protein binding	GO	Brain_Cerebellum	3	17	0.124293	0.094725	0.0175608	0.0176368	0.0817835	0.0154851	5.28145	1.28167e-07	3.21828e-05	genes P < pathway P	NA	NA	DNAJC10,PPID,BAG6
transport vesicle membrane	GO	Brain_Cerebellum	10	35	0.386986	0.20152	0.247615	0.182334	0.135134	0.0241059	5.60584	2.07242e-08	8.67309e-06	pathway P < genes P & genes FDR < 0.05	NA	NA	CD74,HLA-DRB5,HLA-DRB1,HLA-DQA1,HLA-DQB1,HLA-DQA2,HLA-DPA1,HLA-DPB1,CUZD1,SCG3
endocytic vesicle membrane	GO	Brain_Cerebellum	11	55	0.384416	0.224305	0.224945	0.188697	0.114513	0.0255323	4.48504	7.28994e-06	0.000679064	genes P < pathway P	NA	NA	CD74,HLA-DRB5,HLA-DRB1,HLA-DQA1,HLA-DQB1,HLA-DQA2,HLA-DPA1,HLA-DPB1,CAMK2B,CAMK2G,VAMP1
clathrin-coated endocytic vesicle membrane	GO	Brain_Cerebellum	9	24	0.404873	0.207062	0.259585	0.186943	0.111831	0.0225208	4.96566	6.84686e-07	0.000114616	pathway P < genes P & genes FDR < 0.05	NA	NA	CD74,HLA-DRB5,HLA-DRB1,HLA-DQA1,HLA-DQB1,HLA-DQA2,HLA-DPA1,HLA-DPB1,LDLR
protein binding, bridging	GO	Brain_Cerebellum	4	54	0.206473	0.215464	0.128339	0.175019	0.0652761	0.0178672	3.6534	0.000258787	0.0107416	pathway P < genes P & genes FDR < 0.05	NA	NA	CNKSR1,RAD50,COL11A2,CRK
intraciliary transport particle A	GO	Brain_Cerebellum	3	7	0.126518	0.101173	0.0626014	0.0293057	0.0545703	0.0154372	3.535	0.000407781	0.0148397	genes P < pathway P	NA	NA	TTC21B,IFT122,IFT43
Ino80 complex	GO	Brain_Cerebellum	3	14	0.154563	0.0885494	0.0529237	0.0348178	0.0498677	0.0154078	3.23652	0.00120996	0.0294971	genes P < pathway P	NA	NA	ACTR8,INO80E,INO80C
extracellular matrix	GO	Brain_Cerebellum	31	229	0.24526	0.148769	0.106839	0.127712	-0.157814	0.0494817	-3.18934	0.00142597	0.0324849	pathway P < genes P & genes FDR < 0.05	NA	NA	ECM1,LAMC1,IHH,WNT5A,ABI3BP,PLSCR1,FRAS1,ADAMTS16,COL21A1,SMOC2,AEBP1,ZP3,NOV,MAMDC2,ASPN,ADAMTS13,ADAMTS14,SPON1,HSD17B12,ZP1,CDON,MMP17,NID2,THSD4,ZP2,TGFB1I1,GLG1,WNT3,COL5A3,ADAMTS5,COL6A1
troponin I binding	GO	Brain_Cerebellum	2	5	0.110154	0.01808	0.0554543	0.0215315	-0.03973	0.0125884	-3.15609	0.001599	0.0355318	pathway P < genes P & genes FDR > 0.05	NA	NA	TNNI3K,TNNC1
regulation of microtubule polymerization	GO	Brain_Cerebellum	2	3	0.138096	0.119829	0.0569564	0.0764569	0.0682896	0.0126598	5.39419	6.88335e-08	1.92046e-05	pathway P < genes P & genes FDR < 0.05	NA	NA	SLAIN2,MAPT
positive regulation of microtubule polymerization	GO	Brain_Cerebellum	3	11	0.126979	0.0868922	0.0401559	0.0613971	0.0781894	0.0154884	5.04827	4.45819e-07	8.61117e-05	pathway P < genes P & genes FDR < 0.05	NA	NA	PSRC1,SLAIN2,MAPT
cytoplasmic microtubule organization	GO	Brain_Cerebellum	4	15	0.0778424	0.0224182	0.0321668	0.0339336	0.0779944	0.0178431	4.37113	1.23603e-05	0.000969894	genes P < pathway P	NA	NA	SLAIN2,AXIN1,TUBG2,STMN3
intrinsic component of endoplasmic reticulum membrane	GO	Brain_Cerebellum	3	8	0.0921955	0.0112899	0.0514018	0.0332636	0.0494135	0.0154891	3.19022	0.00142164	0.0324849	pathway P < genes P & genes FDR < 0.05	NA	NA	EXTL1,RNF180,PGAP3
T cell costimulation	GO	Brain_Cerebellum	14	65	0.370131	0.188146	0.21651	0.184579	0.156197	0.0299269	5.21928	1.79617e-07	3.77044e-05	pathway P < genes P & genes FDR < 0.05	NA	NA	TNFRSF14,HLA-DRB5,HLA-DRB1,HLA-DQA1,HLA-DQB1,HLA-DQA2,HLA-DPA1,HLA-DPB1,RAC1,LYN,CD274,PDCD1LG2,CD5,TNFRSF13C
polyubiquitin modification-dependent protein binding	GO	Brain_Cerebellum	3	22	0.134509	0.0910123	0.0440773	0.0454899	0.0860303	0.0154913	5.55347	2.80053e-08	1.00459e-05	genes P < pathway P	NA	NA	BAG6,FAM175B,ZFAND6
late endosome membrane	GO	Brain_Cerebellum	14	80	0.193982	0.214245	0.125188	0.198639	-0.0946952	0.031822	-2.97578	0.00292245	0.049583	genes P < pathway P	NA	NA	ATG9A,ARL8B,OSBPL11,HLA-DRB5,HLA-DRB1,HLA-DMB,HLA-DMA,VPS37A,VPS28,AP5M1,SNF8,NPC1,AP5S1,MICALL1
negative regulation of NF-kappaB transcription factor activity	GO	Brain_Cerebellum	7	61	0.258307	0.105235	0.0996154	0.0772438	-0.107044	0.0236134	-4.5332	5.80959e-06	0.000607829	pathway P < genes P & genes FDR < 0.05	NA	NA	ZCCHC11,DAP,NFKBIL1,TRIM21,NLRC3,NOD2,SETD6
MHC class II receptor activity	GO	Brain_Cerebellum	7	11	0.489775	0.138878	0.279067	0.142685	0.0980757	0.0219337	4.47146	7.76858e-06	0.000679064	genes P < pathway P	NA	NA	HLA-DRB1,HLA-DQA1,HLA-DQB1,HLA-DQA2,HLA-DOB,HLA-DOA,HLA-DPA1
trans-Golgi network membrane	GO	Brain_Cerebellum	11	37	0.361574	0.207993	0.229411	0.179993	0.108515	0.0256656	4.22803	2.35748e-05	0.00151786	genes P < pathway P	NA	NA	CD74,HLA-DRB5,HLA-DRB1,HLA-DQA1,HLA-DQB1,HLA-DQA2,HLA-DPA1,HLA-DPB1,AP1S1,AP1M1,CABP7
neuron projection membrane	GO	Brain_Cerebellum	2	5	0.104835	0.00556829	0.0280314	0.0116178	0.0429846	0.0126904	3.38717	0.000706188	0.0222966	pathway P < genes P & genes FDR > 0.05	NA	NA	FZD6,FZD2
negative regulation of tumor necrosis factor production	GO	Brain_Cerebellum	3	30	0.214675	0.123662	0.061037	0.0848078	-0.0623132	0.0155468	-4.00809	6.12111e-05	0.00334133	genes P < pathway P	NA	NA	NFKBIL1,NOD2,MC1R
myosin filament	GO	Brain_Cerebellum	2	15	0.472267	0.388225	0.304072	0.309924	0.0481763	0.0125645	3.83432	0.000125912	0.0056657	pathway P < genes P & genes FDR > 0.05	NA	NA	MYOM2,MYH7B
negative regulation of peptidyl-serine phosphorylation	GO	Brain_Cerebellum	2	17	0.268574	0.243374	0.135153	0.184879	-0.0413029	0.0125617	-3.28801	0.00100898	0.0272425	genes P < pathway P	NA	NA	BAK1,PPM1F
tumor necrosis factor-mediated signaling pathway	GO	Brain_Cerebellum	3	30	0.222455	0.137359	0.160786	0.17825	0.0512448	0.0153468	3.33911	0.000840465	0.0241555	genes P < pathway P	NA	NA	TNFRSF14,RIPK1,CDIP1
chromatoid body	GO	Brain_Cerebellum	2	10	0.320965	0.180856	0.207729	0.0651816	0.0394773	0.0125686	3.14094	0.00168405	0.0356427	pathway P < genes P & genes FDR > 0.05	NA	NA	TDRD5,TDRD6
histone lysine methylation	GO	Brain_Cerebellum	3	16	0.123757	0.0536802	0.039475	0.0467766	-0.0491814	0.015479	-3.1773	0.00148653	0.0333274	genes P < pathway P	NA	NA	SETMAR,SETD8,SETDB2
phosphatidylinositol binding	GO	Brain_Cerebellum	12	76	0.296962	0.178488	0.180029	0.15838	0.118008	0.0309503	3.81281	0.000137395	0.00605259	genes P < pathway P	NA	NA	CCDC88A,PASK,DOK7,SNX31,SNX32,SNX19,ITPR2,SEPT12,SNX29,SNX11,KIF16B,SNX5
transcriptionally active chromatin	GO	Brain_Cerebellum	2	11	0.141949	0.105564	0.0453015	0.0066064	-0.0384468	0.0126347	-3.04295	0.00234271	0.0447226	pathway P < genes P & genes FDR < 0.05	NA	NA	EXOSC10,EXOSC5
peptidyl-tyrosine dephosphorylation	GO	Brain_Cerebellum	6	54	0.0606905	0.041935	0.0100156	0.0101243	0.069217	0.0219923	3.14733	0.0016477	0.0356427	pathway P < genes P & genes FDR > 0.05	NA	NA	PTPN7,PTPRZ1,PTPRE,PTPRR,MTMR6,CDC25B
microtubule plus-end	GO	Brain_Cerebellum	3	11	0.264681	0.26698	0.184822	0.189093	0.0561743	0.0154025	3.64709	0.000265225	0.0107416	genes P < pathway P	NA	NA	SLAIN2,KNSTRN,MYO5A
termination of G protein-coupled receptor signaling pathway	GO	Brain_Cerebellum	6	44	0.145488	0.0832092	0.069907	0.0773424	0.0693881	0.0228932	3.03095	0.00243782	0.0449515	pathway P < genes P & genes FDR > 0.05	NA	NA	GRK4,RGS12,RGS14,RGS3,MAP3K9,AXIN1
regulation of growth	GO	Brain_Cerebellum	3	54	0.109932	0.0642846	0.0101521	0.00679258	-0.0549366	0.0153927	-3.569	0.000358343	0.0132323	pathway P < genes P & genes FDR < 0.05	NA	NA	IHH,IGSF11,YEATS4
positive regulation of T cell proliferation	GO	Brain_Cerebellum	6	48	0.287748	0.193084	0.144972	0.200383	-0.099603	0.0222854	-4.46944	7.84263e-06	0.000679064	genes P < pathway P	NA	NA	AIF1,ZP3,CD274,PDCD1LG2,ITGAL,TNFRSF13C
acetylcholine binding	GO	Brain_Cerebellum	2	11	0.323334	0.364745	0.235224	0.302623	-0.0686308	0.0127072	-5.40093	6.62955e-08	1.92046e-05	pathway P < genes P & genes FDR < 0.05	NA	NA	CHRNA2,CHRNA3
intrinsic apoptotic signaling pathway in response to DNA damage by p53 class mediator	GO	Brain_Cerebellum	5	30	0.178752	0.119226	0.108781	0.14716	0.0924334	0.0198295	4.6614	3.14061e-06	0.000365111	genes P < pathway P	NA	NA	TP73,BAG6,RPS27L,CDIP1,NUPR1
cytoplasmic sequestering of transcription factor	GO	Brain_Cerebellum	2	13	0.124777	0.0197664	0.00732303	0.00978065	-0.0423882	0.0126874	-3.34096	0.00083488	0.0241555	genes P < pathway P	NA	NA	NFKBIL1,MXI1
regulation of protein homodimerization activity	GO	Brain_Cerebellum	2	7	0.0748011	0.0306621	0.00292018	0.00212712	-0.0493396	0.012568	-3.92581	8.6438e-05	0.00401937	pathway P < genes P & genes FDR < 0.05	NA	NA	AIDA,BAK1
regulation of protein heterodimerization activity	GO	Brain_Cerebellum	2	7	0.319276	0.315077	0.270845	0.376776	-0.0450543	0.0125817	-3.58093	0.000342374	0.0128314	pathway P < genes P & genes FDR < 0.05	NA	NA	BAK1,CDON
cellular protein catabolic process	GO	Brain_Cerebellum	4	13	0.117846	0.0565084	0.0801444	0.0522137	0.0786394	0.0179526	4.38039	1.18469e-05	0.000959596	genes P < pathway P	NA	NA	PPT1,RIPK1,RNF5,CLN8
positive thymic T cell selection	GO	Brain_Cerebellum	3	10	0.463104	0.304065	0.368104	0.290091	-0.073598	0.0155949	-4.71936	2.36583e-06	0.000312663	genes P < pathway P	NA	NA	ZAP70,CD74,HLA-DMA
positive regulation of innate immune response	GO	Brain_Cerebellum	2	15	0.23105	0.178644	0.020352	0.00622454	-0.0386545	0.0125724	-3.07454	0.00210828	0.0413585	pathway P < genes P & genes FDR > 0.05	NA	NA	PLSCR1,NOD2
positive regulation of nitric oxide biosynthetic process	GO	Brain_Cerebellum	3	30	0.0902138	0.100611	0.0324427	0.0039776	0.0928564	0.0156051	5.95039	2.67506e-09	2.48778e-06	genes P < pathway P	NA	NA	DDAH2,OPRM1,P2RX4
positive regulation of T cell differentiation	GO	Brain_Cerebellum	4	15	0.427593	0.258227	0.304825	0.268549	-0.0726918	0.0179074	-4.05932	4.9216e-05	0.00287398	genes P < pathway P	NA	NA	ZAP70,CD74,HLA-DMA,IL7
negative regulation of proteolysis	GO	Brain_Cerebellum	2	18	0.205095	0.0115467	0.0920398	0.0795212	0.0514704	0.0126146	4.08023	4.4991e-05	0.00268982	genes P < pathway P	NA	NA	BAG6,CLN8
SMAD binding	GO	Brain_Cerebellum	3	43	0.117767	0.0856566	0.0020282	0.00141249	0.0469935	0.0155067	3.03052	0.00244132	0.0449515	pathway P < genes P & genes FDR > 0.05	NA	NA	SKI,FOXH1,AXIN1
positive regulation of alpha-beta T cell differentiation	GO	Brain_Cerebellum	2	9	0.420449	0.360958	0.294733	0.410029	-0.0416284	0.012605	-3.30253	0.000958173	0.0264393	pathway P < genes P & genes FDR < 0.05	NA	NA	ZAP70,IHH
protein dimerization activity	GO	Brain_Cerebellum	19	191	0.192177	0.140923	0.0579064	0.0611494	-0.117076	0.0386632	-3.02811	0.00246092	0.0449515	pathway P < genes P & genes FDR > 0.05	NA	NA	ASCL5,MXD1,NUP210,PDCD6IP,SPEF2,MXD3,TFEB,NEUROD6,SLC24A2,MXI1,EBF3,PRDX5,ASCL1,POLR1D,TFAP4,POLR2C,WWOX,SLC4A11,ZBED4
regulation of long-term neuronal synaptic plasticity	GO	Brain_Cerebellum	5	22	0.107368	0.0894271	0.0611135	0.0879699	-0.0668533	0.0199723	-3.3473	0.000816023	0.0241555	pathway P < genes P & genes FDR < 0.05	NA	NA	KCNJ10,AGT,CAMK2B,HRAS,DRD2
cell maturation	GO	Brain_Cerebellum	2	40	0.336441	0.242153	0.0602192	0.0783773	-0.0406367	0.0125846	-3.22907	0.00124192	0.0299852	pathway P < genes P & genes FDR < 0.05	NA	NA	IHH,PPARG
anterograde synaptic vesicle transport	GO	Brain_Cerebellum	2	15	0.160032	0.0835382	0.0526888	0.0732846	-0.053052	0.0124636	-4.25654	2.07614e-05	0.00140897	pathway P < genes P & genes FDR < 0.05	NA	NA	BLOC1S2,AP3B2
response to steroid hormone	GO	Brain_Cerebellum	4	35	0.16686	0.062634	0.0404133	0.0228298	-0.0539731	0.0178309	-3.02694	0.00247045	0.0449515	pathway P < genes P & genes FDR > 0.05	NA	NA	IDH1,CPS1,ACSL6,PAQR8
positive regulation of smooth muscle cell proliferation	GO	Brain_Cerebellum	3	46	0.168528	0.185303	0.0727098	0.103365	-0.0508273	0.0155448	-3.26973	0.0010765	0.0281571	genes P < pathway P	NA	NA	AIF1,IRAK4,BMP4
negative regulation of smooth muscle cell proliferation	GO	Brain_Cerebellum	3	28	0.316963	0.199884	0.0584976	0.0500018	-0.0742378	0.0154785	-4.79618	1.61721e-06	0.000238872	genes P < pathway P	NA	NA	PPARG,AIF1,VIPR2
inner ear development	GO	Brain_Cerebellum	4	54	0.261654	0.267923	0.204133	0.221719	-0.106771	0.0179957	-5.93312	2.97225e-09	2.48778e-06	genes P < pathway P	NA	NA	HLA-DMA,SLC25A27,MYO6,CCM2
synapse organization	GO	Brain_Cerebellum	2	27	0.126179	0.0703891	0.0982424	0.103217	0.03751	0.0125972	2.97765	0.00290464	0.049583	genes P < pathway P	NA	NA	TSC1,MYO5A
T cell receptor signaling pathway	GO	Brain_Cerebellum	11	88	0.408608	0.216184	0.266121	0.212453	0.122671	0.0256935	4.7744	1.80245e-06	0.000251442	genes P < pathway P	NA	NA	ZAP70,BTN3A1,HLA-DRB5,HLA-DRB1,HLA-DQA1,HLA-DQB1,HLA-DQA2,HLA-DPA1,HLA-DPB1,BCAR1,PRKD2
actin filament bundle assembly	GO	Brain_Cerebellum	2	23	0.0976834	0.0160287	0.0185932	0.0059069	-0.0739367	0.0126233	-5.85716	4.70862e-09	2.95583e-06	genes P < pathway P	NA	NA	ABL2,AIF1
protein tetramerization	GO	Brain_Cerebellum	2	28	0.307846	0.302802	0.239611	0.294005	0.037929	0.0125916	3.01226	0.00259314	0.0467035	genes P < pathway P	NA	NA	TP73,HLA-DRB1
protein homotetramerization	GO	Brain_Cerebellum	9	52	0.194032	0.114078	0.0575537	0.0572737	-0.112928	0.0266972	-4.22996	2.33731e-05	0.00151786	pathway P < genes P & genes FDR < 0.05	NA	NA	CDA,ATPIF1,APOA1BP,KCNJ10,THG1L,GNMT,CRTC3,SRR,USP16
positive regulation of oxidoreductase activity	GO	Brain_Cerebellum	2	7	0.22186	0.191641	0.0195849	0.00730936	-0.039456	0.012545	-3.14517	0.00165992	0.0356427	pathway P < genes P & genes FDR > 0.05	NA	NA	ABL2,NOD2
response to glucocorticoid	GO	Brain_Cerebellum	8	79	0.224026	0.230505	0.111817	0.165517	-0.0815106	0.0252802	-3.22428	0.0012629	0.0302014	pathway P < genes P & genes FDR < 0.05	NA	NA	BGLAP,KCNJ10,CPS1,PAM,GOT1,SCGB1A1,GPR83,ABCA3
protein phosphatase 2A binding	GO	Brain_Cerebellum	2	17	0.164544	0.196663	0.162202	0.217484	0.0423292	0.0127029	3.33224	0.000861501	0.024306	pathway P < genes P & genes FDR > 0.05	NA	NA	MASTL,ARPP19
vagina development	GO	Brain_Cerebellum	2	11	0.0916784	0.00679402	0.00672513	0.0032539	-0.038338	0.0126143	-3.03926	0.00237163	0.0447756	genes P < pathway P	NA	NA	WNT5A,BAK1
cardiac epithelial to mesenchymal transition	GO	Brain_Cerebellum	2	11	0.145457	0.0461036	0.0703454	0.063512	-0.0393818	0.0125345	-3.14188	0.00167869	0.0356427	pathway P < genes P & genes FDR > 0.05	NA	NA	ADAM15,RTN4
head morphogenesis	GO	Brain_Cerebellum	2	7	0.265866	0.142345	0.0550798	0.0711091	-0.0412498	0.0125322	-3.2915	0.000996552	0.0271994	pathway P < genes P & genes FDR < 0.05	NA	NA	IHH,WNT3
interferon-gamma-mediated signaling pathway	GO	Brain_Cerebellum	16	65	0.3919	0.22994	0.266265	0.203601	0.0894125	0.0287038	3.11501	0.00183939	0.0370628	genes P < pathway P	NA	NA	JAK1,HLA-F,HLA-G,HLA-A,HLA-C,HLA-B,HLA-DRB5,HLA-DRB1,HLA-DQA1,HLA-DQB1,HLA-DQA2,HLA-DPA1,HLA-DPB1,CAMK2B,CAMK2G,NCAM1
intrinsic apoptotic signaling pathway in response to endoplasmic reticulum stress	GO	Brain_Cerebellum	6	24	0.137672	0.133745	0.0354313	0.0465747	0.0687733	0.02197	3.13033	0.00174612	0.0356465	genes P < pathway P	NA	NA	DNAJC10,BAG6,BAK1,TMBIM6,ERO1L,ERN1
protein K63-linked ubiquitination	GO	Brain_Cerebellum	2	25	0.118938	0.0147186	0.0380038	0.0505229	0.0627907	0.0127611	4.92049	8.63297e-07	0.000135484	genes P < pathway P	NA	NA	RNF168,RNF5
response to fatty acid	GO	Brain_Cerebellum	2	12	0.229246	0.289605	0.123268	0.173114	-0.0482792	0.0125942	-3.83346	0.000126356	0.0056657	pathway P < genes P & genes FDR < 0.05	NA	NA	FABP3,INSIG2
protein K48-linked ubiquitination	GO	Brain_Cerebellum	6	41	0.12759	0.063144	0.0740787	0.0825622	0.0943391	0.02198	4.29204	1.77042e-05	0.00127015	genes P < pathway P	NA	NA	RNF187,KLHL3,RNF5,HACE1,RNF6,TTC3
integral component of lumenal side of endoplasmic reticulum membrane	GO	Brain_Cerebellum	15	27	0.416766	0.213823	0.278181	0.201579	0.0940359	0.0274438	3.42649	0.000611432	0.0204708	genes P < pathway P	NA	NA	CD74,HLA-F,HLA-G,HLA-A,HLA-C,HLA-B,HLA-DRB5,HLA-DRB1,HLA-DQA1,HLA-DQB1,HLA-DQA2,HLA-DPA1,HLA-DPB1,SPPL3,SPPL2C
interferon-gamma secretion	GO	Brain_Cerebellum	2	8	0.342367	0.309178	0.294696	0.296288	0.0478927	0.0106981	4.47675	7.57886e-06	0.000679064	genes P < pathway P	NA	NA	BTN3A2,BTN3A1
protein localization to plasma membrane	GO	Brain_Cerebellum	4	36	0.111519	0.0746781	0.091772	0.0930365	0.0543346	0.0178621	3.04189	0.00235101	0.0447226	genes P < pathway P	NA	NA	P2RY1,DLG1,MYO5A,AKT2
positive regulation of monocyte chemotaxis	GO	Brain_Cerebellum	3	10	0.132475	0.0582301	0.045303	0.0228391	-0.0721536	0.0154171	-4.68011	2.86725e-06	0.000359983	genes P < pathway P	NA	NA	S100A7,AIF1,PLA2G7
ruffle assembly	GO	Brain_Cerebellum	2	6	0.104005	0.00708864	0.0199856	0.00393776	-0.0589155	0.0126493	-4.65762	3.1989e-06	0.000365111	genes P < pathway P	NA	NA	AIF1,RAC1
positive regulation of G1/S transition of mitotic cell cycle	GO	Brain_Cerebellum	3	11	0.180581	0.19872	0.0483486	0.0606425	-0.0697547	0.0155197	-4.49459	6.97035e-06	0.000679064	genes P < pathway P	NA	NA	PPP1R1C,AIF1,APEX1
positive regulation of endoplasmic reticulum unfolded protein response	GO	Brain_Cerebellum	2	4	0.234993	0.195883	0.0655781	0.0864845	-0.0391436	0.0125837	-3.11066	0.00186673	0.0372012	genes P < pathway P	NA	NA	BAK1,ERN1
positive regulation of T cell migration	GO	Brain_Cerebellum	2	4	0.150403	0.0585287	0.031094	0.0117719	-0.0475167	0.0126329	-3.76135	0.000168996	0.00719235	genes P < pathway P	NA	NA	TNFRSF14,AIF1
MAPK cascade	GO	Brain_Cortex	4	77	0.046172	0.0372922	0.00951468	0.00978184	-0.0600023	0.0179259	-3.34723	0.000816225	0.0184301	pathway P < genes P & genes FDR > 0.05	NA	NA	MAPK13,HRAS,CAMKK2,MAPK8IP2
gamma-tubulin complex	GO	Brain_Cortex	2	7	0.137167	0.086549	0.10965	0.0993862	-0.0387438	0.012426	-3.11797	0.00182099	0.0332864	genes P < pathway P	NA	NA	BLOC1S2,TUBG2
RNA polymerase II transcription factor binding	GO	Brain_Cortex	2	34	0.0425546	0.036415	0.0260543	0.0276636	-0.0471407	0.0126897	-3.71489	0.000203289	0.00754106	pathway P < genes P & genes FDR > 0.05	NA	NA	LPIN1,SMAD4
branching involved in blood vessel morphogenesis	GO	Brain_Cortex	3	34	0.0676954	0.0249228	0.0142385	0.0101023	0.0751543	0.0155373	4.83703	1.31792e-06	0.000248031	genes P < pathway P	NA	NA	NOTCH4,NFATC3,STK4
in utero embryonic development	GO	Brain_Cortex	18	247	0.181106	0.208696	0.0763138	0.129078	-0.138608	0.0379836	-3.64915	0.000263108	0.00872176	pathway P < genes P & genes FDR < 0.05	NA	NA	FLVCR1,SP3,NCKAP1,RESP18,EIF4E2,TDGF1,XRCC4,GNA12,NODAL,POLE,IFT88,RNASEH2B,AXIN1,FLCN,NMT1,SMAD4,TSHZ3,ADA
morphogenesis of a branching structure	GO	Brain_Cortex	2	10	0.243412	0.217291	0.211257	0.262801	0.0700962	0.0127216	5.51001	3.58817e-08	2.79519e-05	genes P < pathway P	NA	NA	TDGF1,NOTCH4
B cell homeostasis	GO	Brain_Cortex	2	18	0.123248	0.00728619	0.0524827	0.025655	-0.0521248	0.012712	-4.10045	4.12342e-05	0.00221527	genes P < pathway P	NA	NA	BAK1,TNFRSF13C
blood vessel remodeling	GO	Brain_Cortex	3	37	0.0891019	0.0313193	0.0381286	0.0306559	-0.0704863	0.015448	-4.5628	5.04751e-06	0.000604924	genes P < pathway P	NA	NA	AGT,ACVR2B,BAK1
protease binding	GO	Brain_Cortex	5	66	0.104911	0.113816	0.0288267	0.0243726	-0.0826606	0.0202502	-4.08197	4.46554e-05	0.0023191	pathway P < genes P & genes FDR < 0.05	NA	NA	SERPINC1,DVL3,NFRKB,POLG,LONP2
lens development in camera-type eye	GO	Brain_Cortex	2	29	0.234154	0.0623779	0.158035	0.128486	-0.0420639	0.0126206	-3.33296	0.000859266	0.0191248	pathway P < genes P & genes FDR < 0.05	NA	NA	WNT2B,CDON
immunoglobulin production involved in immunoglobulin mediated immune response	GO	Brain_Cortex	2	3	0.716072	0.00995822	0.522922	0.179193	0.0289903	0.00917451	3.15987	0.00157838	0.0296278	genes P < pathway P	NA	NA	HLA-DRB1,HLA-DQB1
negative regulation of inflammatory response to antigenic stimulus	GO	Brain_Cortex	2	7	0.439502	0.381172	0.372294	0.392213	0.038007	0.0125497	3.02851	0.00245761	0.0423062	genes P < pathway P	NA	NA	GPX1,HLA-DRB1
chromatin binding	GO	Brain_Cortex	19	350	0.11004	0.120879	0.0687838	0.100904	-0.174493	0.0389505	-4.47986	7.46928e-06	0.000727321	pathway P < genes P & genes FDR < 0.05	NA	NA	EYA3,FABP1,SP3,ATXN7,PRKAA1,ARID3C,TFAM,PHF21A,PHC1,CBX5,POLE,POLG,NFATC3,TADA2A,SMARCE1,SMAD4,CHAF1A,TSHZ3,NCOA6
antigen binding	GO	Brain_Cortex	3	42	0.355492	0.370184	0.207264	0.351902	0.0625146	0.0155053	4.03181	5.53478e-05	0.00269475	pathway P < genes P & genes FDR > 0.05	NA	NA	RAET1G,FCN1,FCGRT
DNA-directed DNA polymerase activity	GO	Brain_Cortex	5	30	0.116536	0.120386	0.0717483	0.137264	-0.0704873	0.0199824	-3.52748	0.000419539	0.0116042	genes P < pathway P	NA	NA	REV3L,POLB,POLL,POLE,POLG
exonuclease activity	GO	Brain_Cortex	2	26	0.0224802	0.0104068	0.00948405	0.0126067	-0.0540685	0.0127882	-4.228	2.35773e-05	0.00153056	pathway P < genes P & genes FDR < 0.05	NA	NA	PAN2,POLG
multivesicular body	GO	Brain_Cortex	3	19	0.359787	0.279854	0.263182	0.2609	-0.0731708	0.0156137	-4.68633	2.78147e-06	0.000361127	genes P < pathway P	NA	NA	SLC40A1,HLA-DMA,ZP3
integral component of plasma membrane	GO	Brain_Cortex	64	1050	0.234889	0.168054	0.111415	0.144657	0.28094	0.0718856	3.90816	9.30036e-05	0.00426175	genes P < pathway P	NA	NA	PDPN,CLCNKA,EPHA8,HTR1D,NCMAP,RHD,RHCE,EPHA10,PTGER3,LPAR3,ATP1A4,CD46,FLVCR1,ACVR2A,SLC40A1,SLC6A11,ACVR2B,ACKR2,MUC4,TLR2,PCDHA7,PCDHA10,FGFR4,HLA-A,HLA-C,NOTCH4,HLA-DRB1,HLA-DQA1,HLA-DQA2,HLA-DPA1,SLC22A3,GPNMB,CRHR2,PILRB,PTPRN2,TNFRSF10C,TRPA1,PLGRKT,AQP7,SLC2A8,CDHR1,RGR,SLC18A2,CD44,CD6,CD27,VAMP1,KLRC2,KLRC1,FLT3,SLC22A17,TRPM1,HAS3,EFNB3,HS3ST3B1,TRPV2,SLC16A5,NPC1,INSR,SLC7A9,CLPTM1,GP6…
caveola	GO	Brain_Cortex	2	60	0.122231	0.0322678	0.0245113	0.0099812	0.0382377	0.0125948	3.036	0.00239739	0.0419678	pathway P < genes P & genes FDR > 0.05	NA	NA	LRP8,INSR
DNA metabolic process	GO	Brain_Cortex	2	35	0.0984033	0.117778	0.040237	0.0560979	-0.0606318	0.0126444	-4.79514	1.62565e-06	0.000248031	pathway P < genes P & genes FDR < 0.05	NA	NA	POLG,RAD51C
base-excision repair, gap-filling	GO	Brain_Cortex	3	5	0.135418	0.165511	0.110493	0.178578	-0.0573827	0.0154466	-3.7149	0.000203286	0.00754106	pathway P < genes P & genes FDR < 0.05	NA	NA	POLB,POLE,POLG
mRNA export from nucleus	GO	Brain_Cortex	2	64	0.0734986	0.0384575	0.0308616	0.0150232	-0.0382972	0.0126524	-3.02687	0.00247103	0.0423062	genes P < pathway P	NA	NA	THOC7,ALKBH5
cellular protein modification process	GO	Brain_Cortex	10	125	0.232392	0.176415	0.157305	0.184981	-0.088093	0.0282772	-3.11533	0.00183738	0.0332864	pathway P < genes P & genes FDR > 0.05	NA	NA	PADI4,PPT1,ABL2,GGCX,GNMT,WDYHV1,TGM1,ERO1L,TTLL6,TTLL1
protein monoubiquitination	GO	Brain_Cortex	2	21	0.0999515	0.0547257	0.0699108	0.0912112	-0.0479107	0.0125885	-3.80592	0.000141279	0.00550281	pathway P < genes P & genes FDR < 0.05	NA	NA	MGRN1,RBX1
fatty acid biosynthetic process	GO	Brain_Cortex	5	52	0.124461	0.155431	0.0838747	0.159779	-0.0694659	0.0200145	-3.47078	0.000518942	0.0132543	genes P < pathway P	NA	NA	MECR,PCCB,PRKAA1,HSD17B12,FADS1
NADP catabolic process	GO	Brain_Cortex	2	2	0.157108	0.0383939	0.0734617	0.0340227	-0.0420768	0.0125695	-3.34754	0.000815318	0.0184301	genes P < pathway P	NA	NA	NUDT12,ASPDH
potassium ion transport	GO	Brain_Cortex	9	102	0.165772	0.199684	0.0620706	0.13221	0.0930257	0.0267575	3.47663	0.000507767	0.013185	pathway P < genes P & genes FDR < 0.05	NA	NA	ATP1A4,KCNK1,KCNJ3,TSC1,KCNT1,ABCC8,NMRAL1,KCNN4,SLC9A8
acute-phase response	GO	Brain_Cortex	2	38	0.115439	0.070024	0.0804778	0.110951	0.0381109	0.0126749	3.0068	0.00264014	0.0442295	pathway P < genes P & genes FDR > 0.05	NA	NA	FN1,SAAL1
complement activation	GO	Brain_Cortex	2	37	0.191533	0.154398	0.0108866	0.00761621	0.0631235	0.0126433	4.99266	5.95529e-07	0.000158575	pathway P < genes P & genes FDR < 0.05	NA	NA	C4A,FCN1
complement activation, classical pathway	GO	Brain_Cortex	2	39	0.139074	0.0802104	0.082982	0.094342	0.0571559	0.0126894	4.50423	6.66125e-06	0.000699014	pathway P < genes P & genes FDR < 0.05	NA	NA	CD46,C4A
cell communication	GO	Brain_Cortex	5	91	0.240906	0.0899454	0.122282	0.143582	0.0848959	0.0199938	4.24611	2.17511e-05	0.0014734	genes P < pathway P	NA	NA	ENPP5,SNX31,SNX32,SNX19,FREM2
cell adhesion	GO	Brain_Cortex	27	469	0.193001	0.135238	0.0875365	0.133691	0.135544	0.0457822	2.96061	0.00307026	0.0492537	genes P < pathway P	NA	NA	PDPN,EPHA8,COL16A1,ITGB3BP,ABL2,FN1,IGFBP7,IBSP,PCDH10,PCDHA7,PCDHA10,NEDD9,PRPH2,RADIL,COL28A1,GPNMB,AEBP1,LY6D,CD44,CD6,CDON,PSTPIP1,IGFALS,NME1-NME2,ADA,COL6A1,DGCR2
signal transduction	GO	Brain_Cortex	76	1322	0.173587	0.184268	0.0905079	0.157324	0.298512	0.0780878	3.82278	0.000131956	0.00541019	genes P < pathway P	NA	NA	NPHP4,PDPN,LRP8,ITGB3BP,BCAR3,ARNT,SNX27,ABL2,RAB7L1,DPYSL5,ARHGAP25,IL1RL1,IL18R1,INPP1,CHRND,ARL8B,EFHB,ACVR2B,ACKR2,SHISA5,NCKIPSD,PDE6B,DGKQ,GRK4,HPGDS,ANXA5,TLR2,AHRR,PRKAA1,RAPGEF6,CAMLG,NEDD9,ATF6B,HLA-DRB1,GNA12,RADIL,CAMK2B,PILRA,NAMPT,TAS2R5,TNFRSF10C,GEM,YWHAZ,CCDC171,TRAF1,RSU1,FAS,HRAS,RIN1,RHOD,PPFIA1,KLRC2,IPO8,CDK4,NTS,RAP2A,RASA3,CALM1,PPP2R5C,TRPM1,PLCB2,RAB27A,RORA,PSTPIP1,CHRN…
phosphatidate phosphatase activity	GO	Brain_Cortex	2	8	0.0716724	0.00476365	0.0442628	0.00191297	-0.055715	0.0126873	-4.39139	1.12627e-05	0.000974847	pathway P < genes P & genes FDR < 0.05	NA	NA	LPIN1,PPAPDC1B
cell death	GO	Brain_Cortex	12	183	0.137393	0.132115	0.0196853	0.022431	-0.0904942	0.0306903	-2.94863	0.0031919	0.0497298	genes P < pathway P	NA	NA	PTGER3,FLVCR1,ADCK3,ATXN7,POLB,SPG21,HEXA,POLG,AXIN1,CLUL1,CIDEA,FBXO7
cell proliferation	GO	Brain_Cortex	12	358	0.0939101	0.0718491	0.0280572	0.0289686	-0.0981647	0.0310336	-3.16317	0.0015606	0.0296278	genes P < pathway P	NA	NA	PDPN,NASP,WDR12,GPX1,TACC3,FGF5,DUSP22,BAK1,FTSJ2,HRAS,SMAD4,SPHK2
NAD biosynthetic process	GO	Brain_Cortex	5	16	0.245188	0.119498	0.108267	0.171275	-0.0706711	0.0200115	-3.53153	0.000413166	0.0116042	pathway P < genes P & genes FDR < 0.05	NA	NA	NAMPT,NAPRT1,NMRK1,QPRT,ASPDH
embryo development	GO	Brain_Cortex	9	134	0.17605	0.110827	0.0749728	0.125385	0.108565	0.0268994	4.03598	5.43754e-05	0.00269475	genes P < pathway P	NA	NA	PDPN,HMGCL,POLR1B,TDGF1,CCNO,NOTCH4,FUT10,FOXD4,TSC1
cell surface	GO	Brain_Cortex	29	380	0.202868	0.159237	0.0923653	0.1472	0.166174	0.0479877	3.46285	0.000534494	0.0134313	genes P < pathway P	NA	NA	ATPIF1,TNN,CD46,HNRNPU,ACVR2A,KCNJ3,SEPT2,TDGF1,TLR2,SLC9A3,NOTCH4,CRHR2,PDIA4,RSPO2,LY6D,TMEM8B,SLC46A2,ADAMTS13,FAS,PKD2L1,CD59,CD44,CD27,P2RX2,FLT3,TRPV2,APMAP,ADA,SCUBE1
glial cell differentiation	GO	Brain_Cortex	2	17	0.142465	0.0171162	0.00286272	0.000644208	-0.0401954	0.0126044	-3.189	0.00142765	0.0274602	pathway P < genes P & genes FDR > 0.05	NA	NA	FGF5,DTX1
response to gamma radiation	GO	Brain_Cortex	3	31	0.132213	0.0330461	0.0570056	0.0462885	-0.0564618	0.0155835	-3.62318	0.000291002	0.00925268	genes P < pathway P	NA	NA	GPX1,XRCC4,BAK1
positive regulation of calcium ion transport into cytosol	GO	Brain_Cortex	2	14	0.192293	0.10493	0.0767638	0.00868379	-0.0458844	0.0126516	-3.62676	0.000287	0.00925268	genes P < pathway P	NA	NA	BAK1,P2RX2
negative regulation of endopeptidase activity	GO	Brain_Cortex	3	63	0.18056	0.107454	0.0260363	0.0328179	-0.0528833	0.0155012	-3.41156	0.000645933	0.0150203	genes P < pathway P	NA	NA	SERPINC1,AGT,CAST
ATP hydrolysis coupled proton transport	GO	Brain_Cortex	5	31	0.241289	0.190615	0.197885	0.1779	-0.0722754	0.0200101	-3.61195	0.000303903	0.00946962	genes P < pathway P	NA	NA	ATP1A4,ATP5G3,ATP6AP1L,ATP6V0E2,ATP5G2
immunoglobulin mediated immune response	GO	Brain_Cortex	2	12	0.218108	0.132469	0.121715	0.1634	-0.0612709	0.0127564	-4.80317	1.56177e-06	0.000248031	genes P < pathway P	NA	NA	HLA-DMA,CD27
calcium-dependent cell-cell adhesion via plasma membrane cell adhesion molecules	GO	Brain_Cortex	2	27	0.27343	0.184609	0.128776	0.167585	0.0548431	0.0126519	4.33479	1.45902e-05	0.00113658	pathway P < genes P & genes FDR < 0.05	NA	NA	PCDHB10,CDH23
hydrolase activity, acting on carbon-nitrogen (but not peptide) bonds	GO	Brain_Cortex	3	20	0.188575	0.125153	0.0475434	0.0514733	0.0497025	0.0154691	3.21301	0.00131352	0.0269273	genes P < pathway P	NA	NA	DPYSL5,NIT2,NAAA
ligase activity	GO	Brain_Cortex	13	98	0.126697	0.0664835	0.0533699	0.0667118	-0.110218	0.0321839	-3.42464	0.000615608	0.0146506	genes P < pathway P	NA	NA	RNF149,MKRN2,RNF123,PCCB,HLTF,UBE3D,RNF216,DTX2,NAPRT1,DTX1,CCNB1IP1,MGRN1,TTLL6
nucleoside-triphosphatase activity	GO	Brain_Cortex	12	143	0.10828	0.116849	0.0475954	0.0490804	0.0966072	0.0326615	2.95783	0.00309811	0.0492537	pathway P < genes P & genes FDR > 0.05	NA	NA	RFC1,PEX6,AK9,FIGNL1,VCP,ABCC8,KATNAL1,SRP54,ABCC12,LONP2,LONP1,MCM8
Rab guanyl-nucleotide exchange factor activity	GO	Brain_Cortex	3	24	0.0712156	0.0557874	0.00780974	0.0029259	0.05732	0.0155003	3.69798	0.000217319	0.00759648	pathway P < genes P & genes FDR < 0.05	NA	NA	DENND2A,DENND4A,DENND6B
protein polyglutamylation	GO	Brain_Cortex	2	7	0.214926	0.0529258	0.165354	0.0872058	-0.0433589	0.0126548	-3.42629	0.000611892	0.0146506	pathway P < genes P & genes FDR > 0.05	NA	NA	TTLL6,TTLL1
hemopoiesis	GO	Brain_Cortex	7	81	0.198483	0.110996	0.0558669	0.0531177	0.11845	0.023748	4.98781	6.10686e-07	0.000158575	genes P < pathway P	NA	NA	TACC3,NOTCH4,FUT10,FLT3,FLCN,ZBTB32,TXNRD2
transport vesicle	GO	Brain_Cortex	2	50	0.131595	0.0853024	0.0141371	0.00488898	0.0502101	0.0126419	3.97173	7.1352e-05	0.00336868	pathway P < genes P & genes FDR < 0.05	NA	NA	PLEKHF2,NTS
regulation of proteolysis	GO	Brain_Cortex	3	38	0.176869	0.109318	0.0536056	0.0397742	-0.0566257	0.0154907	-3.65545	0.000256726	0.00869521	genes P < pathway P	NA	NA	SERPINC1,AGT,GSAP
regulation of complement activation	GO	Brain_Cortex	3	26	0.124083	0.0623782	0.0606238	0.0771354	0.0643925	0.0155877	4.13098	3.61212e-05	0.00200989	genes P < pathway P	NA	NA	CD46,C4A,CD59
endocytic vesicle membrane	GO	Brain_Cortex	10	55	0.371033	0.28269	0.243957	0.263209	0.107067	0.0255732	4.18667	2.83071e-05	0.00169625	genes P < pathway P	NA	NA	HLA-DRB5,HLA-DRB1,HLA-DQA1,HLA-DQB1,HLA-DQA2,HLA-DQB2,HLA-DPA1,CAMK2B,VAMP1,CACNG3
clathrin-coated endocytic vesicle membrane	GO	Brain_Cortex	7	24	0.497025	0.239499	0.341537	0.25846	0.098494	0.0206046	4.7802	1.75118e-06	0.000248031	pathway P < genes P & genes FDR < 0.05	NA	NA	HLA-DRB5,HLA-DRB1,HLA-DQA1,HLA-DQB1,HLA-DQA2,HLA-DQB2,HLA-DPA1
endocrine pancreas development	GO	Brain_Cortex	3	40	0.144257	0.0386407	0.0827519	0.0154632	-0.0552001	0.0155154	-3.55777	0.000374016	0.0110284	genes P < pathway P	NA	NA	BAK1,RFX6,HNF4A
animal organ regeneration	GO	Brain_Cortex	4	51	0.129362	0.089438	0.0395856	0.0277945	-0.0577112	0.0179057	-3.22306	0.0012683	0.0263468	genes P < pathway P	NA	NA	LPIN1,ATIC,BAK1,CDK4
T cell costimulation	GO	Brain_Cortex	8	65	0.450947	0.257198	0.303137	0.262783	0.0938731	0.0223661	4.19712	2.7033e-05	0.0016847	genes P < pathway P	NA	NA	HLA-DRB5,HLA-DRB1,HLA-DQA1,HLA-DQB1,HLA-DQA2,HLA-DQB2,HLA-DPA1,TNFRSF13C
Cul3-RING ubiquitin ligase complex	GO	Brain_Cortex	2	24	0.113963	0.0745409	0.0143647	0.0126571	-0.0382001	0.0126497	-3.01985	0.00252903	0.0428286	genes P < pathway P	NA	NA	KCTD10,RBX1
MHC class II receptor activity	GO	Brain_Cortex	7	11	0.484296	0.22443	0.278878	0.218174	0.0806983	0.023031	3.5039	0.000458499	0.0121075	genes P < pathway P	NA	NA	HLA-DRB1,HLA-DQA1,HLA-DQB1,HLA-DQA2,HLA-DQB2,HLA-DOB,HLA-DPA1
trans-Golgi network membrane	GO	Brain_Cortex	8	37	0.44118	0.27224	0.301466	0.264771	0.0986641	0.0223787	4.40885	1.03922e-05	0.000952419	pathway P < genes P & genes FDR < 0.05	NA	NA	HLA-DRB5,HLA-DRB1,HLA-DQA1,HLA-DQB1,HLA-DQA2,HLA-DQB2,HLA-DPA1,AP1M1
regulation of actin cytoskeleton organization	GO	Brain_Cortex	3	35	0.121602	0.111815	0.0480914	0.0413814	0.0503878	0.0154562	3.26004	0.00111397	0.0237748	pathway P < genes P & genes FDR < 0.05	NA	NA	ARHGEF19,TSC1,CRK
chromatoid body	GO	Brain_Cortex	3	10	0.185777	0.0736976	0.129465	0.0347757	0.0597909	0.015463	3.86671	0.000110312	0.00487939	pathway P < genes P & genes FDR > 0.05	NA	NA	MAEL,TDRD5,TDRD6
cellular response to UV	GO	Brain_Cortex	2	31	0.079159	0.0550655	0.0412345	0.0415623	-0.0571291	0.0126896	-4.50206	6.72992e-06	0.000699014	genes P < pathway P	NA	NA	BAK1,INO80
phosphatidylinositol binding	GO	Brain_Cortex	6	76	0.295343	0.175166	0.160716	0.165273	0.0939172	0.0218365	4.30093	1.70083e-05	0.0012502	genes P < pathway P	NA	NA	SNX27,SNX31,SNX32,SNX19,P2RX2,SEPT12
limb morphogenesis	GO	Brain_Cortex	2	26	0.167867	0.0703865	0.0374754	0.0468785	-0.0466502	0.0125952	-3.70379	0.000212398	0.00759648	genes P < pathway P	NA	NA	FLVCR1,BAK1
tube formation	GO	Brain_Cortex	2	6	0.185355	0.107704	0.0359321	0.0315159	-0.0449224	0.0126294	-3.55696	0.000375164	0.0110284	genes P < pathway P	NA	NA	SDCCAG8,ITGB1BP1
SH2 domain binding	GO	Brain_Cortex	2	32	0.12155	0.0332306	0.0426589	0.0156835	0.0480994	0.0125794	3.82367	0.000131477	0.00541019	pathway P < genes P & genes FDR < 0.05	NA	NA	CRK,INSR
ribonucleoprotein complex binding	GO	Brain_Cortex	3	20	0.0566494	0.0613537	0.043771	0.0350808	0.0473631	0.0155918	3.03769	0.00238401	0.0419678	pathway P < genes P & genes FDR > 0.05	NA	NA	WDR12,SRP54,PRMT7
P granule	GO	Brain_Cortex	2	9	0.160178	0.0832525	0.109416	0.00266199	0.046712	0.0126401	3.69555	0.00021941	0.00759648	pathway P < genes P & genes FDR > 0.05	NA	NA	MAEL,TDRD6
regulation of protein heterodimerization activity	GO	Brain_Cortex	2	7	0.198179	0.113254	0.159756	0.126052	-0.054975	0.0126183	-4.35677	1.31996e-05	0.00108237	genes P < pathway P	NA	NA	BAK1,CDON
phosphatidylinositol 3-kinase binding	GO	Brain_Cortex	3	23	0.170301	0.162815	0.0593039	0.0758187	0.0529324	0.0154663	3.42244	0.000620629	0.0146506	pathway P < genes P & genes FDR > 0.05	NA	NA	FLT3,CALM1,INSR
cell body	GO	Brain_Cortex	7	53	0.13844	0.121178	0.0317045	0.0333746	-0.077715	0.0237152	-3.27701	0.00104914	0.0227022	pathway P < genes P & genes FDR < 0.05	NA	NA	APOA1BP,PTPN13,TLR2,EZR,SLC18A2,RLBP1,TRPV2
ion channel binding	GO	Brain_Cortex	4	79	0.0531114	0.0253628	0.032158	0.0229251	0.0586652	0.0178712	3.28267	0.0010283	0.0225646	pathway P < genes P & genes FDR > 0.05	NA	NA	FKBP1B,ABCC8,PACS1,CALM1
endothelial cell differentiation	GO	Brain_Cortex	2	10	0.185114	0.134844	0.0394345	0.0198074	0.0666571	0.0127071	5.24566	1.55726e-07	8.08737e-05	genes P < pathway P	NA	NA	NOTCH4,SCUBE1
response to ethanol	GO	Brain_Cortex	5	94	0.138084	0.0889571	0.0800261	0.129692	-0.0756888	0.0198381	-3.81533	0.000135999	0.00543301	genes P < pathway P	NA	NA	BAK1,POLB,CYP2E1,CD27,ATP5G2
positive regulation of T cell differentiation	GO	Brain_Cortex	2	15	0.187852	0.175257	0.137316	0.141337	-0.06459	0.0128029	-5.04495	4.53651e-07	0.000158575	genes P < pathway P	NA	NA	HLA-DMA,ADA
negative regulation of cell differentiation	GO	Brain_Cortex	2	58	0.385305	0.417957	0.0258149	0.000546275	0.0743474	0.0126978	5.85513	4.7663e-09	7.42589e-06	genes P < pathway P	NA	NA	NOTCH4,NODAL
negative regulation of transcription, DNA-templated	GO	Brain_Cortex	21	484	0.135864	0.155733	0.0539518	0.116392	-0.132564	0.0413662	-3.20463	0.00135234	0.027363	genes P < pathway P	NA	NA	ZC3H8,SP3,RFC1,ELF2,AHRR,UIMC1,MXD3,GCLC,ZP3,ZNF425,BTAF1,TRIM66,CBX5,SETDB2,KAT8,SMARCE1,SMAD4,ZNF253,TSHZ3,CBFA2T2,NELFCD
regulation of JNK cascade	GO	Brain_Cortex	2	14	0.0383424	0.0159691	0.00500561	0.00336245	-0.0386112	0.0126466	-3.0531	0.0022649	0.0405599	pathway P < genes P & genes FDR > 0.05	NA	NA	RAP2A,MAPK8IP2
negative regulation of organ growth	GO	Brain_Cortex	2	11	0.100846	0.0398669	0.029902	0.0260285	0.0409864	0.0126541	3.23898	0.00119958	0.0252561	genes P < pathway P	NA	NA	FXN,STK4
protein autophosphorylation	GO	Brain_Cortex	13	160	0.132364	0.119419	0.0447063	0.0493341	0.113761	0.0322788	3.52434	0.000424542	0.0116042	pathway P < genes P & genes FDR < 0.05	NA	NA	EPHA8,JAK1,FGFR4,CAMK2B,MARK2,CAMKK2,FLT3,PEAK1,CSNK1G2,INSR,MYLK2,STK4,BCR
inner ear development	GO	Brain_Cortex	5	54	0.211459	0.0763592	0.106705	0.0998	-0.0772703	0.020011	-3.86139	0.000112746	0.00487939	genes P < pathway P	NA	NA	IGFBP7,HLA-DMA,SLC25A27,BMPER,FREM2
coenzyme binding	GO	Brain_Cortex	5	39	0.0862261	0.0523176	0.0338927	0.0456124	-0.0598364	0.0200097	-2.99037	0.00278642	0.0456972	pathway P < genes P & genes FDR > 0.05	NA	NA	C1orf43,GCLC,DHRS12,GLYR1,DHRS11
positive regulation of inflammatory response	GO	Brain_Cortex	6	50	0.195746	0.246387	0.126745	0.215715	-0.0701061	0.0219622	-3.19213	0.00141227	0.0274602	pathway P < genes P & genes FDR > 0.05	NA	NA	S100A12,AGT,IL1RL1,TLR2,MAPK13,ZP3
T cell receptor signaling pathway	GO	Brain_Cortex	9	88	0.42888	0.25617	0.269731	0.265346	0.103336	0.0240726	4.29267	1.76536e-05	0.0012502	genes P < pathway P	NA	NA	PTPN22,LCP2,HLA-DRB5,HLA-DRB1,HLA-DQA1,HLA-DQB1,HLA-DQA2,HLA-DQB2,HLA-DPA1
musculoskeletal movement	GO	Brain_Cortex	2	6	0.247204	0.310599	0.0162282	0.00586653	-0.0396532	0.0126816	-3.12684	0.00176696	0.0327729	genes P < pathway P	NA	NA	CHRND,TSHZ3
microtubule severing	GO	Brain_Cortex	2	8	0.148486	0.146887	0.114486	0.159144	-0.0374977	0.0126608	-2.96171	0.00305932	0.0492537	pathway P < genes P & genes FDR > 0.05	NA	NA	KATNAL1,TTLL6
chaperone cofactor-dependent protein refolding	GO	Brain_Cortex	2	11	0.19802	0.160877	0.13428	0.14563	-0.0534207	0.0128166	-4.16807	3.07191e-05	0.00177261	genes P < pathway P	NA	NA	HLA-DMA,ERO1L
smooth muscle cell differentiation	GO	Brain_Cortex	2	20	0.0669944	0.037235	0.00775595	0.00278035	-0.0433962	0.0126055	-3.44263	0.000576089	0.0142468	pathway P < genes P & genes FDR > 0.05	NA	NA	AGT,NFATC3
regulation of cytoskeleton organization	GO	Brain_Cortex	2	15	0.0341904	0.0263947	0.0145132	0.0198378	0.0445942	0.0126764	3.51789	0.000434999	0.011685	pathway P < genes P & genes FDR < 0.05	NA	NA	MARK2,STMN3
regulation of mitochondrial membrane potential	GO	Brain_Cortex	2	18	0.142649	0.0347227	0.0745224	0.00551391	-0.0450096	0.0126331	-3.56284	0.000366865	0.0110284	genes P < pathway P	NA	NA	BAK1,BCO2
muscle cell development	GO	Brain_Cortex	2	7	0.0396917	0.00137689	0.00443951	0.00190981	-0.0378179	0.012632	-2.99381	0.00275518	0.0456657	pathway P < genes P & genes FDR > 0.05	NA	NA	AXIN1,NFATC3
canonical Wnt signaling pathway	GO	Brain_Cortex	5	77	0.252737	0.235951	0.191483	0.222506	-0.0594839	0.0201413	-2.95334	0.0031436	0.049472	genes P < pathway P	NA	NA	WNT2B,TDGF1,DVL3,AXIN1,WNT3
I-SMAD binding	GO	Brain_Cortex	2	11	0.0277617	0.0154947	0.00479114	0.0024071	-0.0406567	0.0127235	-3.19541	0.00139634	0.0274602	pathway P < genes P & genes FDR > 0.05	NA	NA	AXIN1,SMAD4
cellular response to arsenic-containing substance	GO	Brain_Cortex	2	8	0.312108	0.0434772	0.229369	0.0858944	0.061739	0.0126564	4.87809	1.0712e-06	0.000238418	pathway P < genes P & genes FDR < 0.05	NA	NA	GSTO2,UROS
cellular response to growth factor stimulus	GO	Brain_Cortex	4	55	0.165383	0.125198	0.0178206	0.00976192	0.0572742	0.0179568	3.18955	0.00142495	0.0274602	pathway P < genes P & genes FDR > 0.05	NA	NA	LRP8,IBSP,COL1A1,INSR
positive regulation of branching involved in ureteric bud morphogenesis	GO	Brain_Cortex	3	19	0.25374	0.20002	0.0639416	0.0526743	-0.0545306	0.0154451	-3.53062	0.000414585	0.0116042	pathway P < genes P & genes FDR < 0.05	NA	NA	WNT2B,AGT,PAX8
kidney development	GO	Brain_Frontal_Cortex_BA9	5	111	0.201932	0.170347	0.069831	0.0489684	0.0769824	0.019995	3.85008	0.000118081	0.00504024	genes P < pathway P	NA	NA	PAX8,NPHP3,KIF3A,BAG6,C1GALT1
immunoglobulin production involved in immunoglobulin mediated immune response	GO	Brain_Frontal_Cortex_BA9	2	3	0.609053	0.0302612	0.41607	0.11253	0.0343859	0.00930334	3.69608	0.000218955	0.00817624	genes P < pathway P	NA	NA	HLA-DRB1,HLA-DQB1
inflammatory response to antigenic stimulus	GO	Brain_Frontal_Cortex_BA9	2	12	0.312807	0.388694	0.256025	0.338867	0.0455924	0.012632	3.60927	0.000307064	0.0108931	genes P < pathway P	NA	NA	HLA-DRB1,PNMA1
humoral immune response mediated by circulating immunoglobulin	GO	Brain_Frontal_Cortex_BA9	3	5	0.617258	0.0256878	0.366882	0.116575	0.0415535	0.0123839	3.35546	0.000792335	0.0212136	genes P < pathway P	NA	NA	HLA-DRB1,HLA-DQB1,ZP3
response to ischemia	GO	Brain_Frontal_Cortex_BA9	2	16	0.0938801	0.0799415	0.0155429	0.00221508	0.0380074	0.012647	3.00526	0.00265358	0.0459199	genes P < pathway P	NA	NA	CPEB4,EIF4EBP1
DNA-binding transcription factor activity	GO	Brain_Frontal_Cortex_BA9	32	989	0.127114	0.104462	0.0467219	0.0551719	-0.168053	0.0520558	-3.22832	0.0012452	0.0277617	genes P < pathway P	NA	NA	ZFP69B,BATF3,FOXN2,PAX8,NR1I2,ZIC1,ZKSCAN4,ZSCAN31,ZKSCAN3,ZSCAN23,TCF19,RXRB,ETV7,MSC,CCDC171,REXO4,ZNF33B,LCOR,TRIM22,RELA,HINFP,YEATS4,SNAPC5,TBX6,MNT,NCOR1,TADA2A,NME1-NME2,CREB3L3,ZNF85,TEAD2,VSX1
RNA binding	GO	Brain_Frontal_Cortex_BA9	43	648	0.123534	0.138937	0.0750736	0.143483	0.175828	0.0582643	3.01777	0.00254644	0.0451675	genes P < pathway P	NA	NA	RPL22,PPIE,RNASEL,DDX59,THUMPD2,LRPPRC,BARD1,THUMPD3,RPUSD3,IMPDH2,RBM6,RPL9,GAR1,NAF1,RBM27,CPEB4,SKIV2L,RPS18,LIN28B,TFB1M,CPSF4,NOL6,RPL12,SURF6,UPF2,NSUN6,MTPAP,IFIT1,TIAL1,MRPL21,RPS25,DDX11,ZCRB1,HNRNPA1L2,DIS3L,ADAT1,AKAP1,RPL38,MIF4GD,SAFB,RPS16,DHX34,CSDC2
diacylglycerol kinase activity	GO	Brain_Frontal_Cortex_BA9	2	14	0.0427588	0.0078057	0.0274543	0.00127366	-0.038537	0.0126655	-3.04268	0.00234482	0.0423482	genes P < pathway P	NA	NA	DGKQ,SPHK2
metalloendopeptidase activity	GO	Brain_Frontal_Cortex_BA9	7	104	0.215544	0.250577	0.128543	0.19214	-0.0900942	0.0236433	-3.81056	0.000138654	0.00562144	pathway P < genes P & genes FDR < 0.05	NA	NA	NRD1,ADAM15,ADAMTS13,PITRM1,ADAMTS18,SPG7,YBEY
phosphorylase activity	GO	Brain_Frontal_Cortex_BA9	2	5	0.0960432	0.0185324	0.017926	0.0102448	-0.0375123	0.0126324	-2.96954	0.0029825	0.0492112	genes P < pathway P	NA	NA	MTAP,PYGL
protein serine/threonine kinase activity	GO	Brain_Frontal_Cortex_BA9	18	368	0.0927137	0.0980323	0.0344641	0.048219	-0.115653	0.0379895	-3.04434	0.00233192	0.0423482	pathway P < genes P & genes FDR > 0.05	NA	NA	PRKACB,CDC7,ULK4,PRKCD,GRK6,MAP3K7,PRKCQ,PRKG1,CDK1,MAP4K2,MARK3,EIF2AK4,MINK1,TAOK1,DAPK3,ADCK4,PRKD2,BCR
L-glutamate transmembrane transporter activity	GO	Brain_Frontal_Cortex_BA9	3	12	0.157205	0.193761	0.0612481	0.0937181	0.0527355	0.0154366	3.41626	0.000634876	0.0183855	pathway P < genes P & genes FDR > 0.05	NA	NA	SLC1A7,SLC25A12,SLC38A7
ATP binding	GO	Brain_Frontal_Cortex_BA9	95	1476	0.142358	0.141947	0.0624819	0.0979068	-0.268391	0.0871877	-3.07831	0.00208177	0.0404662	genes P < pathway P	NA	NA	KIF17,TRIT1,PRKACB,CDC7,WARS2,ATP1A4,SCYL3,FAM20B,RNASEL,DDX59,NLRP3,CCT7,ZAP70,ERCC3,XRCC5,UBE2F,ENTPD3,ULK4,LARS2,PRKCD,ACTR8,ADCY5,HLTF,ABCC5,RFC4,DGKQ,UBA6,PET112,DNAH5,KIF3A,GRK6,SKIV2L,PEX6,MAP3K7,QRSL1,AK9,KIF25,PMS2,FIGNL1,EGFR,CDK6,MCM4,CBWD1,NMRK1,SMC2,PRKCQ,MTPAP,PRKG1,UBE2D1,CDK1,ENTPD1,PI4K2A,PIK3C2A,MAP4K2,NARS2,STYK1,DDX11,BBS10,P2RX2,ATP12A,FLT3,ADCY4,PYGL,EIF2B2,MARK3,EIF2AK4,ACS…
folic acid binding	GO	Brain_Frontal_Cortex_BA9	3	11	0.327168	0.093778	0.169433	0.114015	-0.0594753	0.0153671	-3.87029	0.000108705	0.0049775	genes P < pathway P	NA	NA	FTCDNL1,GNMT,FTCD
multivesicular body	GO	Brain_Frontal_Cortex_BA9	3	19	0.304454	0.290788	0.133379	0.121267	-0.0626861	0.0156501	-4.00548	6.18919e-05	0.00325276	genes P < pathway P	NA	NA	SLC40A1,HLA-DMA,ZP3
endoplasmic reticulum	GO	Brain_Frontal_Cortex_BA9	39	705	0.141695	0.117749	0.072467	0.0794968	-0.186914	0.0555796	-3.36299	0.000771037	0.0210404	genes P < pathway P	NA	NA	EXTL2,CASQ1,HADHB,MCFD2,RTN4,KCNIP3,SUMF1,PRSS50,PRKCD,ARL6IP5,LSG1,SRD5A3,AGA,UFSP2,CAMLG,BNIP1,CPEB4,TDRD6,HACE1,CRHR2,ZP3,GPC2,PDIA4,TMEM8B,SAR1A,CYP2E1,EXT2,UNC93B1,EBPL,ACSBG1,MESDC2,PYCARD,LPCAT2,HSD11B2,MARCH2,SULT2B1,KLK6,TMEM50B,CYP2D6
caveola	GO	Brain_Frontal_Cortex_BA9	4	60	0.0851737	0.0482917	0.0149386	0.0179027	0.0633797	0.0177815	3.56437	0.000364731	0.0122874	genes P < pathway P	NA	NA	SMPD2,AKAP6,MAPK3,CDH13
glycogen catabolic process	GO	Brain_Frontal_Cortex_BA9	2	20	0.167318	0.119331	0.107165	0.136448	-0.0568716	0.0126226	-4.50553	6.62059e-06	0.000587164	pathway P < genes P & genes FDR < 0.05	NA	NA	PGM2,PYGL
cellular protein modification process	GO	Brain_Frontal_Cortex_BA9	7	125	0.212914	0.213009	0.149983	0.210661	-0.0816126	0.0236251	-3.45448	0.000551345	0.0162991	genes P < pathway P	NA	NA	PADI4,UBA6,GNMT,WDYHV1,TTLL6,UBA52,TTLL12
phosphatidylinositol biosynthetic process	GO	Brain_Frontal_Cortex_BA9	2	57	0.0589206	0.0125597	0.0283335	0.0289811	-0.0386928	0.0126876	-3.04966	0.00229104	0.0423482	genes P < pathway P	NA	NA	PI4K2A,PIK3C2A
exocytosis	GO	Brain_Frontal_Cortex_BA9	3	69	0.0954388	0.0460339	0.0303484	0.0257352	-0.0533401	0.015397	-3.46431	0.000531593	0.0160496	genes P < pathway P	NA	NA	EXOC3,PIK3C2A,LIN7C
lysosome organization	GO	Brain_Frontal_Cortex_BA9	2	32	0.109012	0.0520901	0.0601544	0.024959	0.0547773	0.0126329	4.33609	1.45039e-05	0.00110015	genes P < pathway P	NA	NA	ZKSCAN3,AKTIP
synaptonemal complex assembly	GO	Brain_Frontal_Cortex_BA9	2	16	0.326797	0.156714	0.162266	0.0869081	0.0665399	0.0125386	5.3068	1.11567e-07	1.62386e-05	genes P < pathway P	NA	NA	BAG6,SYCE1L
cell communication	GO	Brain_Frontal_Cortex_BA9	7	91	0.140288	0.0519217	0.0686603	0.0530704	0.0736992	0.0235162	3.13398	0.00172453	0.0344662	genes P < pathway P	NA	NA	SNX7,SLC8A1,ENPP5,SNX31,SNX32,SNX19,FREM2
protein kinase C-activating G protein-coupled receptor signaling pathway	GO	Brain_Frontal_Cortex_BA9	3	36	0.0672212	0.0427281	0.0266717	0.00162743	-0.0459404	0.0154685	-2.96993	0.00297871	0.0492112	genes P < pathway P	NA	NA	DGKQ,SPHK2,ADORA2A
axonal fasciculation	GO	Brain_Frontal_Cortex_BA9	2	14	0.0406588	0.00934132	0.0087607	0.00792863	-0.0517878	0.0126237	-4.10241	4.08863e-05	0.00263716	pathway P < genes P & genes FDR < 0.05	NA	NA	AMIGO1,RTN4
anterograde axonal transport	GO	Brain_Frontal_Cortex_BA9	2	22	0.0416613	0.00724573	0.0053137	0.00107918	-0.0487767	0.012475	-3.90997	9.23082e-05	0.00467805	pathway P < genes P & genes FDR < 0.05	NA	NA	BLOC1S2,SPG7
drug binding	GO	Brain_Frontal_Cortex_BA9	9	66	0.25204	0.229614	0.143601	0.17182	-0.0858936	0.0267624	-3.20948	0.00132973	0.0285892	genes P < pathway P	NA	NA	FABP1,NR1I2,ALB,DHFR,SFRP1,P2RX2,SRP54,PYGL,CYP2D6
metabolic process	GO	Brain_Frontal_Cortex_BA9	43	445	0.179034	0.126846	0.0661067	0.0863728	-0.185914	0.0566173	-3.28369	0.00102456	0.0247567	genes P < pathway P	NA	NA	SCP2,GNPAT,HADHB,THUMPD2,HIBCH,FTCDNL1,PECR,UMPS,BDH1,HSD17B13,AMACR,GNMT,ENPP5,ALDH8A1,WBSCR27,EPHX2,LYPLA1,SDR16C5,HSDL2,CEL,ECHDC3,METTL10,HSD17B12,COQ5,ACADS,DCT,DHRS4,DHRS4L2,L3HYPDH,DHRS7,IVD,ACSBG1,FAHD1,LPCAT2,HSD11B2,WWOX,ACSF3,DHRS11,GCDH,NDUFAF5,CBR3,FTCD,PNPLA5
S-adenosylmethionine-dependent methyltransferase activity	GO	Brain_Frontal_Cortex_BA9	3	13	0.128277	0.0337864	0.0369249	0.0194558	0.0578352	0.0153178	3.77568	0.000159572	0.00628979	genes P < pathway P	NA	NA	TPMT,MEPCE,PRMT7
electron transfer activity	GO	Brain_Frontal_Cortex_BA9	7	87	0.161952	0.119357	0.0381218	0.0377432	0.0842348	0.0235532	3.57636	0.000348409	0.0120583	pathway P < genes P & genes FDR < 0.05	NA	NA	GLRX2,COX7A2L,NDUFS1,ETFDH,NQO2,GSR,GSTO2
response to heat	GO	Brain_Frontal_Cortex_BA9	7	45	0.175961	0.102576	0.0739246	0.083605	-0.0772823	0.0235446	-3.28238	0.00102935	0.0247567	genes P < pathway P	NA	NA	DNAJB4,CASQ1,PRKCD,SST,MICB,EIF2B2,TRPV2
negative regulation of autophagy	GO	Brain_Frontal_Cortex_BA9	2	16	0.34913	0.287487	0.0590001	0.0265914	0.0487965	0.0126447	3.85906	0.000113823	0.00504024	genes P < pathway P	NA	NA	ZKSCAN3,KIF25
regulation of double-strand break repair via homologous recombination	GO	Brain_Frontal_Cortex_BA9	2	12	0.118004	0.00708431	0.0735301	0.021515	0.0419485	0.0125943	3.33076	0.000866092	0.022759	pathway P < genes P & genes FDR > 0.05	NA	NA	RPA2,FIGNL1
ER to Golgi transport vesicle membrane	GO	Brain_Frontal_Cortex_BA9	10	35	0.436918	0.233695	0.277928	0.213485	0.0822531	0.0234423	3.50875	0.000450221	0.0138884	genes P < pathway P	NA	NA	MCFD2,HLA-G,HLA-A,HLA-C,HLA-DRB5,HLA-DRB1,HLA-DQA1,HLA-DQB1,HLA-DQA2,SEC31B
ferrous iron transmembrane transporter activity	GO	Brain_Frontal_Cortex_BA9	2	17	0.0371831	0.0378886	0.0107875	0.0131412	-0.0524055	0.0128344	-4.08319	4.44219e-05	0.00265664	pathway P < genes P & genes FDR < 0.05	NA	NA	DRG2,DRG1
L-aspartate transmembrane transporter activity	GO	Brain_Frontal_Cortex_BA9	2	4	0.045742	0.0233093	0.00727969	0.00951997	0.0450886	0.0126866	3.55402	0.000379387	0.0122874	pathway P < genes P & genes FDR > 0.05	NA	NA	SLC25A12,SLC38A7
detection of bacterium	GO	Brain_Frontal_Cortex_BA9	2	12	0.41872	0.23891	0.24853	0.349468	0.0371589	0.0118498	3.13583	0.00171367	0.0344662	genes P < pathway P	NA	NA	HLA-A,HLA-DRB1
immunoglobulin mediated immune response	GO	Brain_Frontal_Cortex_BA9	2	12	0.180622	0.0232067	0.0778217	0.0279941	-0.0900136	0.012729	-7.07157	1.53196e-12	2.17385e-09	genes P < pathway P	NA	NA	PRKCD,HLA-DMA
amino acid binding	GO	Brain_Frontal_Cortex_BA9	2	22	0.089719	0.0868176	0.0289524	0.0122596	0.0543924	0.0126537	4.29855	1.71921e-05	0.00121978	genes P < pathway P	NA	NA	TDO2,DDAH2
hydrolase activity, acting on carbon-nitrogen (but not peptide) bonds, in linear amidines	GO	Brain_Frontal_Cortex_BA9	2	6	0.0467959	0.0261151	0.0211015	0.0011568	0.0685309	0.0126014	5.43834	5.37782e-08	1.11691e-05	genes P < pathway P	NA	NA	AGMAT,DDAH2
ligase activity	GO	Brain_Frontal_Cortex_BA9	7	98	0.0880577	0.0771496	0.0461229	0.0340982	-0.0799734	0.0236733	-3.37821	0.000729606	0.0207062	genes P < pathway P	NA	NA	RNF123,HLTF,UBA6,PET112,TRIM22,MGRN1,TTLL6
cytokine-mediated signaling pathway	GO	Brain_Frontal_Cortex_BA9	20	226	0.267929	0.240596	0.158687	0.194468	0.156226	0.0360576	4.33268	1.47307e-05	0.00110015	genes P < pathway P	NA	NA	IL12RB2,RNASEL,NUP210,PRKCD,LIFR,HLA-G,HLA-A,HLA-C,HLA-DRB5,HLA-DRB1,HLA-DQA1,HLA-DQB1,HLA-DQA2,NUPL2,IFIT1,RELA,AAAS,FLT3,MAPK3,UBA52
sensory perception of pain	GO	Brain_Frontal_Cortex_BA9	3	52	0.0867495	0.0488638	0.0202661	0.0181772	0.0620827	0.0154388	4.0212	5.79018e-05	0.0031601	genes P < pathway P	NA	NA	KCNIP3,FAM134B,MAPK3
antigen processing and presentation of exogenous peptide antigen via MHC class II	GO	Brain_Frontal_Cortex_BA9	9	92	0.424111	0.293065	0.254928	0.224715	0.0741825	0.0239316	3.09978	0.00193666	0.0381683	genes P < pathway P	NA	NA	KIF3A,HLA-DRB5,HLA-DRB1,HLA-DQA1,HLA-DQB1,HLA-DQA2,HLA-DOB,HLA-DMA,AP1S1
phosphatase binding	GO	Brain_Frontal_Cortex_BA9	4	43	0.199006	0.204737	0.0617206	0.0715128	0.0698276	0.0179863	3.88227	0.000103487	0.0049775	genes P < pathway P	NA	NA	PPP1R21,PPP1R36,MAPK3,CEP192
lamellipodium	GO	Brain_Frontal_Cortex_BA9	4	128	0.12707	0.127822	0.0589755	0.0847581	0.0581457	0.0178663	3.25449	0.00113598	0.0264255	pathway P < genes P & genes FDR > 0.05	NA	NA	SCYL3,TESC,NME1-NME2,NF2
cell differentiation	GO	Brain_Frontal_Cortex_BA9	19	438	0.184987	0.132228	0.0871444	0.0913614	0.126409	0.0375752	3.36415	0.000767806	0.0210404	genes P < pathway P	NA	NA	MAEL,GLRX2,GMCL1,PAX8,TDGF1,ZIC1,IGSF10,SRA1,BAG6,C1GALT1,ODF1,C9orf24,EXT2,RMDN3,TSNAXIP1,PRMT7,PMP22,SPATA20,ANGPTL6
lung development	GO	Brain_Frontal_Cortex_BA9	7	104	0.136042	0.128799	0.0793687	0.10707	0.0840105	0.0237603	3.53576	0.00040661	0.0128218	genes P < pathway P	NA	NA	NPHP3,BAG6,EGFR,EIF4EBP1,IFT88,CCDC40,ADA
Hsp70 protein binding	GO	Brain_Frontal_Cortex_BA9	2	17	0.219164	0.00449814	0.096988	0.00540932	0.0533063	0.0126144	4.22583	2.38063e-05	0.00160863	genes P < pathway P	NA	NA	BAG6,CDK1
endocytic vesicle membrane	GO	Brain_Frontal_Cortex_BA9	7	55	0.429668	0.27126	0.301029	0.235512	0.0927283	0.0185404	5.0014	5.69141e-07	5.76865e-05	pathway P < genes P & genes FDR < 0.05	NA	NA	HLA-DRB5,HLA-DRB1,HLA-DQA1,HLA-DQB1,HLA-DQA2,COLEC12,UBA52
clathrin-coated endocytic vesicle membrane	GO	Brain_Frontal_Cortex_BA9	5	24	0.570086	0.150789	0.41607	0.158787	0.0771951	0.0145592	5.30217	1.14437e-07	1.62386e-05	pathway P < genes P & genes FDR < 0.05	NA	NA	HLA-DRB5,HLA-DRB1,HLA-DQA1,HLA-DQB1,HLA-DQA2
ribonuclease H2 complex	GO	Brain_Frontal_Cortex_BA9	2	3	0.123336	0.00559576	0.0805698	0.0664662	-0.038548	0.0125647	-3.06796	0.00215528	0.041329	genes P < pathway P	NA	NA	RNASEH2C,RNASEH2B
MHC class II receptor activity	GO	Brain_Frontal_Cortex_BA9	5	11	0.571035	0.152114	0.317244	0.163359	0.1	0.0187927	5.32122	1.03075e-07	1.62386e-05	pathway P < genes P & genes FDR < 0.05	NA	NA	HLA-DRB1,HLA-DQA1,HLA-DQB1,HLA-DQA2,HLA-DOB
response to retinoic acid	GO	Brain_Frontal_Cortex_BA9	2	54	0.100285	0.0477866	0.0389465	0.0546491	-0.0463997	0.0126782	-3.6598	0.00025241	0.00918384	genes P < pathway P	NA	NA	MICB,CDKN2D
trans-Golgi network membrane	GO	Brain_Frontal_Cortex_BA9	7	37	0.412653	0.295731	0.297979	0.239759	0.0880213	0.0186008	4.73214	2.22169e-06	0.000210172	genes P < pathway P	NA	NA	MARCH1,HLA-DRB5,HLA-DRB1,HLA-DQA1,HLA-DQB1,HLA-DQA2,AP1S1
regulation of actin cytoskeleton organization	GO	Brain_Frontal_Cortex_BA9	3	35	0.159166	0.102398	0.0294404	0.0290926	0.045842	0.0153803	2.98057	0.00287709	0.0486022	genes P < pathway P	NA	NA	ARHGEF19,RHOQ,CRK
chromatoid body	GO	Brain_Frontal_Cortex_BA9	3	10	0.178843	0.0523202	0.158732	0.0937374	0.0497002	0.0154073	3.22575	0.00125642	0.0277617	pathway P < genes P & genes FDR > 0.05	NA	NA	MAEL,TDRD5,TDRD6
positive regulation of insulin secretion involved in cellular response to glucose stimulus	GO	Brain_Frontal_Cortex_BA9	2	12	0.308416	0.394904	0.250871	0.346156	0.0379917	0.0126326	3.00744	0.00263459	0.0459199	genes P < pathway P	NA	NA	HLA-DRB1,SRI
regulation of growth	GO	Brain_Frontal_Cortex_BA9	3	54	0.0540248	0.00591434	0.017734	0.0144861	-0.0461793	0.0154093	-2.99684	0.00272791	0.0466375	pathway P < genes P & genes FDR > 0.05	NA	NA	ARMC10,TMEM8B,YEATS4
regulation of cell proliferation	GO	Brain_Frontal_Cortex_BA9	5	155	0.100958	0.0731756	0.0428744	0.0353102	0.104685	0.0199665	5.24303	1.57964e-07	1.86792e-05	genes P < pathway P	NA	NA	BAG6,EGFR,CFDP1,BID,NF2
negative regulation of T cell proliferation	GO	Brain_Frontal_Cortex_BA9	3	28	0.479487	0.144145	0.28217	0.201952	0.057976	0.0155631	3.72522	0.000195144	0.00748402	genes P < pathway P	NA	NA	HLA-G,HLA-DRB1,SFTPD
glucose homeostasis	GO	Brain_Frontal_Cortex_BA9	5	81	0.244428	0.179397	0.0736433	0.0810962	-0.0664039	0.0199725	-3.32477	0.000884925	0.0228311	genes P < pathway P	NA	NA	C1QTNF3,BHLHA15,CYP11B1,PYGL,NGFR
MHC class II protein complex	GO	Brain_Frontal_Cortex_BA9	7	16	0.541373	0.205732	0.327371	0.199442	0.0652106	0.0203812	3.19956	0.0013764	0.0291509	genes P < pathway P	NA	NA	HLA-DRB5,HLA-DRB1,HLA-DQA1,HLA-DQB1,HLA-DQA2,HLA-DOB,HLA-DMA
intrinsic apoptotic signaling pathway in response to DNA damage by p53 class mediator	GO	Brain_Frontal_Cortex_BA9	3	30	0.208159	0.0763729	0.0573701	0.0463974	0.0811639	0.0154786	5.24363	1.57448e-07	1.86792e-05	genes P < pathway P	NA	NA	BAG6,RPS27L,PYCARD
ribosome binding	GO	Brain_Frontal_Cortex_BA9	2	28	0.213525	0.00347597	0.114887	0.0199042	0.0683514	0.0125784	5.43402	5.50978e-08	1.11691e-05	genes P < pathway P	NA	NA	EIF2A,BAG6
DNA methylation involved in gamete generation	GO	Brain_Frontal_Cortex_BA9	3	15	0.152858	0.067606	0.117467	0.110655	0.067094	0.0153229	4.37868	1.19402e-05	0.000996656	genes P < pathway P	NA	NA	MAEL,TDRD5,PRMT7
P granule	GO	Brain_Frontal_Cortex_BA9	2	9	0.205599	0.0343448	0.208577	0.0516351	0.0412879	0.0126184	3.27203	0.00106778	0.0252531	pathway P < genes P & genes FDR > 0.05	NA	NA	MAEL,TDRD6
positive thymic T cell selection	GO	Brain_Frontal_Cortex_BA9	2	10	0.14459	0.0741635	0.0632344	0.0486236	-0.0859378	0.0128725	-6.6761	2.45383e-11	1.74099e-08	genes P < pathway P	NA	NA	ZAP70,HLA-DMA
positive regulation of nitric oxide biosynthetic process	GO	Brain_Frontal_Cortex_BA9	2	30	0.037174	0.0125077	0.0203	2.32179e-05	0.0635845	0.012712	5.00193	5.67582e-07	5.76865e-05	genes P < pathway P	NA	NA	DDAH2,EGFR
myoblast differentiation	GO	Brain_Frontal_Cortex_BA9	2	16	0.0679275	0.0585861	0.00461043	0.00531622	-0.0413956	0.0125206	-3.30619	0.000945744	0.023544	pathway P < genes P & genes FDR < 0.05	NA	NA	HINFP,ASB2
cell redox homeostasis	GO	Brain_Frontal_Cortex_BA9	8	60	0.130755	0.10878	0.0212973	0.0118794	0.0833082	0.0251952	3.30651	0.00094465	0.023544	genes P < pathway P	NA	NA	QSOX1,GLRX2,GPX1,PDIA4,GSR,GSTO2,TXNDC16,TXNRD2
positive regulation of T cell differentiation	GO	Brain_Frontal_Cortex_BA9	3	15	0.119093	0.0685599	0.0562681	0.0364378	-0.0952736	0.0156626	-6.08288	1.18046e-09	5.58359e-07	genes P < pathway P	NA	NA	ZAP70,HLA-DMA,ADA
inner ear development	GO	Brain_Frontal_Cortex_BA9	3	54	0.197588	0.00811064	0.114434	0.09565	-0.0934576	0.0155859	-5.99628	2.01888e-09	7.16199e-07	genes P < pathway P	NA	NA	HLA-DMA,SLC25A27,FREM2
negative regulation of axonogenesis	GO	Brain_Frontal_Cortex_BA9	2	19	0.0482391	0.00137883	0.011302	0.00433468	-0.0399876	0.0126577	-3.15916	0.00158227	0.0330183	pathway P < genes P & genes FDR > 0.05	NA	NA	RTN4,NGFR
positive regulation of axonogenesis	GO	Brain_Frontal_Cortex_BA9	2	21	0.0416338	0.0107201	0.00569562	0.00359395	-0.0487991	0.012693	-3.84456	0.000120767	0.00504024	pathway P < genes P & genes FDR < 0.05	NA	NA	AMIGO1,NGFR
protein stabilization	GO	Brain_Frontal_Cortex_BA9	7	72	0.123157	0.05617	0.0607635	0.0354858	0.0762471	0.0236623	3.2223	0.00127168	0.0277617	genes P < pathway P	NA	NA	MUL1,PRKCD,BAG6,PEX6,IFT46,WNT10B,TESC
cartilage development	GO	Brain_Frontal_Cortex_BA9	2	79	0.101832	0.0361311	0.036684	0.0054982	0.0394997	0.0125883	3.13782	0.00170208	0.0344662	genes P < pathway P	NA	NA	HYAL3,MAPK3
regulation of cytoskeleton organization	GO	Brain_Frontal_Cortex_BA9	2	15	0.0823101	0.0637393	0.0249801	0.0220499	0.0448561	0.0126252	3.5529	0.000381003	0.0122874	genes P < pathway P	NA	NA	MAPK3,TAOK1
cardiac epithelial to mesenchymal transition	GO	Brain_Frontal_Cortex_BA9	2	11	0.0645292	0.0244165	0.0120339	0.00329962	-0.0488038	0.0126101	-3.87021	0.00010874	0.0049775	pathway P < genes P & genes FDR < 0.05	NA	NA	ADAM15,RTN4
interferon-gamma-mediated signaling pathway	GO	Brain_Frontal_Cortex_BA9	9	65	0.48513	0.191886	0.309052	0.201329	0.0705956	0.0218952	3.22425	0.00126303	0.0277617	genes P < pathway P	NA	NA	PRKCD,HLA-G,HLA-A,HLA-C,HLA-DRB5,HLA-DRB1,HLA-DQA1,HLA-DQB1,HLA-DQA2
cellular response to arsenic-containing substance	GO	Brain_Frontal_Cortex_BA9	2	8	0.294256	0.113951	0.0884505	0.107437	0.0517555	0.0126835	4.08053	4.49325e-05	0.00265664	pathway P < genes P & genes FDR < 0.05	NA	NA	GSTO2,UROS
integral component of lumenal side of endoplasmic reticulum membrane	GO	Brain_Frontal_Cortex_BA9	9	27	0.487042	0.188341	0.306877	0.20446	0.088138	0.0218889	4.02661	5.65856e-05	0.0031601	genes P < pathway P	NA	NA	HLA-G,HLA-A,HLA-C,HLA-DRB5,HLA-DRB1,HLA-DQA1,HLA-DQB1,HLA-DQA2,SPPL2A
negative regulation of platelet aggregation	GO	Brain_Frontal_Cortex_BA9	2	5	0.120873	0.0612911	0.0425293	0.0219169	-0.0381412	0.0125422	-3.04104	0.00235765	0.0423482	pathway P < genes P & genes FDR > 0.05	NA	NA	PRKCD,PRKG1
negative regulation of cellular senescence	GO	Brain_Frontal_Cortex_BA9	2	4	0.165962	0.028449	0.039806	0.0537359	0.0712783	0.0126975	5.61356	1.9821e-08	5.6252e-06	genes P < pathway P	NA	NA	ZKSCAN3,CDK6
positive regulation of apoptotic signaling pathway	GO	Brain_Frontal_Cortex_BA9	3	32	0.109857	0.0577565	0.0304568	0.0253225	-0.0470163	0.0154465	-3.04381	0.00233604	0.0423482	pathway P < genes P & genes FDR > 0.05	NA	NA	PRKCD,NGFR,ADORA2A
chromatin	GO	Brain_Hippocampus	6	81	0.0716008	0.0549213	0.0183385	0.0251608	0.0669047	0.0219194	3.05231	0.00227087	0.0460081	pathway P < genes P & genes FDR > 0.05	NA	NA	MAEL,MYCN,STAG1,DSCC1,JUND,TRIM28
cell morphogenesis	GO	Brain_Hippocampus	5	74	0.0775251	0.030078	0.0286194	0.0261447	0.0742621	0.0198817	3.73521	0.000187562	0.0086973	genes P < pathway P	NA	NA	MAEL,WDR19,LST1,SMARCA4,STK4
branching involved in blood vessel morphogenesis	GO	Brain_Hippocampus	3	34	0.091925	0.0540196	0.0196562	0.0182582	0.0726576	0.0153762	4.72532	2.29748e-06	0.00044749	genes P < pathway P	NA	NA	NOTCH4,SRF,STK4
cell fate determination	GO	Brain_Hippocampus	3	16	0.07993	0.0426047	0.00490648	0.00773378	0.0496689	0.0153925	3.22682	0.00125172	0.0307286	genes P < pathway P	NA	NA	CYP26B1,NOTCH4,DSCAML1
morphogenesis of a branching structure	GO	Brain_Hippocampus	2	10	0.2912	0.237414	0.0753503	0.0870077	0.0491767	0.0126193	3.89695	9.74121e-05	0.00530261	genes P < pathway P	NA	NA	TDGF1,NOTCH4
positive regulation of T cell mediated cytotoxicity	GO	Brain_Hippocampus	3	22	0.511596	0.343289	0.479206	0.413621	-0.0576434	0.0143253	-4.02388	5.72461e-05	0.00406253	pathway P < genes P & genes FDR < 0.05	NA	NA	HLA-G,HLA-C,TAP2
immunoglobulin production involved in immunoglobulin mediated immune response	GO	Brain_Hippocampus	2	3	0.45809	0.101783	0.32323	0.142079	0.0371412	0.00944168	3.93375	8.36301e-05	0.00498595	genes P < pathway P	NA	NA	HLA-DRB1,HLA-DQB1
humoral immune response mediated by circulating immunoglobulin	GO	Brain_Hippocampus	3	5	0.550124	0.174901	0.452558	0.2455	0.0415261	0.0125186	3.31714	0.000909449	0.0247528	genes P < pathway P	NA	NA	HLA-DRB1,HLA-DQB1,ZP3
antigen processing and presentation of peptide or polysaccharide antigen via MHC class II	GO	Brain_Hippocampus	2	9	0.446129	0.118699	0.261338	0.0545507	0.0299842	0.00919878	3.25959	0.00111574	0.0297214	genes P < pathway P	NA	NA	HLA-DQA1,HLA-DQB1
single-stranded DNA binding	GO	Brain_Hippocampus	3	67	0.0344587	0.0185537	0.00311987	0.00135616	-0.0527779	0.0155776	-3.38806	0.000703899	0.0212208	pathway P < genes P & genes FDR > 0.05	NA	NA	MSH2,HSPD1,IGHMBP2
transmembrane receptor protein tyrosine kinase activity	GO	Brain_Hippocampus	3	40	0.0628734	0.055755	0.0303973	0.0442446	0.0516773	0.0153901	3.35783	0.000785556	0.0223527	pathway P < genes P & genes FDR < 0.05	NA	NA	FLT3,ERBB2,INSR
structural molecule activity	GO	Brain_Hippocampus	9	219	0.0728789	0.0944575	0.0266864	0.0411168	-0.0830474	0.0267003	-3.11036	0.00186861	0.0410438	pathway P < genes P & genes FDR > 0.05	NA	NA	NPHP4,CLDN11,CDC42SE2,CLDN12,INA,LLGL1,KRT19,TUBG2,LAMA3
transporter activity	GO	Brain_Hippocampus	9	244	0.119223	0.0750797	0.0676291	0.0494312	-0.109049	0.0268454	-4.06212	4.86298e-05	0.00384907	pathway P < genes P & genes FDR < 0.05	NA	NA	SLC5A9,TAP2,LCN12,TIMM10,SLC37A4,AQP5,ATP5G2,RLBP1,SLC5A5
folic acid binding	GO	Brain_Hippocampus	4	11	0.304251	0.173397	0.108033	0.100984	-0.0726976	0.017752	-4.09517	4.21855e-05	0.00377259	genes P < pathway P	NA	NA	FTCDNL1,GNMT,FOLR1,FTCD
lysosomal membrane	GO	Brain_Hippocampus	13	229	0.212334	0.220486	0.143843	0.178219	0.102318	0.0252049	4.05945	4.91894e-05	0.00384907	pathway P < genes P & genes FDR < 0.05	NA	NA	DRAM2,HLA-DRB5,HLA-DRB1,HLA-DQA1,HLA-DQB1,MIOS,MARCH8,WDR11,DRAM1,CTNS,NAPG,MARCH2,AP1M1
bicellular tight junction	GO	Brain_Hippocampus	7	103	0.0420644	0.018487	0.010731	0.00957046	-0.0812773	0.0236043	-3.44333	0.000574602	0.0186274	pathway P < genes P & genes FDR > 0.05	NA	NA	NPHP4,CLDN11,CLDN12,TJP2,TGFBR1,LIN7A,UBN1
mRNA processing	GO	Brain_Hippocampus	8	193	0.0398761	0.0367232	0.0149954	0.0184329	0.0911483	0.0253565	3.59468	0.00032479	0.0131173	pathway P < genes P & genes FDR > 0.05	NA	NA	SSU72,ADAR,IWS1,PPP4R2,PTCD2,HNRNPA2B1,MAGOHB,RBM26
intra-Golgi vesicle-mediated transport	GO	Brain_Hippocampus	3	17	0.0475895	0.0224137	0.00812404	0.00254119	-0.047337	0.0154488	-3.06413	0.00218305	0.045553	genes P < pathway P	NA	NA	COG6,GOSR1,NAPG
autophagy	GO	Brain_Hippocampus	2	75	0.173748	0.143958	0.113925	0.0908514	0.0591525	0.0125526	4.71238	2.44835e-06	0.00044749	genes P < pathway P	NA	NA	ZKSCAN3,DRAM1
cell communication	GO	Brain_Hippocampus	6	91	0.138659	0.102667	0.075017	0.0896128	0.144618	0.0218506	6.61846	3.62969e-11	4.54437e-08	genes P < pathway P	NA	NA	SNX16,SNX31,SNX32,SNX19,SNX11,KIF16B
Notch signaling pathway	GO	Brain_Hippocampus	3	119	0.124569	0.0895534	0.0206733	0.0130869	0.0470295	0.0154128	3.05132	0.00227836	0.0460081	genes P < pathway P	NA	NA	NOTCH4,MESP1,MIB1
protein localization	GO	Brain_Hippocampus	4	66	0.0477198	0.0460828	0.0155645	0.018917	-0.0637823	0.0178978	-3.5637	0.000365661	0.0143065	genes P < pathway P	NA	NA	CUTA,AKAP3,IST1,DDX42
negative regulation of autophagy	GO	Brain_Hippocampus	2	16	0.303163	0.326979	0.22275	0.244753	0.0403193	0.0126363	3.19075	0.00141904	0.0335214	genes P < pathway P	NA	NA	ZKSCAN3,KIF25
transferase activity	GO	Brain_Hippocampus	5	75	0.300808	0.199782	0.121998	0.132961	-0.0805749	0.0234183	-3.44068	0.000580247	0.0186274	genes P < pathway P	NA	NA	FTCDNL1,PIGO,FTCD,GSTT2B,GSTT1
antigen processing and presentation	GO	Brain_Hippocampus	9	51	0.468263	0.228506	0.351536	0.267448	0.0619268	0.0185444	3.33938	0.000839651	0.0233609	genes P < pathway P	NA	NA	CTSS,HLA-G,HLA-C,HLA-DRB5,HLA-DRB1,HLA-DQA1,HLA-DQB1,RAET1G,CTSH
antigen processing and presentation of exogenous peptide antigen via MHC class II	GO	Brain_Hippocampus	8	92	0.266661	0.262931	0.187593	0.215308	0.0683662	0.0178427	3.8316	0.000127311	0.00637573	genes P < pathway P	NA	NA	CTSS,SEC31A,HLA-DRB5,HLA-DRB1,HLA-DQA1,HLA-DQB1,LGMN,AP1M1
enzyme binding	GO	Brain_Hippocampus	13	259	0.0706922	0.0878596	0.0212225	0.0313212	-0.112037	0.0321485	-3.48498	0.000492171	0.0171166	genes P < pathway P	NA	NA	DFFB,MSH2,CUTA,PEX7,KMT2E,CFTR,POLB,TNKS2,PEX5,WWOX,CYB5A,BCR,PICK1
hemopoiesis	GO	Brain_Hippocampus	5	81	0.16243	0.0728619	0.039295	0.0288593	0.0864548	0.0199717	4.32887	1.49878e-05	0.00208498	genes P < pathway P	NA	NA	NOTCH4,SFRP1,FLT3,ZBTB32,ZNF160
natural killer cell activation	GO	Brain_Hippocampus	3	17	0.409192	0.0950015	0.15836	0.178736	-0.0489099	0.0154524	-3.1652	0.00154975	0.0352778	pathway P < genes P & genes FDR > 0.05	NA	NA	SLAMF7,IL18R1,IL21R
integral component of endoplasmic reticulum membrane	GO	Brain_Hippocampus	4	64	0.0728714	0.032638	0.00992675	0.0093245	-0.0625844	0.0177972	-3.51653	0.000437221	0.0165879	genes P < pathway P	NA	NA	ELOVL1,RTN4,TAP2,SLC37A4
regulation of complement activation	GO	Brain_Hippocampus	3	26	0.0596169	0.0777657	0.0301866	0.0436576	0.0813357	0.0148746	5.4681	4.54889e-08	1.8984e-05	genes P < pathway P	NA	NA	CD55,CD46,C4A
cytoplasmic vesicle membrane	GO	Brain_Hippocampus	6	113	0.0772699	0.0392485	0.039562	0.0321245	0.0828374	0.0218474	3.79164	0.000149657	0.00720654	genes P < pathway P	NA	NA	CFTR,MARCH8,SNX19,TBC1D4,PLA2G4D,AP1M1
endocytic vesicle membrane	GO	Brain_Hippocampus	5	55	0.400774	0.246802	0.296761	0.203416	0.0514258	0.0123586	4.16112	3.16688e-05	0.00304995	pathway P < genes P & genes FDR < 0.05	NA	NA	HLA-DRB5,HLA-DRB1,HLA-DQA1,HLA-DQB1,PICK1
mammary gland development	GO	Brain_Hippocampus	4	34	0.15827	0.206043	0.0427163	0.0629779	0.0787702	0.0178093	4.42299	9.73429e-06	0.00152342	genes P < pathway P	NA	NA	TDGF1,NOTCH4,GLI3,ERBB2
T cell costimulation	GO	Brain_Hippocampus	5	65	0.484018	0.135121	0.296549	0.2038	0.0489551	0.0123572	3.96168	7.44249e-05	0.004659	genes P < pathway P	NA	NA	CTLA4,HLA-DRB5,HLA-DRB1,HLA-DQA1,HLA-DQB1
anchored component of external side of plasma membrane	GO	Brain_Hippocampus	2	18	0.107136	0.0308167	0.0232051	0.0021816	-0.0597185	0.0126028	-4.73852	2.15282e-06	0.00044749	pathway P < genes P & genes FDR < 0.05	NA	NA	GPIHBP1,FOLR1
late endosome membrane	GO	Brain_Hippocampus	3	80	0.403018	0.285073	0.322342	0.278048	0.0484004	0.0123824	3.90881	9.27533e-05	0.00527851	genes P < pathway P	NA	NA	HLA-DRB5,HLA-DRB1,SNX16
MHC class II receptor activity	GO	Brain_Hippocampus	3	11	0.426125	0.0908028	0.315457	0.101363	0.0354666	0.0095847	3.70034	0.000215313	0.00962756	genes P < pathway P	NA	NA	HLA-DRB1,HLA-DQA1,HLA-DQB1
trans-Golgi network membrane	GO	Brain_Hippocampus	6	37	0.342099	0.263401	0.247522	0.218289	0.0499912	0.0143047	3.49474	0.00047453	0.0169746	genes P < pathway P	NA	NA	HLA-DRB5,HLA-DRB1,HLA-DQA1,HLA-DQB1,LLGL1,AP1M1
chromatoid body	GO	Brain_Hippocampus	3	10	0.0895717	0.0262253	0.0415783	0.0224416	0.0557704	0.0154345	3.61337	0.000302242	0.0126135	pathway P < genes P & genes FDR > 0.05	NA	NA	MAEL,TDRD5,TDRD6
phosphatidylinositol binding	GO	Brain_Hippocampus	8	76	0.163424	0.143519	0.0686078	0.0773045	0.1513	0.0252088	6.00187	1.9506e-09	1.22108e-06	genes P < pathway P	NA	NA	SNX16,SNX31,SNX32,SNX19,TULP3,SEPT12,SNX11,KIF16B
regulation of growth	GO	Brain_Hippocampus	3	54	0.0274656	0.0248273	0.0148891	0.0167972	-0.0530986	0.0155715	-3.40999	0.000649663	0.0203345	genes P < pathway P	NA	NA	TMEM8B,MORF4L1,PPP2R1A
retrograde transport, endosome to Golgi	GO	Brain_Hippocampus	2	29	0.114712	0.0945095	0.0453253	0.053427	-0.0404945	0.0125492	-3.22686	0.00125156	0.0307286	genes P < pathway P	NA	NA	FAM21A,GOSR1
histone binding	GO	Brain_Hippocampus	2	62	0.0534339	0.0303888	0.00867593	0.00398153	0.0441854	0.0126378	3.49629	0.00047178	0.0169746	genes P < pathway P	NA	NA	PRKCB,PRMT7
melanin biosynthetic process	GO	Brain_Hippocampus	2	11	0.0862998	0.03459	0.0179362	0.00445381	0.0485421	0.0125556	3.86617	0.000110557	0.00576739	genes P < pathway P	NA	NA	MYO5A,MC1R
MHC class II protein complex	GO	Brain_Hippocampus	4	16	0.493635	0.154036	0.370467	0.137673	0.0409923	0.0102887	3.98419	6.77104e-05	0.00446176	pathway P < genes P & genes FDR < 0.05	NA	NA	HLA-DRB5,HLA-DRB1,HLA-DQA1,HLA-DQB1
ATPase activity, coupled to transmembrane movement of substances	GO	Brain_Hippocampus	2	40	0.11109	0.0145803	0.0190493	0.0246032	-0.0435566	0.0125864	-3.4606	0.000538966	0.0182375	genes P < pathway P	NA	NA	TAP2,CFTR
ribonucleoprotein complex binding	GO	Brain_Hippocampus	3	20	0.0489564	0.0236036	0.00848436	0.00325638	0.0729165	0.0154879	4.70797	2.50194e-06	0.00044749	pathway P < genes P & genes FDR < 0.05	NA	NA	EEFSEC,BOP1,PRMT7
ribosome binding	GO	Brain_Hippocampus	3	28	0.0445285	0.0186581	0.00737039	0.00340425	-0.0477089	0.0154918	-3.07963	0.00207257	0.0439807	pathway P < genes P & genes FDR > 0.05	NA	NA	ERI1,IGHMBP2,EIF6
DNA methylation involved in gamete generation	GO	Brain_Hippocampus	4	15	0.0640562	0.0250125	0.0262969	0.0300979	0.0756219	0.0177493	4.26056	2.03914e-05	0.00232091	pathway P < genes P & genes FDR < 0.05	NA	NA	MAEL,TDRD5,PRMT7,PICK1
P granule	GO	Brain_Hippocampus	2	9	0.102154	0.0206299	0.0473978	0.0283559	0.0396001	0.0126149	3.13915	0.00169439	0.0378817	pathway P < genes P & genes FDR > 0.05	NA	NA	MAEL,TDRD6
positive regulation of MAP kinase activity	GO	Brain_Hippocampus	2	45	0.067891	0.0778857	0.0428577	0.0546224	0.0423667	0.0125401	3.3785	0.00072883	0.0212208	pathway P < genes P & genes FDR < 0.05	NA	NA	FLT3,ERBB2
cell body	GO	Brain_Hippocampus	5	53	0.179298	0.113248	0.0761858	0.080552	-0.0643746	0.0197998	-3.25127	0.00114891	0.0299674	pathway P < genes P & genes FDR > 0.05	NA	NA	APOA1BP,TCP1,RDH10,RLBP1,TRPV2
innate immune response	GO	Brain_Hippocampus	25	609	0.14453	0.19732	0.0686278	0.164626	0.141944	0.0447298	3.17337	0.00150682	0.0349358	genes P < pathway P	NA	NA	CTSS,ADAR,FCER1A,FCGR3A,CD55,CD46,WIPF1,PDE1A,XRCC5,KLB,F2RL1,ITK,HLA-C,C4A,PTK2,SFTPD,IRF7,MRE11A,CLEC7A,KLRC2,LGMN,ERBB2,PIN1,APOBEC3C,POLR3H
endothelial cell differentiation	GO	Brain_Hippocampus	2	10	0.169031	0.0646411	0.0247949	0.0155115	0.0527362	0.0125328	4.20786	2.57796e-05	0.00268967	genes P < pathway P	NA	NA	NOTCH4,MESP1
negative regulation of cell differentiation	GO	Brain_Hippocampus	2	58	0.0805921	0.0604298	0.0148787	0.00148786	0.0506013	0.01259	4.01916	5.8407e-05	0.00406253	genes P < pathway P	NA	NA	NOTCH4,GLI3
positive regulation of transcription, DNA-templated	GO	Brain_Hippocampus	28	560	0.100977	0.13796	0.0457621	0.132603	0.152074	0.0468613	3.24519	0.00117372	0.0299897	genes P < pathway P	NA	NA	ARNT,ARHGEF11,ZNF496,MYCN,ZXDC,ZKSCAN3,NOTCH4,SRF,GLI3,ZP3,KMT2E,SFRP1,TGFBR1,IRF7,RHOG,NPAT,LRP6,NOS1,RNF10,CHURC1,TRIP4,MESP1,MED24,SMARCA4,TRIM28,E2F1,ATF4,PHF5A
anchored component of plasma membrane	GO	Brain_Hippocampus	3	23	0.148227	0.0744334	0.0342027	0.0191109	-0.0559029	0.0154147	-3.62659	0.000287187	0.0123986	genes P < pathway P	NA	NA	GPIHBP1,FOLR1,LYPD3
protein autophosphorylation	GO	Brain_Hippocampus	11	160	0.0787559	0.0876712	0.0300992	0.0481306	0.0947653	0.029542	3.20781	0.00133748	0.0322023	pathway P < genes P & genes FDR < 0.05	NA	NA	ZAP70,PTK2,DAPK1,FLT3,SMG1,ERBB2,INSR,PRKD2,TRIM28,STK4,BCR
positive regulation of calcium-mediated signaling	GO	Brain_Hippocampus	2	20	0.229997	0.0393237	0.0899025	0.0937806	-0.0425713	0.0125817	-3.38358	0.000715467	0.0212208	pathway P < genes P & genes FDR > 0.05	NA	NA	FCER1A,ZAP70
retina development in camera-type eye	GO	Brain_Hippocampus	6	59	0.139351	0.15029	0.0485331	0.0521318	-0.0676318	0.021812	-3.10067	0.00193086	0.04168	genes P < pathway P	NA	NA	NPHP4,ZNF513,TULP1,PRPH2,RPGRIP1,TGIF1
interferon-gamma secretion	GO	Brain_Hippocampus	2	8	0.295359	0.0809572	0.0507857	0.0454293	0.0545689	0.0127235	4.28883	1.79619e-05	0.00224883	genes P < pathway P	NA	NA	F2RL1,BTN3A2
Golgi membrane	GO	Brain_Hypothalamus	19	473	0.267514	0.222056	0.127752	0.139746	0.138466	0.0371428	3.72792	0.000193067	0.00892935	genes P < pathway P	NA	NA	MGAT4A,MALL,ST6GAL1,CLCN3,GALNT10,HLA-G,HLA-A,HLA-C,HLA-DRB5,HLA-DRB1,HLA-DQA1,HLA-DQB1,HLA-DQA2,HLA-DQB2,AP1S1,CSGALNACT2,COG4,SYS1,ABCG1
DNA-binding transcription factor activity, RNA polymerase II-specific	GO	Brain_Hypothalamus	3	67	0.103353	0.123415	0.00467494	0.00737796	-0.0489872	0.015483	-3.16394	0.00155651	0.0297884	genes P < pathway P	NA	NA	POU5F1,MAZ,MED1
aminoacyl-tRNA editing activity	GO	Brain_Hypothalamus	2	8	0.145305	0.0719894	0.112411	0.0987193	0.0448149	0.0126538	3.54162	0.000397683	0.0124258	genes P < pathway P	NA	NA	LARS2,VARS2
immunoglobulin production involved in immunoglobulin mediated immune response	GO	Brain_Hypothalamus	2	3	0.538143	0.253117	0.240205	0.135724	0.0339319	0.00918475	3.69437	0.000220428	0.00958284	genes P < pathway P	NA	NA	HLA-DRB1,HLA-DQB1
humoral immune response mediated by circulating immunoglobulin	GO	Brain_Hypothalamus	3	5	0.587824	0.198592	0.361511	0.230989	0.0375343	0.0122428	3.06583	0.00217067	0.0370683	genes P < pathway P	NA	NA	HLA-DRB1,HLA-DQB1,ZP3
immune response-inhibiting cell surface receptor signaling pathway	GO	Brain_Hypothalamus	2	3	0.375155	0.32587	0.155613	0.178757	0.0547336	0.0126256	4.33513	1.45675e-05	0.00252086	genes P < pathway P	NA	NA	HLA-G,LILRB2
antigen binding	GO	Brain_Hypothalamus	3	42	0.300425	0.315585	0.144413	0.186778	-0.0517294	0.015445	-3.34927	0.000810249	0.0179875	genes P < pathway P	NA	NA	MICB,RAET1G,CD40
signaling receptor binding	GO	Brain_Hypothalamus	20	325	0.203657	0.178518	0.0892603	0.12066	0.121014	0.0391627	3.09003	0.00200138	0.0347114	genes P < pathway P	NA	NA	WNT7A,TDGF1,ITGB5,SLC6A3,AMACR,F2RL1,HLA-G,HLA-A,HLA-C,CNPY4,CRAT,ITGB1,CAT,ACOT2,NOS2,WNT3,PSMC5,FIZ1,S100B,PICK1
integrin binding	GO	Brain_Hypothalamus	3	93	0.193688	0.173093	0.0239442	0.0166807	0.046314	0.0154399	2.99963	0.00270307	0.042863	pathway P < genes P & genes FDR > 0.05	NA	NA	ITGB5,GPNMB,ITGB1
ion channel activity	GO	Brain_Hypothalamus	8	149	0.128343	0.154248	0.0503945	0.0809018	0.105583	0.0251012	4.20629	2.59594e-05	0.00281331	genes P < pathway P	NA	NA	SCN1A,SCN11A,CNGA1,CLCN3,KCNK4,KCNH5,TRPM1,TRPV2
voltage-gated ion channel activity	GO	Brain_Hypothalamus	2	28	0.024814	0.00365596	0.00426912	0.00117042	0.0505199	0.0126531	3.9927	6.53241e-05	0.0047986	genes P < pathway P	NA	NA	CLCN3,KCNK4
chloride channel activity	GO	Brain_Hypothalamus	2	52	0.133516	0.157383	0.0159663	0.0177127	0.0439433	0.0126542	3.47262	0.000515395	0.0144599	genes P < pathway P	NA	NA	ANO7,CLCN3
folic acid binding	GO	Brain_Hypothalamus	2	11	0.525848	0.33262	0.122421	0.0261052	-0.0384872	0.0125995	-3.05467	0.00225308	0.0378926	genes P < pathway P	NA	NA	FTCDNL1,GNMT
nucleus	GO	Brain_Hypothalamus	253	5288	0.138029	0.139824	0.0574161	0.0927043	-0.549928	0.138243	-3.97797	6.95047e-05	0.0047986	genes P < pathway P	NA	NA	DFFB,MUL1,TCEA3,PNRC2,PPIE,MUTYH,ZCCHC11,GLIS1,ITGB3BP,PDE4B,CHD1L,UBQLN4,PRCC,MAEL,NUCKS1,RRP15,H3F3A,ZNF670,ZNF124,LPIN1,CEBPZ,TSPYL6,BCL11A,MRPL19,GCFC2,FABP1,ZNF514,POLR1B,PAX8,WDSUB1,PDE1A,PID1,ANO7,SATB1,RAB5A,ZBTB47,TDGF1,ZNF589,ACTR8,SLC25A26,NR1I2,SRPRB,ZIC4,ZIC1,FGF12,LSG1,LCORL,NKX6-1,HPGDS,UFSP2,NSUN2,MTRR,CDK7,HMGXB3,G3BP1,CCNJL,TRIM7,SYCP2L,HIST1H1C,HIST1H1D,ZNF322,ZNF391,ZSCAN31,ZS…
cytoplasm	GO	Brain_Hypothalamus	228	4777	0.132637	0.143663	0.0609777	0.109364	-0.459695	0.134371	-3.42108	0.000623733	0.0150509	genes P < pathway P	NA	NA	WRAP73,DFFB,MUL1,NBPF3,CEP85,PHACTR4,AGO1,ZCCHC11,ITGB3BP,PDE4B,CRYZ,GBP3,GSTM4,WARS2,CHD1L,ACP6,CTSK,MUC1,UBQLN4,COPA,MAEL,NUCKS1,EIF2D,CD46,RAB3GAP2,AIDA,LPIN1,PLEKHH2,BCL11A,PAIP2B,FABP1,TSGA10,POLR1B,PDE1A,HSPE1,MARS2,ALS2CR12,PID1,RAB5A,TDGF1,HEMK1,IQCB1,ROPN1B,SRPRB,RASA2,ZIC1,EIF2A,KLHL24,LSG1,TRMT44,HS3ST1,QDPR,RPL9,ANXA3,HPGDS,ANXA5,UFSP2,SLC6A3,NSUN2,MTRR,CCT5,AMACR,CDK7,ATG10,PPIC,CTNN…
lysosomal membrane	GO	Brain_Hypothalamus	15	229	0.246406	0.193274	0.112036	0.117361	0.139598	0.0352103	3.96469	7.3492e-05	0.0047986	genes P < pathway P	NA	NA	GDAP2,TMEM79,WDR41,HLA-DRB5,HLA-DRB1,HLA-DQA1,HLA-DQB1,HLA-DQA2,HLA-DQB2,AP1S1,WDR11,LRP1,CTNS,MMD,MARCH2
late endosome	GO	Brain_Hypothalamus	4	90	0.162408	0.204899	0.0748388	0.0858476	0.0601355	0.0178431	3.37024	0.000751015	0.0170128	genes P < pathway P	NA	NA	CLCN3,TICAM2,CTNS,MAP1LC3A
endoplasmic reticulum membrane	GO	Brain_Hypothalamus	31	683	0.151941	0.157612	0.0578807	0.0863475	-0.179745	0.0496896	-3.61735	0.000297631	0.0107461	genes P < pathway P	NA	NA	MMP23B,UBQLN4,PIGC,PLA2G4A,LPIN1,ORMDL1,HHATL,CSPG5,SEC22A,SRPRB,PIGX,SHISA3,ERAP2,TAP2,AGMO,AGPAT5,JPH1,CYP2C8,OSBPL5,ANO5,HSD17B12,ACER3,TAPBPL,CANT1,MARCH2,CYP4F3,CYP2A7,FITM2,MX1,ABCG1,CYP2D6
adherens junction	GO	Brain_Hypothalamus	4	43	0.0637888	0.0624348	0.0280664	0.0145838	0.0600116	0.0177903	3.37328	0.000742786	0.0170128	pathway P < genes P & genes FDR > 0.05	NA	NA	CTNNA1,TJP2,FAM129B,ITGB1
generation of precursor metabolites and energy	GO	Brain_Hypothalamus	3	52	0.0937836	0.060497	0.0274639	0.0247199	-0.0533921	0.0155301	-3.43797	0.000586098	0.0148497	pathway P < genes P & genes FDR > 0.05	NA	NA	SLC25A27,FECH,COX7A1
DNA replication	GO	Brain_Hypothalamus	11	155	0.0665162	0.0650121	0.0434308	0.0510135	-0.095331	0.0297859	-3.20054	0.00137169	0.0267119	pathway P < genes P & genes FDR < 0.05	NA	NA	POLD2,RFC2,MCM4,DSCC1,RMI1,IGHMBP2,CINP,MED1,RECQL5,CHAF1A,NCOA6
termination of RNA polymerase II transcription	GO	Brain_Hypothalamus	2	46	0.0502502	0.0245944	0.0133537	0.000237791	-0.0373449	0.0126851	-2.944	0.00324001	0.0479521	genes P < pathway P	NA	NA	SETX,MAZ
RNA catabolic process	GO	Brain_Hypothalamus	3	19	0.0979461	0.0594187	0.0690959	0.0873266	-0.0598738	0.0154828	-3.86713	0.000110124	0.00639817	pathway P < genes P & genes FDR < 0.05	NA	NA	RNASEH2C,RNASEH2B,EXOSC5
protein glycosylation	GO	Brain_Hypothalamus	2	104	0.0179732	0.00955003	0.0183965	0.00751772	-0.0385405	0.0129555	-2.97484	0.0029314	0.043971	genes P < pathway P	NA	NA	ST6GAL1,A4GALT
ion transport	GO	Brain_Hypothalamus	19	325	0.168467	0.141478	0.079228	0.100664	0.116155	0.0388164	2.99242	0.00276773	0.0429821	genes P < pathway P	NA	NA	SLC1A7,SCN1A,SCN11A,CNGA1,CLCN3,SLC9A3,FXN,LCN2,LRRC55,KCNK4,SLC17A8,KCNH5,TRPM1,CHRNA5,SLC22A31,TRPV2,SLC25A10,SLC7A9,TMC4
regulation of pH	GO	Brain_Hypothalamus	2	21	0.172081	0.211923	0.149133	0.20604	0.0435981	0.0126516	3.44606	0.000568816	0.0148497	genes P < pathway P	NA	NA	CLCN3,SLC9A3
inflammatory response	GO	Brain_Hypothalamus	13	309	0.148819	0.10711	0.0561869	0.0617299	-0.094309	0.0320872	-2.93914	0.0032912	0.0480688	genes P < pathway P	NA	NA	TNFAIP6,IRAK2,HYAL3,F2RL1,TICAM2,NCR3,IFNA2,KLRG1,MEFV,NFATC3,NOS2,CCL8,CD40
cell communication	GO	Brain_Hypothalamus	5	91	0.23402	0.269122	0.135131	0.180805	0.0618377	0.0198513	3.11504	0.00183917	0.0324045	genes P < pathway P	NA	NA	ENPP5,SNX9,SNX31,SNX32,SNX19
protein kinase C-activating G protein-coupled receptor signaling pathway	GO	Brain_Hypothalamus	3	36	0.0649403	0.0332903	0.0369583	0.0332122	0.0560231	0.0152043	3.68469	0.000228983	0.00958284	pathway P < genes P & genes FDR > 0.05	NA	NA	DGKA,LRP1,PICK1
integrin-mediated signaling pathway	GO	Brain_Hypothalamus	3	77	0.208268	0.196731	0.0327527	0.0238015	0.0532478	0.0153713	3.4641	0.000532011	0.0144599	pathway P < genes P & genes FDR > 0.05	NA	NA	ITGB5,ITGB1,NME1-NME2
adult walking behavior	GO	Brain_Hypothalamus	4	39	0.0764056	0.0398221	0.0344344	0.0421261	0.0714258	0.0182205	3.92007	8.85222e-05	0.00545887	pathway P < genes P & genes FDR < 0.05	NA	NA	SCN1A,ZIC1,FXN,CTNS
peptidase activity	GO	Brain_Hypothalamus	6	127	0.254235	0.0887361	0.0831579	0.0688099	0.0649042	0.0217369	2.9859	0.00282741	0.0429921	genes P < pathway P	NA	NA	AGA,TMPRSS5,ESPL1,UCHL3,ADAMTS7,MMP9
integrin complex	GO	Brain_Hypothalamus	2	27	0.101051	0.0918328	0.0228941	0.0234494	0.0425407	0.012605	3.3749	0.000738412	0.0170128	pathway P < genes P & genes FDR > 0.05	NA	NA	ITGB5,ITGB1
intercalated disc	GO	Brain_Hypothalamus	3	37	0.0410256	0.0247352	0.0138868	0.0184631	0.0554102	0.015369	3.60533	0.000311757	0.0107461	pathway P < genes P & genes FDR < 0.05	NA	NA	SCN1A,CTNNA1,ITGB1
antiporter activity	GO	Brain_Hypothalamus	2	12	0.0580299	0.0506304	0.00713403	0.00522201	0.0464971	0.0126346	3.68015	0.000233096	0.00958284	genes P < pathway P	NA	NA	CLCN3,SLC25A10
membrane	GO	Brain_Hypothalamus	82	2175	0.205394	0.178462	0.0856271	0.114976	0.309437	0.0825882	3.74674	0.000179146	0.00892935	genes P < pathway P	NA	NA	RHD,RHCE,SLC5A9,SLC1A7,ITGB3BP,GBP3,SELENBP1,LAMC2,MGAT4A,MALL,SCN1A,ALS2CR12,RAB5A,SCN11A,NKTR,CSPG5,POPDC2,SEC22A,ITGB5,SRPRB,MUC4,CNGA1,ANXA3,CLCN3,VEGFC,FBN2,PCDHA13,PCDHB2,PCDHB13,GRK6,HLA-G,HLA-A,HLA-C,MICB,HLA-DRB5,HLA-DRB1,HLA-DQA1,HLA-DQB1,HLA-DQA2,HLA-DQB2,BAK1,MEP1A,NT5E,RAET1G,VWDE,GBAS,LIMK1,SGCE,MET,SMO,RHEB,SCARA5,TSNARE1,ITGB1,CDHR1,SLC35G1,SFXN3,SFXN4,KCNK4,TMPRSS5,PEX5,CLEC2D,SL…
detection of bacterium	GO	Brain_Hypothalamus	2	12	0.276313	0.117166	0.222313	0.161027	0.0369739	0.0118486	3.12054	0.00180522	0.0324045	genes P < pathway P	NA	NA	HLA-A,HLA-DRB1
apical plasma membrane	GO	Brain_Hypothalamus	12	238	0.182746	0.154334	0.0801857	0.109598	0.105763	0.030912	3.42141	0.000622964	0.0150509	genes P < pathway P	NA	NA	MUC1,EPCAM,MYO7B,OXTR,TDGF1,P2RY1,CLCN3,SLC9A3,MGAM,PFKM,ATP8B1,KCNN4
transferase activity	GO	Brain_Hypothalamus	4	75	0.530288	0.278825	0.226402	0.222388	-0.0892174	0.0212923	-4.19013	2.78797e-05	0.00281331	pathway P < genes P & genes FDR < 0.05	NA	NA	TRIT1,FTCDNL1,GSTT2B,GSTT1
cytolysis	GO	Brain_Hypothalamus	2	20	0.0905097	0.033686	0.0249952	0.0351925	-0.0514037	0.0127046	-4.04608	5.20821e-05	0.00412937	pathway P < genes P & genes FDR < 0.05	NA	NA	MICB,MMD
antigen processing and presentation of exogenous peptide antigen via MHC class II	GO	Brain_Hypothalamus	7	92	0.389821	0.200408	0.184666	0.136867	0.0892757	0.0246256	3.62533	0.000288596	0.0107461	genes P < pathway P	NA	NA	HLA-DRB5,HLA-DRB1,HLA-DQA1,HLA-DQB1,HLA-DQA2,HLA-DQB2,AP1S1
PDZ domain binding	GO	Brain_Hypothalamus	3	86	0.13284	0.164545	0.109995	0.160691	0.0509191	0.0155077	3.28348	0.00102534	0.0210763	genes P < pathway P	NA	NA	CLCN3,SLC9A3,SMO
transport vesicle membrane	GO	Brain_Hypothalamus	7	35	0.386017	0.208065	0.179566	0.143688	0.136534	0.0245032	5.57208	2.51715e-08	2.79404e-05	pathway P < genes P & genes FDR < 0.05	NA	NA	CLCN3,HLA-DRB5,HLA-DRB1,HLA-DQA1,HLA-DQB1,HLA-DQA2,HLA-DQB2
cytoplasmic vesicle membrane	GO	Brain_Hypothalamus	3	113	0.0786258	0.0284993	0.0297694	0.014952	0.0514409	0.0154601	3.32734	0.000876797	0.0187162	genes P < pathway P	NA	NA	SNX9,AP1S1,SNX19
endocytic vesicle membrane	GO	Brain_Hypothalamus	8	55	0.34678	0.222017	0.16145	0.142453	0.13304	0.02616	5.08565	3.66378e-07	0.00010167	pathway P < genes P & genes FDR < 0.05	NA	NA	HLA-DRB5,HLA-DRB1,HLA-DQA1,HLA-DQB1,HLA-DQA2,HLA-DQB2,LRP1,PICK1
synaptic vesicle membrane	GO	Brain_Hypothalamus	2	46	0.0422511	0.0127579	0.00327898	0.00228133	-0.0415365	0.0126097	-3.294	0.000987734	0.0206865	pathway P < genes P & genes FDR > 0.05	NA	NA	SLC17A8,DMXL2
animal organ regeneration	GO	Brain_Hypothalamus	3	51	0.126106	0.134179	0.0673201	0.109806	-0.080131	0.0154967	-5.17085	2.33031e-07	8.62216e-05	pathway P < genes P & genes FDR < 0.05	NA	NA	LPIN1,BAK1,MED1
T cell costimulation	GO	Brain_Hypothalamus	7	65	0.394833	0.190662	0.183436	0.138423	0.0843209	0.0245347	3.4368	0.000588635	0.0148497	genes P < pathway P	NA	NA	HLA-DRB5,HLA-DRB1,HLA-DQA1,HLA-DQB1,HLA-DQA2,HLA-DQB2,YES1
late endosome membrane	GO	Brain_Hypothalamus	8	80	0.203261	0.19735	0.113727	0.148993	0.0804878	0.022892	3.51598	0.000438127	0.0127979	genes P < pathway P	NA	NA	CLCN3,TICAM2,HLA-DRB5,HLA-DRB1,VPS28,SNF8,MMD,MVB12A
MHC class II receptor activity	GO	Brain_Hypothalamus	5	11	0.439927	0.16124	0.185013	0.132797	0.114828	0.0307145	3.73855	0.000185081	0.00892935	genes P < pathway P	NA	NA	HLA-DRB1,HLA-DQA1,HLA-DQB1,HLA-DQA2,HLA-DQB2
trans-Golgi network membrane	GO	Brain_Hypothalamus	8	37	0.361746	0.201821	0.163948	0.139608	0.0921148	0.0261897	3.51721	0.000436106	0.0127979	genes P < pathway P	NA	NA	TMEM79,HLA-DRB5,HLA-DRB1,HLA-DQA1,HLA-DQB1,HLA-DQA2,HLA-DQB2,AP1S1
regulation of actin cytoskeleton organization	GO	Brain_Hypothalamus	2	35	0.126161	0.0937477	0.0327371	0.00266655	0.047802	0.0125808	3.79959	0.000144934	0.00766079	pathway P < genes P & genes FDR > 0.05	NA	NA	ARHGEF19,LRP1
negative regulation of peptidyl-serine phosphorylation	GO	Brain_Hypothalamus	2	17	0.200785	0.111522	0.121828	0.102114	-0.0522764	0.0126471	-4.13346	3.57336e-05	0.00330536	genes P < pathway P	NA	NA	BAK1,DDIT4
positive regulation of protein import into nucleus, translocation	GO	Brain_Hypothalamus	2	12	0.0333654	0.00286202	0.00320391	0.00440942	-0.0445673	0.0125963	-3.53811	0.000402998	0.0124258	pathway P < genes P & genes FDR < 0.05	NA	NA	MED1,MAVS
methylated histone binding	GO	Brain_Hypothalamus	2	45	0.0980946	0.0613144	0.0254349	0.0163073	-0.0417834	0.0125509	-3.32913	0.000871193	0.0187162	pathway P < genes P & genes FDR > 0.05	NA	NA	TDRD3,KAT8
phosphatidylinositol binding	GO	Brain_Hypothalamus	5	76	0.312714	0.265441	0.164681	0.173219	0.08563	0.0198407	4.31587	1.58973e-05	0.00252086	genes P < pathway P	NA	NA	SNX9,SNX31,SNX32,SNX19,SEPT12
limb morphogenesis	GO	Brain_Hypothalamus	2	26	0.307844	0.0398821	0.127375	0.0942696	-0.0408555	0.0126536	-3.22876	0.00124326	0.0246433	genes P < pathway P	NA	NA	FBN2,BAK1
negative regulation of T cell proliferation	GO	Brain_Hypothalamus	4	28	0.297329	0.237647	0.167508	0.165001	0.0923228	0.017472	5.28405	1.26362e-07	7.01308e-05	pathway P < genes P & genes FDR < 0.05	NA	NA	HLA-G,HLA-DRB1,SFTPD,LILRB2
response to hydrogen peroxide	GO	Brain_Hypothalamus	2	46	0.155457	0.175625	0.0985436	0.135043	-0.0517234	0.0127118	-4.06893	4.72289e-05	0.00403262	genes P < pathway P	NA	NA	BAK1,PRDX3
MHC class II protein complex	GO	Brain_Hypothalamus	6	16	0.446648	0.145154	0.20892	0.132429	0.0882033	0.0228746	3.85595	0.000115282	0.00639817	genes P < pathway P	NA	NA	HLA-DRB5,HLA-DRB1,HLA-DQA1,HLA-DQB1,HLA-DQA2,HLA-DQB2
peroxisome proliferator activated receptor binding	GO	Brain_Hypothalamus	2	10	0.0493379	0.0254506	0.00396338	0.00548348	-0.0394907	0.012606	-3.1327	0.00173208	0.0320434	genes P < pathway P	NA	NA	LPIN1,MED1
regulation of protein homodimerization activity	GO	Brain_Hypothalamus	2	7	0.192363	0.123433	0.110627	0.117954	-0.0573112	0.0126118	-4.54424	5.51346e-06	0.00122399	pathway P < genes P & genes FDR < 0.05	NA	NA	AIDA,BAK1
positive regulation of transcription by RNA polymerase II	GO	Brain_Hypothalamus	37	764	0.15382	0.15692	0.0500142	0.0853236	-0.169705	0.0538792	-3.14972	0.00163426	0.0307463	genes P < pathway P	NA	NA	GLIS1,LPIN1,BCL11A,PAX8,PID1,WNT7A,TDGF1,P2RY1,NKX6-1,CDK7,F2RL1,POU5F1,MET,SMO,HEY1,FOXD4,GLIS3,DDX58,ZNF462,NR1H3,ELF1,CKAP2,MKL2,MAZ,NFATC3,WWOX,FOXC2,FLCN,MED1,NME1-NME2,SOX9,KLF2,MAVS,CBFA2T2,E2F1,NCOA6,CD40
T cell receptor signaling pathway	GO	Brain_Hypothalamus	7	88	0.390537	0.198991	0.179462	0.143837	0.0888696	0.024601	3.61244	0.000303331	0.0107461	genes P < pathway P	NA	NA	PDE4B,HLA-DRB5,HLA-DRB1,HLA-DQA1,HLA-DQB1,HLA-DQA2,HLA-DQB2
chaperone binding	GO	Brain_Hypothalamus	5	46	0.183865	0.115755	0.0709746	0.0774405	-0.0585291	0.0199689	-2.93101	0.00337863	0.0487049	genes P < pathway P	NA	NA	AHSA2,HSPE1,BAK1,TIMM10,STIP1
defense response to virus	GO	Brain_Hypothalamus	9	146	0.146861	0.17098	0.0733406	0.148884	-0.0818295	0.0268466	-3.04804	0.00230338	0.0381604	pathway P < genes P & genes FDR > 0.05	NA	NA	GBP3,F2RL1,TRIM56,IFNA2,DDIT4,EXOSC5,MAVS,CD40,MX1
regulation of mitochondrial membrane potential	GO	Brain_Hypothalamus	4	18	0.138759	0.109698	0.0544433	0.0934601	-0.0641472	0.017957	-3.57227	0.000353897	0.0115537	genes P < pathway P	NA	NA	PID1,BAK1,PRDX3,BCO2
interferon-gamma-mediated signaling pathway	GO	Brain_Hypothalamus	10	65	0.419438	0.197236	0.209435	0.149391	0.0931747	0.0258893	3.59897	0.000319478	0.0107461	genes P < pathway P	NA	NA	HLA-G,HLA-A,HLA-C,HLA-DRB5,HLA-DRB1,HLA-DQA1,HLA-DQB1,HLA-DQA2,HLA-DQB2,SOCS3
protein homotrimerization	GO	Brain_Hypothalamus	2	14	0.184134	0.0419919	0.0427052	0.0171345	-0.053133	0.0126451	-4.20186	2.64736e-05	0.00281331	genes P < pathway P	NA	NA	SCARA5,LCN2
aromatase activity	GO	Brain_Hypothalamus	3	21	0.165786	0.0578094	0.110804	0.0501935	-0.04813	0.0154432	-3.11658	0.0018296	0.0324045	genes P < pathway P	NA	NA	CYP2C8,CYP2A7,CYP2D6
lysine-acetylated histone binding	GO	Brain_Hypothalamus	2	17	0.0392282	0.00576566	0.00232773	7.40169e-05	-0.0408301	0.012598	-3.241	0.00119112	0.0240391	pathway P < genes P & genes FDR > 0.05	NA	NA	BRD2,BRD3
oxidative demethylation	GO	Brain_Hypothalamus	2	9	0.151369	0.0737345	0.112008	0.0709231	-0.0381245	0.0126303	-3.0185	0.00254031	0.0408659	genes P < pathway P	NA	NA	CYP2C8,CYP2D6
integral component of lumenal side of endoplasmic reticulum membrane	GO	Brain_Hypothalamus	9	27	0.456418	0.168464	0.232181	0.138877	0.0842832	0.0243379	3.46304	0.000534105	0.0144599	genes P < pathway P	NA	NA	HLA-G,HLA-A,HLA-C,HLA-DRB5,HLA-DRB1,HLA-DQA1,HLA-DQB1,HLA-DQA2,HLA-DQB2
interferon-gamma secretion	GO	Brain_Hypothalamus	2	8	0.218215	0.168258	0.109797	0.120305	0.0540563	0.0127791	4.23006	2.3363e-05	0.00281331	genes P < pathway P	NA	NA	F2RL1,BTN3A2
positive regulation of release of cytochrome c from mitochondria	GO	Brain_Hypothalamus	2	24	0.160121	0.16903	0.10085	0.131781	-0.0463072	0.0126694	-3.65505	0.000257133	0.0101935	genes P < pathway P	NA	NA	PINK1,BAK1
extrinsic apoptotic signaling pathway in absence of ligand	GO	Brain_Hypothalamus	3	35	0.226184	0.0645719	0.132003	0.0885536	-0.0461933	0.0154483	-2.99019	0.00278803	0.0429821	genes P < pathway P	NA	NA	BAK1,LCN2,ST20
negative regulation of dendritic cell differentiation	GO	Brain_Hypothalamus	3	5	0.262591	0.297629	0.108596	0.15057	0.0389117	0.0127998	3.04002	0.00236564	0.0386157	genes P < pathway P	NA	NA	HLA-G,TMEM176B,TMEM176A
resolution of meiotic recombination intermediates	GO	Brain_Nucleus_accumbens_basal_ganglia	2	10	0.159788	0.144328	0.0736017	0.0879358	0.048146	0.0125637	3.83217	0.00012702	0.0189641	pathway P < genes P & genes FDR > 0.05	NA	NA	FANCM,MEIOB
transporter activity	GO	Brain_Nucleus_accumbens_basal_ganglia	16	244	0.161879	0.148043	0.0865602	0.112979	-0.132669	0.0358255	-3.70319	0.000212903	0.0244511	genes P < pathway P	NA	NA	FABP3,SLC5A9,AP4B1,FLVCR1,FABP1,TAP2,STEAP2,LCN12,TIMM10,AQP5,ATP5G2,RLBP1,AQP8,VPS9D1,CPNE1,SEC14L6
negative regulation of neuroblast proliferation	GO	Brain_Nucleus_accumbens_basal_ganglia	2	8	0.0729835	0.0191023	0.0112586	0.0150218	0.042147	0.0126631	3.32832	0.000873711	0.0498561	genes P < pathway P	NA	NA	BDNF,LRRK2
learning or memory	GO	Brain_Nucleus_accumbens_basal_ganglia	3	45	0.0358388	0.0438665	0.00952302	0.0110316	0.0518261	0.0156124	3.31955	0.000901618	0.0498561	genes P < pathway P	NA	NA	KCNAB1,BDNF,MEF2A
synaptic vesicle	GO	Brain_Nucleus_accumbens_basal_ganglia	4	83	0.074591	0.0257188	0.0251536	0.0318579	0.0720402	0.0178242	4.04171	5.30623e-05	0.0113174	pathway P < genes P & genes FDR < 0.05	NA	NA	BDNF,TRAPPC4,LRRK2,STON2
protein localization	GO	Brain_Nucleus_accumbens_basal_ganglia	4	66	0.110669	0.125651	0.0205187	0.015035	-0.0851263	0.0179143	-4.75185	2.01561e-06	0.00150465	genes P < pathway P	NA	NA	CUTA,HAP1,DDX42,CEP250
electron transfer activity	GO	Brain_Nucleus_accumbens_basal_ganglia	8	87	0.141952	0.164849	0.0288908	0.041782	0.0921715	0.0252811	3.64587	0.000266489	0.0265246	pathway P < genes P & genes FDR < 0.05	NA	NA	GLRX2,HAAO,TXNRD3,DMGDH,NQO2,GSTO2,AOC2,IDH3B
response to metal ion	GO	Brain_Nucleus_accumbens_basal_ganglia	2	14	0.0722295	0.0780244	0.0236375	0.0276641	-0.0777752	0.0126356	-6.15526	7.4954e-10	1.11906e-06	genes P < pathway P	NA	NA	CUTA,MTL5
protein disulfide oxidoreductase activity	GO	Brain_Nucleus_accumbens_basal_ganglia	4	32	0.0375223	0.0271181	0.0128127	0.0113407	0.0596448	0.0179375	3.32514	0.00088373	0.0498561	genes P < pathway P	NA	NA	GLRX2,TXNRD3,GSTO2,TXNL1
monoterpenoid metabolic process	GO	Brain_Nucleus_accumbens_basal_ganglia	2	6	0.190027	0.155164	0.099436	0.140523	-0.0446738	0.0125968	-3.54645	0.000390453	0.0306814	genes P < pathway P	NA	NA	CYP2E1,CYP2D6
triglyceride biosynthetic process	GO	Brain_Nucleus_accumbens_basal_ganglia	4	41	0.0850176	0.0929165	0.0522773	0.0656983	-0.0599209	0.0178475	-3.35739	0.00078683	0.0489474	pathway P < genes P & genes FDR > 0.05	NA	NA	LPIN1,ACSL6,AGPAT6,HSD17B12
antigen processing and presentation of exogenous peptide antigen via MHC class II	GO	Brain_Nucleus_accumbens_basal_ganglia	9	92	0.377238	0.288789	0.232231	0.190671	0.0870032	0.0230548	3.77376	0.000160804	0.0204778	genes P < pathway P	NA	NA	HLA-DRB5,HLA-DRB1,HLA-DQA1,HLA-DQB1,HLA-DQA2,HLA-DOB,DYNLL1,DYNLL2,KIF3B
enzyme binding	GO	Brain_Nucleus_accumbens_basal_ganglia	17	259	0.06646	0.0479267	0.0278793	0.0370518	-0.133271	0.0370611	-3.59597	0.000323186	0.0280767	genes P < pathway P	NA	NA	DFFB,VHL,MST1R,MSH3,ACSL6,CUTA,NR2E1,PEX7,CCAR2,CYP2E1,RAD9A,PEX5,DYNLL1,SLC27A2,KAT8,SUPT5H,VAPB
lateral ventricle development	GO	Brain_Nucleus_accumbens_basal_ganglia	2	10	0.0328813	0.0232527	0.00486594	0.0020493	0.0462997	0.0126284	3.6663	0.000246081	0.0262428	pathway P < genes P & genes FDR > 0.05	NA	NA	RPGRIP1L,MYH10
pituitary gland development	GO	Brain_Nucleus_accumbens_basal_ganglia	3	30	0.154145	0.196083	0.0671335	0.10047	-0.0609452	0.015697	-3.88261	0.000103342	0.0171434	genes P < pathway P	NA	NA	MSX1,ETS1,GLI1
transport vesicle membrane	GO	Brain_Nucleus_accumbens_basal_ganglia	7	35	0.382666	0.224071	0.26707	0.18621	0.0742278	0.0196998	3.76795	0.000164591	0.0204778	genes P < pathway P	NA	NA	HLA-DRB5,HLA-DRB1,HLA-DQA1,HLA-DQB1,HLA-DQA2,CUZD1,SCG3
endocytic vesicle membrane	GO	Brain_Nucleus_accumbens_basal_ganglia	6	55	0.429849	0.203651	0.304633	0.172485	0.0755927	0.0177311	4.26327	2.01456e-05	0.00952659	pathway P < genes P & genes FDR < 0.05	NA	NA	HLA-DRB5,HLA-DRB1,HLA-DQA1,HLA-DQB1,HLA-DQA2,CAMK2G
clathrin-coated endocytic vesicle membrane	GO	Brain_Nucleus_accumbens_basal_ganglia	5	24	0.498367	0.128962	0.360406	0.117722	0.0652922	0.0156769	4.16487	3.11532e-05	0.00952659	pathway P < genes P & genes FDR < 0.05	NA	NA	HLA-DRB5,HLA-DRB1,HLA-DQA1,HLA-DQB1,HLA-DQA2
regulation of microtubule polymerization or depolymerization	GO	Brain_Nucleus_accumbens_basal_ganglia	2	10	0.0199221	0.00340719	0.00387114	0.00253734	0.0454758	0.0126609	3.59184	0.000328348	0.0280767	pathway P < genes P & genes FDR > 0.05	NA	NA	SKA2,STMN3
cleavage furrow	GO	Brain_Nucleus_accumbens_basal_ganglia	2	40	0.0580639	0.0123608	0.0098896	0.00505522	0.0419733	0.0124903	3.36048	0.000778071	0.0489474	pathway P < genes P & genes FDR > 0.05	NA	NA	SEPT2,MYH10
MHC class II receptor activity	GO	Brain_Nucleus_accumbens_basal_ganglia	5	11	0.538948	0.185731	0.321425	0.107756	0.0678062	0.0195032	3.47667	0.000507684	0.0378986	genes P < pathway P	NA	NA	HLA-DRB1,HLA-DQA1,HLA-DQB1,HLA-DQA2,HLA-DOB
MHC class II protein complex	GO	Brain_Nucleus_accumbens_basal_ganglia	6	16	0.548007	0.167599	0.344759	0.112053	0.0703306	0.0176801	3.97795	6.9512e-05	0.0129727	genes P < pathway P	NA	NA	HLA-DRB5,HLA-DRB1,HLA-DQA1,HLA-DQB1,HLA-DQA2,HLA-DOB
DNA methylation involved in gamete generation	GO	Brain_Nucleus_accumbens_basal_ganglia	2	15	0.150101	0.131912	0.0596693	0.0671768	0.0435367	0.0125752	3.46212	0.00053593	0.0381021	pathway P < genes P & genes FDR > 0.05	NA	NA	MAEL,PRMT7
P granule	GO	Brain_Nucleus_accumbens_basal_ganglia	2	9	0.15544	0.124362	0.0758266	0.044327	0.045318	0.0126449	3.5839	0.0003385	0.0280767	pathway P < genes P & genes FDR > 0.05	NA	NA	MAEL,TDRD6
negative regulation of neuron apoptotic process	GO	Brain_Nucleus_accumbens_basal_ganglia	5	125	0.0456408	0.0383138	0.0139141	0.0134449	0.0813862	0.020062	4.05674	4.97624e-05	0.0113174	pathway P < genes P & genes FDR < 0.05	NA	NA	GCLM,XRCC4,BDNF,MEF2A,ITSN1
cellular response to arsenic-containing substance	GO	Brain_Nucleus_accumbens_basal_ganglia	2	8	0.0905187	0.0620592	0.0698652	0.0953574	0.0527099	0.0126724	4.15943	3.19042e-05	0.00952659	pathway P < genes P & genes FDR < 0.05	NA	NA	GSTO2,UROS
cellular response to calcium ion	GO	Brain_Nucleus_accumbens_basal_ganglia	2	32	0.0216166	0.0160261	0.000822013	0.000217955	0.043154	0.0126605	3.40854	0.000653111	0.0443225	pathway P < genes P & genes FDR > 0.05	NA	NA	CARF,MEF2A
negative regulation of transcription by RNA polymerase II	GO	Cells_EBV-transformed_lymphocytes	36	575	0.145597	0.121729	0.0406717	0.0595235	-0.224193	0.0537233	-4.17311	3.00475e-05	0.00227596	genes P < pathway P	NA	NA	MAD2L2,ZNF593,DMAP1,TBX15,HDGF,MAEL,MDM4,E2F6,TAGLN3,HCLS1,SHOX2,CTBP1,UBE2D3,PPID,RPS14,ZFP57,IKZF1,MEPCE,CAV1,PKIA,ZHX2,GLIS3,MXI1,WT1,NR1H3,OVOL1,ZNF202,CELA1,PIAS1,TBX6,WWP2,FLCN,HEXIM2,CBX8,NR2F6,ZNF675
ESCRT I complex	GO	Cells_EBV-transformed_lymphocytes	3	7	0.202899	0.117456	0.068357	0.10636	-0.0525798	0.0154482	-3.40362	0.00066499	0.015133	genes P < pathway P	NA	NA	VPS37A,TSG101,VPS37C
spindle pole	GO	Cells_EBV-transformed_lymphocytes	8	90	0.122669	0.092799	0.0444555	0.0476269	0.0941152	0.0252208	3.73165	0.000190226	0.00744978	pathway P < genes P & genes FDR < 0.05	NA	NA	ALMS1,CEP63,KIF2A,RMDN1,DDX11,CKAP2,HAUS8,FAM110A
RNA polymerase I activity	GO	Cells_EBV-transformed_lymphocytes	2	9	0.109446	0.118103	0.0253454	0.0296753	-0.041982	0.0125879	-3.3351	0.000852674	0.018409	pathway P < genes P & genes FDR < 0.05	NA	NA	POLR1A,POLR1D
RNA polymerase II transcription factor binding	GO	Cells_EBV-transformed_lymphocytes	4	34	0.163022	0.0976113	0.0731921	0.0534096	-0.0576363	0.0178374	-3.23121	0.00123267	0.024355	genes P < pathway P	NA	NA	MIXL1,HCLS1,TBX6,WWP2
RNA polymerase II activating transcription factor binding	GO	Cells_EBV-transformed_lymphocytes	3	35	0.121049	0.0705273	0.0501914	0.0719246	-0.0554367	0.015468	-3.58395	0.000338439	0.0105543	genes P < pathway P	NA	NA	MAD2L2,ATF2,TBX6
ovarian follicle development	GO	Cells_EBV-transformed_lymphocytes	2	42	0.0749681	0.0120944	0.0469904	0.00307439	-0.0533331	0.0126646	-4.21118	2.54045e-05	0.00225164	genes P < pathway P	NA	NA	IMMP2L,EIF2B2
B cell homeostasis	GO	Cells_EBV-transformed_lymphocytes	2	18	0.202715	0.140857	0.127459	0.147029	-0.0577121	0.0126728	-4.55402	5.26308e-06	0.000756482	pathway P < genes P & genes FDR < 0.05	NA	NA	BAK1,PPP2R3C
release of cytochrome c from mitochondria	GO	Cells_EBV-transformed_lymphocytes	2	26	0.165185	0.193933	0.117319	0.161368	-0.0484685	0.0126872	-3.82026	0.00013331	0.00590772	genes P < pathway P	NA	NA	BAK1,TIMM50
immunoglobulin production involved in immunoglobulin mediated immune response	GO	Cells_EBV-transformed_lymphocytes	2	3	0.811111	0.131539	0.702335	0.101206	0.0428018	0.00950797	4.50168	6.74199e-06	0.000873347	pathway P < genes P & genes FDR < 0.05	NA	NA	HLA-DRB1,HLA-DQB1
humoral immune response mediated by circulating immunoglobulin	GO	Cells_EBV-transformed_lymphocytes	3	5	0.731211	0.166743	0.604579	0.183821	0.0449304	0.0125776	3.57226	0.000353911	0.0106426	genes P < pathway P	NA	NA	HLA-DRB1,HLA-DQB1,ZP3
antigen processing and presentation of peptide or polysaccharide antigen via MHC class II	GO	Cells_EBV-transformed_lymphocytes	3	9	0.875698	0.030592	0.708769	0.068518	0.0951862	0.020187	4.71523	2.4144e-06	0.000406584	pathway P < genes P & genes FDR < 0.05	NA	NA	HLA-DQA1,HLA-DQB1,HLA-DQB2
monocyte chemotaxis	GO	Cells_EBV-transformed_lymphocytes	2	16	0.211916	0.0914716	0.040015	0.0142579	-0.0432369	0.0125565	-3.44338	0.000574482	0.0140207	genes P < pathway P	NA	NA	IL6R,CCL2
GTPase activity	GO	Cells_EBV-transformed_lymphocytes	25	276	0.201824	0.168301	0.104337	0.120159	0.139852	0.0447221	3.12713	0.00176519	0.0305583	genes P < pathway P	NA	NA	GBP3,RIT1,GPN1,RALB,ARL4C,GNL3,GTPBP8,LSG1,GUF1,RAB24,RAB23,GNA12,RAC1,GTPBP10,RAB2A,ARL5B,RAB6A,SRP54,GNB5,GSPT1,TUFM,RAB34,RAB12,RAB31,TUBB6
ATP-dependent DNA helicase activity	GO	Cells_EBV-transformed_lymphocytes	5	29	0.144965	0.0972304	0.107737	0.094545	0.0719251	0.0199176	3.61112	0.000304872	0.00987318	pathway P < genes P & genes FDR > 0.05	NA	NA	CHD1L,MRE11A,RECQL,DDX11,BRIP1
protein phosphatase inhibitor activity	GO	Cells_EBV-transformed_lymphocytes	4	31	0.155354	0.103513	0.0352352	0.0391909	0.0610275	0.0178192	3.42481	0.000615228	0.0145922	genes P < pathway P	NA	NA	PHACTR2,LMTK2,PPP1R14B,ARPP19
GTPase inhibitor activity	GO	Cells_EBV-transformed_lymphocytes	3	14	0.143367	0.163536	0.0196695	0.0128525	0.0466579	0.0158209	2.94914	0.00318663	0.0462975	genes P < pathway P	NA	NA	CPEB2,RHOH,DGKI
GTPase activator activity	GO	Cells_EBV-transformed_lymphocytes	15	137	0.156955	0.156787	0.0831822	0.12694	0.146464	0.0346524	4.22666	2.37188e-05	0.00225164	genes P < pathway P	NA	NA	ARHGEF19,RGS2,SRGAP3,DEPDC1B,RABGAP1,GARNL3,RGS10,ARHGAP20,RALGAPA1,NPRL3,TSC2,NF1,ARHGAP27,ANKRD27,ARHGAP40
phospholipid binding	GO	Cells_EBV-transformed_lymphocytes	6	77	0.175656	0.134808	0.0813319	0.080794	0.0716185	0.021818	3.28254	0.00102876	0.0211272	pathway P < genes P & genes FDR > 0.05	NA	NA	PSD4,PLEKHA3,DAPP1,ANXA5,PLA2G7,PLA2G4C
nuclear heterochromatin	GO	Cells_EBV-transformed_lymphocytes	2	18	0.298777	0.370518	0.167923	0.229905	-0.0492503	0.0127007	-3.87776	0.000105424	0.00498719	genes P < pathway P	NA	NA	ZFP57,MPHOSPH8
TIM23 mitochondrial import inner membrane translocase complex	GO	Cells_EBV-transformed_lymphocytes	2	9	0.163022	0.190875	0.139831	0.193205	-0.0370434	0.0126289	-2.93322	0.00335462	0.0471689	genes P < pathway P	NA	NA	TIMM10,TIMM50
mitochondrial ribosome	GO	Cells_EBV-transformed_lymphocytes	5	24	0.0979444	0.0965859	0.0502143	0.0527047	-0.0689985	0.0199751	-3.45422	0.000551887	0.0138713	pathway P < genes P & genes FDR < 0.05	NA	NA	MRPL35,MRPL18,MRPL51,MRPL28,MRPL39
lysosomal membrane	GO	Cells_EBV-transformed_lymphocytes	27	229	0.291229	0.298127	0.192665	0.27292	0.147582	0.0465712	3.16896	0.00152987	0.0277022	genes P < pathway P	NA	NA	PQLC2,LAMTOR2,TMBIM1,WDR41,SLC36A1,HLA-DRB5,HLA-DRB1,HLA-DQA1,HLA-DQB1,HLA-DQA2,HLA-DQB2,TMEM106B,TECPR1,RAB2A,RRAGA,SLC2A8,MARCH8,ACP2,M6PR,CLCN7,SPNS1,MMD,GAA,RAB12,MARCH2,VPS16,ATP6V1E1
proteasome core complex	GO	Cells_EBV-transformed_lymphocytes	4	20	0.0700192	0.0447098	0.0124492	0.00841007	-0.0535715	0.0177642	-3.0157	0.00256383	0.0388963	genes P < pathway P	NA	NA	PSMB8,PSMB9,PSMB1,PSMB3
microtubule	GO	Cells_EBV-transformed_lymphocytes	23	287	0.158372	0.166511	0.0802194	0.120037	0.13387	0.0429458	3.11719	0.00182586	0.0307475	genes P < pathway P	NA	NA	TBCE,SPAST,LRPPRC,DNAH6,DYNC1I2,HAUS3,TBCA,DNAH11,NEIL2,RMDN1,KIF24,INVS,LZTS2,STIM1,TCP11L1,CEP57,NUSAP1,KIFC3,TUBB6,TPGS2,HAUS8,KIF16B,CCT8
intermediate filament	GO	Cells_EBV-transformed_lymphocytes	3	121	0.163842	0.138056	0.0417096	0.0275207	0.055392	0.0154796	3.57839	0.000345715	0.0105852	pathway P < genes P & genes FDR < 0.05	NA	NA	SLC1A4,BFSP2,MYO5A
caveola	GO	Cells_EBV-transformed_lymphocytes	5	60	0.244022	0.115653	0.0870107	0.0973991	0.0654717	0.0186019	3.51962	0.000432158	0.0117622	genes P < pathway P	NA	NA	CAV2,CAV1,TSC2,MAPK3,PACSIN2
DNA recombination	GO	Cells_EBV-transformed_lymphocytes	19	102	0.163543	0.107868	0.0816995	0.10552	0.14188	0.0390923	3.62936	0.00028412	0.00956915	genes P < pathway P	NA	NA	NVL,SPAST,ACTR8,SMC4,WRNIP1,FIGNL1,ENDOG,IGHMBP2,MRE11A,RAD52,RECQL,XRCC3,SPATA5L1,LIG3,RDM1,RAD51C,INO80C,ACTR5,SMC1B
cellular protein modification process	GO	Cells_EBV-transformed_lymphocytes	22	125	0.19128	0.127887	0.108447	0.109991	-0.135139	0.0423698	-3.18952	0.0014251	0.0266652	genes P < pathway P	NA	NA	PPT1,RABGGTB,ABL2,TRMT61B,GGCX,ATG7,FBXL2,UBA6,UBE2D3,PCMTD1,WDYHV1,TTLL11,TSG101,UEVLD,TGM1,PIGH,TGM5,NAGPA,WWP2,PCMTD2,HLCS,TTLL12
biotin metabolic process	GO	Cells_EBV-transformed_lymphocytes	2	10	0.171565	0.0911792	0.0774786	0.0277347	-0.0524112	0.0125826	-4.16537	3.1085e-05	0.00227596	genes P < pathway P	NA	NA	PCCB,HLCS
exocytosis	GO	Cells_EBV-transformed_lymphocytes	5	69	0.159844	0.104628	0.0461639	0.0505492	0.0701598	0.019873	3.5304	0.000414929	0.0117622	genes P < pathway P	NA	NA	MIA3,STX3,MYO5A,STXBP2,SNAP29
immune response	GO	Cells_EBV-transformed_lymphocytes	38	369	0.360652	0.30149	0.242107	0.273167	0.162882	0.052123	3.12495	0.00177833	0.0305583	genes P < pathway P	NA	NA	TNFRSF14,CHIA,CTSS,CD8B,IL18R1,PRKRA,CCR8,VIPR1,TNFSF10,CLNK,EXOSC9,TLR2,PRELID1,HLA-F,HLA-G,HLA-A,HLA-C,HLA-B,HLA-DRB5,HLA-DRB1,HLA-DQA1,HLA-DQB1,HLA-DQA2,HLA-DQB2,TINAG,CCR6,TRGV3,PKHD1L1,CLEC4E,PNP,B2M,TCF12,IL16,CCL2,COLEC12,S1PR4,C3,PROCR
microtubule-based movement	GO	Cells_EBV-transformed_lymphocytes	7	75	0.259226	0.239932	0.109837	0.172972	0.0801331	0.0235356	3.40476	0.000662224	0.015133	pathway P < genes P & genes FDR < 0.05	NA	NA	DNAH6,DYNC1I2,KIF2A,DNAH11,KIF24,KIFC3,KIF16B
lysosome organization	GO	Cells_EBV-transformed_lymphocytes	9	32	0.177417	0.127454	0.0916024	0.106441	0.105728	0.0267128	3.95796	7.55934e-05	0.00438963	genes P < pathway P	NA	NA	PPT1,ZKSCAN3,CLVS1,HPS1,ACP2,NAGPA,BECN1,GAA,HPS4
regulation of mitotic nuclear division	GO	Cells_EBV-transformed_lymphocytes	3	16	0.183696	0.191496	0.116951	0.107059	-0.0477961	0.0154792	-3.08777	0.00201664	0.0330493	pathway P < genes P & genes FDR > 0.05	NA	NA	RCC1,CAV2,CDC16
mitotic spindle assembly checkpoint	GO	Cells_EBV-transformed_lymphocytes	4	33	0.0887311	0.0824866	0.0380574	0.0589913	-0.062919	0.0179998	-3.49554	0.000473103	0.0126461	pathway P < genes P & genes FDR > 0.05	NA	NA	MAD2L2,CDC16,BUB1B,CDC27
cell communication	GO	Cells_EBV-transformed_lymphocytes	7	91	0.290023	0.223791	0.180212	0.196759	0.102953	0.0235429	4.37301	1.22543e-05	0.00147402	genes P < pathway P	NA	NA	SNX2,SNX16,PPFIBP2,SNX32,SNX19,NF1,KIF16B
signal transduction	GO	Cells_EBV-transformed_lymphocytes	88	1322	0.17589	0.160263	0.0892129	0.13454	0.253299	0.0847745	2.98792	0.00280885	0.042233	genes P < pathway P	NA	NA	RPS6KA1,INPP5B,L1TD1,ITGB3BP,ECM1,S100A11,RIT1,HDGF,CD244,FCER1G,MGST3,ABL2,ADCY3,IL18R1,RALB,NOSTRIN,INPP1,STAT4,IGFBP2,SRGAP3,IRAK2,EFHB,LIMD1,PIK3CB,SMC4,TNFSF10,DGKQ,GRK4,RHOH,DAPP1,AIMP1,ANXA5,FGF2,TLR2,DEPDC1B,PPIC,RNF14,RAB24,HLA-DRB1,RAB23,GABRR2,CCR6,GNA12,RAC1,TAS2R4,TAS2R5,FGF17,RAB2A,PAG1,IMPA1,YWHAZ,GDI2,APBB1IP,PPP3CB,TMEM9B,RAB6A,ARHGAP20,GOLT1B,IPO8,PRKAG1,APPL2,RAB20,ARHGEF7,TMX1…
small GTPase mediated signal transduction	GO	Cells_EBV-transformed_lymphocytes	35	351	0.184128	0.145667	0.0905223	0.118627	0.198653	0.0526148	3.7756	0.000159623	0.00640014	genes P < pathway P	NA	NA	INPP5B,RIT1,RASGRP3,RALB,DOCK10,ARL4C,SEPT2,SRGAP3,RHOH,GUF1,DEPDC1B,RAB24,RAB23,GNA12,RAC1,RAB2A,RRAGA,GDI2,ARL5B,CDK1,RAB6A,ARHGAP20,ARL11,RAB20,ARHGEF7,AKAP13,LRRK1,MAPK3,RAB34,RAPGEFL1,ARL16,RAB12,RAB31,ARHGAP40,YWHAB
peripheral nervous system development	GO	Cells_EBV-transformed_lymphocytes	3	39	0.24197	0.278353	0.1305	0.173309	-0.0626977	0.0154753	-4.05146	5.09e-05	0.00306127	genes P < pathway P	NA	NA	ZFP57,ALDH3A2,NF1
aging	GO	Cells_EBV-transformed_lymphocytes	12	120	0.17522	0.119594	0.0663269	0.0709543	-0.0944141	0.0308013	-3.06526	0.00217478	0.0352148	genes P < pathway P	NA	NA	LCK,IGFBP2,ADH5,BAK1,ADRB1,SLC18A2,CAT,AMFR,SRR,CTC1,CCL2,TYMS
microtubule binding	GO	Cells_EBV-transformed_lymphocytes	14	155	0.144937	0.15019	0.056995	0.0787068	0.152212	0.0334607	4.54898	5.39061e-06	0.000756482	pathway P < genes P & genes FDR < 0.05	NA	NA	MAP10,SPAST,LRPPRC,CLASP1,CEP135,KIF2A,NEIL2,KIF24,CCSER2,CEP57,NUSAP1,KIFC3,SKA1,KIF16B
drug binding	GO	Cells_EBV-transformed_lymphocytes	9	66	0.162945	0.140644	0.061887	0.051709	-0.0809438	0.0267878	-3.02167	0.00251386	0.0384848	genes P < pathway P	NA	NA	DHFR,PPP3CB,ADRB1,SLC18A2,PNP,SRP54,TYMS,ATP5O,CYP2D6
heparin binding	GO	Cells_EBV-transformed_lymphocytes	8	137	0.220053	0.159849	0.110869	0.150732	-0.0849789	0.0252075	-3.37117	0.000748495	0.0163697	pathway P < genes P & genes FDR > 0.05	NA	NA	HDGF,LAMC2,RPL29,FGF2,THBS4,ECM2,HSD17B12,CCL2
activation of cysteine-type endopeptidase activity involved in apoptotic process by cytochrome c	GO	Cells_EBV-transformed_lymphocytes	2	8	0.168131	0.189767	0.121669	0.155217	-0.0513283	0.0126591	-4.05467	5.02057e-05	0.00306127	genes P < pathway P	NA	NA	BAK1,APAF1
S-adenosylmethionine-dependent methyltransferase activity	GO	Cells_EBV-transformed_lymphocytes	3	13	0.171146	0.103562	0.0601857	0.078436	0.0574579	0.0154454	3.72006	0.000199176	0.007623	pathway P < genes P & genes FDR < 0.05	NA	NA	MEPCE,RRP8,PRMT7
rRNA transcription	GO	Cells_EBV-transformed_lymphocytes	3	12	0.114648	0.0669923	0.0343482	0.0248827	0.0454057	0.0155375	2.92232	0.0034743	0.0483531	pathway P < genes P & genes FDR > 0.05	NA	NA	POLR1E,GTF3A,BRF1
NAD biosynthetic process	GO	Cells_EBV-transformed_lymphocytes	5	16	0.336565	0.285471	0.193682	0.16823	-0.0583103	0.0198705	-2.93452	0.00334064	0.0471689	genes P < pathway P	NA	NA	NMNAT3,NAPRT1,NMRK1,NADSYN1,ASPDH
cell surface	GO	Cells_EBV-transformed_lymphocytes	16	380	0.197154	0.115809	0.07803	0.0850432	-0.111798	0.0356918	-3.1323	0.00173443	0.0305583	genes P < pathway P	NA	NA	IL6R,FCER1G,CD8B,SEPT2,AIMP1,TLR2,SLC9A3,CAV2,HYAL4,B4GALT1,TMEM8B,TSPAN32,ITGA7,ADAMTS7,AOC3,BACE2
response to organic substance	GO	Cells_EBV-transformed_lymphocytes	2	91	0.229698	0.236733	0.105275	0.134872	0.0495761	0.0125961	3.93584	8.29047e-05	0.00440087	genes P < pathway P	NA	NA	ANXA5,XRCC3
response to gamma radiation	GO	Cells_EBV-transformed_lymphocytes	2	31	0.224776	0.109659	0.14076	0.128218	-0.0481922	0.012652	-3.80904	0.000139506	0.00602378	genes P < pathway P	NA	NA	BAK1,CCL2
negative regulation of autophagy	GO	Cells_EBV-transformed_lymphocytes	4	16	0.146188	0.155975	0.0718725	0.0418857	0.0570502	0.0179356	3.18084	0.0014685	0.0271753	genes P < pathway P	NA	NA	WDR6,DAP,ZKSCAN3,HERC1
positive regulation of calcium ion transport into cytosol	GO	Cells_EBV-transformed_lymphocytes	3	14	0.280423	0.0544172	0.110403	0.113597	-0.0487799	0.0153875	-3.17009	0.0015239	0.0277022	genes P < pathway P	NA	NA	BAK1,CAV1,P2RX5
ER to Golgi transport vesicle membrane	GO	Cells_EBV-transformed_lymphocytes	12	35	0.651369	0.288961	0.52802	0.254361	0.101288	0.0267174	3.79109	0.000149989	0.00616054	genes P < pathway P	NA	NA	HLA-F,HLA-G,HLA-A,HLA-C,HLA-B,HLA-DRB5,HLA-DRB1,HLA-DQA1,HLA-DQB1,HLA-DQA2,HLA-DQB2,B2M
negative regulation of phosphatidylinositol 3-kinase signaling	GO	Cells_EBV-transformed_lymphocytes	2	11	0.118091	0.0332067	0.00384342	0.00315743	0.0303536	0.010309	2.94437	0.0032361	0.0465777	genes P < pathway P	NA	NA	SLC9A3R2,TSC2
microtubule cytoskeleton	GO	Cells_EBV-transformed_lymphocytes	13	130	0.126147	0.11038	0.0803375	0.0868983	0.104658	0.032316	3.23859	0.00120121	0.0240815	genes P < pathway P	NA	NA	INPP5B,SPAST,LANCL1,RNF4,RELL1,TBCA,CCSER2,CEP57,RECQL,CKAP2,MAPK3,TUBB6,SKA1
transferase activity, transferring glycosyl groups	GO	Cells_EBV-transformed_lymphocytes	10	66	0.188641	0.135015	0.0385012	0.0443921	0.0956482	0.028074	3.407	0.000656813	0.015133	genes P < pathway P	NA	NA	GALNT14,GLT8D1,ALG1L,B3GALNT1,PIGZ,C1GALT1,B4GALT1,DPY19L2,RFNG,B4GALT6
hydrolase activity, acting on carbon-nitrogen (but not peptide) bonds	GO	Cells_EBV-transformed_lymphocytes	5	20	0.162542	0.0945146	0.0792267	0.0733	0.0727691	0.0199919	3.63993	0.000272708	0.00956752	pathway P < genes P & genes FDR > 0.05	NA	NA	NAAA,DPYSL4,NADSYN1,AMDHD1,YDJC
ligase activity	GO	Cells_EBV-transformed_lymphocytes	8	98	0.132256	0.0550098	0.0645928	0.0474982	-0.0976025	0.0251876	-3.87502	0.000106615	0.00498719	genes P < pathway P	NA	NA	MKRN2,PCCB,UBA6,PET112,NAPRT1,TTLL11,MGRN1,RNF138
acid-amino acid ligase activity	GO	Cells_EBV-transformed_lymphocytes	2	49	0.0620964	0.0439461	0.021	0.0134615	-0.0417467	0.0126127	-3.30989	0.000933318	0.0196464	pathway P < genes P & genes FDR > 0.05	NA	NA	UBE2D3,UBE2Z
phosphatase inhibitor activity	GO	Cells_EBV-transformed_lymphocytes	2	6	0.170346	0.10833	0.0437932	0.0603178	0.0524183	0.0126478	4.14447	3.40605e-05	0.00238991	pathway P < genes P & genes FDR < 0.05	NA	NA	PPP1R14B,ARPP19
short-chain fatty acid catabolic process	GO	Cells_EBV-transformed_lymphocytes	2	5	0.165308	0.0823313	0.112506	0.0772707	-0.0390061	0.0125702	-3.10306	0.00191532	0.0319346	genes P < pathway P	NA	NA	PCCB,MUT
antigen processing and presentation	GO	Cells_EBV-transformed_lymphocytes	16	51	0.564745	0.298413	0.440597	0.276661	0.103429	0.0337849	3.06139	0.00220309	0.0353333	genes P < pathway P	NA	NA	CTSS,HLA-F,HLA-G,HLA-A,HLA-C,HLA-B,HLA-DRB5,HLA-DRB1,HLA-DQA1,HLA-DQB1,HLA-DQA2,HLA-DQB2,PSMB8,PSMB9,CTSH,PROCR
antigen processing and presentation of exogenous peptide antigen via MHC class II	GO	Cells_EBV-transformed_lymphocytes	11	92	0.546896	0.332769	0.43078	0.314789	0.183504	0.030034	6.10988	9.97059e-10	5.59682e-07	pathway P < genes P & genes FDR < 0.05	NA	NA	CTSS,FCER1G,DYNC1I2,KIF2A,HLA-DRB5,HLA-DRB1,HLA-DQA1,HLA-DQB1,HLA-DQA2,HLA-DQB2,DCTN5
neuron differentiation	GO	Cells_EBV-transformed_lymphocytes	2	124	0.124114	0.0519845	0.0644365	0.028827	0.041131	0.0125966	3.26524	0.00109371	0.0221904	pathway P < genes P & genes FDR > 0.05	NA	NA	PSD4,CDK5R1
positive regulation of cell growth	GO	Cells_EBV-transformed_lymphocytes	4	73	0.20266	0.0596037	0.0822494	0.0715525	0.0526631	0.0178586	2.94889	0.00318914	0.0462975	genes P < pathway P	NA	NA	RPS6KA1,EXOSC9,DNPH1,CXCL16
growth cone	GO	Cells_EBV-transformed_lymphocytes	10	94	0.181033	0.115935	0.0726959	0.130857	0.0983322	0.0282607	3.47947	0.000502416	0.0132198	genes P < pathway P	NA	NA	ALS2,APBB2,BASP1,STIM1,STX3,IGHMBP2,MYO5A,TSC2,AMFR,CDK5R1
endocytic vesicle membrane	GO	Cells_EBV-transformed_lymphocytes	10	55	0.613455	0.275697	0.442159	0.322072	0.173301	0.0285983	6.05985	1.36251e-09	5.73617e-07	pathway P < genes P & genes FDR < 0.05	NA	NA	NOSTRIN,HLA-DRB5,HLA-DRB1,HLA-DQA1,HLA-DQB1,HLA-DQA2,HLA-DQB2,CAV1,VAMP1,COLEC12
endocrine pancreas development	GO	Cells_EBV-transformed_lymphocytes	3	40	0.197191	0.160325	0.0921189	0.120873	-0.0787014	0.0156762	-5.02043	5.15553e-07	0.000108524	pathway P < genes P & genes FDR < 0.05	NA	NA	IL6R,BAK1,HNF4G
heat shock protein binding	GO	Cells_EBV-transformed_lymphocytes	4	30	0.184907	0.12463	0.103962	0.0878167	-0.0696332	0.0178739	-3.8958	9.78755e-05	0.00497737	genes P < pathway P	NA	NA	PPID,BAK1,SLC18A2,TOMM34
animal organ regeneration	GO	Cells_EBV-transformed_lymphocytes	4	51	0.134075	0.12306	0.071774	0.108746	-0.0592242	0.0179265	-3.30373	0.000954093	0.0198357	genes P < pathway P	NA	NA	BAK1,CDK1,CCL2,TYMS
anaphase-promoting complex-dependent catabolic process	GO	Cells_EBV-transformed_lymphocytes	11	80	0.0671246	0.0508477	0.0186509	0.0361528	-0.0870273	0.0296757	-2.93261	0.00336121	0.0471689	genes P < pathway P	NA	NA	PTTG1,PSMB8,PSMB9,PSMB1,CUL1,CDK1,PSMD13,CDC16,BUB1B,PSMB3,CDC27
T cell costimulation	GO	Cells_EBV-transformed_lymphocytes	13	65	0.434464	0.38317	0.326256	0.347666	0.102748	0.0325489	3.15672	0.00159557	0.0285844	genes P < pathway P	NA	NA	TNFRSF14,LCK,RICTOR,HLA-DRB5,HLA-DRB1,HLA-DQA1,HLA-DQB1,HLA-DQA2,HLA-DQB2,RAC1,CAV1,MAP3K8,ICOSLG
integral component of mitochondrial outer membrane	GO	Cells_EBV-transformed_lymphocytes	2	15	0.222166	0.113349	0.157016	0.105229	-0.0376079	0.0126189	-2.98029	0.00287971	0.0429154	genes P < pathway P	NA	NA	MUL1,BAK1
MHC class II receptor activity	GO	Cells_EBV-transformed_lymphocytes	5	11	0.815904	0.0848807	0.680589	0.0621669	0.163627	0.0267594	6.11473	9.672e-10	5.59682e-07	pathway P < genes P & genes FDR < 0.05	NA	NA	HLA-DRB1,HLA-DQA1,HLA-DQB1,HLA-DQA2,HLA-DQB2
melanosome transport	GO	Cells_EBV-transformed_lymphocytes	2	17	0.462225	0.212674	0.260398	0.300586	0.0435008	0.0126193	3.44716	0.000566503	0.0140207	genes P < pathway P	NA	NA	MYO5A,BBS2
ruffle membrane	GO	Cells_EBV-transformed_lymphocytes	7	64	0.179475	0.118262	0.0664564	0.0523991	0.0960309	0.0235463	4.07838	4.53511e-05	0.00293736	pathway P < genes P & genes FDR > 0.05	NA	NA	WWC1,RAC1,KANK1,C2CD5,EMR2,FERMT1,PACSIN2
trans-Golgi network membrane	GO	Cells_EBV-transformed_lymphocytes	7	37	0.741364	0.223023	0.613755	0.195314	0.140597	0.0240657	5.84221	5.15121e-09	1.34617e-06	pathway P < genes P & genes FDR < 0.05	NA	NA	HLA-DRB5,HLA-DRB1,HLA-DQA1,HLA-DQB1,HLA-DQA2,HLA-DQB2,RAB31
positive regulation of chemokine production	GO	Cells_EBV-transformed_lymphocytes	2	16	0.212197	0.0910739	0.022077	0.0111102	-0.0515414	0.0126016	-4.09008	4.31228e-05	0.00290475	pathway P < genes P & genes FDR < 0.05	NA	NA	IL6R,TLR2
positive regulation of interleukin-6 production	GO	Cells_EBV-transformed_lymphocytes	3	39	0.203226	0.066247	0.0238901	0.00846047	-0.0650047	0.0155211	-4.18814	2.81251e-05	0.00225866	pathway P < genes P & genes FDR < 0.05	NA	NA	IL6R,FCER1G,TLR2
negative regulation of peptidyl-serine phosphorylation	GO	Cells_EBV-transformed_lymphocytes	2	17	0.3114	0.012847	0.118752	0.159343	-0.044916	0.0126098	-3.56199	0.000368056	0.0106863	genes P < pathway P	NA	NA	BAK1,CAV1
cellular response to UV	GO	Cells_EBV-transformed_lymphocytes	4	31	0.160566	0.0979033	0.0895793	0.0959773	-0.0539769	0.0178096	-3.03078	0.00243926	0.0376854	genes P < pathway P	NA	NA	BAK1,USP28,RHNO1,NFATC4
regulation of Rho protein signal transduction	GO	Cells_EBV-transformed_lymphocytes	4	73	0.231098	0.275596	0.143303	0.22946	0.056594	0.0177351	3.19108	0.0014174	0.0266652	pathway P < genes P & genes FDR > 0.05	NA	NA	ARHGEF19,ALS2,ARHGEF7,AKAP13
phosphatidylinositol binding	GO	Cells_EBV-transformed_lymphocytes	6	76	0.336593	0.212689	0.212646	0.198594	0.0909904	0.0217275	4.18781	2.81661e-05	0.00225866	genes P < pathway P	NA	NA	FCHO2,SNX2,SNX16,SNX32,SNX19,KIF16B
limb morphogenesis	GO	Cells_EBV-transformed_lymphocytes	2	26	0.254504	0.0676159	0.193597	0.0534959	-0.046401	0.0126372	-3.67178	0.000240872	0.008818	genes P < pathway P	NA	NA	FLVCR1,BAK1
positive regulation of insulin secretion involved in cellular response to glucose stimulus	GO	Cells_EBV-transformed_lymphocytes	2	12	0.377569	0.481582	0.317838	0.442555	0.0379705	0.0125207	3.03262	0.00242444	0.0376854	genes P < pathway P	NA	NA	HLA-DRB1,PPP3CB
skeletal muscle cell differentiation	GO	Cells_EBV-transformed_lymphocytes	3	49	0.161238	0.0857927	0.0602778	0.0703171	-0.0563485	0.0155083	-3.63345	0.000279659	0.00956915	genes P < pathway P	NA	NA	FOXN2,LEMD2,MED20
termination of G protein-coupled receptor signaling pathway	GO	Cells_EBV-transformed_lymphocytes	4	44	0.116877	0.048294	0.0291405	0.0248123	0.0638092	0.0178982	3.56512	0.000363696	0.0106863	pathway P < genes P & genes FDR > 0.05	NA	NA	RGS2,GRK4,RGS10,AKAP10
regulation of cell proliferation	GO	Cells_EBV-transformed_lymphocytes	8	155	0.110287	0.091908	0.0202788	0.0124815	0.0775523	0.0251217	3.08707	0.00202142	0.0330493	genes P < pathway P	NA	NA	TBX19,GNL3,B4GALT1,CELA1,PIAS1,CFDP1,FANCA,NF1
negative regulation of T cell proliferation	GO	Cells_EBV-transformed_lymphocytes	2	28	0.706274	0.016723	0.583481	0.0668796	0.0737308	0.0125153	5.89123	3.83335e-09	1.29107e-06	pathway P < genes P & genes FDR < 0.05	NA	NA	HLA-G,HLA-DRB1
melanosome	GO	Cells_EBV-transformed_lymphocytes	9	90	0.166066	0.116334	0.0845478	0.0906367	0.103053	0.0267392	3.85402	0.000116196	0.00528847	pathway P < genes P & genes FDR < 0.05	NA	NA	SLC1A4,CAPG,RAC1,RAB2A,YWHAZ,MYO5A,YWHAB,HPS4,SYNGR1
MHC class II protein complex	GO	Cells_EBV-transformed_lymphocytes	6	16	0.821353	0.0770839	0.684945	0.0566183	0.148947	0.0223404	6.66717	2.60784e-11	4.3916e-08	pathway P < genes P & genes FDR < 0.05	NA	NA	HLA-DRB5,HLA-DRB1,HLA-DQA1,HLA-DQB1,HLA-DQA2,HLA-DQB2
neuron projection	GO	Cells_EBV-transformed_lymphocytes	14	219	0.205331	0.10235	0.103911	0.10536	0.112843	0.0332403	3.39476	0.000686885	0.0154229	genes P < pathway P	NA	NA	PPT1,SNAPIN,RGS2,TSGA10,CX3CR1,QDPR,HOMER1,SLC18A2,STX3,VAMP1,ARHGEF7,MYO5A,TSC2,SNAP29
DNA methylation involved in gamete generation	GO	Cells_EBV-transformed_lymphocytes	5	15	0.177348	0.0471872	0.0970952	0.0407285	0.0634109	0.0198708	3.19115	0.00141707	0.0266652	genes P < pathway P	NA	NA	MAEL,PIWIL4,PRMT7,PLD6,TDRD12
ubiquitin-dependent protein catabolic process via the multivesicular body sorting pathway	GO	Cells_EBV-transformed_lymphocytes	2	10	0.180175	0.156505	0.0955016	0.134922	-0.0384818	0.012589	-3.05677	0.00223732	0.0355439	genes P < pathway P	NA	NA	VPS37A,TSG101
lysosomal lumen	GO	Cells_EBV-transformed_lymphocytes	4	70	0.186239	0.137802	0.0757071	0.0686353	0.057285	0.0179034	3.19968	0.00137581	0.0266307	pathway P < genes P & genes FDR > 0.05	NA	NA	CTSS,ACP2,GALC,SGSH
response to exogenous dsRNA	GO	Cells_EBV-transformed_lymphocytes	3	19	0.161702	0.0300193	0.112623	0.0533968	0.0665689	0.0154547	4.30737	1.65206e-05	0.00185471	genes P < pathway P	NA	NA	DDX1,RFTN1,MAPK3
regulation of protein binding	GO	Cells_EBV-transformed_lymphocytes	2	20	0.174719	0.0401509	0.0958473	0.0759024	0.0390742	0.0125303	3.11838	0.00181847	0.0307475	genes P < pathway P	NA	NA	BTBD1,PRMT7
protein serine/threonine kinase activator activity	GO	Cells_EBV-transformed_lymphocytes	2	9	0.105211	0.0252512	0.0653636	0.0301382	0.0479988	0.0126467	3.79536	0.000147426	0.00616054	pathway P < genes P & genes FDR > 0.05	NA	NA	ALS2,CDK5R1
negative regulation of cell cycle	GO	Cells_EBV-transformed_lymphocytes	2	46	0.14593	0.0695755	0.0866073	0.0473989	-0.0611272	0.0125478	-4.87156	1.10722e-06	0.000207173	pathway P < genes P & genes FDR < 0.05	NA	NA	THAP5,PPP1R13B
positive regulation of protein kinase activity	GO	Cells_EBV-transformed_lymphocytes	4	54	0.217201	0.236746	0.141225	0.180408	0.0603895	0.0178165	3.38953	0.000700131	0.0155134	pathway P < genes P & genes FDR > 0.05	NA	NA	ALS2,ZP3,PRKAG1,CDK5R1
positive regulation of proteolysis	GO	Cells_EBV-transformed_lymphocytes	2	24	0.212343	0.127242	0.138049	0.132052	-0.0460375	0.0127032	-3.62408	0.00028999	0.00957536	genes P < pathway P	NA	NA	BAK1,IFT88
positive regulation of glucose import	GO	Cells_EBV-transformed_lymphocytes	2	28	0.274447	0.038891	0.0870989	0.0009257	0.0450166	0.0125342	3.5915	0.000328779	0.0104465	genes P < pathway P	NA	NA	ARPP19,CLTCL1
intracellular transport	GO	Cells_EBV-transformed_lymphocytes	2	26	0.454193	0.419799	0.261523	0.344584	-0.0431178	0.0125575	-3.43363	0.00059556	0.0143275	genes P < pathway P	NA	NA	RGPD8,SPIRE2
proton-transporting ATP synthase activity, rotational mechanism	GO	Cells_EBV-transformed_lymphocytes	3	11	0.181147	0.129411	0.127252	0.174502	-0.0471063	0.0154571	-3.04754	0.00230719	0.0363113	genes P < pathway P	NA	NA	ATP6AP1L,ATP5C1,ATP5O
response to pain	GO	Cells_EBV-transformed_lymphocytes	2	21	0.141042	0.0795304	0.104461	0.0914745	-0.0417222	0.0125325	-3.32911	0.000871245	0.0185719	pathway P < genes P & genes FDR > 0.05	NA	NA	CACNA1E,GCH1
post-embryonic camera-type eye morphogenesis	GO	Cells_EBV-transformed_lymphocytes	2	3	0.207087	0.134675	0.11838	0.159869	-0.0491262	0.0126308	-3.8894	0.000100493	0.00497737	genes P < pathway P	NA	NA	BAK1,HMGN1
homeostasis of number of cells	GO	Cells_EBV-transformed_lymphocytes	2	13	0.209963	0.130607	0.167225	0.0907916	-0.0740272	0.0127011	-5.82841	5.59573e-09	1.34617e-06	pathway P < genes P & genes FDR < 0.05	NA	NA	BAK1,RRN3
T cell receptor signaling pathway	GO	Cells_EBV-transformed_lymphocytes	11	88	0.509446	0.36859	0.395201	0.33628	0.126083	0.0298967	4.21727	2.47281e-05	0.00225164	genes P < pathway P	NA	NA	LCK,PIK3CB,HLA-DRB5,HLA-DRB1,HLA-DQA1,HLA-DQB1,HLA-DQA2,HLA-DQB2,PAG1,CACNB3,PRKD2
chaperone binding	GO	Cells_EBV-transformed_lymphocytes	6	46	0.159465	0.113929	0.1073	0.115687	-0.0767996	0.0218071	-3.52177	0.000428681	0.0117622	genes P < pathway P	NA	NA	TBCE,AHSA2,TBCA,BAK1,TIMM10,BAG5
regulation of DNA-binding transcription factor activity	GO	Cells_EBV-transformed_lymphocytes	2	45	0.117716	0.107422	0.0810905	0.112805	0.0495359	0.0125925	3.93376	8.36271e-05	0.00440087	genes P < pathway P	NA	NA	ATF2,MAPK3
regulation of cytoskeleton organization	GO	Cells_EBV-transformed_lymphocytes	3	15	0.262238	0.110848	0.193763	0.0929388	0.0456353	0.0153842	2.96637	0.00301336	0.0445132	genes P < pathway P	NA	NA	NEXN,CRIPAK,MAPK3
proteolysis involved in cellular protein catabolic process	GO	Cells_EBV-transformed_lymphocytes	5	29	0.107818	0.0929684	0.0447388	0.0725682	-0.0782968	0.0198826	-3.93796	8.21765e-05	0.00440087	pathway P < genes P & genes FDR < 0.05	NA	NA	PSMB8,PSMB9,PSMB1,ADAMTS7,PSMB3
protein phosphatase 2A binding	GO	Cells_EBV-transformed_lymphocytes	3	17	0.177832	0.0598573	0.0885082	0.0259982	0.05662	0.0154779	3.65811	0.000254078	0.00910356	genes P < pathway P	NA	NA	MASTL,ARPP19,STRN4
iron ion homeostasis	GO	Cells_EBV-transformed_lymphocytes	3	23	0.15924	0.0874517	0.117302	0.0879748	0.0569313	0.0154665	3.68095	0.000232371	0.00869583	pathway P < genes P & genes FDR < 0.05	NA	NA	SFXN1,SFXN2,SFXN4
vagina development	GO	Cells_EBV-transformed_lymphocytes	2	11	0.301289	0.00145264	0.128824	0.145099	-0.0394787	0.0126184	-3.12865	0.00175609	0.0305583	genes P < pathway P	NA	NA	MERTK,BAK1
interferon-gamma-mediated signaling pathway	GO	Cells_EBV-transformed_lymphocytes	13	65	0.61106	0.31251	0.48784	0.283366	0.097092	0.0280882	3.45668	0.000546871	0.0138713	genes P < pathway P	NA	NA	HLA-F,HLA-G,HLA-A,HLA-C,HLA-B,HLA-DRB5,HLA-DRB1,HLA-DQA1,HLA-DQB1,HLA-DQA2,HLA-DQB2,B2M,PIAS1
interleukin-1-mediated signaling pathway	GO	Cells_EBV-transformed_lymphocytes	2	11	0.14988	0.0619364	0.0875442	0.103678	0.0437859	0.0126518	3.46086	0.000538462	0.0138713	genes P < pathway P	NA	NA	IRAK2,MAPK3
regulation of microtubule cytoskeleton organization	GO	Cells_EBV-transformed_lymphocytes	2	8	0.0571172	0.0427639	0.0222244	0.0308699	0.0408455	0.012651	3.22865	0.00124378	0.024355	pathway P < genes P & genes FDR > 0.05	NA	NA	CYLD,CDK5R1
integral component of lumenal side of endoplasmic reticulum membrane	GO	Cells_EBV-transformed_lymphocytes	11	27	0.706312	0.228039	0.574676	0.206002	0.0891168	0.0253239	3.51908	0.000433052	0.0117622	genes P < pathway P	NA	NA	HLA-F,HLA-G,HLA-A,HLA-C,HLA-B,HLA-DRB5,HLA-DRB1,HLA-DQA1,HLA-DQB1,HLA-DQA2,HLA-DQB2
caveolin-mediated endocytosis	GO	Cells_EBV-transformed_lymphocytes	3	5	0.244221	0.0672025	0.0699559	0.0808491	0.066135	0.0154527	4.27983	1.8704e-05	0.0019686	genes P < pathway P	NA	NA	CAV1,MAPK3,PACSIN2
Apoptosis WP254	WikiHuman	DLPC_CMC	23	84	0.122625	0.134312	0.0745516	0.1328	-0.131098	0.0426942	-3.07062	0.00213615	0.0328772	genes P < pathway P	NA	NA	DFFB,TNFRSF25,CASP9,IRF6,BCL2L11,BOK,CASP6,IRF2,CASP3,RIPK1,BAK1,IRF5,TRAF1,FAS,HELLS,CASP7,FADD,CRADD,APAF1,DIABLO,BCL2,NFKBIB,BID
Canonical and Non-canonical Notch signaling WP3845	WikiHuman	DLPC_CMC	6	27	0.0518438	0.0263415	0.012739	0.00791842	0.0785743	0.0220045	3.57083	0.000355845	0.013975	genes P < pathway P	NA	NA	DNER,NOTCH4,HEY1,NOTCH1,PSEN1,ADAM10
Cardiac Hypertrophic Response WP2795	WikiHuman	DLPC_CMC	13	55	0.131317	0.0752153	0.0700479	0.071031	0.109649	0.0322615	3.39875	0.000676947	0.0205873	genes P < pathway P	NA	NA	MTOR,IKBKE,FGF2,CDK7,MAP3K7,CDK9,MAPK8,PRKG1,FGFR2,MAP2K1,MAP2K5,MEF2A,MAPK3
Complement Activation WP545	WikiHuman	DLPC_CMC	6	22	0.18471	0.15065	0.110535	0.155395	0.0940373	0.0225633	4.16771	3.07678e-05	0.00582757	genes P < pathway P	NA	NA	C1QA,CD55,CFB,C4A,C4B,C5
Disorders of the Krebs cycle WP4236	WikiHuman	DLPC_CMC	5	7	0.15634	0.076828	0.0464008	0.0242673	0.0588925	0.0199344	2.95431	0.0031337	0.0365881	genes P < pathway P	NA	NA	SUCLG1,SUCLG2,PDHX,SUCLA2,DLST
Drug Induction of Bile Acid Pathway WP2289	WikiHuman	DLPC_CMC	3	17	0.242884	0.100268	0.149593	0.0881826	-0.0565903	0.0152966	-3.69954	0.000215993	0.0101821	pathway P < genes P & genes FDR > 0.05	NA	NA	SLC51A,BAAT,ABCC4
Glycosylation and related congenital defects. WP4521	WikiHuman	DLPC_CMC	10	25	0.147713	0.0896141	0.0842471	0.0822124	0.0858	0.0280314	3.06086	0.00220703	0.0328772	pathway P < genes P & genes FDR > 0.05	NA	NA	ALG6,MOGS,GMPPB,SRD5A3,DPM2,ALG8,DPAGT1,MPI,PMM2,ALG12
Hepatitis C and Hepatocellular Carcinoma WP3646	WikiHuman	DLPC_CMC	12	49	0.145236	0.0911797	0.082396	0.0843367	0.096814	0.0307588	3.14752	0.00164661	0.029639	genes P < pathway P	NA	NA	CASP9,JAK1,UCHL1,CASP3,MAPK8,MYOF,CASP7,HNF1A,MAPK3,NOS2,BRCA1,GRB2
Human Complement System WP2806	WikiHuman	DLPC_CMC	24	97	0.173538	0.125975	0.107824	0.111593	0.180235	0.0439085	4.10478	4.04692e-05	0.00582757	genes P < pathway P	NA	NA	FCGR3A,SELL,LAMC1,CD55,CR1,CD46,LRP2,PROS1,SPP1,KLKB1,ITGA2,F13A1,CFB,C4A,LAMB1,TXN,C5,CD59,DCN,ITGAX,ITGB3,GNA15,CD40,ITGB2
Hypothesized Pathways in Pathogenesis of Cardiovascular Disease WP3668	WikiHuman	DLPC_CMC	8	25	0.124819	0.1052	0.0576076	0.0806125	0.0753978	0.0253055	2.9795	0.00288717	0.0355849	genes P < pathway P	NA	NA	LTBP1,NR2C2,FBN2,RUNX2,MAPK8,LTBP2,FBN1,MAPK3
IL-2 Signaling Pathway WP49	WikiHuman	DLPC_CMC	12	42	0.0894366	0.0445177	0.044342	0.0445505	0.0963381	0.0308348	3.12433	0.00178211	0.0307517	genes P < pathway P	NA	NA	JAK1,RPS6,GAB2,CBL,CCND2,MAP2K1,MAPK3,MAPT,RPS6KB1,GRB2,BCL2,CRKL
IL-3 Signaling Pathway WP286	WikiHuman	DLPC_CMC	14	49	0.0863571	0.0616623	0.0441465	0.06342	0.104361	0.033038	3.15882	0.00158407	0.029639	genes P < pathway P	NA	NA	PIK3CD,JAK1,LYN,JAK2,RAPGEF1,MAPK8,GAB2,CBL,MAP2K1,MAPK3,GRB2,BCL2,CRKL,CSF2RB
IL-4 Signaling Pathway WP395	WikiHuman	DLPC_CMC	12	54	0.0997499	0.0602818	0.0507388	0.064599	0.104489	0.0308223	3.39003	0.000698845	0.0205873	genes P < pathway P	NA	NA	PIK3CD,JAK1,JAK2,NFIL3,GAB2,CBL,STAT6,MAPK3,RPS6KB1,GRB2,EP300,MAPK11
IL-7 Signaling Pathway WP205	WikiHuman	DLPC_CMC	4	25	0.135992	0.0434231	0.0896444	0.0585231	0.0561847	0.017784	3.15929	0.00158152	0.029639	genes P < pathway P	NA	NA	JAK1,IL7,MAP2K1,MAPK3
IL-9 Signaling Pathway WP22	WikiHuman	DLPC_CMC	5	17	0.105957	0.0346401	0.0607715	0.0404042	0.075405	0.0199668	3.77651	0.000159038	0.00981495	genes P < pathway P	NA	NA	JAK1,CDK9,MAP2K1,MAPK3,GRB2
Insulin Signaling WP481	WikiHuman	DLPC_CMC	48	160	0.100841	0.0682929	0.0448118	0.0531656	0.180159	0.0606329	2.9713	0.00296541	0.0355849	genes P < pathway P	NA	NA	PIK3CD,MTOR,MAP3K6,PRKAA2,MAP4K4,MAP3K2,GRB14,PRKCD,EIF4E,GAB1,MAPK9,FLOT1,MAPK13,MAP3K7,ENPP1,MAP3K5,MAP3K4,RPS6KA2,SH2B2,PIK3CG,RAPGEF1,PRKCQ,MAP3K8,MAPK8,PTEN,EHD1,CBL,PIK3C2G,TBC1D4,SOS2,MAP4K5,RHOJ,MAP3K9,SNAP23,MAP2K1,MAP2K5,MAPK3,STX4,CRK,FLOT2,STXBP4,RPS6KB1,GRB2,PIK3C3,PFKL,XBP1,MAPK12,MAPK11
Kit receptor signaling pathway WP304	WikiHuman	DLPC_CMC	18	59	0.078227	0.0389447	0.0323775	0.0376436	0.158137	0.0377014	4.19446	2.7352e-05	0.00582757	genes P < pathway P	NA	NA	TEC,SH2B2,LYN,JAK2,RPS6,MAPK8,GAB2,CBL,MAP2K1,MAPK3,CRK,MAPT,RPS6KB1,GRB2,BCL2,SOCS6,CRKL,EP300
MAPK Cascade WP422	WikiHuman	DLPC_CMC	9	29	0.096545	0.0453791	0.0463027	0.0424793	0.103515	0.0265706	3.89584	9.78586e-05	0.00821874	genes P < pathway P	NA	NA	MAP3K2,BRAF,PLCB3,SIPA1,KRAS,RASA3,MAP2K1,MAPK3,MAPK12
MET in type 1 papillary renal cell carcinoma WP4205	WikiHuman	DLPC_CMC	19	59	0.0893897	0.0549669	0.039883	0.0538017	0.128544	0.0388244	3.3109	0.00092996	0.0241889	genes P < pathway P	NA	NA	PIK3CD,RPL11,RAP1A,GAB1,MET,BRAF,RAPGEF1,MAPK8,PAK1,CBL,KRAS,RAP1B,SOS2,MAP2K1,MAPK3,CRK,GRB2,PAK4,CRKL
MicroRNAs in cardiomyocyte hypertrophy WP1544	WikiHuman	DLPC_CMC	23	84	0.127804	0.088656	0.0667103	0.0795884	0.134062	0.0430626	3.11319	0.0018508	0.0307517	genes P < pathway P	NA	NA	PIK3CD,MTOR,IKBKE,AGT,CTNNB1,RHOA,WNT5A,EIF2B5,FGF2,IL6ST,CDK7,PIK3CG,CDK9,MAPK8,PRKG1,FGFR2,LRP6,MAP2K1,MAP2K5,MAPK3,MYLK3,ROCK1,RCAN1
Mitochondrial complex I assembly model OXPHOS system WP4324	WikiHuman	DLPC_CMC	19	56	0.165821	0.0998102	0.102753	0.0994326	-0.110686	0.0387363	-2.85743	0.0042709	0.0485534	genes P < pathway P	NA	NA	NDUFS5,NDUFS2,NDUFAF7,NDUFS1,NDUFA10,ACAD9,NDUFB5,NDUFS4,NDUFA2,NDUFAF4,COA1,NDUFB2,TMEM70,TMEM126B,FOXRED1,NUBPL,NDUFAF1,NDUFV3,NDUFA6
Neovascularisation processes WP4331	WikiHuman	DLPC_CMC	3	21	0.146167	0.108199	0.0975156	0.0904315	0.0532008	0.0154052	3.45342	0.000553522	0.0199268	genes P < pathway P	NA	NA	MAPK8,SMAD9,MAPK3
PDGFR-beta pathway WP3972	WikiHuman	DLPC_CMC	7	29	0.0976694	0.0393702	0.0453005	0.0445028	0.0945643	0.0234706	4.02905	5.60018e-05	0.0060482	genes P < pathway P	NA	NA	JAK1,JAK2,MAPK8,STAT6,MAP2K1,MAPK3,GRB2
PDGF Pathway WP2526	WikiHuman	DLPC_CMC	7	39	0.0821502	0.0414444	0.035215	0.0422584	0.0868827	0.0235761	3.68521	0.000228517	0.0101821	genes P < pathway P	NA	NA	JAK1,RHOA,MAPK8,PAK1,MAP2K1,MAPK3,GRB2
Photodynamic therapy-induced AP-1 survival signaling. WP3611	WikiHuman	DLPC_CMC	14	50	0.144086	0.149576	0.0835235	0.152843	-0.117387	0.0319219	-3.67732	0.000235698	0.0101821	genes P < pathway P	NA	NA	TRAF5,BCL2L11,BAK1,MAPK13,MAP3K5,EGFR,MAPK8,FAS,TRAF6,RB1,BCL2,BID,MAPK12,MAPK11
Proteasome Degradation WP183	WikiHuman	DLPC_CMC	21	62	0.161418	0.164152	0.107838	0.148708	-0.116101	0.0384977	-3.01578	0.0025632	0.0355849	genes P < pathway P	NA	NA	PSMD4,PSMB4,RPN1,UCHL1,HIST1H2AB,HLA-F,HLA-A,HLA-C,HLA-B,PSMB8,PSMB9,PSMB1,PSMD5,PSMD13,PSMC3,H2AFX,UCHL3,PSMB5,PSMA4,PSMB6,PSMC5
Role of Osx and miRNAs in tooth development WP3971	WikiHuman	DLPC_CMC	8	15	0.0673229	0.0479581	0.0275487	0.0432129	0.0832993	0.0253319	3.28832	0.00100787	0.0241889	genes P < pathway P	NA	NA	ALPL,CTNNB1,NOTCH4,RUNX2,NOTCH1,DKK1,HNF1A,BMP7
Serotonin Receptor 2 and ELK-SRF/GATA4 signaling WP732	WikiHuman	DLPC_CMC	4	20	0.0929567	0.0575047	0.0419568	0.0454621	0.0553285	0.0179703	3.07889	0.00207774	0.0328772	genes P < pathway P	NA	NA	KRAS,RASGRP1,MAP2K1,MAPK3
Signaling of Hepatocyte Growth Factor Receptor WP313	WikiHuman	DLPC_CMC	14	34	0.0750263	0.0389701	0.0324641	0.037319	0.128544	0.0333156	3.85836	0.000114149	0.00821874	genes P < pathway P	NA	NA	RAP1A,GAB1,ITGA1,MET,RAPGEF1,MAPK8,PTEN,PAK1,RAP1B,MAP2K1,MAPK3,CRK,GRB2,CRKL
Sulindac Metabolic Pathway WP2542	WikiHuman	DLPC_CMC	2	5	0.0656614	0.0173453	0.0115376	0.00108113	-0.0407982	0.0125599	-3.2483	0.00116099	0.0250773	genes P < pathway P	NA	NA	CYP1B1,MSRA
T-Cell Receptor and Co-stimulatory Signaling WP2583	WikiHuman	DLPC_CMC	4	29	0.0582191	0.034529	0.0295911	0.0212459	0.0595873	0.0180568	3.3	0.000966864	0.0241889	pathway P < genes P & genes FDR > 0.05	NA	NA	CD8A,PTEN,DYRK2,RASGRP1
T-Cell antigen Receptor (TCR) pathway during Staphylococcus aureus infection WP3863	WikiHuman	DLPC_CMC	13	62	0.0710145	0.032914	0.0222631	0.0284521	0.0970665	0.0323232	3.003	0.00267335	0.0355849	genes P < pathway P	NA	NA	CD8A,NCK1,MAPK9,MAP3K7,PRKCQ,MAP3K8,PAK1,CBL,CD4,MAP2K1,MAPK3,GRB2,MALT1
TCA Cycle and Deficiency of Pyruvate Dehydrogenase complex (PDHc) WP2453	WikiHuman	DLPC_CMC	8	16	0.17022	0.135985	0.0761509	0.0860678	0.0853869	0.0252338	3.38382	0.000714836	0.0205873	pathway P < genes P & genes FDR < 0.05	NA	NA	IDH1,SUCLG2,SDHA,DLD,ACO1,DLST,IDH3A,ACLY
Thymic Stromal LymphoPoietin (TSLP) Signaling Pathway WP2203	WikiHuman	DLPC_CMC	15	47	0.0971713	0.0472564	0.0400189	0.0373054	0.109666	0.0345038	3.17838	0.00148099	0.029639	genes P < pathway P	NA	NA	MTOR,JAK1,STAT4,TEC,MAPK9,LYN,JAK2,RPS6,MAPK8,PI4K2A,GAB2,STAT6,MAP2K1,MAPK3,YES1
Type II interferon signaling (IFNG) WP619	WikiHuman	DLPC_CMC	9	37	0.149966	0.0683176	0.069298	0.0627128	-0.0747389	0.0250421	-2.98453	0.00284017	0.0355849	genes P < pathway P	NA	NA	JAK1,PRKCD,IRF2,HLA-B,PSMB9,TAP1,IFNGR1,JAK2,NOS2
Vitamin B6-dependent and responsive disorders WP4228	WikiHuman	DLPC_CMC	3	5	0.160804	0.0594904	0.0663905	0.0110847	0.0469127	0.0154329	3.03978	0.00236753	0.0340925	pathway P < genes P & genes FDR > 0.05	NA	NA	PIGV,ALDH7A1,PNPO
Vitamin B12 Disorders WP4271	WikiHuman	DLPC_CMC	7	13	0.161598	0.0611095	0.0959981	0.0419464	0.0705715	0.023651	2.98386	0.00284635	0.0355849	genes P < pathway P	NA	NA	MTR,MMAA,MTRR,MUT,CUBN,MMAB,TCN2
miRNAs involved in DNA damage response WP1545	WikiHuman	DLPC_CMC	9	15	0.114599	0.0866063	0.0558098	0.068412	-0.0875013	0.026928	-3.24946	0.00115626	0.0250773	genes P < pathway P	NA	NA	CREB1,CDC25A,CCND3,CDK6,ABL1,ATM,H2AFX,RAD52,E2F1
Allograft Rejection WP2328	WikiHuman	Brain_Caudate_basal_ganglia	17	89	0.369054	0.235134	0.221905	0.213342	0.147023	0.0308724	4.76227	1.91425e-06	0.000245024	genes P < pathway P	NA	NA	GNLY,IL13,HARS,HLA-G,HLA-A,HLA-C,C4A,HLA-DRB5,HLA-DRB1,HLA-DQA1,HLA-DQB1,HLA-DQA2,HLA-DOB,HLA-DPB1,FAS,CASP7,LRRK2
Ebola Virus Pathway on Host WP4217	WikiHuman	Brain_Caudate_basal_ganglia	18	129	0.311033	0.257635	0.190482	0.215632	0.12968	0.0331752	3.90893	9.27046e-05	0.00791079	genes P < pathway P	NA	NA	MERTK,ITGAV,RAB7A,HLA-G,HLA-A,HLA-C,HLA-DRB5,HLA-DRB1,HLA-DQA1,HLA-DQB1,HLA-DQA2,HLA-DOB,HLA-DPB1,CAV2,CTSB,VPS11,ITGB3,NPC1
Fatty Acid Omega Oxidation WP206	WikiHuman	Brain_Caudate_basal_ganglia	2	15	0.222837	0.0901891	0.116792	0.0765294	-0.0407934	0.012623	-3.23166	0.00123072	0.0450091	pathway P < genes P & genes FDR > 0.05	NA	NA	CYP1A1,CYP2D6
Human Complement System WP2806	WikiHuman	Brain_Caudate_basal_ganglia	6	97	0.190551	0.20169	0.0237867	0.0162086	0.119775	0.0234669	5.10401	3.32532e-07	8.51281e-05	genes P < pathway P	NA	NA	CR1,CD46,KLKB1,F11,C4A,ITGB3
Integrin-mediated Cell Adhesion WP185	WikiHuman	Brain_Caudate_basal_ganglia	9	101	0.0947886	0.0538344	0.0435675	0.0442285	0.102403	0.0266883	3.83702	0.000124537	0.00797035	pathway P < genes P & genes FDR > 0.05	NA	NA	CAPN9,ITGAV,CAV2,PTK2,ITGA8,CRK,ITGB3,MAP2K6,PAK4
Sudden Infant Death Syndrome (SIDS) Susceptibility Pathways WP706	WikiHuman	Brain_Caudate_basal_ganglia	8	158	0.167703	0.106776	0.0801969	0.116606	0.0821173	0.0252444	3.25289	0.00114236	0.0450091	genes P < pathway P	NA	NA	HES1,SLC9A3,IL13,C4A,HTR3A,PAH,CHRFAM7A,YWHAB
Tamoxifen metabolism WP691	WikiHuman	Brain_Caudate_basal_ganglia	3	21	0.200846	0.0742822	0.0905304	0.0706925	-0.0527084	0.0154698	-3.40719	0.00065636	0.0336057	pathway P < genes P & genes FDR > 0.05	NA	NA	CYP1A1,SULT1A1,CYP2D6
Adipogenesis WP236	WikiHuman	Brain_Cerebellar_Hemisphere	8	130	0.216317	0.152965	0.172055	0.177593	-0.114082	0.0252393	-4.52002	6.18334e-06	0.000425104	pathway P < genes P & genes FDR < 0.05	NA	NA	MIXL1,AGT,LPIN1,PPARG,ADIPOQ,RBL2,E2F4,LPIN2
Complement Activation WP545	WikiHuman	Brain_Cerebellar_Hemisphere	2	22	0.336802	0.221364	0.197214	0.256904	0.105906	0.0145623	7.27265	3.52501e-13	9.69377e-11	genes P < pathway P	NA	NA	CFB,C4A
DNA IR-Double Strand Breaks (DSBs) and cellular response via ATM WP3959	WikiHuman	Brain_Cerebellar_Hemisphere	5	55	0.0963555	0.0990303	0.0450998	0.0678912	-0.0638433	0.0200339	-3.18676	0.00143877	0.0329718	genes P < pathway P	NA	NA	PARP1,RASSF1,RAD50,BAK1,PCNA
Exercise-induced Circadian Regulation WP410	WikiHuman	Brain_Cerebellar_Hemisphere	2	48	0.36867	0.246027	0.243605	0.215086	-0.0552701	0.0127687	-4.32855	1.50095e-05	0.000687936	genes P < pathway P	NA	NA	G0S2,HLA-DMA
GPCRs, Other WP117	WikiHuman	Brain_Cerebellar_Hemisphere	2	91	0.412847	0.257021	0.229907	0.156739	-0.041334	0.0126591	-3.26516	0.00109402	0.0300856	pathway P < genes P & genes FDR > 0.05	NA	NA	GNRHR,GPR83
Human Complement System WP2806	WikiHuman	Brain_Cerebellar_Hemisphere	9	97	0.338764	0.316528	0.205125	0.265215	0.120077	0.0275948	4.35145	1.35242e-05	0.000687936	genes P < pathway P	NA	NA	LAMC1,CD46,ADIPOQ,KLKB1,CFB,C4A,ITGA2B,GNA15,PRNP
Integrin-mediated Cell Adhesion WP185	WikiHuman	Brain_Cerebellar_Hemisphere	6	101	0.0611619	0.0340595	0.0197428	0.0359065	0.072877	0.0219599	3.31864	0.000904556	0.0276392	pathway P < genes P & genes FDR > 0.05	NA	NA	PTK2,RAPGEF1,SORBS1,ARHGEF7,MAP2K3,ITGA2B
MAPK Signaling Pathway WP382	WikiHuman	Brain_Cerebellar_Hemisphere	11	246	0.155847	0.1406	0.0606644	0.088496	0.149851	0.0297285	5.04065	4.63963e-07	6.3795e-05	pathway P < genes P & genes FDR < 0.05	NA	NA	DUSP2,LAMTOR3,FGFR4,MAPK9,HSPA1B,MAPK13,PPP3CC,RASGRF1,MAP2K3,TAOK1,MAPT
MTHFR deficiency WP4288	WikiHuman	Brain_Cerebellar_Hemisphere	3	25	0.124828	0.0101226	0.052379	0.0344619	0.0488467	0.0154755	3.1564	0.0015973	0.033789	pathway P < genes P & genes FDR > 0.05	NA	NA	ALDH7A1,CHPT1,DNMT3B
Mitochondrial LC-Fatty Acid Beta-Oxidation WP368	WikiHuman	Brain_Cerebellar_Hemisphere	2	17	0.152057	0.00816927	0.0383301	0.0330764	0.0405473	0.0125866	3.22147	0.00127537	0.0318842	pathway P < genes P & genes FDR > 0.05	NA	NA	ACADM,ACADS
NRF2 pathway WP2884	WikiHuman	Brain_Cerebellar_Hemisphere	7	146	0.143194	0.129694	0.0370797	0.0376425	0.0837986	0.0236275	3.54665	0.000390157	0.0153276	genes P < pathway P	NA	NA	SLC39A10,SLC6A7,SLC39A7,GSR,KEAP1,CBR1,GSTT2
Vitamin D Receptor Pathway WP2877	WikiHuman	Brain_Cerebellar_Hemisphere	21	182	0.296219	0.194303	0.137536	0.13799	0.140912	0.0419271	3.36087	0.000776971	0.0267084	genes P < pathway P	NA	NA	S100A2,G0S2,IL1RL1,SULT1C2,SERPINB1,HLA-DRB1,HLA-DQA1,HLA-DQA2,PNOC,NINJ1,ALOX5,COL13A1,LRP5,SLC37A2,PTHLH,ATP2B1,TPM1,ZNF257,ADAMTS5,CBS,CYP2D6
Zinc homeostasis WP3529	WikiHuman	Brain_Cerebellar_Hemisphere	4	36	0.062087	0.0380348	0.00838166	0.00779561	0.085374	0.0179473	4.75692	1.96568e-06	0.000180188	genes P < pathway P	NA	NA	SLC39A10,SLC30A9,SLC39A7,MT1E
Classical pathway of steroidogenesis, including diseases WP4523	WikiHuman	Brain_Cerebellum	3	15	0.404897	0.124701	0.184676	0.151096	-0.0601516	0.015461	-3.89054	0.000100023	0.0104024	genes P < pathway P	NA	NA	H6PD,CYP21A2,CYB5A
Corticotropin-releasing hormone signaling pathway WP2355	WikiHuman	Brain_Cerebellum	3	93	0.354883	0.16611	0.0823403	0.0384489	-0.0837548	0.0154503	-5.42093	5.92914e-08	1.84989e-05	genes P < pathway P	NA	NA	PARP1,CYP21A2,ERN1
Oxidative Damage WP3941	WikiHuman	Brain_Cerebellum	5	40	0.194834	0.153664	0.117016	0.157723	-0.100572	0.0199685	-5.03654	4.7403e-07	7.39487e-05	genes P < pathway P	NA	NA	C4B,BAK1,MAPK13,TRAF1,MAP3K9
ATM Signaling Network in Development and Disease WP3878	WikiHuman	Brain_Cortex	3	45	0.0530688	0.0109464	0.0119993	0.00656561	-0.0471415	0.0155651	-3.02867	0.00245632	0.0321907	pathway P < genes P & genes FDR > 0.05	NA	NA	RIF1,PRKAA1,DCLRE1C
Canonical and Non-canonical Notch signaling WP3845	WikiHuman	Brain_Cortex	2	27	0.0860246	0.00528909	0.0185549	0.00972089	0.0780487	0.0127426	6.12501	9.06793e-10	2.25791e-07	genes P < pathway P	NA	NA	MAML3,NOTCH4
Chromosomal and microsatellite instability in colorectal cancer WP4216	WikiHuman	Brain_Cortex	3	73	0.0578732	0.0532931	0.0267353	0.0380464	-0.0834804	0.0156369	-5.33869	9.36194e-08	1.16556e-05	pathway P < genes P & genes FDR < 0.05	NA	NA	BAK1,AXIN1,SMAD4
DNA IR-Double Strand Breaks (DSBs) and cellular response via ATM WP3959	WikiHuman	Brain_Cortex	5	55	0.121775	0.0740273	0.0514014	0.0453672	-0.0577712	0.0199791	-2.89158	0.00383312	0.0414977	genes P < pathway P	NA	NA	RIF1,BAK1,DCLRE1C,RAD52,BID
ESC Pluripotency Pathways WP3931	WikiHuman	Brain_Cortex	11	116	0.165767	0.167496	0.0869875	0.134071	-0.0873526	0.0297846	-2.93281	0.00335912	0.0414977	genes P < pathway P	NA	NA	JAK1,WNT2B,ACTR2,DVL3,FGF5,FGFR4,HRAS,SMAD9,AXIN1,WNT3,SMAD4
Endometrial cancer WP4155	WikiHuman	Brain_Cortex	3	63	0.0848094	0.0412091	0.0325268	0.0345899	-0.0552407	0.015543	-3.55405	0.000379344	0.00858697	genes P < pathway P	NA	NA	BAK1,HRAS,AXIN1
Exercise-induced Circadian Regulation WP410	WikiHuman	Brain_Cortex	3	48	0.209864	0.168409	0.135184	0.120064	-0.0648045	0.0156571	-4.13899	3.4884e-05	0.00124088	genes P < pathway P	NA	NA	GSTM3,NCKAP1,HLA-DMA
Focal Adhesion WP306	WikiHuman	Brain_Cortex	9	198	0.207079	0.181424	0.0312382	0.0365424	0.10667	0.0278312	3.83276	0.000126714	0.00315518	pathway P < genes P & genes FDR < 0.05	NA	NA	TNN,FN1,IBSP,HRAS,CRK,COL1A1,CHAD,MYLK2,PARVG
Heart Development WP1591	WikiHuman	Brain_Cortex	2	44	0.0287353	0.0168715	0.00614158	0.000497288	-0.0520005	0.0126922	-4.09705	4.18446e-05	0.00130241	pathway P < genes P & genes FDR > 0.05	NA	NA	NFATC3,SMAD4
Human Complement System WP2806	WikiHuman	Brain_Cortex	9	97	0.219178	0.141039	0.0277849	0.0467561	0.121923	0.0258354	4.71924	2.36729e-06	0.000147364	pathway P < genes P & genes FDR < 0.05	NA	NA	CD46,IBSP,TLR2,KLKB1,F11,C4A,FCN1,CD59,GNA15
Integrated Breast Cancer Pathway WP1984	WikiHuman	Brain_Cortex	10	151	0.105233	0.0745804	0.0464063	0.0493913	-0.0859645	0.0282621	-3.04168	0.00235259	0.0321907	genes P < pathway P	NA	NA	JAK1,BAK1,TSC1,CDK4,CCNB1IP1,RALGAPA1,NUP85,SMAD4,BID,APOBEC3G
Integrin-mediated Cell Adhesion WP185	WikiHuman	Brain_Cortex	4	101	0.143626	0.0928025	0.0648949	0.0491378	0.0583192	0.0178494	3.2673	0.00108578	0.0207969	pathway P < genes P & genes FDR < 0.05	NA	NA	CAPN9,HRAS,CRK,MYLK2
LncRNA involvement in canonical Wnt signaling and colorectal cancer WP4258	WikiHuman	Brain_Cortex	6	94	0.217566	0.210357	0.105633	0.179824	-0.0627815	0.0220283	-2.85003	0.00437144	0.0453537	genes P < pathway P	NA	NA	WNT2B,HNRNPU,DVL3,AXIN1,SOST,WNT3
Myometrial Relaxation and Contraction Pathways WP289	WikiHuman	Brain_Cortex	7	156	0.10324	0.128689	0.0418529	0.0398313	0.0980694	0.023662	4.14459	3.40422e-05	0.00124088	genes P < pathway P	NA	NA	GRK4,ATF6B,CAMK2B,YWHAZ,CALM1,GNG7,MYLK2
Notch Signaling Pathway WP61	WikiHuman	Brain_Cortex	4	61	0.0915357	0.0281028	0.0115961	0.00986025	0.0563901	0.0178477	3.15952	0.00158029	0.0270997	genes P < pathway P	NA	NA	MAML3,NOTCH4,DTX1,MAPT
Oxidative Damage WP3941	WikiHuman	Brain_Cortex	3	40	0.0732975	0.0492623	0.034941	0.0334263	-0.0533031	0.0155527	-3.42725	0.000609724	0.0126518	genes P < pathway P	NA	NA	BAK1,MAPK13,TRAF1
Pancreatic adenocarcinoma pathway WP4263	WikiHuman	Brain_Cortex	5	89	0.0860285	0.0483105	0.0469929	0.0427224	-0.0924078	0.019953	-4.63128	3.63409e-06	0.000180978	genes P < pathway P	NA	NA	JAK1,BAK1,CDK4,PEBP1,SMAD4
Pathways Regulating Hippo Signaling WP4540	WikiHuman	Brain_Cortex	6	98	0.217781	0.116227	0.0674123	0.0504175	0.0666041	0.0218614	3.04665	0.00231404	0.0321907	pathway P < genes P & genes FDR > 0.05	NA	NA	MST1,PRKAA1,FGFR4,FLT3,PLCB2,INSR
Ras Signaling WP4223	WikiHuman	Brain_Cortex	11	184	0.143163	0.109735	0.046545	0.0460794	0.0900204	0.0295842	3.04285	0.00234349	0.0321907	genes P < pathway P	NA	NA	ABL2,FGFR4,CALML3,HRAS,RIN1,FLT3,RASA3,CALM1,GNG7,INSR,STK4
Regulation of Apoptosis by Parathyroid Hormone-related Protein WP3872	WikiHuman	Brain_Cortex	2	22	0.178698	0.0857044	0.0596325	0.0155436	-0.0365786	0.0126127	-2.90013	0.00373003	0.0414977	genes P < pathway P	NA	NA	BAK1,BID
Role of Osx and miRNAs in tooth development WP3971	WikiHuman	Brain_Cortex	2	15	0.21001	0.170053	0.0478364	0.0316894	0.0668488	0.0127807	5.23043	1.69113e-07	1.40364e-05	genes P < pathway P	NA	NA	NOTCH4,SOST
Viral Acute Myocarditis WP4298	WikiHuman	Brain_Cortex	6	84	0.200992	0.0923952	0.106699	0.0865427	-0.087303	0.0218855	-3.98908	6.63302e-05	0.00183514	genes P < pathway P	NA	NA	DFFB,JAK1,ABL2,HLA-DMA,SGCA,BID
Wnt Signaling in Kidney Disease WP4150	WikiHuman	Brain_Cortex	3	36	0.27597	0.277884	0.185747	0.245125	-0.0455781	0.0156978	-2.90347	0.00369051	0.0414977	genes P < pathway P	NA	NA	WNT2B,DVL3,WNT3
ncRNAs involved in Wnt signaling in hepatocellular carcinoma WP4336	WikiHuman	Brain_Cortex	5	86	0.239376	0.227475	0.126115	0.193066	-0.0634943	0.0201567	-3.15003	0.00163251	0.0270997	genes P < pathway P	NA	NA	WNT2B,DVL3,AXIN1,SOST,WNT3
4-hydroxytamoxifen, Dexamethasone, and Retinoic Acids Regulation of p27 Expression WP3879	WikiHuman	Brain_Frontal_Cortex_BA9	2	18	0.0823667	0.0636592	0.0288405	0.0165905	0.0828763	0.0126882	6.53174	6.50085e-11	7.57349e-09	pathway P < genes P & genes FDR < 0.05	NA	NA	EIF4EBP1,MAPK3
AMP-activated Protein Kinase (AMPK) Signaling WP1403	WikiHuman	Brain_Frontal_Cortex_BA9	3	69	0.0264385	0.010266	0.0082254	0.00816712	0.0431233	0.0156131	2.762	0.00574492	0.0431795	genes P < pathway P	NA	NA	PRKACB,EIF4EBP1,PRKAB1
Allograft Rejection WP2328	WikiHuman	Brain_Frontal_Cortex_BA9	14	89	0.409917	0.235262	0.230636	0.196641	0.0932242	0.0313	2.97841	0.0028975	0.0250044	genes P < pathway P	NA	NA	CASP8,PECR,HLA-G,HLA-A,HLA-C,C2,HLA-DRB5,HLA-DRB1,HLA-DQA1,HLA-DQB1,HLA-DQA2,HLA-DOB,HLA-DMA,FAS
Alpha 6 Beta 4 signaling pathway WP244	WikiHuman	Brain_Frontal_Cortex_BA9	5	33	0.120275	0.0990219	0.0505434	0.0510106	0.076909	0.0199303	3.85889	0.000113902	0.00189565	genes P < pathway P	NA	NA	LAMC2,LAMB2,PRKCD,EIF4EBP1,MAPK3
Alzheimers Disease WP2059	WikiHuman	Brain_Frontal_Cortex_BA9	6	83	0.103794	0.0605582	0.0566401	0.0694429	0.116418	0.0218561	5.32658	1.00078e-07	3.33117e-06	pathway P < genes P & genes FDR < 0.05	NA	NA	CASP8,FAS,MAPK3,NAE1,MAPT,BID
Apoptosis Modulation and Signaling WP1772	WikiHuman	Brain_Frontal_Cortex_BA9	6	91	0.153474	0.0504235	0.0708437	0.0634563	0.069872	0.0218116	3.20343	0.001358	0.0143825	genes P < pathway P	NA	NA	DFFB,CASP8,TNFRSF10C,FAS,MAPK3,BID
Cerebral Organic Acidurias, including diseases WP4519	WikiHuman	Brain_Frontal_Cortex_BA9	2	7	0.151577	0.130468	0.0238713	0.0213756	0.0355631	0.01256	2.83145	0.00463368	0.0359883	pathway P < genes P & genes FDR > 0.05	NA	NA	ADHFE1,GCDH
Classical pathway of steroidogenesis, including diseases WP4523	WikiHuman	Brain_Frontal_Cortex_BA9	2	15	0.236324	0.237454	0.0519091	0.00376463	-0.0355235	0.0124466	-2.85407	0.00431636	0.0346797	genes P < pathway P	NA	NA	CYP11B1,HSD11B2
Ebola Virus Pathway on Host WP4217	WikiHuman	Brain_Frontal_Cortex_BA9	15	129	0.396797	0.242131	0.211255	0.198605	0.09292	0.0315885	2.94157	0.0032655	0.0271736	genes P < pathway P	NA	NA	HLA-G,HLA-A,HLA-C,HLA-DRB5,HLA-DRB1,HLA-DQA1,HLA-DQB1,HLA-DQA2,HLA-DOB,HLA-DMA,EGFR,RELA,MAPK3,ICAM3,CLTCL1
ErbB Signaling Pathway WP673	WikiHuman	Brain_Frontal_Cortex_BA9	5	91	0.0754	0.0401347	0.0247354	0.0111956	0.108081	0.020038	5.39379	6.89878e-08	2.67903e-06	pathway P < genes P & genes FDR < 0.05	NA	NA	EGFR,EIF4EBP1,NRG4,MAPK3,CRK
Exercise-induced Circadian Regulation WP410	WikiHuman	Brain_Frontal_Cortex_BA9	2	48	0.143961	0.0750527	0.0715918	0.0368045	-0.083848	0.0128192	-6.54083	6.11801e-11	7.57349e-09	genes P < pathway P	NA	NA	HLA-DMA,GSTP1
Fatty Acid Omega Oxidation WP206	WikiHuman	Brain_Frontal_Cortex_BA9	3	15	0.227642	0.14476	0.100144	0.103337	-0.0475788	0.0154207	-3.08539	0.00203282	0.0189459	pathway P < genes P & genes FDR > 0.05	NA	NA	CYP4A11,CYP2E1,CYP2D6
Focal Adhesion WP306	WikiHuman	Brain_Frontal_Cortex_BA9	8	198	0.194589	0.216424	0.0501865	0.0489728	0.110963	0.0252378	4.3967	1.09909e-05	0.000232807	genes P < pathway P	NA	NA	TNN,LAMC2,LAMB2,IBSP,EGFR,STYK1,MAPK3,CRK
Follicle Stimulating Hormone (FSH) signaling pathway WP2035	WikiHuman	Brain_Frontal_Cortex_BA9	4	27	0.0829021	0.0514792	0.0207093	0.015268	0.0700872	0.017847	3.92711	8.59716e-05	0.00166928	genes P < pathway P	NA	NA	GRK6,CGA,EIF4EBP1,MAPK3
IL-3 Signaling Pathway WP286	WikiHuman	Brain_Frontal_Cortex_BA9	3	49	0.0630769	0.0586718	0.015021	0.0221868	0.0533761	0.0155008	3.44343	0.000574376	0.00743498	genes P < pathway P	NA	NA	YWHAQ,MAPK3,YWHAB
IL-5 Signaling Pathway WP127	WikiHuman	Brain_Frontal_Cortex_BA9	2	40	0.0814282	0.0649865	0.0389978	0.00222594	0.0634489	0.0126622	5.0109	5.41748e-07	1.57784e-05	genes P < pathway P	NA	NA	MAPK3,MAPT
Interferon type I signaling pathways WP585	WikiHuman	Brain_Frontal_Cortex_BA9	3	54	0.062341	0.027714	0.0198997	0.00793437	0.0509382	0.0154894	3.28859	0.0010069	0.0117304	genes P < pathway P	NA	NA	ZAP70,EIF4EBP1,CRK
Kit receptor signaling pathway WP304	WikiHuman	Brain_Frontal_Cortex_BA9	3	59	0.0734593	0.0479806	0.0305777	0.0146687	0.0932799	0.0154996	6.01821	1.76359e-09	9.16485e-08	pathway P < genes P & genes FDR < 0.05	NA	NA	MAPK3,CRK,MAPT
Leptin signaling pathway WP2034	WikiHuman	Brain_Frontal_Cortex_BA9	3	76	0.0650063	0.0541332	0.0204626	0.0186598	0.0699541	0.0154728	4.5211	6.15192e-06	0.00014334	genes P < pathway P	NA	NA	EIF4EBP1,RELA,MAPK3
MFAP5-mediated ovarian cancer cell motility and invasiveness WP3301	WikiHuman	Brain_Frontal_Cortex_BA9	2	13	0.0756827	0.0731118	0.0270115	0.0191771	0.0346567	0.0126907	2.73087	0.00631678	0.0459941	genes P < pathway P	NA	NA	PRKCQ,MAPK3
Mesodermal Commitment Pathway WP2857	WikiHuman	Brain_Frontal_Cortex_BA9	5	147	0.189652	0.188325	0.12084	0.181844	-0.0633764	0.0199792	-3.17212	0.00151333	0.0153307	pathway P < genes P & genes FDR > 0.05	NA	NA	EXT2,TBX6,WNT3,RPL38,TEAD2
PI3K-Akt Signaling Pathway WP4172	WikiHuman	Brain_Frontal_Cortex_BA9	13	340	0.165791	0.176707	0.0413595	0.0418777	0.115941	0.0322149	3.59899	0.00031945	0.00490698	genes P < pathway P	NA	NA	TNN,LAMC2,LAMB2,IBSP,EGFR,CDK6,EIF4EBP1,RELA,FLT3,MAPK3,RBL2,NGFR,CREB3L3
Prolactin Signaling Pathway WP2037	WikiHuman	Brain_Frontal_Cortex_BA9	5	76	0.0659224	0.0421377	0.0218376	0.0137805	0.0625314	0.0200514	3.11856	0.00181736	0.0176436	genes P < pathway P	NA	NA	ZAP70,EIF4EBP1,YWHAZ,RELA,MAPK3
RAC1/PAK1/p38/MMP2 Pathway WP3303	WikiHuman	Brain_Frontal_Cortex_BA9	5	68	0.0597117	0.0391702	0.0190884	0.0135294	0.0973039	0.0200506	4.85292	1.21654e-06	3.14949e-05	genes P < pathway P	NA	NA	EGFR,EIF4EBP1,RELA,MAPK3,CRK
Rett syndrome causing genes WP4312	WikiHuman	Brain_Frontal_Cortex_BA9	4	48	0.0663329	0.0522127	0.00464727	0.00624968	0.058711	0.0179445	3.27181	0.00106863	0.0118567	genes P < pathway P	NA	NA	IMPDH2,EIF2B2,CRK,NCOR1
Signaling of Hepatocyte Growth Factor Receptor WP313	WikiHuman	Brain_Frontal_Cortex_BA9	2	34	0.092451	0.0493979	0.0271547	0.0189746	0.0759012	0.0126491	6.00053	1.96671e-09	9.16485e-08	pathway P < genes P & genes FDR < 0.05	NA	NA	MAPK3,CRK
Synaptic signaling pathways associated with autism spectrum disorder WP4539	WikiHuman	Brain_Frontal_Cortex_BA9	3	50	0.0632402	0.0558902	0.0214017	0.017425	0.0952586	0.0155366	6.13122	8.72068e-10	6.77306e-08	pathway P < genes P & genes FDR < 0.05	NA	NA	EIF4EBP1,PRKAB1,MAPK3
TCA Cycle Nutrient Utilization and Invasiveness of Ovarian Cancer WP2868	WikiHuman	Brain_Frontal_Cortex_BA9	2	5	0.0866994	0.0575318	0.0304441	0.0143227	0.0428655	0.012647	3.38939	0.000700487	0.00859018	genes P < pathway P	NA	NA	EGFR,MAPK3
TGF-beta Receptor Signaling WP560	WikiHuman	Brain_Frontal_Cortex_BA9	2	54	0.0992794	0.0397411	0.0261485	0.0203977	0.0376311	0.0125968	2.98734	0.00281416	0.0250044	genes P < pathway P	NA	NA	WNT1,MAPK3
Target Of Rapamycin (TOR) Signaling WP1471	WikiHuman	Brain_Frontal_Cortex_BA9	2	36	0.03117	0.00874391	0.0118166	0.00748484	0.0491581	0.0126963	3.87185	0.000108012	0.00189565	genes P < pathway P	NA	NA	EIF4EBP1,PRKAB1
Thymic Stromal LymphoPoietin (TSLP) Signaling Pathway WP2203	WikiHuman	Brain_Frontal_Cortex_BA9	4	47	0.0612646	0.0448286	0.0173071	0.016491	0.0639078	0.017826	3.58509	0.00033696	0.00490698	genes P < pathway P	NA	NA	EIF4EBP1,PI4K2A,RELA,MAPK3
Translation Factors WP107	WikiHuman	Brain_Frontal_Cortex_BA9	2	52	0.0897455	0.0740943	0.0104244	0.00945366	0.044497	0.0126724	3.51133	0.000445867	0.006111	genes P < pathway P	NA	NA	EIF4EBP1,EIF2B2
Adipogenesis WP236	WikiHuman	Brain_Hippocampus	6	130	0.142014	0.107392	0.0392703	0.036123	-0.0688362	0.0218393	-3.15194	0.00162187	0.0249519	pathway P < genes P & genes FDR < 0.05	NA	NA	LPIN1,CYP26B1,ADIPOQ,NR2F1,WNT5B,E2F1
Allograft Rejection WP2328	WikiHuman	Brain_Hippocampus	11	89	0.403978	0.255839	0.28589	0.276326	0.0732156	0.0208244	3.51586	0.00043833	0.00974067	genes P < pathway P	NA	NA	CD55,GNLY,CTLA4,HLA-G,HLA-C,C4A,HLA-DRB5,HLA-DRB1,HLA-DQA1,HLA-DQB1,PRF1
Association Between Physico-Chemical Features and Toxicity Associated Pathways WP3680	WikiHuman	Brain_Hippocampus	3	66	0.0686128	0.0902851	0.0249566	0.0322301	0.0455262	0.0154883	2.93939	0.00328857	0.0411071	genes P < pathway P	NA	NA	PTK2,NOS1,ERBB2
Complement Activation WP545	WikiHuman	Brain_Hippocampus	2	22	0.0800817	0.0978885	0.042134	0.0543647	0.0580351	0.0127474	4.5527	5.2963e-06	0.000264815	genes P < pathway P	NA	NA	CD55,C4A
Endoderm Differentiation WP2853	WikiHuman	Brain_Hippocampus	4	141	0.242176	0.15049	0.0395867	0.0100498	-0.052703	0.0177547	-2.9684	0.00299355	0.039914	genes P < pathway P	NA	NA	POU5F1,SFRP1,ZNF462,DKK1
Glycerophospholipid Biosynthetic Pathway WP2533	WikiHuman	Brain_Hippocampus	2	21	0.0618671	0.00758531	0.0445193	0.0211824	-0.0411451	0.0125959	-3.26655	0.00108865	0.0197937	pathway P < genes P & genes FDR > 0.05	NA	NA	LPIN1,CDS2
Hippo-Merlin Signaling Dysregulation WP4541	WikiHuman	Brain_Hippocampus	5	120	0.075298	0.0401567	0.0295314	0.030765	0.0575722	0.01986	2.89891	0.00374467	0.0440549	pathway P < genes P & genes FDR > 0.05	NA	NA	ITGA6,MST1,PTK2,FLT3,INSR
Human Complement System WP2806	WikiHuman	Brain_Hippocampus	6	97	0.103629	0.0986567	0.0297255	0.0323017	0.100083	0.0214543	4.66496	3.08671e-06	0.000205781	genes P < pathway P	NA	NA	FCGR3A,CD55,CD46,ADIPOQ,SPP1,C4A
Leptin signaling pathway WP2034	WikiHuman	Brain_Hippocampus	2	76	0.0165308	0.00525138	0.00639022	0.00304956	0.0401011	0.0126496	3.17014	0.00152367	0.0249519	pathway P < genes P & genes FDR < 0.05	NA	NA	PTK2,ERBB2
MAPK Signaling Pathway WP382	WikiHuman	Brain_Hippocampus	8	246	0.0566916	0.0312639	0.0177551	0.0225809	0.0872129	0.0253724	3.43732	0.000587501	0.01175	genes P < pathway P	NA	NA	SRF,TGFBR1,DUSP8,TNFRSF1A,PLA2G4D,JUND,STK4,ATF4
Neural Crest Differentiation WP2064	WikiHuman	Brain_Hippocampus	2	101	0.134443	0.0157268	0.0144784	0.000921851	0.0514354	0.0125614	4.09472	4.22672e-05	0.00140891	genes P < pathway P	NA	NA	NOTCH4,OLIG2
Non-small cell lung cancer WP4255	WikiHuman	Brain_Hippocampus	4	66	0.0866875	0.0781068	0.0393342	0.0442408	0.0548027	0.0178821	3.06467	0.00217914	0.0311305	genes P < pathway P	NA	NA	PRKCB,ERBB2,E2F1,STK4
Nonalcoholic fatty liver disease WP4396	WikiHuman	Brain_Hippocampus	7	155	0.0739218	0.0910895	0.0196116	0.0232252	0.0895583	0.0235501	3.80289	0.000143017	0.00408619	pathway P < genes P & genes FDR < 0.05	NA	NA	SDHB,ADIPOQ,NDUFS4,NDUFA2,TNFRSF1A,INSR,ATF4
Notch Signaling WP268	WikiHuman	Brain_Hippocampus	2	45	0.134015	0.0151216	0.0940468	0.113448	0.0627944	0.0125838	4.9901	6.03473e-07	6.03473e-05	genes P < pathway P	NA	NA	NOTCH4,PTCRA
Nucleotide Metabolism WP404	WikiHuman	Brain_Hippocampus	2	19	0.157857	0.138348	0.111445	0.133871	-0.0454642	0.0126841	-3.58433	0.000337944	0.00844859	genes P < pathway P	NA	NA	DHFR,POLB
Role of Osx and miRNAs in tooth development WP3971	WikiHuman	Brain_Hippocampus	2	15	0.284188	0.227498	0.0323958	0.0262608	0.0537233	0.0125868	4.26822	1.97037e-05	0.000788148	genes P < pathway P	NA	NA	NOTCH4,DKK1
VEGFA-VEGFR2 Signaling Pathway WP3888	WikiHuman	Brain_Hippocampus	8	236	0.118669	0.146734	0.0145071	0.015016	0.145267	0.0252237	5.75914	8.45421e-09	1.69084e-06	pathway P < genes P & genes FDR < 0.05	NA	NA	NOTCH4,SRF,NDRG1,PTK2,DKK1,PRKCB,PRKD2,ATF4
Alzheimers Disease WP2059	WikiHuman	Brain_Hypothalamus	3	83	0.108143	0.0878497	0.0446974	0.0320968	0.0550503	0.0154777	3.55675	0.000375477	0.0432876	pathway P < genes P & genes FDR > 0.05	NA	NA	PPP3CC,CASP7,LRP1
DNA IR-Double Strand Breaks (DSBs) and cellular response via ATM WP3959	WikiHuman	Brain_Hypothalamus	2	55	0.217369	0.0880678	0.114593	0.112346	-0.0439983	0.0126191	-3.48664	0.000489125	0.0432876	genes P < pathway P	NA	NA	BAK1,E2F1
Energy Metabolism WP1541	WikiHuman	Brain_Nucleus_accumbens_basal_ganglia	5	47	0.0770656	0.0572257	0.0152817	0.0165164	0.0654936	0.0199551	3.28205	0.00103055	0.0413762	pathway P < genes P & genes FDR > 0.05	NA	NA	PPP3CC,CAMK2G,SIRT3,PRKAB1,MEF2A
Fatty Acid Omega Oxidation WP206	WikiHuman	Brain_Nucleus_accumbens_basal_ganglia	3	15	0.168487	0.115887	0.0733734	0.109138	-0.0504874	0.0154739	-3.26275	0.00110337	0.0413762	genes P < pathway P	NA	NA	CYP4A11,CYP2E1,CYP2D6
MECP2 and Associated Rett Syndrome WP3584	WikiHuman	Brain_Nucleus_accumbens_basal_ganglia	3	62	0.0459251	0.0351544	0.0143784	0.00662917	0.0575708	0.0155922	3.69228	0.000222256	0.0250038	pathway P < genes P & genes FDR < 0.05	NA	NA	BDNF,FUT8,NCOR1
Regulation of Actin Cytoskeleton WP51	WikiHuman	Brain_Nucleus_accumbens_basal_ganglia	7	150	0.0544057	0.0475451	0.0320915	0.0406787	0.0832013	0.0235567	3.53196	0.000412489	0.0270102	pathway P < genes P & genes FDR > 0.05	NA	NA	PIK3R4,PIK3C2A,ARHGEF7,CRK,MYH10,GNA13,PAK4
Tamoxifen metabolism WP691	WikiHuman	Brain_Nucleus_accumbens_basal_ganglia	3	21	0.196787	0.11034	0.0844388	0.102704	-0.058101	0.0154759	-3.75429	0.00017383	0.0250038	genes P < pathway P	NA	NA	CYP2E1,SULT1A1,CYP2D6
Vitamin A and Carotenoid Metabolism WP716	WikiHuman	Brain_Nucleus_accumbens_basal_ganglia	4	43	0.133108	0.0580663	0.0508635	0.035172	-0.06234	0.0178544	-3.49158	0.000480181	0.0270102	genes P < pathway P	NA	NA	CYP2E1,BCO2,RLBP1,SULT1A1
AGE/RAGE pathway WP2324	WikiHuman	Cells_EBV-transformed_lymphocytes	3	66	0.110559	0.0769639	0.0632391	0.0855479	0.0494387	0.0153934	3.21168	0.00131963	0.0140961	genes P < pathway P	NA	NA	ATF2,RAC1,MAPK3
Allograft Rejection WP2328	WikiHuman	Cells_EBV-transformed_lymphocytes	15	89	0.521058	0.319682	0.398776	0.30489	0.128622	0.0306858	4.19159	2.7701e-05	0.00064841	genes P < pathway P	NA	NA	C1QB,HLA-F,HLA-G,HLA-A,HLA-C,HLA-B,C4A,C4B,HLA-DRB5,HLA-DRB1,HLA-DQA1,HLA-DQB1,HLA-DQA2,CSNK2A2,C3
Brain-Derived Neurotrophic Factor (BDNF) signaling pathway WP2380	WikiHuman	Cells_EBV-transformed_lymphocytes	8	144	0.110313	0.0407141	0.0429267	0.0494908	0.0958263	0.0251937	3.80358	0.000142622	0.00239401	genes P < pathway P	NA	NA	RPS6KA1,MAP3K2,RAC1,NFATC4,EIF2S1,TSC2,MAPK3,CDK5R1
Common Pathways Underlying Drug Addiction WP2636	WikiHuman	Cells_EBV-transformed_lymphocytes	2	42	0.103118	0.128067	0.0887169	0.102019	0.0649189	0.0128701	5.04417	4.55498e-07	4.33799e-05	genes P < pathway P	NA	NA	PPP1CB,MAPK3
Complement and Coagulation Cascades WP558	WikiHuman	Cells_EBV-transformed_lymphocytes	3	58	0.126239	0.0802208	0.0221031	0.0190997	-0.0749711	0.0155966	-4.80688	1.53306e-06	6.00448e-05	genes P < pathway P	NA	NA	C1QB,C4B,C3
Corticotropin-releasing hormone signaling pathway WP2355	WikiHuman	Cells_EBV-transformed_lymphocytes	3	93	0.233647	0.132519	0.0772416	0.0729095	0.0742608	0.0154471	4.80743	1.52883e-06	6.00448e-05	genes P < pathway P	NA	NA	TBX19,GNB5,MAPK3
Differentiation Pathway WP2848	WikiHuman	Cells_EBV-transformed_lymphocytes	3	48	0.215629	0.0528023	0.0218462	0.0152987	-0.0645398	0.0154365	-4.18099	2.90247e-05	0.00064841	pathway P < genes P & genes FDR < 0.05	NA	NA	IL6R,FGF2,NT5E
Ebola Virus Pathway on Host WP4217	WikiHuman	Cells_EBV-transformed_lymphocytes	23	129	0.44067	0.314219	0.311667	0.297585	0.116115	0.038822	2.99097	0.0027809	0.024229	genes P < pathway P	NA	NA	REL,MERTK,PRKRA,PIK3CB,HLA-F,HLA-G,HLA-A,HLA-C,HLA-B,HLA-DRB5,HLA-DRB1,HLA-DQA1,HLA-DQB1,HLA-DQA2,HLA-DQB2,RAC1,CAV2,CAV1,TSG101,EIF2S1,MAPK3,VPS16,CLTCL1
Follicle Stimulating Hormone (FSH) signaling pathway WP2035	WikiHuman	Cells_EBV-transformed_lymphocytes	2	27	0.144143	0.0700497	0.0834657	0.109445	0.0633123	0.0126456	5.00667	5.53785e-07	4.33799e-05	genes P < pathway P	NA	NA	TSC2,MAPK3
G Protein Signaling Pathways WP35	WikiHuman	Cells_EBV-transformed_lymphocytes	6	93	0.268775	0.190045	0.12565	0.172521	0.0599214	0.0218067	2.74784	0.00599899	0.0440551	genes P < pathway P	NA	NA	ADCY3,GNA12,AKAP3,GNB5,AKAP13,AKAP10
Human Complement System WP2806	WikiHuman	Cells_EBV-transformed_lymphocytes	6	97	0.135149	0.109938	0.049687	0.0648832	0.0727797	0.021995	3.30892	0.00093658	0.0104808	genes P < pathway P	NA	NA	LAMC1,TLR2,F13A1,C4A,FKBP2,C3
IL-3 Signaling Pathway WP286	WikiHuman	Cells_EBV-transformed_lymphocytes	2	49	0.120947	0.102853	0.0907677	0.0991189	0.0616971	0.0126339	4.88347	1.04236e-06	6.00448e-05	genes P < pathway P	NA	NA	MAPK3,YWHAB
IL-4 Signaling Pathway WP395	WikiHuman	Cells_EBV-transformed_lymphocytes	2	54	0.117716	0.107422	0.0810905	0.112805	0.0495359	0.0125925	3.93376	8.36271e-05	0.0016377	genes P < pathway P	NA	NA	ATF2,MAPK3
IL-5 Signaling Pathway WP127	WikiHuman	Cells_EBV-transformed_lymphocytes	2	40	0.160096	0.0474883	0.0964259	0.091117	0.0392485	0.0125772	3.1206	0.0018048	0.017672	genes P < pathway P	NA	NA	RPS6KA1,MAPK3
IL17 signaling pathway WP2112	WikiHuman	Cells_EBV-transformed_lymphocytes	3	31	0.141676	0.0450754	0.0808544	0.0756339	0.0482772	0.0154486	3.12501	0.00177799	0.017672	genes P < pathway P	NA	NA	MAPK3,MAP3K14,IL17RA
MAPK Cascade WP422	WikiHuman	Cells_EBV-transformed_lymphocytes	2	29	0.147102	0.0658648	0.0986328	0.087996	0.0442333	0.0125725	3.51826	0.000434392	0.00638013	genes P < pathway P	NA	NA	MAP3K2,MAPK3
Melatonin metabolism and effects WP3298	WikiHuman	Cells_EBV-transformed_lymphocytes	2	37	0.398995	0.0503855	0.139859	0.00612338	-0.0434408	0.0126446	-3.43553	0.000591403	0.00731472	genes P < pathway P	NA	NA	ADRB1,CYP2D6
Metapathway biotransformation Phase I and II WP702	WikiHuman	Cells_EBV-transformed_lymphocytes	7	183	0.22556	0.138556	0.0973513	0.0849819	-0.0658722	0.0235406	-2.79823	0.00513833	0.0389519	genes P < pathway P	NA	NA	GSTM4,MGST3,CHST10,CYP4V2,CHST3,CHST6,CYP2D6
Myometrial Relaxation and Contraction Pathways WP289	WikiHuman	Cells_EBV-transformed_lymphocytes	14	156	0.148419	0.109442	0.043504	0.0529241	0.101666	0.0333858	3.04518	0.00232538	0.0218585	pathway P < genes P & genes FDR > 0.05	NA	NA	RGS2,ADCY3,ATF2,IGFBP2,OXTR,GRK4,PKIA,YWHAZ,ACTA2,RGS10,CACNB3,GNB5,ATP2A3,YWHAB
Neural Crest Differentiation WP2064	WikiHuman	Cells_EBV-transformed_lymphocytes	2	101	0.164564	0.0282174	0.0684913	0.09092	-0.0551006	0.0126247	-4.36452	1.274e-05	0.000374237	pathway P < genes P & genes FDR < 0.05	NA	NA	FGF2,TBX6
Osteopontin Signaling WP1434	WikiHuman	Cells_EBV-transformed_lymphocytes	2	13	0.153696	0.0565388	0.0856858	0.106306	0.048666	0.0125871	3.86633	0.000110484	0.0019972	genes P < pathway P	NA	NA	MAPK3,MAP3K14
Oxidative Damage WP3941	WikiHuman	Cells_EBV-transformed_lymphocytes	4	40	0.166088	0.115936	0.0770364	0.103527	-0.12582	0.0178405	-7.05249	1.75748e-12	4.13008e-10	genes P < pathway P	NA	NA	C1QB,C4B,BAK1,APAF1
PDGF Pathway WP2526	WikiHuman	Cells_EBV-transformed_lymphocytes	2	39	0.14496	0.068893	0.0941959	0.0942706	0.0468565	0.0125729	3.72678	0.00019394	0.00303839	genes P < pathway P	NA	NA	RAC1,MAPK3
Pathways Affected in Adenoid Cystic Carcinoma WP3651	WikiHuman	Cells_EBV-transformed_lymphocytes	3	65	0.110131	0.11485	0.0229433	0.0192049	-0.0451383	0.0156352	-2.88698	0.00388964	0.0326452	genes P < pathway P	NA	NA	CTBP1,CMTR2,UHRF1
Photodynamic therapy-induced HIF-1 survival signaling WP3614	WikiHuman	Cells_EBV-transformed_lymphocytes	2	37	0.23309	0.0979003	0.116488	0.162544	-0.0427676	0.012631	-3.38592	0.000709408	0.00833554	genes P < pathway P	NA	NA	IGFBP2,BAK1
Proteasome Degradation WP183	WikiHuman	Cells_EBV-transformed_lymphocytes	11	62	0.297525	0.31584	0.207231	0.274742	-0.0772436	0.0275722	-2.8015	0.00508654	0.0389519	genes P < pathway P	NA	NA	UBE2D3,HLA-F,HLA-G,HLA-A,HLA-C,HLA-B,PSMB8,PSMB9,PSMB1,PSMD13,PSMB3
Senescence and Autophagy in Cancer WP615	WikiHuman	Cells_EBV-transformed_lymphocytes	6	105	0.207259	0.162776	0.110886	0.187849	-0.0756173	0.0218588	-3.45936	0.000541456	0.007069	genes P < pathway P	NA	NA	IL6R,ATG16L1,ATG7,ATG10,RB1CC1,BECN1
Synaptic signaling pathways associated with autism spectrum disorder WP4539	WikiHuman	Cells_EBV-transformed_lymphocytes	6	50	0.109392	0.0702446	0.0445609	0.058883	0.0653501	0.0218514	2.99066	0.00278376	0.024229	genes P < pathway P	NA	NA	PIK3CB,HOMER1,PRKAG1,TSC2,MAPK3,NF1
Tumor suppressor activity of SMARCB1 WP4204	WikiHuman	Cells_EBV-transformed_lymphocytes	2	31	0.259416	0.0758729	0.12424	0.079898	0.043888	0.0125737	3.49046	0.000482184	0.00666548	pathway P < genes P & genes FDR > 0.05	NA	NA	H3F3A,DPF3
Type II interferon signaling (IFNG) WP619	WikiHuman	Cells_EBV-transformed_lymphocytes	2	37	0.356977	0.31861	0.176807	0.235835	-0.0593201	0.0124429	-4.76738	1.86635e-06	6.2656e-05	pathway P < genes P & genes FDR < 0.05	NA	NA	HLA-B,PSMB9
Viral Acute Myocarditis WP4298	WikiHuman	Cells_EBV-transformed_lymphocytes	6	84	0.218556	0.0649901	0.066148	0.0654383	0.0908909	0.0217921	4.17082	3.03511e-05	0.00064841	genes P < pathway P	NA	NA	DFFB,ABL2,CAV1,ENDOG,MAPK3,SGCA
exRNA mechanism of action and biogenesis WP2805	WikiHuman	Cells_EBV-transformed_lymphocytes	2	6	0.0612518	0.0271326	0.031162	0.0426413	-0.036254	0.0126588	-2.86395	0.00418394	0.0339044	genes P < pathway P	NA	NA	DROSHA,ERI1
De novos:SCZ LoF	CMCGeneSet	DLPC_CMC	37	111	0.164837	0.13544	0.103042	0.135012	-0.273665	0.0533621	-5.12846	2.92122e-07	7.9165e-05	pathway P < genes P & genes FDR < 0.05	NA	NA	CEP104,MOV10,RASSF5,ALMS1,NEB,TLK1,ALS2CL,NCKIPSD,CNTN3,CRYBG3,CRYBG3,ST3GAL6,SERPINI1,YTHDC1,NUP54,KIAA1109,UFL1,LAMA2,DAGLB,DDHD2,KIAA1429,TEK,CUZD1,SYT9,BCAT1,ITPR2,GLIPR1L2,KLHDC1,NIP7,TP53I13,ZNF407,STAP2,GTPBP3,ZNF607,ZNF480,MGME1,TTC28
HBA:Dorthal_Thalamus_globalMarker(top200)	CMCGeneSet	DLPC_CMC	49	200	0.160771	0.094614	0.0889446	0.0942944	-0.231787	0.0623277	-3.71885	0.000200135	0.0130481	genes P < pathway P	NA	NA	TTC39A,NEXN,VAV3,TSPAN2,VANGL1,FAM163A,TP53I3,GALM,TMEM163,LYPD6,MYO1B,PCOLCE2,ZIC4,BCHE,FRAS1,PRKG2,MARCH3,CTXN3,HEBP2,SAMD5,IPCEF1,CNKSR3,WNT2,CHRNA2,BSPRY,AKR1C1,ST8SIA6,GDF10,FRMPD2,TMEM26,CRTAC1,SLC17A6,PRSS23,CTSC,RASSF3,B3GALTL,STXBP6,KCNH5,ASB2,THSD4,NKD1,MMP15,CPNE7,WNT3,RAB37,CCDC68,SHD,PCP4,PVALB
HBA:Reticular_Nucleus_of_Thalamus_localMarker(top200)_IN_Ventral_Thalamus	CMCGeneSet	DLPC_CMC	69	200	0.152734	0.10898	0.0892324	0.101883	-0.280625	0.0738967	-3.79753	0.000146145	0.0130481	genes P < pathway P	NA	NA	GMEB1,RHBDL2,RAB3B,ATG4C,GPSM2,SCAMP3,TMEM206,CYP1B1,TTN,RFT1,WNT5A,DCBLD2,C3orf58,IFT80,SCARB2,QRFPR,TMEM155,CDH6,ANXA6,ADAM19,SH3PXD2B,ELOVL5,MYO6,KLHL32,ALDH8A1,CNKSR3,PRR18,THBS2,C1GALT1,GNAI1,GRM8,RHOBTB2,CHRNA2,SFRP1,CYP7B1,CA2,FRMPD2,MAPK8,DNMBP,KCNIP2,PPFIBP2,PDHX,NUP160,GPR83,PPP2R1B,TMEM218,TMTC2,SPATA13,ANKRD10,FUT8,ANGEL1,GREM1,FAM63B,PAQR4,GPRC5B,DHODH,CDH13,SERPINF1,CTNS,TRAF4,MYO1D…
HumanChimp:blue_Cortex	CMCGeneSet	DLPC_CMC	73	318	0.155557	0.116356	0.0906323	0.114354	-0.266696	0.0780031	-3.41905	0.000628398	0.021287	genes P < pathway P	NA	NA	KIF17,CRYZ,COPA,NDUFS2,KIFAP3,PLXNA2,RGS7,LPIN1,LRPPRC,IMMT,STK39,ABI2,FGF12,SLC30A9,EPHA5,G3BP2,KLKB1,SRD5A1,HMGCS1,NDUFS4,CDK7,TAF9,SEMA6A,GABRG2,ELOVL5,WTAP,AMPH,BLVRA,PSPH,GNAI1,SLC1A1,AUH,OPTN,KIAA1279,HPS1,NT5C2,ADD3,MXI1,BNIP3,TRIM44,FIBP,RAB6A,PAK1,LRP6,KIAA1467,SSPN,DYRK2,SUCLA2,LIG4,AKAP6,ACYP1,DMXL2,MAP2K1,MAP2K5,HEXA,AP3B2,HAGH,GRIN2A,GOT2,CDH13,UBE2G1,NUP88,RAD51C,TRIM37,CDC42EP4,MYO…
MO:PresynapticCompartmentProteins_Morciano	CMCGeneSet	DLPC_CMC	17	87	0.216931	0.182953	0.155209	0.186876	0.138098	0.0367276	3.76006	0.000169874	0.0130481	genes P < pathway P	NA	NA	RAB3B,SLC30A3,ATP6V1E2,SEPT2,ANXA5,ATP6V1G2,ACTB,NEFL,RAB2A,ATP6V1C1,INA,AP2A2,TUBA1C,SV2B,ATP6V0D1,AP2B1,PFKL
MouseMeta:magenta_M8_Microglia(Type2)	CMCGeneSet	DLPC_CMC	21	84	0.102746	0.0604556	0.0395521	0.0433452	-0.14293	0.0408053	-3.50272	0.000460526	0.0178289	genes P < pathway P	NA	NA	C1orf174,C1orf52,GDAP2,PPP2R5A,NFKBIZ,RPN1,NCK1,SCHIP1,DNAJB11,RPL7L1,KLF10,SNAPC3,DNAJA1,DNAJB5,TFAM,MXI1,EED,HSP90B1,FASTKD5,PLTP,XBP1
Sugino/Winden:black_pyramidalNeurons_Hippocampus/Amygdala	CMCGeneSet	DLPC_CMC	11	40	0.157587	0.119379	0.0869753	0.116939	-0.108196	0.0294658	-3.67191	0.00024074	0.0130481	genes P < pathway P	NA	NA	AGMAT,FANCL,BCL2L11,CPS1,GABRA2,SH3D19,COQ3,JAK2,GSTP1,EBPL,SCAMP4
Sugino/Winden:purple_pyramidalNeurons_Layers5&6/basolateralAmygdala	CMCGeneSet	DLPC_CMC	20	104	0.141662	0.100954	0.0836099	0.102532	-0.139934	0.0399145	-3.50585	0.000455144	0.0178289	genes P < pathway P	NA	NA	DDI2,NDUFS5,MED8,ZNF644,APOA1BP,PECR,SLC33A1,TTC14,ABCC5,RAB24,CSNK2B,MKRN1,PSMD13,TP53BP1,DECR2,NUBP2,RNPS1,ORMDL3,KIF3B,RANGAP1
