# Supplementary material for: Distinct genetic liability profiles define clinically relevant patient strata across common diseases
Source: Nat Commun. 2024 Jul 1;15:5534. doi: 10.1038/s41467-024-49338-2 (PMC11217418; doi:10.1038/s41467-024-49338-2)
Supplement: Supplementary file 13 — Supplementary Data 10 [file 41467_2024_49338_MOESM13_ESM.txt]

Loci	N. genes	SCZ best Z-statistic	Tissue	Group-specific differences	Best group-specific gene	WMW estimate best gene	WMW p-value best gene
chr1:6.3-7Mb	3	-4,72294753975428	DLPC_CMC	gr4	DNAJC11	-0.3442	6.35e-14
chr1:85.5-85.9Mb	1	-2,73914665383592	DLPC_CMC	gr3	C1orf52	-0.05489	8.49e-05
chr1:204.9-205.3Mb	2	4,56282917657193	DLPC_CMC	gr4	RBBP5	0.20222	1.91e-06
chr2:47.4-47.8Mb	1	-1,83953238675044	DLPC_CMC	gr2	MSH2	-0.00943	8.02e-05
chr2:71.2-71.6Mb	1	0,352047326627815	DLPC_CMC	gr1,gr3	MPHOSPH10	0.0156,-0.02163	4.8e-05,1.85e-08
chr2:135.6-136.5Mb	2	-0,943147260233291	DLPC_CMC	gr2	R3HDM1	0.01069	1.74e-06
chr2:200.5-201Mb	3	-7,59801549532659	DLPC_CMC	gr3,gr4	FTCDNL1	0.04667,-0.70402	3.3e-05,8.97e-47
chr2:224.6-225Mb	1	-1,09514359516302	DLPC_CMC	gr1	WDFY1	-0.01207	7.11e-07
chr3:36.6-37.2Mb	2	5,29523366400226	DLPC_CMC	gr4	DCLK3	0.2389	2.25e-07
chr3:52.1-53.4Mb	9	5,15773941838919	DLPC_CMC	gr4	NEK4	0.27927	1.92e-17
chr3:110.6-111Mb	1	-1,38795641351142	DLPC_CMC	gr2	PVRL3	0.00574	1.02e-09
chr3:171-171.4Mb	1	1,27815196344599	DLPC_CMC	gr3	TNIK	0.05555	6.67e-05
chr4:6.1-6.5Mb	1	-0,22489310325515	DLPC_CMC	gr3	WFS1	-0.00923	0.000113
chr5:139.6-140.7Mb	9	4,34288934261959	DLPC_CMC	gr4	NDUFA2	0.19776	3.87e-07
chr6:24.4-34Mb	84	9,11792427044695	DLPC_CMC	gr1,gr2,gr3,gr4	C4A	0.13997,-2.20392,0.15697,0.08713	3.02e-190,0,2.16e-232,1.51e-11
chr6:105.2-105.6Mb	1	3,98258771076592	DLPC_CMC	gr4	LIN28B	0.17558	5.22e-05
chr8:16.9-17.3Mb	1	-5,19607425752831	DLPC_CMC	gr4	VPS37A	0.12687	8.88e-06
chr8:131.3-131.7Mb	1	-3,0117853535022	DLPC_CMC	gr4	ASAP1	-0.1135	7.09e-05
chr9:88.2-88.6Mb	1	-0,0171994993831408	DLPC_CMC	gr1	RP11-213G2.3	0.01168	2.11e-08
chr10:104.3-104.9Mb	5	-7,19381197618992	DLPC_CMC	gr4	CNNM2	0.5222	6.21e-30
chr15:43.5-44.3Mb	5	-3,25673382453801	DLPC_CMC	gr4	TP53BP1	0.14776	9.59e-05
chr16:29.8-30.2Mb	2	5,81315529631266	DLPC_CMC	gr4	DOC2A	-0.25211	6.33e-09
chr17:18.9-19.3Mb	1	1,04212851993823	DLPC_CMC	gr4	SNORD3A	0.01361	6.53e-05
chr19:19.2-20Mb	4	-5,24222961878374	DLPC_CMC	gr4	YJEFN3	-0.21866	4.45e-09
chr1:205-205.4Mb	1	-4,28516567032103	Brain_Caudate_basal_ganglia	gr4	DSTYK	-0.23709	2.91e-07
chr2:75-75.4Mb	2	-0,135477136167101	Brain_Caudate_basal_ganglia	gr2	AC104135.2	0.06524	0.000183
chr2:200.5-201Mb	2	-5,61280916298351	Brain_Caudate_basal_ganglia	gr4	TYW5	-0.41327	1.53e-36
chr3:53-53.4Mb	1	1,05520036690848	Brain_Caudate_basal_ganglia	gr4	RFT1	0.1133	7.64e-05
chr5:139.9-140.5Mb	4	3,57321410148479	Brain_Caudate_basal_ganglia	gr4	PCDHA10	-0.19581	8.39e-06
chr6:25-34Mb	51	-8,76502781569958	Brain_Caudate_basal_ganglia	gr1,gr2,gr3,gr4	CYP21A1P	0.40616,-1.68785,0.39036,-0.20225	8.51e-252,0,2.54e-225,1.14e-07
chr10:104.4-104.8Mb	1	-3,52126650287776	Brain_Caudate_basal_ganglia	gr4	PTGES3P4	0.40558	1.76e-20
chr19:33.2-33.6Mb	1	0,629494409143261	Brain_Caudate_basal_ganglia	gr2	SLC7A9	-0.06106	0.000187
chr1:6.3-6.7Mb	1	-3,02832857285339	Brain_Cerebellar_Hemisphere	gr4	RP1-202O8.2	-0.24828	8.85e-08
chr1:27.5-27.9Mb	1	0,609372570373346	Brain_Cerebellar_Hemisphere	gr2	CD164L2	0.00604	3.06e-06
chr2:74.9-75.3Mb	1	-0,396267195475292	Brain_Cerebellar_Hemisphere	gr2	AC104135.3	0.06529	8.36e-05
chr3:51.8-53.3Mb	5	5,30549359970621	Brain_Cerebellar_Hemisphere	gr4	GNL3	0.25516	5.54e-14
chr5:131.3-131.7Mb	1	0,36313687843961	Brain_Cerebellar_Hemisphere	gr4	P4HA2-AS1	0.14036	8.79e-05
chr5:139.8-140.4Mb	3	-3,18426356340269	Brain_Cerebellar_Hemisphere	gr4	PCDHA3	0.17145	0.000145
chr6:25.8-34Mb	65	9,15699547030173	Brain_Cerebellar_Hemisphere	gr1,gr2,gr3,gr4	C4A	0.25615,-2.11058,0.20018,0.34401	5.96e-284,0,2.91e-169,1.96e-51
chr6:83.7-84.1Mb	1	-2,68874306338226	Brain_Cerebellar_Hemisphere	gr2,gr3	RWDD2A	0.01028,-0.00963	0.000201,4.48e-05
chr10:104-104.8Mb	3	6,31126147275758	Brain_Cerebellar_Hemisphere	gr4	RP11-753C18.8	-0.49978	2.59e-26
chr11:73.3-73.7Mb	1	2,67122105926507	Brain_Cerebellar_Hemisphere	gr3	MRPL48	0.00613	0.000132
chr12:132.9-133.3Mb	1	-1,00114986740134	Brain_Cerebellar_Hemisphere	gr2	FBRSL1	0.01246	5.19e-05
chr15:43.8-44.2Mb	1	3,23052315573265	Brain_Cerebellar_Hemisphere	gr4	AC011330.5	0.05128	6.22e-05
chr15:79.2-79.6Mb	1	2,09183226609553	Brain_Cerebellar_Hemisphere	gr4	RASGRF1	0.18785	3.2e-05
chr15:84.7-85.1Mb	1	-6,32317514143332	Brain_Cerebellar_Hemisphere	gr4	CSPG4P11	-0.0616	0.000162
chr16:29.9-30.3Mb	1	-5,10759572063964	Brain_Cerebellar_Hemisphere	gr4	YPEL3	0.0899	2.2e-08
chr19:19.2-19.6Mb	1	4,96692766748392	Brain_Cerebellar_Hemisphere	gr4	HAPLN4	0.22732	7.36e-08
chr1:16.4-16.9Mb	2	-2,8386950997042	Brain_Cerebellum	gr4	MT1XP1	-0.18304	4.03e-05
chr2:75-75.4Mb	1	0,460096721995937	Brain_Cerebellum	gr2	AC104135.2	0.06356	0.000232
chr2:200.5-200.9Mb	1	-3,31017118600074	Brain_Cerebellum	gr4	FTCDNL1	-0.40323	6.84e-20
chr3:52.1-52.9Mb	5	4,99538258949409	Brain_Cerebellum	gr4	GNL3	0.26884	4.64e-16
chr5:139.8-140.5Mb	7	-4,04827911360595	Brain_Cerebellum	gr4	HARS	0.21128	9.96e-07
chr6:25.8-34Mb	84	8,56775845656931	Brain_Cerebellum	gr1,gr2,gr3,gr4	C4A	0.31869,-1.97088,0.30447,0.38151	8.25e-245,0,3.35e-216,2.71e-39
chr6:108.9-109.3Mb	1	-3,18095743504332	Brain_Cerebellum	gr4	LINC00222	-0.1586	0.000112
chr7:91.7-92.1Mb	1	-0,965545960419187	Brain_Cerebellum	gr1,gr2	KRIT1	-0.00511,0.00651	3.58e-06,2.01e-06
chr10:97.2-97.6Mb	1	-1,61800393079437	Brain_Cerebellum	gr2	ALDH18A1	0.07141	4.25e-05
chr10:104.3-105.4Mb	4	7,31877814680003	Brain_Cerebellum	gr4	RP11-753C18.8	-0.52457	3.42e-31
chr13:79.8-80.2Mb	1	-0,32582491673591	Brain_Cerebellum	gr3	RBM26-AS1	0.008	2.46e-05
chr15:43.8-44.2Mb	1	3,3407823640666	Brain_Cerebellum	gr4	AC011330.5	0.0809	3.08e-06
chr16:3.4-3.8Mb	1	0,995551571786546	Brain_Cerebellum	gr1	CLUAP1	-0.03915	9.89e-05
chr16:29.7-30.3Mb	3	4,37716880289156	Brain_Cerebellum	gr4	INO80E	-0.26513	4.93e-09
chr19:19.2-19.6Mb	1	5,16693654588405	Brain_Cerebellum	gr4	TM6SF2	0.05847	9.44e-08
chr21:47.5-47.9Mb	1	-1,11001904078655	Brain_Cerebellum	gr1,gr3	MCM3AP	0.05172,-0.05244	0.000177,0.000147
chr2:200.5-200.9Mb	1	-1,66727668411168	Brain_Cortex	gr4	FTCDNL1	-0.2723	4.45e-11
chr3:52.1-53.3Mb	5	-3,69013961431358	Brain_Cortex	gr4	RP11-168J18.6	-0.21619	1.11e-06
chr5:139.8-140.4Mb	4	3,77413543581523	Brain_Cortex	gr4	TMCO6	-0.1815	6.19e-06
chr6:24.9-33.7Mb	44	-8,50969038840497	Brain_Cortex	gr1,gr2,gr3,gr4	NOTCH4	0.26849,-1.86081,0.2613,0.49089	4.39e-209,0,6.53e-187,9.35e-70
chr12:104.1-104.5Mb	1	-1,36087138440863	Brain_Cortex	gr2	MIR3652	-0.00802	5.42e-05
chr13:49.8-50.4Mb	2	-1,36009458386036	Brain_Cortex	gr4	SETDB2	-0.18514	8.37e-05
chr15:43.8-44.2Mb	1	3,4081398377158	Brain_Cortex	gr4	AC011330.5	0.05822	8.52e-05
chr16:29.7-30.1Mb	1	1,69776741508544	Brain_Cortex	gr4	CDIPT-AS1	-0.03863	0.000153
chr19:33.2-33.6Mb	1	-0,124736485700855	Brain_Cortex	gr2	SLC7A9	-0.04399	0.000131
chr20:3-3.4Mb	1	-1,29059531850846	Brain_Cortex	gr2	ITPA	0.01702	5.74e-05
chr1:231-231.4Mb	1	0,510503649802889	Brain_Frontal_Cortex_BA9	gr3	FAM89A	0.0418	0.000139
chr2:74.9-75.3Mb	1	-0,283647673977046	Brain_Frontal_Cortex_BA9	gr2	AC104135.3	0.06705	8.08e-05
chr2:200.5-200.9Mb	1	-4,56583714102609	Brain_Frontal_Cortex_BA9	gr4	FTCDNL1	-0.58056	1.81e-36
chr3:52.1-52.5Mb	2	3,97667671284575	Brain_Frontal_Cortex_BA9	gr4	GLYCTK-AS1	0.17121	4.87e-08
chr5:140-140.4Mb	2	4,07120085675664	Brain_Frontal_Cortex_BA9	gr4	PCDHA10	-0.17361	6.65e-06
chr6:25.9-33.6Mb	44	-9,09130252648441	Brain_Frontal_Cortex_BA9	gr1,gr2,gr3,gr4	HLA-DMA	-0.14169,1.86869,-0.1515,-0.19078	2.05e-117,0,1.96e-133,3.04e-25
chr6:105.2-105.6Mb	1	4,64970504594373	Brain_Frontal_Cortex_BA9	gr4	LIN28B	0.14597	8.74e-06
chr11:43.9-44.3Mb	1	-2,46595788971995	Brain_Frontal_Cortex_BA9	gr4	EXT2	-0.21282	3.37e-06
chr2:200.5-200.9Mb	1	-4,79295639491669	Brain_Hippocampus	gr4	FTCDNL1	-0.55025	5.25e-33
chr5:139.8-140.4Mb	2	3,22569700314662	Brain_Hippocampus	gr4	PCDHA10	-0.17712	7e-05
chr6:26-28.5Mb	8	-7,54800686738539	Brain_Hippocampus	gr1,gr2,gr3,gr4	BTN3A2	0.10465,-1.02981,0.18118,0.11732	2.25e-37,0,2.21e-111,3.66e-07
chr6:29.6-33.6Mb	26	9,47957800521771	Brain_Hippocampus	gr1,gr2,gr3,gr4	C4A	0.35218,-1.3793,0.33443,0.43344	6.37e-177,0,7.39e-161,1.22e-31
chr7:5.4-5.8Mb	1	1,53968593365114	Brain_Hippocampus	gr1	FSCN1	-0.05205	0.000182
chr10:3.8-4.2Mb	1	-1,16404941721861	Brain_Hippocampus	gr4	RP11-464C19.3	0.17905	0.000121
chr10:105-105.4Mb	1	-1,73952470057288	Brain_Hippocampus	gr4	MIR1307	-0.05657	2.42e-05
chr16:29.3-29.7Mb	1	-0,845060717391435	Brain_Hippocampus	gr2	SLX1B-SULT1A4	-0.01212	0.000205
chr16:67.3-67.7Mb	1	-2,5989449837573	Brain_Hippocampus	gr1	HSD11B2	0.00417	0.000157
chr19:19.6-20Mb	1	2,7804352568392	Brain_Hippocampus	gr4	ZNF101	0.20138	2e-05
chr1:247-247.4Mb	1	-0,373720757372331	Brain_Hypothalamus	gr3	ZNF670	0.01148	0.000148
chr2:200.5-200.9Mb	1	-3,64379048832915	Brain_Hypothalamus	gr4	FTCDNL1	-0.40245	3.39e-20
chr3:52.1-53.3Mb	2	4,7209975519843	Brain_Hypothalamus	gr4	SERBP1P3	-0.16568	3.24e-07
chr5:140.4-140.8Mb	1	3,39881748578642	Brain_Hypothalamus	gr4	PCDHB13	-0.18672	2.6e-05
chr6:25.9-34Mb	42	9,4252980260603	Brain_Hypothalamus	gr1,gr2,gr3,gr4	NCR3	-0.0898,1.89408,-0.10905,-0.0756	3.67e-159,0,2.61e-220,1.44e-18
chr10:104.4-104.8Mb	1	-6,82854090271998	Brain_Hypothalamus	gr4	CYP17A1-AS1	0.53909	4.48e-30
chr12:56.5-56.9Mb	1	1,37134401760527	Brain_Hypothalamus	gr2	RP11-977G19.11	0.00591	3.21e-05
chr15:43.8-44.2Mb	2	-3,15086717935691	Brain_Hypothalamus	gr4	AC011330.5	0.16633	3.1e-05
chr16:3.4-3.8Mb	1	-1,27123368481408	Brain_Hypothalamus	gr1	NLRC3	0.03267	0.000241
chr16:29.7-30.6Mb	2	2,81704560252692	Brain_Hypothalamus	gr1,gr4	ZNF48,CDIPT-AS1	0.01143,-0.13931	4.41e-05,9.16e-07
chr17:45.4-45.8Mb	1	-1,12896803275569	Brain_Hypothalamus	gr1	NPEPPS	-0.04581	0.000283
chr1:204.9-205.4Mb	2	4,60720693904004	Brain_Nucleus_accumbens_basal_ganglia	gr4	TMEM81	0.23072	3.45e-07
chr2:200.5-200.9Mb	1	-1,52982110011326	Brain_Nucleus_accumbens_basal_ganglia	gr4	FTCDNL1	-0.34612	1.85e-16
chr5:140-140.4Mb	2	2,71136400444032	Brain_Nucleus_accumbens_basal_ganglia	gr4	PCDHA10	-0.15006	0.000101
chr6:25.8-28.5Mb	11	-7,45033740994862	Brain_Nucleus_accumbens_basal_ganglia	gr1,gr2,gr3,gr4	BTN3A2	0.11364,-0.96783,0.28069,0.16728	1.17e-23,0,6.88e-133,3.12e-07
chr6:29.6-33.6Mb	31	-8,51698503068643	Brain_Nucleus_accumbens_basal_ganglia	gr1,gr2,gr3,gr4	LY6G6C	-0.34586,1.05401,-0.29273,-0.25297	7.16e-141,0,6.05e-104,6.09e-08
chr10:104.4-104.8Mb	1	-4,96336780122662	Brain_Nucleus_accumbens_basal_ganglia	gr4	CYP17A1-AS1	0.42591	1.2e-19
chr15:43.8-44.2Mb	1	-3,03062338163767	Brain_Nucleus_accumbens_basal_ganglia	gr4	STRC	-0.08273	5.8e-06
chr19:2-2.4Mb	1	-0,841315918139924	Brain_Nucleus_accumbens_basal_ganglia	gr2	SF3A2	-0.00672	2.08e-13
chr1:6.4-6.8Mb	1	-1,59484403827233	Cells_EBV-transformed_lymphocytes	gr4	NOL9	-0.14674	9.77e-05
chr2:74.9-75.4Mb	3	0,412348846943398	Cells_EBV-transformed_lymphocytes	gr2	AC104135.3	0.07072	3.79e-05
chr2:200.5-201Mb	3	6,38762922115927	Cells_EBV-transformed_lymphocytes	gr3,gr4	C2orf69	-0.03478,0.74594	0.000116,6.52e-44
chr2:202.3-202.7Mb	1	1,36049670535126	Cells_EBV-transformed_lymphocytes	gr3	TMEM237	-0.05501	7.86e-05
chr3:51.8-53.1Mb	6	-5,04501467391833	Cells_EBV-transformed_lymphocytes	gr4	TMEM110	-0.27953	1.77e-17
chr5:131.4-131.8Mb	1	0,72543411951556	Cells_EBV-transformed_lymphocytes	gr4	PDLIM4	-0.12065	0.000122
chr5:139.7-140.1Mb	1	3,46135434444509	Cells_EBV-transformed_lymphocytes	gr4	SRA1	-0.2079	8.25e-07
chr6:24.8-26.9Mb	8	7,49257425290142	Cells_EBV-transformed_lymphocytes	gr1,gr2,gr3,gr4	BTN3A2	0.09423,-0.76386,0.09228,0.07252	3.87e-68,0,2.63e-68,2.96e-06
chr6:27.9-34.9Mb	53	9,14086060079229	Cells_EBV-transformed_lymphocytes	gr1,gr2,gr3,gr4	C4A	0.19173,-2.20412,0.16486,0.14253	5.93e-289,0,8.51e-203,1.01e-20
chr13:20-20.4Mb	1	0,86828095479694	Cells_EBV-transformed_lymphocytes	gr2	MPHOSPH8	0.00748	6.23e-05
chr15:43.4-44.2Mb	3	-3,40261487159796	Cells_EBV-transformed_lymphocytes	gr4	AC011330.5	0.05622	1.73e-05
chr16:29.7-30.3Mb	3	5,27115780730255	Cells_EBV-transformed_lymphocytes	gr4	TBX6	0.17663	1.22e-05
chr22:21.8-22.2Mb	1	2,21030452028589	Cells_EBV-transformed_lymphocytes	gr3	YDJC	0.00865	0.000166
