# Supplementary material for: Distinct genetic liability profiles define clinically relevant patient strata across common diseases
Source: Nat Commun. 2024 Jul 1;15:5534. doi: 10.1038/s41467-024-49338-2 (PMC11217418; doi:10.1038/s41467-024-49338-2)
Supplement: Supplementary file 14 — Supplementary Data 11 [file 41467_2024_49338_MOESM14_ESM.xlsx]

## Sheet: Sheet 1
pathway	collection	tissue	genes	improvement_g	genes_in_mhc	Zstat	comp_sign	WMW_est	WMW_pvalue
Activation of C3 and C5	Reactome	DLPC_CMC	CFB,C4A,C4B,C5	FALSE,FALSE,FALSE	TRUE	4.53014397328709	gr1,gr2,gr3	0.1792,-0.4913,0.1364	9.14e-41,9.03e-190,1.09e-23
Condensation of Prometaphase Chromosomes	Reactome	DLPC_CMC	CSNK2B,SMC2,CDK1	FALSE,FALSE,FALSE,FALSE	TRUE	-4.58822053297197	gr1,gr2,gr3,gr4	-0.2101,0.4202,-0.0983,0.2881	1.16e-50,1.81e-135,2.63e-12,2.68e-10
Mitochondrial tRNA aminoacylation	Reactome	DLPC_CMC	PARS2,WARS2,DARS2,LARS2,PPA2,FARS2,VARS2,AARS2,NARS2,CARS2,EARS2	FALSE,FALSE,FALSE	TRUE	2.00362820063444	gr1,gr2,gr3	0.1229,-0.3663,0.1136	5.53e-19,4.86e-102,2.14e-16
Post-translational protein phosphorylation	Reactome	DLPC_CMC	F5,QSOX1,LAMC1,MIA3,APOB,LTBP1,MGAT4A,FN1,SHISA5,CP,WFS1,IGFBP7,SPARCL1,MEPE,SPP1,C4A,IGFBP3,LAMB1,CALU,PENK,GOLM1,TNC,ITIH2,PRSS23,HSP90B1,CKAP4,BMP4,KTN1,FBN1,SCG3,ADAM10,MFGE8,MBTPS1,NUCB1,CST3	FALSE,FALSE,FALSE	TRUE	1.46538081629751	gr1,gr2,gr3	0.0882,-0.2781,0.0814	1.98e-10,8.13e-59,4.68e-09
RUNX3 regulates p14-ARF	Reactome	DLPC_CMC	BRD2,KRAS,EP300	FALSE,FALSE,FALSE	TRUE	-3.36318676873103	gr1,gr2,gr3	-0.1952,0.6941,-0.2117	4.49e-46,0,1.58e-53
Signal transduction by L1	Reactome	DLPC_CMC	ITGAV,ITGA9,CSNK2B,EGFR,FGFR1,PAK1,NCAM1,MAP2K1,MAPK3,ITGB3	FALSE,FALSE,FALSE	TRUE	-0.398701687467751	gr1,gr2,gr3	-0.1196,0.2698,-0.063	9.26e-18,1.51e-56,6.36e-06
Synthesis of PC	Reactome	DLPC_CMC	SLC44A5,SLC44A3,CEPT1,LPIN1,BCHE,PCYT1A,LPCAT1,CSNK2B,ACHE,STARD10,CHPT1,PCTP,LPIN2,LPIN3	FALSE,FALSE,FALSE	TRUE	-1.48313435126225	gr1,gr2,gr3	-0.1033,0.2161,-0.0498	8.95e-14,2.13e-36,0.000352
WNT mediated activation of DVL	Reactome	DLPC_CMC	DVL3,CSNK2B,PIP5K1B	FALSE,FALSE,FALSE,FALSE	TRUE	-4.80691726799645	gr1,gr2,gr3,gr4	-0.2515,0.4435,-0.0772,0.3182	5.21e-73,2.39e-154,3.07e-08,4.61e-13
chromatin	GO	DLPC_CMC	MAEL,RAD18,PDS5A,HMGN4,UBR2,MCM7,EIF3E,DSCC1,APTX,WAPAL,H2AFX,CHEK1,CCND2,PARPBP,RAN,RB1,SNW1,ESCO1,MBD1,MAU2,HLCS,EP300	FALSE,FALSE	TRUE	-1.76040832052987	gr1,gr3	-0.0778,0.0499	2.27e-08,0.000338
B cell apoptotic process	GO	DLPC_CMC	BCL2L11,BAK1,TRAF3IP2	FALSE,FALSE	TRUE	-4.86954643870168	gr1,gr2	-0.0523,0.1177	0.000198,1.93e-11
kidney development	GO	DLPC_CMC	ALDH9A1,AGT,BCL2L11,CTNNB1,NPHP3,MME,WFS1,PPAT,PKD2,BAG6,C1GALT1,CA2,INVS,SGPL1,ARL3,GFRA1,CAT,LRP4,AQP11,TENC1,DCN,BMP4,TMED10,FBN1,ALDH1A2,RPGRIP1L,SERPINF1,BCL2,BMP7	FALSE,FALSE	TRUE	1.24356925737409	gr1,gr2	0.0659,-0.1112	2.09e-06,9.2e-11
complement binding	GO	DLPC_CMC	CD46,CFB,CD59	FALSE,TRUE	TRUE	3.08410370192372	gr1,gr3	0.0552,-0.0668	6.14e-05,1.38e-06
aminoacyl-tRNA editing activity	GO	DLPC_CMC	LARS2,LARS,VARS2,VARS,AARSD1	FALSE,FALSE,FALSE,FALSE	TRUE	3.29573396636149	gr1,gr2,gr3,gr4	0.204,-0.4913,0.1499,-0.309	4.67e-49,1.97e-184,4.41e-27,1.4e-11
T cell mediated immunity	GO	DLPC_CMC	LYST,CD8A,BTN3A2,BTN3A3	FALSE,FALSE	TRUE	-0.308141209992122	gr1,gr3	-0.2469,0.2435	7.96e-73,1.06e-69
antigen processing and presentation of peptide or polysaccharide antigen via MHC class II	GO	DLPC_CMC	HLA-DRA,HLA-DQA1,HLA-DMA,HLA-DPA1,HLA-DPB1	FALSE,FALSE,FALSE	TRUE	0.00856437224308257	gr1,gr2,gr3	-0.0667,0.3251,-0.142	1.5e-06,3.3e-78,1.89e-24
ATP-dependent RNA helicase activity	GO	DLPC_CMC	DDX20,DDX18,SKIV2L,DDX24,MOV10L1	FALSE,FALSE,FALSE	TRUE	1.21036275506491	gr1,gr2,gr3	0.0566,-0.3257,0.1541	3.73e-05,1.33e-81,7.85e-29
endopeptidase inhibitor activity	GO	DLPC_CMC	TFPI,GPX1,PROS1,CAST,C4A,C4B,CD109,C5,ITIH2,USP14,CPAMD8,PSMF1,CST3,WFDC2	FALSE,FALSE,FALSE	TRUE	2.59195517031598	gr1,gr2,gr3	0.0812,-0.2826,0.095	3.82e-09,5.23e-61,7.21e-12
late endosome	GO	DLPC_CMC	KIAA1324,RAP1A,TMEM9,KIDINS220,SLC30A3,TMEM192,CLCN3,SQSTM1,HLA-DMA,TTPA,SNX16,DERL1,ANKRD13A,VPS33A,ATP7B,VPS36,VIPAS39,LGMN,RAB27A,MAP2K1,VPS33B,MAPK3,CTNS,ABCA5,PIK3C3,VPS16,MAP1LC3A,MICALL1	FALSE,FALSE,FALSE	TRUE	2.32123515698667	gr1,gr2,gr3	-0.0651,0.2458,-0.0865	2.67e-06,7.7e-46,4.62e-10
caveola	GO	DLPC_CMC	LRP8,SCN5A,ATP1B3,P2RY12,F2R,EFNA5,FLOT1,SMPD2,ADCYAP1R1,CAV2,CAV1,JAK2,BMPR1A,MYOF,KCNA5,LRP6,AKAP6,MAPK3,CDH13,FLOT2,PTRF,PACSIN2,MLC1	FALSE,FALSE	TRUE	3.27787111566762	gr1,gr2	0.0611,-0.1476	8.98e-06,6.61e-18
focal adhesion	GO	DLPC_CMC	ASAP3,PRUNE,ACTN2,ADAM17,LIMS1,EPB41L5,TNS1,ARPC2,LIMD1,FLNB,ITGB5,GAK,IRF2,TPPP,ITGA2,ATF6B,PDLIM2,EPHX2,EBAG9,FOCAD,TEK,BSPRY,AIF1L,VCL,PARVA,PAK1,TENC1,LIG4,AJUBA,SYNE2,MAP2K1,PEAK1,MAPK3,CDH1,BCAR1,AATF,BRCA1,ITGB3,FERMT1,SDC4,PARVB	FALSE	TRUE	2.21063073441499	gr1	0.0985	7.35e-13
autophagy	GO	DLPC_CMC	PRKAA2,ATG4C,IFI16,ATG7,USP13,DAP,ARSB,ATG10,BNIP1,RAB24,SQSTM1,ZKSCAN3,ABL1,ATG16L2,LRRK2,SUPT20H,ATG14,PSEN1,TECPR2,USP10,WIPI1,NPC1,EPG5,MAP1LC3A,RNF185	FALSE,FALSE,FALSE	TRUE	0.344583088177756	gr1,gr2,gr3	0.2438,-0.0901,-0.1916	8.74e-70,1.38e-07,3.75e-43
defense response	GO	DLPC_CMC	CD84,NLRP3,TTLL3,IL17RB,TLR1,CAMLG,CD83,HLA-B,TAP1,TAPBP,TMEM8B,MICU1,APAF1,RNASE6,CX3CL1,MALT1,SOCS6,P2RY11,CST3,KREMEN1	FALSE,FALSE,FALSE	TRUE	-1.4870668404018	gr1,gr2,gr3	-0.0707,0.2304,-0.0766	3.22e-07,2.71e-41,3.06e-08
lysosome organization	GO	DLPC_CMC	LYST,IDUA,HEXB,ARSB,ZKSCAN3,CLVS2,CLN8,HPS1,TPP1,CLN5,HEXA,NAGPA,AKTIP,NAGLU,GAA,HPS4	FALSE,FALSE,FALSE	TRUE	1.22871213368573	gr1,gr2,gr3	0.2886,-0.0804,-0.2426	1.44e-99,2.69e-06,1.61e-69
positive regulation of transcription of Notch receptor target	GO	DLPC_CMC	RBM15,NOTCH4,NOTCH1	FALSE,FALSE,FALSE	TRUE	5.13932959110833	gr1,gr2,gr3	0.3173,-0.8954,0.2263	6.7e-123,0,5.36e-63
protein localization	GO	DLPC_CMC	KIFAP3,DISC1,SLC9A2,ERCC3,ALS2,ALS2CL,BBS7,SQSTM1,CUTA,CLIC5,AKAP7,KATNA1,CAV1,BIN3,CD81,LRP4,AKAP3,GRIP1,HNF1A,IFT88,MLH3,GRIN2A,BBS2,IST1,CBY1	FALSE	TRUE	-0.768213384709993	gr1	-0.0549	7.63e-05
UDP-galactose:beta-N-acetylglucosamine beta-1,3-galactosyltransferase activity	GO	DLPC_CMC	B3GALT1,B3GALT4,B3GAT1,B3GALT5	FALSE	TRUE	-2.3382848982673	gr1	-0.0503	0.000299
proton-exporting ATPase activity, phosphorylative mechanism	GO	DLPC_CMC	ATP6V1C2,ATP6V1E2,ATP6V1G2,ATP6V1C1,ATP6V0D1	FALSE,FALSE,FALSE,FALSE	TRUE	2.36752871210489	gr1,gr2,gr3,gr4	0.2177,-0.69,0.2059,0.201	1.25e-58,0,3.67e-52,1.77e-06
response to biotic stimulus	GO	DLPC_CMC	PRRT1,IFITM10,SYNDIG1L,TMEM91,SYNDIG1	FALSE,FALSE,FALSE,FALSE	TRUE	-2.94269696390944	gr1,gr2,gr3,gr4	-0.1396,0.4254,-0.0913,-0.548	7.07e-24,1.81e-137,5.85e-11,1.66e-31
embryo development	GO	DLPC_CMC	PDPN,HMGCL,TGFB2,POLR1B,WNT5A,FGF2,LRAT,CCNO,HMGCR,NDST1,FOXQ1,BAG6,NOTCH4,FOXK1,FOXP2,FUT10,SFRP1,EHMT1,CELF1,RACGAP1,PSEN1,TGFB3,DNAJA3,USP22,CSRP2BP,THBD	FALSE,FALSE,FALSE	TRUE	4.62533864231706	gr1,gr2,gr3	0.1764,-0.4256,0.1091	2.95e-37,3.5e-135,3.91e-15
response to metal ion	GO	DLPC_CMC	CUTA,SLC18A2,CYP2R1,MT1X,FECH	FALSE,FALSE	TRUE	-2.48043042841473	gr1,gr2	-0.0679,0.1136	6.72e-07,2.13e-11
response to UV-C	GO	DLPC_CMC	BAK1,MAP3K4,WRN,BRCA2,ERCC5	FALSE,FALSE	TRUE	-2.26193114667211	gr1,gr2	-0.0663,0.0955	1.78e-06,3.86e-08
negative regulation of autophagy	GO	DLPC_CMC	MTOR,WDR6,DAP,ZKSCAN3,BCL2	FALSE,FALSE,FALSE	TRUE	2.74683701401135	gr1,gr2,gr3	0.5484,-0.2058,-0.423	0,5.17e-34,8.74e-209
antiporter activity	GO	DLPC_CMC	CLCN6,CLCN3,SLC25A16,SLC24A4,SLC7A6	TRUE,TRUE	FALSE	2.12222038127704	gr1,gr3	0.0507,-0.0633	0.000242,4.58e-06
Wnt signaling pathway	GO	DLPC_CMC	CTNNBIP1,PRKAA2,CELSR2,WNT2B,MARK1,TRABD2A,CUL3,WNT7A,LRRFIP2,CTNNB1,WNT5A,NPHP3,RYK,TNIK,DVL3,SENP2,NKD2,ZBED3,CSNK1G3,CSNK2B,SOSTDC1,WNT2,WNT16,TNKS,FZD3,FZD6,RSPO2,INVS,TNKS2,HHEX,FRAT2,LRP4,LRP6,WNT10B,WIF1,CCDC88C,RTF1,MESDC2,AXIN1,KREMEN2,NKD1,WWOX,TAX1BP3,WNT3,APCDD1,KREMEN1	FALSE,FALSE	TRUE	-1.05404937725795	gr1,gr2	-0.0655,0.1612	2.52e-06,5.15e-21
flotillin complex	GO	DLPC_CMC	FLOT1,CBL,FLOT2	FALSE,FALSE,FALSE	TRUE	3.94175298607444	gr1,gr2,gr3	0.1447,-0.4797,0.1328	2.72e-35,1.71e-198,1.74e-30
internal peptidyl-lysine acetylation	GO	DLPC_CMC	KAT2B,BAG6,EP300	FALSE,FALSE,FALSE,FALSE	TRUE	4.51711873296555	gr1,gr2,gr3,gr4	0.1937,-0.4432,0.1219,-0.2097	2.69e-44,1.11e-151,2.48e-18,1.47e-06
intracellular transport of viral protein in host cell	GO	DLPC_CMC	TAP2,TAP1,DYNLT1,DERL1,IFIT1	FALSE,FALSE,FALSE	TRUE	-1.6176535723372	gr1,gr2,gr3	-0.0817,0.3393,-0.1337	4.61e-09,1.27e-86,9.97e-22
cytolysis	GO	DLPC_CMC	MICA,C5,LYZ,P2RX7,MMD	FALSE,FALSE	TRUE	-1.66321983708649	gr1,gr2	-0.0909,0.0755	5.8e-11,9.28e-06
protein kinase regulator activity	GO	DLPC_CMC	NCK1,CSNK2B,LY6G5B	FALSE,FALSE,FALSE,FALSE	TRUE	-6.54583011026729	gr1,gr2,gr3,gr4	-0.3235,0.9296,-0.3024,0.1871	8.73e-119,0,3.56e-103,2.58e-05
extracellular matrix structural constituent conferring tensile strength	GO	DLPC_CMC	COL11A2,COL9A1,COL12A1	FALSE,FALSE,FALSE	TRUE	0.652008782126758	gr1,gr2,gr3	0.0518,-0.159,0.0523	0.000166,1.22e-20,0.000159
hemopoiesis	GO	DLPC_CMC	TAL1,IFI16,CD34,TGFB2,EPAS1,CTNNB1,NOTCH4,CD164,FUT10,SFRP1,LYN,ANGPT1,ZFAT,TEK,SHB,RTKN2,SGPL1,HHEX,FLT3,BRCA2,SPTB,GLRX5,FLCN,BCL2,ZNF160,PKNOX1,TXNRD2	FALSE,FALSE,FALSE	TRUE	-0.0859754783727583	gr1,gr2,gr3	0.1233,-0.2921,0.0549	4.12e-19,1.43e-64,7.5e-05
integral component of synaptic vesicle membrane	GO	DLPC_CMC	TMEM163,GABRA2,ATP6V1G2	FALSE,FALSE,FALSE,FALSE	TRUE	3.45234755831238	gr1,gr2,gr3,gr4	0.2881,-0.8861,0.25,0.2542	9.68e-101,0,4.66e-76,6.15e-09
lung development	GO	DLPC_CMC	PDPN,CHI3L1,EPAS1,SP3,CTNNB1,WNT5A,NPHP3,EIF4E,FGF2,LOX,FGF1,SPARC,ADAMTS2,BAG6,EGFR,FOXP2,WNT2,CFTR,FGFR1,AARD,NOTCH1,BMPR1A,LIPA,FGFR2,DHCR7,IFT88,BMP4,ALDH1A2,DNAAF1,CCDC40,ADA,EP300	FALSE,FALSE	TRUE	0.422398334189322	gr1,gr2	0.0896,-0.1346	9.01e-11,3.89e-15
Hsp70 protein binding	GO	DLPC_CMC	DNAJC10,SNCA,FGF1,BAG6,CDK1,DNAJA3	FALSE,FALSE,FALSE,FALSE	TRUE	3.20624016538694	gr1,gr2,gr3,gr4	0.1317,-0.3011,0.0907,-0.243	2e-21,2.9e-70,7.18e-11,3.54e-08
mammary gland development	GO	DLPC_CMC	BCL2L11,CREB1,ITGA2,NOTCH4,CAV1,TBX3,ARHGAP5,TGFB3,NTN1,ERBB2,NME1	FALSE,FALSE,FALSE	TRUE	0.877993840228836	gr1,gr2,gr3	0.1727,-0.4854,0.1309	1.04e-35,1.43e-175,3.6e-21
ruffle organization	GO	DLPC_CMC	MTOR,LPIN1,PLEK,LRRC16A,PLEKHA1,CYFIP1	FALSE,FALSE	FALSE	-2.70093968155583	gr1,gr2	-0.0666,0.1032	1.5e-06,1.98e-09
polyubiquitin modification-dependent protein binding	GO	DLPC_CMC	AGL,RAD18,TNIP2,FAM175A,BAG6,SPATA5L1,ZFAND6	FALSE,FALSE,FALSE,FALSE	TRUE	2.63872295879337	gr1,gr2,gr3,gr4	0.1271,-0.2711,0.0719,-0.218	2.84e-20,1.69e-57,1.88e-07,8.22e-07
early endosome membrane	GO	DLPC_CMC	INPP5B,TMEM163,STAM2,SNX4,TMEM165,CLCN3,ZFYVE16,MARCH3,RUFY1,KIAA0319,HLA-F,HLA-A,HLA-C,HLA-B,FIG4,CLVS2,STX7,SNX13,CFTR,SNX16,PLEKHF2,MARCH8,FAM21C,FAM21A,EHD1,HSD17B6,RAB21,SNX6,PLA2G4B,EHD4,SNX1,SH3GL3,LLGL1,RAB5C,KIF16B,SNX5,SYNDIG1,PMEPA1	FALSE,FALSE,FALSE	TRUE	-2.51377814914677	gr1,gr2,gr3	-0.0764,0.355,-0.1671	3.41e-08,1.32e-95,1.49e-33
negative regulation of proteasomal ubiquitin-dependent protein catabolic process	GO	DLPC_CMC	TAF9,BAG6,SENP1	FALSE,FALSE,FALSE,FALSE	TRUE	5.05165475553611	gr1,gr2,gr3,gr4	0.2063,-0.4465,0.1136,-0.2203	2.51e-49,2.26e-153,5.17e-16,5.45e-07
adiponectin-activated signaling pathway	GO	DLPC_CMC	ADIPOR1,ACSL1,CSNK2B	FALSE,FALSE,FALSE,FALSE	TRUE	-3.64610614684628	gr1,gr2,gr3,gr4	-0.2095,0.4441,-0.1101,0.2217	1.48e-50,2.46e-152,4.66e-15,6.23e-07
centriolar satellite	GO	DLPC_CMC	FLOT1,PCM1,ALDOB,EXOC7	FALSE,FALSE,FALSE	TRUE	1.89405073053728	gr1,gr2,gr3	0.1245,-0.4199,0.1452	2.99e-22,2.93e-148,1.31e-29
regulation of cell proliferation	GO	DLPC_CMC	TAL1,AGT,CCDC88A,FANCL,WNT7A,CTNNB1,GNL3,PKD2,CTNNA1,SPARC,DUSP22,BAG6,EGFR,FGFR1,ANXA1,PTGS1,HHEX,FGFR2,DHCR7,CHEK1,LRP6,ERBB3,STAT6,TBX3,E2F4,FANCA,NOS2,NF1,JUP,BRCA1,PLCD3,RBBP9,TCFL5,BID	FALSE,FALSE	TRUE	2.35355691171575	gr1,gr2	0.0849,-0.1499	8.05e-10,1.27e-18
natural killer cell mediated cytotoxicity	GO	DLPC_CMC	RNF19B,PRDX1,LYST,MICA,ULBP2	FALSE,FALSE	TRUE	-0.82020871610363	gr1,gr2	-0.1015,0.0778	2.08e-13,4.08e-06
sarcolemma	GO	DLPC_CMC	CASQ1,SNTG2,DYSF,SCN5A,SLC27A6,FLOT1,LAMA2,FLNC,SNTB1,ANXA1,VCL,KCNJ11,CD59,ABCC9,SSPN,NOS1,SLC8A3,ANXA2,CIB2,CIB1,CA4,FKRP,COL6A1,COL6A2	FALSE,FALSE	TRUE	-1.34206250775089	gr1,gr2	0.0598,-0.1648	1.3e-05,3.94e-22
melanosome	GO	DLPC_CMC	PRDX1,SLC1A4,CAPG,PDCD6IP,RPN1,ATP1B3,TMEM33,ANXA6,CANX,FLOT1,ATP6V1G2,GPNMB,SND1,CALU,PDIA4,CTSB,RAB2A,GGH,TYRP1,STOM,ANXA11,CTSD,TPP1,NAP1L1,HSP90B1,RAN,DCT,TMED10,PDIA3,RAB27A,ANXA2,SERPINF1,TRPV2,RAB5C,ITGB3,FASN,SLC1A5,HPS4	FALSE,FALSE,FALSE	TRUE	1.21050542865717	gr1,gr2,gr3	0.1023,-0.3564,0.1246	1.42e-13,1.03e-96,1.92e-19
MHC class I protein complex	GO	DLPC_CMC	MR1,HFE,HLA-F,HLA-A,HLA-C,HLA-B,AZGP1	FALSE,FALSE,FALSE	TRUE	-4.63053796399202	gr1,gr2,gr3	-0.2789,0.8338,-0.2829	2.59e-89,0,2.33e-92
defense response to bacterium	GO	DLPC_CMC	LYST,PRKCD,ANXA3,HIST1H2BC,MICA,LYZ,NOS2	FALSE,FALSE,FALSE	TRUE	-3.05186991338892	gr1,gr2,gr3	-0.1808,0.1124,0.1054	6.02e-39,2.41e-11,3.45e-14
intrinsic apoptotic signaling pathway in response to DNA damage by p53 class mediator	GO	DLPC_CMC	IFI16,PHLDA3,MSH2,SHISA5,BAG6,DYRK2,BRCA2,SNW1,PPP2R5C,RPS27L,AEN,CDIP1,EP300	FALSE,FALSE,FALSE	TRUE	2.83395323116653	gr1,gr2,gr3	0.0522,-0.1945,0.0771	0.000161,2.38e-30,2.89e-08
ribosome binding	GO	DLPC_CMC	MTOR,RPSA,EIF2A,BAG6,SBDS,ERI1,SEC61A2,NAA16,EFTUD1,EIF5A	FALSE,FALSE,FALSE	TRUE	1.85683112187696	gr1,gr2,gr3	0.1033,-0.229,0.0587	8.57e-14,4.74e-41,2.38e-05
negative regulation of blood vessel endothelial cell migration	GO	DLPC_CMC	FGF2,CSNK2B,VASH1	FALSE,FALSE,FALSE,FALSE	TRUE	-2.40416898376	gr1,gr2,gr3,gr4	-0.2212,0.457,-0.1098,0.2577	3.04e-57,7.74e-164,2.21e-15,3.11e-09
basal part of cell	GO	DLPC_CMC	ADCY10,ITGA6,ITGA1,ITGA2,HFE	FALSE,FALSE	TRUE	0.266868286398712	gr1,gr3	-0.0763,0.064	3.76e-08,3.6e-06
synapse	GO	DLPC_CMC	SEPT2,CTNNB1,CADM2,MGLL,MME,GABRA2,SEPT11,SNCA,PRSS12,SCAMP1,GABRA6,GABRG2,SNCB,PRRT1,GOPC,ACHE,SNTB1,DENND1A,DNMBP,ADRA2A,CTBP2,RASGRP2,GRIA4,TRAPPC4,LRP6,EPS8,LRRK2,NOS1,P2RX7,P2RX4,FARP1,CBLN3,SAMD4A,PRIMA1,CYFIP1,SNAP23,GRIN2A,PFN1,CHRNB1,SARM1,ASIC2,ITGA3,RPS6KB1,USP14,OLFM2,LIN7B,CPT1C,SNAP29,SYN3,PICK1	FALSE,FALSE,FALSE	TRUE	-2.24410989526736	gr1,gr2,gr4	-0.0623,0.1192,-0.1735	6.61e-06,3.74e-12,0.000132
positive regulation of T cell differentiation	GO	DLPC_CMC	IL1RL2,IL12A,HLA-DMA,IL7,ADA	FALSE,FALSE,FALSE	TRUE	-3.77628470755396	gr1,gr2,gr3	-0.2107,0.6223,-0.1616	8.04e-54,4.52e-266,5.56e-32
regulation of protein kinase activity	GO	DLPC_CMC	MTOR,TTN,ECT2,CSNK2B,PLCE1,TRPT1,CAMKK2,AKAP13,SMG8	FALSE,FALSE,FALSE	TRUE	-5.82077858864487	gr1,gr2,gr4	-0.1268,0.2291,0.2458	2.75e-20,3.31e-42,4.2e-08
inner ear development	GO	DLPC_CMC	HPCA,NEUROD1,IGFBP7,GPR98,SPARC,HLA-DMA,SLC25A27,MYO6,EYA4,BMPER,FREM2,TGFB3	FALSE,FALSE,FALSE	TRUE	-2.0557032822222	gr1,gr2,gr3	-0.1409,0.4326,-0.1254	1.42e-24,1.75e-134,1.45e-19
homeostasis of number of cells	GO	DLPC_CMC	BAK1,ATXN2,RRN3	FALSE,FALSE	TRUE	-4.57073577131969	gr1,gr2	-0.0688,0.1171	6.81e-07,1.45e-11
regulation of immune response	GO	DLPC_CMC	FCGR3A,SELL,CD34,CD8A,ITGA4,CD200,HLA-F,HLA-A,HLA-C,HLA-B,MICA,SH2B2,CD81,KLRG1,SPPL2A,CDH1,ICAM3,PVR,LILRB1,CD40,ITGB2	FALSE,FALSE,FALSE	TRUE	-3.09025851196578	gr1,gr2,gr3	-0.1761,0.5219,-0.1698	3.85e-37,2.74e-203,1.45e-34
protein stabilization	GO	DLPC_CMC	MUL1,PPAP2B,MDM4,NCKAP1,HSPD1,CREB1,VHL,PRKCD,USP13,TNIP2,MSX1,WFS1,PPARGC1A,TAF9,ZBED3,BAG6,PEX6,GPIHBP1,PTEN,C10orf90,IFT46,CREBL2,WNT10B,TESC,COG3,DNAJA3,COG7,ZSWIM7,NAPG,SMAD7,HPS4	FALSE,FALSE,FALSE	TRUE	1.31710132803236	gr1,gr2,gr4	0.0524,-0.0884,-0.1944	0.000151,2.18e-07,2.4e-05
chaperone cofactor-dependent protein refolding	GO	DLPC_CMC	TOR3A,HLA-DMA,TOR2A,TOR1B	FALSE,FALSE,FALSE,FALSE	TRUE	-5.20193613357317	gr1,gr2,gr3,gr4	-0.2176,0.7147,-0.1895,-0.2516	8.43e-59,0,5.78e-45,9.17e-09
phospholipid homeostasis	GO	DLPC_CMC	LYST,LIPG,ABCG1	TRUE	FALSE	-1.63531407896984	gr1	-0.0524	0.000164
endothelial tube morphogenesis	GO	DLPC_CMC	CTNNB1,CSNK2B,PRKD2	FALSE,FALSE,FALSE,FALSE	TRUE	-2.47792555046499	gr1,gr2,gr3,gr4	-0.2117,0.4484,-0.1226,0.3157	1.44e-51,4.2e-158,2.4e-18,1.17e-12
lysine-acetylated histone binding	GO	DLPC_CMC	ATAD2B,PSME4,BRD9,BRD2,BRD3	FALSE,FALSE,FALSE	TRUE	-2.47651650380822	gr1,gr2,gr3	-0.1303,0.5267,-0.1876	1.03e-21,1.97e-198,3.53e-43
proteasome binding	GO	DLPC_CMC	BAG6,USP14,ADRM1	FALSE,FALSE,FALSE,FALSE	TRUE	4.04058249941068	gr1,gr2,gr3,gr4	0.1913,-0.4041,0.106,-0.2935	1.93e-43,4.57e-127,2.42e-14,2.02e-11
cellular response to interferon-gamma	GO	DLPC_CMC	WNT5A,HLA-DPA1,DAPK1,NOS2,IL12RB1	FALSE,FALSE	TRUE	1.39719589836989	gr1,gr2	0.0904,-0.1865	5.5e-11,5.36e-27
interferon-gamma secretion	GO	DLPC_CMC	RNF19B,F2RL1,BTN3A2,LILRB1	TRUE,FALSE,FALSE	TRUE	1.88510884878565	gr1,gr2,gr3	0.1224,-0.4469,0.1446	6.33e-19,4.34e-139,2.82e-25
protein localization to plasma membrane	GO	DLPC_CMC	FCHO2,FLOT1,RAMP3,BAG4,DENND4C,ZFYVE27,CDH1,GPR179,RAB8A,PLEKHF1	FALSE,FALSE,FALSE	TRUE	3.70828639354939	gr1,gr2,gr3	0.0927,-0.2605,0.0796	6.93e-12,7.35e-55,4.34e-09
activation of cysteine-type endopeptidase activity	GO	DLPC_CMC	IFI16,BAK1,PERP,ASPH,FADD	FALSE,FALSE	TRUE	-2.14321456091009	gr1,gr2	-0.0619,0.1153	7.03e-06,2.64e-11
spermatoproteasome complex	GO	DLPC_CMC	PSME4,PSMB8,PSMB9	FALSE,FALSE,FALSE,FALSE	TRUE	0.124681809560691	gr1,gr2,gr3,gr4	-0.1185,0.4714,-0.1586,-0.3868	4.35e-17,2.53e-165,3.82e-29,3.71e-17
negative regulation of cellular senescence	GO	DLPC_CMC	ZKSCAN3,TWIST1,CDK6	FALSE,FALSE,FALSE	TRUE	3.92572479466983	gr1,gr2,gr3	0.7186,-0.2484,-0.566	0,1.11e-48,0
Cellular Senescence	Reactome	Brain_Caudate_basal_ganglia	H3F3A,ANAPC4,IGFBP7,HIST1H1C,CDC26,PHC1,EP400,MINK1,MAP2K6,E2F1,CBX6	FALSE,FALSE	TRUE	0.223224131818	gr1,gr2	-0.1051,0.0992	3.66e-14,8.16e-09
DAP12 interactions	Reactome	Brain_Caudate_basal_ganglia	HLA-C,KLRC2,LAT,PLCG2,SIGLEC14,SIRPB1	FALSE,FALSE,FALSE	TRUE	-0.599150882168709	gr1,gr2,gr3	-0.0611,0.2292,-0.1035	1.04e-05,4.04e-41,8.16e-14
Histidine, lysine, phenylalanine, tyrosine, proline and tryptophan catabolism	Reactome	Brain_Caudate_basal_ganglia	PAH,DLST,FTCD	TRUE	FALSE	-0.139380336016898	gr1	54	0.0001
PI5P, PP2A and IER3 Regulate PI3K/AKT Signaling	Reactome	Brain_Caudate_basal_ganglia	PIP5K1A,IL1RL1,IER3,MET,PPP2R1B,ERBB3	FALSE,FALSE,FALSE	TRUE	-4.11123656523454	gr1,gr2,gr3	-0.1962,0.6574,-0.2125	8.57e-47,2.96e-307,4.45e-54
cell cycle checkpoint	GO	Brain_Caudate_basal_ganglia	IER3,MRE11A,RBBP8	FALSE,FALSE,FALSE	TRUE	-4.59197880295654	gr1,gr2,gr3	-0.2656,0.9075,-0.2718	3.32e-87,0,4.25e-91
humoral immune response mediated by circulating immunoglobulin	GO	Brain_Caudate_basal_ganglia	HLA-DRB1,HLA-DQB1,ZP3	FALSE,FALSE,FALSE,FALSE	TRUE	2.7842140058551	gr1,gr2,gr3,gr4	0.1002,-0.3393,0.0637,0.775	2.98e-13,8.79e-93,3.84e-06,1.52e-51
endopeptidase inhibitor activity	GO	Brain_Caudate_basal_ganglia	GPX1,CAST,C4A,A2ML1,SERPIND1	FALSE,FALSE,FALSE,FALSE	TRUE	2.41466190261748	gr1,gr2,gr3,gr4	0.1942,-0.6412,0.1932,0.2415	3.77e-45,1.61e-296,1.55e-44,3.5e-08
ATPase activity	GO	Brain_Caudate_basal_ganglia	ERCC3,PMS1,DNAH7,HLTF,TAP2,PEX6,DNAH11,MCM4,DNA2,ABCC8,PSMC3,ABCC9,ABCA8,VPS4B,ATP13A1,MCM8	FALSE,FALSE,FALSE	TRUE	0.512084170209569	gr1,gr2,gr3	-0.0558,0.1761,-0.0581	5.28e-05,5.48e-25,2.81e-05
antigen processing and presentation of endogenous peptide antigen via MHC class I	GO	Brain_Caudate_basal_ganglia	ERAP1,ERAP2,TAP2	FALSE,FALSE,FALSE,FALSE	TRUE	-2.51499616508048	gr1,gr2,gr3,gr4	-0.1157,0.439,-0.1534,-0.1933	8.82e-17,1.43e-143,2.93e-28,1.85e-05
regulation of complement activation	GO	Brain_Caudate_basal_ganglia	CR1,CD46,C4A	FALSE,FALSE,FALSE,FALSE	TRUE	6.29299751211484	gr1,gr2,gr3,gr4	0.2667,-0.898,0.2526,0.3334	1.52e-89,0,2.81e-80,5.68e-15
negative regulation of inflammatory response	GO	Brain_Caudate_basal_ganglia	SERPINC1,PTGER4,IER3,FEM1A,BCR	FALSE,FALSE,FALSE	TRUE	-5.78559783963592	gr1,gr2,gr3	-0.2064,0.7076,-0.2224	1.05e-52,0,1.67e-60
protein tetramerization	GO	Brain_Caudate_basal_ganglia	HLA-DRB1,PEX5,TXNRD1,SHMT1	FALSE,FALSE,FALSE	TRUE	1.67885523149466	gr1,gr2,gr4	0.0518,-0.1832,0.4367	0.000206,2.38e-27,1.87e-20
regulation of reactive oxygen species metabolic process	GO	Brain_Caudate_basal_ganglia	IER3,STK17A,BCO2	FALSE,FALSE,FALSE	TRUE	-4.5172405588985	gr1,gr2,gr3	-0.2508,0.9552,-0.2136	7.12e-110,0,1.16e-87
HSF1-dependent transactivation	Reactome	Brain_Cerebellar_Hemisphere	CAMK2D,HSPA1B,MRPL18,RPTOR	FALSE,FALSE	TRUE	-0.96787969454805	gr1,gr2	0.0568,-0.0625	4.66e-05,0.000211
cell morphogenesis	GO	Brain_Cerebellar_Hemisphere	SHROOM3,HSPA1B,HSPA14,JUP,WNT3	FALSE,FALSE	TRUE	1.70302367402836	gr1,gr2	0.0568,-0.0728	4.2e-05,1.74e-05
DNA-binding transcription factor activity, RNA polymerase II-specific	GO	Brain_Cerebellar_Hemisphere	POU5F1,TFAP2B,ZNF215,ZKSCAN2,ZSCAN18	FALSE,FALSE,FALSE,FALSE	TRUE	0.144137783187918	gr1,gr2,gr3,gr4	0.1164,-0.3541,0.1007,0.189	5.11e-17,4.51e-97,4.44e-13,2.29e-05
blood vessel remodeling	GO	Brain_Cerebellar_Hemisphere	AGT,BAK1,CBS	FALSE,FALSE,FALSE	TRUE	-1.96065975104789	gr1,gr2,gr3	-0.0753,0.2261,-0.0753	5.99e-08,1.24e-36,6.91e-08
inflammatory response to antigenic stimulus	GO	Brain_Cerebellar_Hemisphere	HLA-DRB1,PNMA1,AK7	FALSE,FALSE,FALSE,FALSE	TRUE	1.28460122873721	gr1,gr2,gr3,gr4	0.0842,-0.2825,0.0572,0.5297	8.42e-10,5.94e-65,3.36e-05,3.92e-30
antigen processing and presentation of peptide or polysaccharide antigen via MHC class II	GO	Brain_Cerebellar_Hemisphere	HLA-DQA1,HLA-DQB1,HLA-DMB,HLA-DMA,HLA-DOA,HLA-DPA1,HLA-DPB1	FALSE,FALSE,FALSE,FALSE	TRUE	-0.939757921190746	gr1,gr2,gr3,gr4	-0.0627,0.2611,-0.1544,0.4714	6.28e-06,7.5e-52,3.29e-28,1.61e-26
endopeptidase inhibitor activity	GO	Brain_Cerebellar_Hemisphere	GPX1,C4A,ITIH2	FALSE,FALSE,FALSE,FALSE	TRUE	4.67958536118548	gr1,gr2,gr3,gr4	0.3208,-1.0402,0.28,0.2654	2.22e-122,0,2.24e-93,4.41e-10
integrin binding	GO	Brain_Cerebellar_Hemisphere	ADAM17,DAB2,TNXB,PTK2,SYK,ADAMTS13,THY1,CIB2,ICAM3,ADAMTS5	FALSE,FALSE	TRUE	0.510560455955383	gr1,gr3	0.0471,-0.0605	0.000645,1.33e-05
voltage-gated chloride channel activity	GO	Brain_Cerebellar_Hemisphere	CLCNKA,CLIC1,CLCN7,CLIC6	FALSE,FALSE	TRUE	-0.00207969015930235	gr1,gr2	0.0485,-0.084	0.000358,4.58e-07
lysosome	GO	Brain_Cerebellar_Hemisphere	DRAM2,CTSK,NAAA,AGA,HEXB,ARSB,SLC36A1,PRSS16,HLA-DOB,HLA-DMA,RNASET2,LAMTOR4,ASAH1,PEBP4,GGH,MARCH8,SFTPD,UNC93B1,TPCN2,VPS36,GALC,RAB27A,CTNS,NBR1,TOM1L1,GAA,RPTOR,MAN2B1,ANKRD27	FALSE,FALSE,FALSE	TRUE	-1.5079918820151	gr1,gr2,gr3	-0.2306,0.5181,-0.0944	3.97e-63,7.38e-195,7.15e-12
brush border	GO	Brain_Cerebellar_Hemisphere	SLC9A3,CLIC1,CUBN	FALSE,FALSE	TRUE	2.43854196514498	gr1,gr2	0.0935,-0.1429	2.4e-11,7.22e-17
triglyceride metabolic process	GO	Brain_Cerebellar_Hemisphere	DBI,GPX1,ACSL6,TNXB,DGAT1	FALSE,FALSE	TRUE	-0.936686206746045	gr1,gr3	0.0649,-0.076	2.27e-06,3.62e-08
zinc ion transport	GO	Brain_Cerebellar_Hemisphere	SLC39A10,SLC30A9,SLC39A7	FALSE,FALSE,FALSE	TRUE	4.93237694031047	gr1,gr2,gr3	0.1145,-0.254,0.0492	1.92e-17,4.71e-50,0.000269
lysosome organization	GO	Brain_Cerebellar_Hemisphere	HEXB,ARSB,ZKSCAN3,TFEB,CLVS1,CHMP5,CLN6,GAA	FALSE,FALSE	TRUE	0.802810103130365	gr1,gr3	0.2605,-0.248	4.75e-79,1.69e-70
aging	GO	Brain_Cerebellar_Hemisphere	AGT,GPX1,TPRA1,ADH5,BAK1,LOXL2,SLC18A2,FADS1,SRR,ENO3,LONP1	FALSE,FALSE	TRUE	-3.01711958375211	gr1,gr2	-0.0539,0.1229	0.000108,1.38e-12
mitochondrial fusion	GO	Brain_Cerebellar_Hemisphere	MFN2,MFF,MFN1,BAK1	FALSE,FALSE,FALSE	TRUE	-1.26443014346665	gr1,gr2,gr3	-0.0715,0.2144,-0.0669	2.27e-07,2.26e-34,1.45e-06
intrinsic apoptotic signaling pathway in response to DNA damage	GO	Brain_Cerebellar_Hemisphere	FNIP2,BAK1,ST20	FALSE,FALSE,FALSE	TRUE	-2.10553970295112	gr1,gr2,gr3	-0.0964,0.2599,-0.0764	2.36e-12,7.69e-49,3.1e-08
response to heat	GO	Brain_Cerebellar_Hemisphere	MICB,DNAJA4,TRPV3	FALSE,FALSE,FALSE,FALSE	TRUE	-3.14160930313113	gr1,gr2,gr3,gr4	-0.1324,0.6407,-0.2558,-0.2926	1.31e-21,2.25e-300,6.54e-76,4.87e-11
external side of plasma membrane	GO	Brain_Cerebellar_Hemisphere	CHRNB2,IL1RL1,KCNJ3,HEG1,TFRC,ANXA5,HLA-DRB1,CD274,RTN4RL2,CD5,MCAM,THY1,CD27,ITGA2B,TNFRSF13C	FALSE,FALSE,FALSE	TRUE	-0.495019428697845	gr1,gr2,gr4	0.0502,-0.1362,0.1677	0.000304,1.4e-15,0.00027
response to gamma radiation	GO	Brain_Cerebellar_Hemisphere	GPX1,BAK1,XRCC2,CYP11A1	FALSE,FALSE,FALSE	TRUE	-1.58936113833643	gr1,gr2,gr3	-0.0864,0.2417,-0.0738	3.03e-10,3.55e-43,9.45e-08
negative regulation of autophagy	GO	Brain_Cerebellar_Hemisphere	WDR6,DAP,ZKSCAN3,KIF25	FALSE,FALSE	TRUE	0.47671798237168	gr1,gr3	0.3452,-0.3227	1.49e-140,6.71e-119
aggresome	GO	Brain_Cerebellar_Hemisphere	HSPA1B,DBF4B,CCT8	FALSE,FALSE	TRUE	1.1583704892699	gr1,gr2	0.0735,-0.0828	1.17e-07,8.42e-07
nucleoside-triphosphatase activity	GO	Brain_Cerebellar_Hemisphere	ATAD3B,DNAH6,ENTPD3,TRIP13,TAP1,AK9,FIGNL1,ENTPD1,ABCC8,IGHMBP2,RNF213,KATNAL2,LONP1,MCM8,ENTPD6	FALSE,FALSE	TRUE	3.7142949691219	gr1,gr4	0.0521,0.1813	0.00016,8.5e-05
protein catabolic process	GO	Brain_Cerebellar_Hemisphere	PRSS16,TRIM24,CLN6,AXIN1,SIAH1,LONP1,FBXO27	FALSE,FALSE	TRUE	-3.11182896319133	gr1,gr2	-0.2487,0.3754	1.9e-72,2.02e-102
regulation of complement activation	GO	Brain_Cerebellar_Hemisphere	CD46,CFB,C4A	FALSE,FALSE,FALSE,FALSE	TRUE	7.7437862937436	gr1,gr2,gr3,gr4	0.331,-0.8954,0.2267,0.2006	1.03e-126,0,3.33e-60,1.25e-05
heat shock protein binding	GO	Brain_Cerebellar_Hemisphere	BAK1,TFAM,SLC18A2,DNAJA4	FALSE,FALSE,FALSE	TRUE	-2.70598472525204	gr1,gr2,gr3	-0.0583,0.215,-0.0779	2.71e-05,1e-33,2.33e-08
animal organ regeneration	GO	Brain_Cerebellar_Hemisphere	LPIN1,ATIC,PPARG,BAK1,TEK,BAAT	FALSE,FALSE,FALSE	TRUE	-3.24748030570949	gr1,gr2,gr3	-0.0599,0.2025,-0.0697	1.24e-05,2.5e-31,4.35e-07
integral component of mitochondrial outer membrane	GO	Brain_Cerebellar_Hemisphere	MUL1,MGARP,BAK1	FALSE,FALSE,FALSE	TRUE	-3.16674991748907	gr1,gr2,gr3	-0.0975,0.2411,-0.053	1.61e-12,1.73e-41,0.000129
ubiquitin protein ligase binding	GO	Brain_Cerebellar_Hemisphere	MFN2,MUL1,CASP8,WFS1,POU5F1,HSPA1B,TRAF1,AXIN1,MC1R,MC4R,CBS	FALSE,FALSE	TRUE	3.95804098025046	gr1,gr2	0.1286,-0.2666	2.03e-20,2.84e-55
response to retinoic acid	GO	Brain_Cerebellar_Hemisphere	PPARG,MICB,AQP3	FALSE,FALSE,FALSE,FALSE	TRUE	-1.9902452686583	gr1,gr2,gr3,gr4	-0.1432,0.6451,-0.2423,-0.3085	1.99e-26,0,5.12e-72,2.62e-13
negative regulation of interferon-gamma production	GO	Brain_Cerebellar_Hemisphere	IL1RL1,HLA-DRB1,PRNP	FALSE,FALSE,FALSE,FALSE	TRUE	2.38118891018598	gr1,gr2,gr3,gr4	0.0475,-0.2445,0.0714,0.4889	0.000677,2.73e-46,3.91e-07,4.7e-24
regulation of protein heterodimerization activity	GO	Brain_Cerebellar_Hemisphere	BAK1,CDON,ZNF268	FALSE,FALSE,FALSE	TRUE	-3.46027168031841	gr1,gr2,gr3	-0.1104,0.2584,-0.0526	2.06e-15,2.48e-46,0.000168
regulation of JUN kinase activity	GO	Brain_Cerebellar_Hemisphere	PPEF2,TNXB,CBS	FALSE,FALSE	TRUE	3.90407873627024	gr1,gr3	0.0924,-0.0802	1.93e-11,6.55e-09
ADP binding	GO	Brain_Cerebellar_Hemisphere	TAP1,MYO6,LONP1	FALSE,FALSE,FALSE	TRUE	1.84880942803079	gr1,gr3,gr4	0.0788,0.0988,0.3203	1.41e-08,1.41e-12,6.68e-12
protein binding involved in protein folding	GO	Brain_Cerebellar_Hemisphere	HSPA1B,PSMD5,RIC3	FALSE,FALSE	TRUE	1.59234436487767	gr1,gr2	0.0855,-0.0897	5.9e-10,9.34e-08
response to ethanol	GO	Brain_Cerebellar_Hemisphere	CHRNB2,CASP8,ADIPOQ,BAK1,GGH,CA3,MGMT,CD27,ATP5G2	FALSE,FALSE	TRUE	-2.73149238129088	gr1,gr2	-0.0597,0.1422	1.62e-05,3.51e-16
natural killer cell lectin-like receptor binding	GO	Brain_Cerebellar_Hemisphere	MICB,RAET1G,ULBP2,ULBP1	FALSE,FALSE,FALSE,FALSE	TRUE	-2.13794038856585	gr1,gr2,gr3,gr4	-0.0961,0.4571,-0.1778,-0.2498	2.16e-12,7.16e-158,3.02e-38,1.79e-08
protein N-terminus binding	GO	Brain_Cerebellar_Hemisphere	PARP1,RASSF1,GLRX,KCNIP1,HSPA1B,APTX,FEZ1,SCFD1	FALSE	TRUE	-0.63852259529704	gr1	0.0575	3.38e-05
inner ear development	GO	Brain_Cerebellar_Hemisphere	GPR98,HLA-DMA,SLC25A27,MYO6	FALSE,FALSE,FALSE	TRUE	-6.5833077111007	gr1,gr2,gr3	-0.2025,0.7239,-0.2123	6.83e-51,0,2.4e-55
negative regulation of defense response to virus by host	GO	Brain_Cerebellar_Hemisphere	MICB,IFIT1,IRF3	FALSE,FALSE,FALSE,FALSE	TRUE	-3.52184842166047	gr1,gr2,gr3,gr4	-0.1024,0.6402,-0.2818,-0.2912	1.18e-13,6.82e-298,7.47e-93,3.9e-11
response to stimulus	GO	Brain_Cerebellar_Hemisphere	CYP4V2,WDR36,SPATA7,VSX1	TRUE	FALSE	0.268130524824853	gr1	-0.0461	0.00084
chaperone binding	GO	Brain_Cerebellar_Hemisphere	AHSA2,TBCA,GRPEL2,BAK1,PRNP	FALSE,FALSE	TRUE	-2.2513729957615	gr1,gr2	-0.1121,0.2111	5.15e-16,5.54e-34
regulation of cell cycle	GO	Brain_Cerebellar_Hemisphere	PHACTR4,BAK1,FIGNL1,MASTL,LEMD3,PKMYT1,RBL2,BCR,GAS2L1	FALSE,FALSE	TRUE	0.435072805580276	gr1,gr2	-0.0561,0.143	4.82e-05,1.91e-16
positive regulation of SMAD protein signal transduction	GO	Brain_Cerebellar_Hemisphere	PARP1,DAB2,POU5F1	FALSE,FALSE,FALSE	TRUE	0.549539172274573	gr1,gr2,gr3	0.1355,-0.4153,0.1293	2.87e-22,7.17e-130,2.19e-20
cellular response to interferon-gamma	GO	Brain_Cerebellar_Hemisphere	TDGF1,HLA-DPA1,NOS2	FALSE,FALSE	TRUE	2.52469443080435	gr1,gr2	0.0738,-0.1725	9.83e-08,1.52e-23
activation of cysteine-type endopeptidase activity	GO	Brain_Cerebellar_Hemisphere	CASP8,BAK1,PERP	FALSE,FALSE,FALSE	TRUE	-1.49669510077578	gr1,gr2,gr3	-0.0993,0.2715,-0.072	7.43e-13,1.84e-53,2.08e-07
apoptotic process involved in blood vessel morphogenesis	GO	Brain_Cerebellar_Hemisphere	BAK1,SPI1,LRP5	FALSE,FALSE,FALSE	TRUE	-3.81083485612682	gr1,gr2,gr3	-0.0961,0.2421,-0.0546	1.93e-12,6.76e-43,6.53e-05
Association of TriC/CCT with target proteins during biosynthesis	Reactome	Brain_Cerebellum	CCT3,FBXW7,SKIV2L,FKBP9,CCT2,LONP2,FBXW10,DCAF7	FALSE,FALSE,FALSE	TRUE	1.25570356166407	gr1,gr2,gr3	0.053,-0.243,0.0967	0.000125,4.45e-46,3.65e-12
Collagen chain trimerization	Reactome	Brain_Cerebellum	COL23A1,COL11A2,COL21A1,COL28A1,COL26A1,COL13A1,COL5A3,COL6A1	FALSE,FALSE	TRUE	0.803843129050191	gr1,gr2	0.057,-0.123	3.97e-05,6.69e-13
ER Quality Control Compartment (ERQC)	Reactome	Brain_Cerebellum	EDEM3,EDEM1,RNF5	FALSE,FALSE,FALSE,FALSE	TRUE	5.03886216602076	gr1,gr2,gr3,gr4	0.2748,-0.8271,0.2217,0.2672	7.4e-89,0,4.02e-58,6.01e-10
Nef mediated downregulation of MHC class I complex cell surface expression	Reactome	Brain_Cerebellum	HLA-A,AP1S1,AP1M1	FALSE,FALSE	TRUE	0.383994751603146	gr1,gr3	0.0897,-0.1027	1.39e-10,1.39e-13
PKMTs methylate histone lysines	Reactome	Brain_Cerebellum	HIST1H3A,SETDB2,SETD6	FALSE,FALSE	TRUE	-3.74902917588431	gr1,gr2	-0.0538,0.1467	9.7e-05,9.24e-18
Regulation of Insulin-like Growth Factor (IGF) transport and uptake by Insulin-like Growth Factor Binding Proteins (IGFBPs)	Reactome	Brain_Cerebellum	PCSK9,QSOX1,LAMC1,WFS1,C4A,SDC2,ITIH2,IGFBP6,BMP4,SCG3,IGFALS	FALSE,FALSE,FALSE	TRUE	4.1260546182299	gr1,gr2,gr3	0.1675,-0.4969,0.1443	1.23e-33,2.79e-181,3.05e-25
kidney development	GO	Brain_Cerebellum	TP73,PCSK9,AGT,POU3F3,FOXD4L1,NPHP3,WFS1,BAG6,C1GALT1,TSC1,ARL3,OVOL1,TENC1,BMP4	FALSE,FALSE,FALSE	TRUE	-0.477616137023023	gr1,gr2,gr3	0.1101,-0.2633,0.0527	2.6e-15,1.33e-53,0.000162
tissue homeostasis	GO	Brain_Cerebellum	COL11A2,CUBN,P2RX4	FALSE,FALSE	TRUE	3.95696636189899	gr1,gr2	0.1037,-0.2355	1.12e-13,1.06e-42
immunoglobulin production involved in immunoglobulin mediated immune response	GO	Brain_Cerebellum	HLA-DRB1,HLA-DQB1,NOD2	FALSE,FALSE,FALSE,FALSE	TRUE	2.09030131770027	gr1,gr2,gr3,gr4	0.1315,-0.4081,0.0828,0.7994	2.28e-21,2.24e-137,3.14e-09,6.54e-55
antigen processing and presentation of peptide or polysaccharide antigen via MHC class II	GO	Brain_Cerebellum	HLA-DQA1,HLA-DQB1,HLA-DMB,HLA-DMA,HLA-DOA,HLA-DPA1,HLA-DPB1	FALSE,FALSE,FALSE,FALSE	TRUE	-1.17972713617645	gr1,gr2,gr3,gr4	-0.0914,0.41,-0.2128,0.3856	2.16e-11,1.58e-126,1.43e-53,5.09e-19
ATP-dependent RNA helicase activity	GO	Brain_Cerebellum	G3BP1,DDX39B,SKIV2L	FALSE,FALSE,FALSE,FALSE	TRUE	1.91935350045016	gr1,gr2,gr3,gr4	0.1658,-0.5552,0.2373,-0.3031	3.11e-33,5.29e-245,2.41e-65,3.94e-11
helicase activity	GO	Brain_Cerebellum	HFM1,CHD1L,DDX59,DHX57,ERCC3,HLTF,SKIV2L2,DDX39B,SKIV2L,RECQL4,ERCC6L2,DDX31,DNA2,HELLS,DDX11,DDX55,TDRD9,PIF1,DHX33,DHX58,DDX42,DHX34,MCM8	FALSE,FALSE,FALSE	TRUE	2.24417305364695	gr1,gr2,gr3	0.0599,-0.2221,0.0973	1.51e-05,2.04e-38,2.56e-12
steroid binding	GO	Brain_Cerebellum	ESRRG,CYP21A2,PAQR8	FALSE,FALSE,FALSE,FALSE	TRUE	-6.02343501012873	gr1,gr2,gr3,gr4	-0.2536,0.7633,-0.2017,-0.3387	1.44e-75,0,2.09e-48,9.25e-14
spliceosomal complex	GO	Brain_Cerebellum	IVNS1ABP,DDX39B,TXN,SF3B2,CTNNBL1,TFIP11	FALSE,FALSE,FALSE	TRUE	0.943888460933608	gr1,gr2,gr4	0.0531,-0.0953,-0.2635	0.000126,1.46e-08,7.18e-09
lysosome	GO	Brain_Cerebellum	PPT1,PCSK9,DRAM2,CTSK,CXCR4,GLB1,HYAL3,RAB7A,NAAA,AGA,ARSB,CD74,SLC36A1,PRSS16,HLA-DOB,HLA-DMA,RNASET2,PON2,LAMTOR4,CTSB,ASAH1,PEBP4,MARCH8,SFTPD,GOT1,ACP2,SYT7,LAMP1,AP5M1,GALC,RAB27A,CTNS,NBR1,GAA,NPC1,LDLR,MAN2B1,ANKRD27,AP5S1,CTSZ	FALSE,FALSE,FALSE	TRUE	-2.20674873425966	gr1,gr2,gr3	-0.14,0.3533,-0.0822	3.9e-24,6.38e-92,3.05e-09
actin filament	GO	Brain_Cerebellum	WIPF1,ACKR2,AIF1,TEK,DFNB31,TSC1,VPS11,IQGAP1	FALSE,FALSE,FALSE	TRUE	-1.25167822964835	gr1,gr2,gr3	-0.1347,0.4354,-0.143	2.02e-22,1.54e-144,4.91e-25
ubiquitin-dependent protein catabolic process	GO	Brain_Cerebellum	USP40,USP19,RNF168,ANAPC4,UBA6,BAG6,UBR2,NUB1,USP20,CACUL1,RNF6,MYO5A,RNF40,SIAH1,USP22,USP36,USP16,TTC3,ZNRF3	FALSE,FALSE	TRUE	1.79027781209838	gr1,gr2	0.1236,-0.2202	4.57e-19,3.58e-38
arginine catabolic process	GO	Brain_Cerebellum	DDAH2,FAH,NOS2	FALSE,FALSE,FALSE	TRUE	5.65963104963513	gr1,gr2,gr3	0.2251,-0.6169,0.1421	8.41e-66,3.49e-273,4.95e-28
lipid metabolic process	GO	Brain_Cerebellum	PAFAH2,CEPT1,MGST3,LPIN1,PPARG,GPX1,TPRA1,MGLL,NPHP3,SRD5A3,NAAA,BTN2A1,DAGLB,ABHD11,ASAH1,CPNE3,PNPLA7,FADS1,CHPT1,AACS,GDPD3,LDLR,CPNE1	FALSE,FALSE	TRUE	1.21817124161276	gr1,gr3	-0.0843,0.0896	1.07e-09,1.02e-10
phagocytosis, engulfment	GO	Brain_Cerebellum	AIF1,RAC1,ABCA1	FALSE,FALSE,FALSE,FALSE	TRUE	-3.94625343334819	gr1,gr2,gr3,gr4	-0.2353,0.7249,-0.2171,-0.2262	1.07e-64,0,9.22e-55,3.09e-07
defense response	GO	Brain_Cerebellum	MST1R,IL17RB,CAMLG,CD74,HLA-B,DEFB1,DEFA3,IFNE,PTPRCAP,MLF2,NOD2	FALSE,FALSE,FALSE	TRUE	-4.02574535580036	gr1,gr2,gr4	-0.0529,0.0968,0.236	0.00014,1.2e-08,2.06e-07
response to oxidative stress	GO	Brain_Cerebellum	ERCC3,IDH1,GPX1,ETFDH,RGS14,MICB,GCLC,NUDT1,PON2,CA3,TOR1A,PRDX5,LRRK2,PSMB5,PNKP,NDUFA6	FALSE,FALSE,FALSE	TRUE	0.167158123943018	gr1,gr2,gr3	-0.0909,0.2628,-0.073	4.82e-11,2.9e-53,1.44e-07
synaptonemal complex assembly	GO	Brain_Cerebellum	SYCP1,BAG6,STAG3,CPEB1,SYCE1L	FALSE,FALSE,FALSE	TRUE	3.27830633711498	gr1,gr2,gr3	0.1737,-0.4642,0.138	1.24e-35,2.72e-163,4.04e-23
I-kappaB kinase/NF-kappaB signaling	GO	Brain_Cerebellum	TIFA,NFKBIL1,IRAK1BP1,LY96,NLRC3	FALSE,FALSE,FALSE,FALSE	TRUE	-1.48317002408387	gr1,gr2,gr3,gr4	-0.083,0.4122,-0.1698,-0.1618	1.5e-09,1.54e-127,8.99e-35,0.000284
steroid metabolic process	GO	Brain_Cerebellum	SRD5A3,CYP21A2,AKR1C2,AKR1C3,CUBN,WWOX,HSD17B1,LSS,CYP2D6	FALSE,FALSE,FALSE	TRUE	-2.06932801954115	gr1,gr2,gr3	-0.1259,0.3726,-0.1026	1.18e-19,7.22e-104,1.8e-13
serine-type peptidase activity	GO	Brain_Cerebellum	PAFAH2,TMPRSS7,HGFAC,PRSS12,PRSS16,F7,PRSS8,KLK10	FALSE,FALSE	TRUE	-0.639830484284628	gr1,gr2	-0.1555,0.3187	2.1e-29,8e-74
embryo development	GO	Brain_Cerebellum	FOXO6,POLR1B,FOXD4L1,IHH,TDGF1,WNT5A,BAG6,FOXO3,NPM2,FUT10,TSC1,TPM1,USP22,FZD2	FALSE,FALSE,FALSE	TRUE	1.85391470456696	gr1,gr2,gr3	0.1071,-0.2404,0.0522	1.18e-14,4.48e-45,0.000171
negative regulation of autophagy	GO	Brain_Cerebellum	WDR6,DAP,ZKSCAN3,KIF25	FALSE,FALSE	TRUE	0.731621270881419	gr1,gr3	0.4129,-0.4022	1.04e-198,2.43e-183
Rac protein signal transduction	GO	Brain_Cerebellum	FARP2,AIF1,HACE1	FALSE,FALSE,FALSE,FALSE	TRUE	-4.02312333523485	gr1,gr2,gr3,gr4	-0.2265,0.7241,-0.2204,-0.1796	3.33e-61,0,8.18e-58,3.1e-05
hydrolase activity, acting on acid anhydrides, in phosphorus-containing anhydrides	GO	Brain_Cerebellum	HLTF,SKIV2L2,SKIV2L,DDX11,NUDT7	FALSE,FALSE,FALSE	TRUE	1.83294413360068	gr1,gr2,gr3	0.0892,-0.3603,0.1382	1.1e-10,2.26e-98,1.86e-23
antigen processing and presentation of endogenous peptide antigen via MHC class I	GO	Brain_Cerebellum	ERAP1,ERAP2,TAP2	FALSE,FALSE,FALSE	TRUE	-2.02564874413492	gr1,gr2,gr3	-0.0958,0.3559,-0.1297	7.38e-12,3.57e-95,1.62e-20
cell projection organization	GO	Brain_Cerebellum	TTC30A,BOC,TSC1,CLUAP1	TRUE,TRUE	FALSE	1.22737110421896	gr1,gr3	-0.0708,0.0516	2.4e-07,0.000169
regulation of complement activation	GO	Brain_Cerebellum	CD55,CD46,C7,C4A,C4B	FALSE,FALSE	TRUE	2.17979078239041	gr1,gr2	0.0471,-0.1303	0.000663,1.5e-14
protein binding, bridging	GO	Brain_Cerebellum	CNKSR1,RAD50,COL11A2,CRK	FALSE,FALSE,FALSE	TRUE	3.65340379194259	gr1,gr2,gr3	0.0494,-0.1603,0.0532	0.000403,1.15e-20,0.000137
polyubiquitin modification-dependent protein binding	GO	Brain_Cerebellum	BAG6,FAM175B,ZFAND6	FALSE,FALSE,FALSE	TRUE	5.55347044276219	gr1,gr2,gr3	0.2421,-0.5334,0.1167	1.39e-67,9.81999999999999e-217,6.85e-17
late endosome membrane	GO	Brain_Cerebellum	ATG9A,ARL8B,OSBPL11,HLA-DRB5,HLA-DRB1,HLA-DMB,HLA-DMA,VPS37A,VPS28,AP5M1,SNF8,NPC1,AP5S1,MICALL1	FALSE,FALSE	TRUE	-2.97577906577292	gr1,gr4	-0.1327,0.2147	4.94e-22,1.74e-06
mitochondrial membrane	GO	Brain_Cerebellum	SMCP,PPOX,COX20,REEP1,ETFDH,RNF5,BAK1,NDUFAF4,FNDC1,LYN,C9orf89,PNPLA7,SFXN4,NDUFS3,ATXN3,MAVS,NDUFA6	FALSE,FALSE	TRUE	2.58914262954011	gr1,gr4	0.1241,0.233	1.93e-19,5.21e-07
negative regulation of NF-kappaB transcription factor activity	GO	Brain_Cerebellum	ZCCHC11,DAP,NFKBIL1,TRIM21,NLRC3,NOD2,SETD6	FALSE,FALSE,FALSE	TRUE	-4.53320298963952	gr1,gr2,gr3	-0.0609,0.3247,-0.1395	8.74e-06,1.17e-81,3.92e-24
response to retinoic acid	GO	Brain_Cerebellum	PPARG,MICB,AQP3,ASCL1	FALSE,FALSE,FALSE,FALSE	TRUE	-2.70875264718492	gr1,gr2,gr3,gr4	-0.1057,0.5124,-0.1974,-0.3096	9.33e-15,2.99e-198,3.8e-47,1.83e-12
positive regulation of DNA-templated transcription, elongation	GO	Brain_Cerebellum	DDX39B,SUPT4H1,HMGN1	FALSE,FALSE,FALSE,FALSE	TRUE	1.62425296203817	gr1,gr2,gr3,gr4	0.0661,-0.1249,0.0496,-0.343	2.1e-06,1.06e-13,0.000391,9.61e-14
negative regulation of transcription elongation from RNA polymerase II promoter	GO	Brain_Cerebellum	NELFE,AXIN1,SUPT4H1	FALSE,FALSE,FALSE	TRUE	2.24047010644287	gr1,gr2,gr4	0.0473,-0.1056,0.4218	0.000643,4.01e-10,2.54e-18
positive regulation of T cell proliferation	GO	Brain_Cerebellum	AIF1,ZP3,CD274,PDCD1LG2,ITGAL,TNFRSF13C	FALSE,FALSE,FALSE	TRUE	-4.46943543801046	gr1,gr2,gr3	-0.1511,0.5133,-0.1772	9.09e-28,1.48e-197,1.89e-37
regulation of cell proliferation	GO	Brain_Cerebellum	FOXO6,AGT,CCDC88A,GHRL,GNL3,TCF7,CTNNA1,BAG6,FOXO3,FXYD2,LRP6,ASCL1,CHST11,TBX3,NOS2	FALSE,FALSE	TRUE	2.10780035448938	gr1,gr2	0.1147,-0.2467	1.2e-16,2.16e-47
DNA damage response, detection of DNA damage	GO	Brain_Cerebellum	PARP1,MRPS9,PNKP	TRUE	FALSE	-1.67105767618322	gr1	-0.0479	0.000487
ribosome binding	GO	Brain_Cerebellum	RPSA,SPCS1,EIF2A,BAG6,SEC61A2,IGHMBP2,EIF6	FALSE,FALSE,FALSE	TRUE	2.80918634628724	gr1,gr2,gr3	0.1563,-0.3609,0.0819	1.46e-29,1.96e-99,3.57e-09
positive regulation of smooth muscle cell proliferation	GO	Brain_Cerebellum	AIF1,IRAK4,BMP4	FALSE,FALSE,FALSE	TRUE	-3.26973159638348	gr1,gr2,gr3	-0.2209,0.712,-0.2314	2.97e-57,0,1.38e-62
negative regulation of smooth muscle cell proliferation	GO	Brain_Cerebellum	PPARG,AIF1,VIPR2	FALSE,FALSE,FALSE,FALSE	TRUE	-4.79617847261165	gr1,gr2,gr3,gr4	-0.2319,0.7286,-0.2289,-0.1601	1.03e-67,0,6.18e-66,0.000101
skeletal system morphogenesis	GO	Brain_Cerebellum	SPEF2,COL11A2,RECQL4,LRP6,WWOX,HOXB2	FALSE,FALSE	TRUE	1.66426204573833	gr1,gr2	0.0676,-0.154	1.1e-06,3.09e-19
inner ear development	GO	Brain_Cerebellum	HLA-DMA,SLC25A27,MYO6,CCM2	FALSE,FALSE,FALSE	TRUE	-5.93312329861767	gr1,gr2,gr3	-0.1826,0.6936,-0.221	9.73e-41,0,1.83e-58
cytokine secretion	GO	Brain_Cerebellum	S100A13,AGT,BTN3A1,LYN	FALSE,FALSE	TRUE	0.849312094718233	gr1,gr3	-0.1818,0.1929	3.17e-39,5.54e-43
negative regulation of defense response to virus by host	GO	Brain_Cerebellum	MICB,IFIT1,TARBP2	FALSE,FALSE,FALSE,FALSE	TRUE	-1.88347981808854	gr1,gr2,gr3,gr4	-0.108,0.6007,-0.2571,-0.2802	2.48e-15,1.33e-276,1.63e-79,8.56e-11
protein stabilization	GO	Brain_Cerebellum	MUL1,WFS1,FBXW7,BAG6,PEX6,GPIHBP1,TSC1,ZSWIM7,NAPG	FALSE,FALSE,FALSE	TRUE	1.05852349951982	gr1,gr2,gr3	0.1194,-0.2773,0.0739	8.22e-18,1.54e-59,1.1e-07
chaperone cofactor-dependent protein refolding	GO	Brain_Cerebellum	CD74,HLA-DMA,TOR1A,ERO1L	FALSE,FALSE,FALSE,FALSE	TRUE	-2.67733763858175	gr1,gr2,gr3,gr4	-0.2029,0.7036,-0.2031,-0.1858	1.01e-50,0,9.44e-51,2.35e-05
cartilage development	GO	Brain_Cerebellum	BMP8B,FOXD4L1,IHH,GHRL,HYAL3,WNT5A,COL11A2,CHST11,SMAD9,BBS2	FALSE,FALSE	TRUE	0.82663715154418	gr1,gr2	0.0486,-0.1487	0.000465,9.33e-18
positive regulation of SMAD protein signal transduction	GO	Brain_Cerebellum	PARP1,POU5F1,BMP4	FALSE,FALSE,FALSE	TRUE	0.0888533441754884	gr1,gr2,gr3	0.0855,-0.3564,0.1393	1.05e-09,4.04e-96,3.77e-23
protein K48-linked ubiquitination	GO	Brain_Cerebellum	RNF187,KLHL3,RNF5,HACE1,RNF6,TTC3	FALSE,FALSE,FALSE	TRUE	4.29203626606669	gr1,gr2,gr3	0.2042,-0.5939,0.1698	1.13e-49,3.64e-257,1.45e-34
positive regulation of monocyte chemotaxis	GO	Brain_Cerebellum	S100A7,AIF1,PLA2G7	FALSE,FALSE,FALSE	TRUE	-4.68010713626733	gr1,gr2,gr3	-0.2269,0.727,-0.2364	1.26e-61,0,3.34e-66
positive regulation of G1/S transition of mitotic cell cycle	GO	Brain_Cerebellum	PPP1R1C,AIF1,APEX1	FALSE,FALSE,FALSE	TRUE	-4.4945918598721	gr1,gr2,gr3	-0.2314,0.7136,-0.2186	3.25e-63,0,3.87e-56
Apoptotic execution phase	Reactome	Brain_Cortex	DFFB,HIST1H1C,MAPT	FALSE,TRUE,FALSE	TRUE	-0.918577262268277	gr1,gr2,gr3	-0.1032,0.0714,0.0613	7.56e-14,2.18e-05,8.25e-06
Post-translational protein phosphorylation	Reactome	Brain_Cortex	SERPINC1,FN1,SHISA5,KNG1,IGFBP7,MEPE,C4A,HSP90B1,APOL1	FALSE,FALSE,FALSE	TRUE	0.814874220601894	gr1,gr2,gr3	0.0975,-0.2912,0.0819	1.77e-12,1.34e-63,4.01e-09
branching involved in blood vessel morphogenesis	GO	Brain_Cortex	NOTCH4,NFATC3,STK4	FALSE,FALSE,FALSE,FALSE	TRUE	4.83703244263399	gr1,gr2,gr3,gr4	0.2652,-0.9259,0.2685,0.3752	1.97e-83,0,3.27e-85,8.78e-18
blood vessel remodeling	GO	Brain_Cortex	AGT,ACVR2B,BAK1	FALSE,FALSE	TRUE	-4.5628034496056	gr1,gr2	-0.059,0.1347	2.52e-05,1.8e-14
endopeptidase inhibitor activity	GO	Brain_Cortex	GPX1,CAST,C4A	FALSE,FALSE,FALSE,FALSE	TRUE	2.79869776547749	gr1,gr2,gr3,gr4	0.1744,-0.5282,0.1511,0.2035	7.88e-37,2.55e-210,6.42e-28,3.64e-06
scavenger receptor activity	GO	Brain_Cortex	ACKR2,PGBD1,CD6,TMPRSS5	FALSE,FALSE,FALSE	TRUE	2.29296739894502	gr1,gr2,gr3	0.3823,-0.1323,-0.3073	1.7e-171,7.27e-15,1.8e-105
late endosome	GO	Brain_Cortex	PIK3R4,HLA-DMA,RAB27A,CTNS,MAP1LC3A	FALSE,FALSE,FALSE	TRUE	-0.939845838276036	gr1,gr2,gr3	-0.1636,0.6337,-0.2061	4.04e-33,3.3e-264,1.85e-51
multivesicular body	GO	Brain_Cortex	SLC40A1,HLA-DMA,ZP3	FALSE,FALSE,FALSE	TRUE	-4.68633068998249	gr1,gr2,gr3	-0.2228,0.8078,-0.2336	4.48e-62,0,7.3e-68
Notch signaling pathway	GO	Brain_Cortex	ITGB1BP1,WDR12,MAML3,NOTCH4,DTX2,DTX1,RITA1,TNRC6A,RBX1	FALSE,FALSE,FALSE,FALSE	TRUE	-0.66500377951557	gr1,gr2,gr3,gr4	0.1572,-0.5036,0.1492,0.2175	2.49e-30,6.28e-190,2.2e-27,8.71e-07
embryo development	GO	Brain_Cortex	PDPN,HMGCL,POLR1B,TDGF1,CCNO,NOTCH4,FUT10,FOXD4,TSC1	FALSE,FALSE,FALSE,FALSE	TRUE	4.0359775967387	gr1,gr2,gr3,gr4	0.1321,-0.4971,0.1693,0.2099	5.84e-22,1.41e-183,6.1e-35,3.1e-06
negative regulation of gene expression	GO	Brain_Cortex	MAEL,BAK1,UPK3B,HRAS,RNASEH2B,FLCN,NME1-NME2,GAS2L1	FALSE,FALSE	TRUE	0.0273817869935576	gr1,gr2	-0.0536,0.0973	0.000106,1.51e-08
hemopoiesis	GO	Brain_Cortex	TACC3,NOTCH4,FUT10,FLT3,FLCN,ZBTB32,TXNRD2	FALSE,FALSE,FALSE,FALSE	TRUE	4.98780667677831	gr1,gr2,gr3,gr4	0.1744,-0.5972,0.1817,0.2526	1.66e-36,1.04e-252,2.38e-39,1.29e-08
regulation of complement activation	GO	Brain_Cortex	CD46,C4A,CD59	FALSE,FALSE,FALSE	TRUE	4.13098485476774	gr1,gr2,gr3	0.1883,-0.5565,0.1611	7.39e-43,3.66e-236,1.38e-31
MHC class II receptor activity	GO	Brain_Cortex	HLA-DRB1,HLA-DQA1,HLA-DQB1,HLA-DQA2,HLA-DQB2,HLA-DOB,HLA-DPA1	FALSE,FALSE,FALSE	TRUE	3.5038988414076	gr1,gr2,gr4	0.1278,-0.2695,0.4966	2.32e-19,1.13e-57,1.69e-22
response to hydrogen peroxide	GO	Brain_Cortex	FKBP1B,GPX1,BAK1,TRPA1,COL1A1,ADA	FALSE,FALSE	TRUE	-1.00788870272929	gr1,gr2	-0.0604,0.1123	1.23e-05,6.04e-11
response to ethanol	GO	Brain_Cortex	BAK1,POLB,CYP2E1,CD27,ATP5G2	FALSE,FALSE	TRUE	-3.81533285889241	gr1,gr2	-0.071,0.1019	2.96e-07,2.45e-09
positive regulation of proteolysis	GO	Brain_Cortex	FGFR4,BAK1,IFT88	FALSE,FALSE,FALSE	TRUE	-2.22538931169359	gr1,gr2,gr3	-0.0533,0.1427,-0.0503	0.00012,8.14e-17,0.000301
inner ear development	GO	Brain_Cortex	IGFBP7,HLA-DMA,SLC25A27,BMPER,FREM2	FALSE,FALSE,FALSE	TRUE	-3.86138549424793	gr1,gr2,gr3	-0.1833,0.6353,-0.1929	1.01e-40,8.59e-266,1.19e-44
chaperone binding	GO	Brain_Cortex	AHSA2,TBCA,BAK1,TSC1	FALSE,FALSE	TRUE	-1.59910741662304	gr1,gr2	-0.0844,0.1402	1.32e-09,6.16e-16
positive regulation of mitochondrial outer membrane permeabilization involved in apoptotic signaling pathway	GO	Brain_Cortex	ATPIF1,BAK1,BID	FALSE,FALSE,FALSE	TRUE	-2.35000554161742	gr1,gr2,gr3	-0.0607,0.1495,-0.051	1.09e-05,9.53e-18,0.00025
DAP12 interactions	Reactome	Brain_Frontal_Cortex_BA9	HLA-C,KLRC2,SIGLEC14	FALSE,FALSE,FALSE	TRUE	-1.88094209512025	gr1,gr2,gr3	-0.18,0.5321,-0.1782	6e-40,1.07e-214,4.36e-39
humoral immune response mediated by circulating immunoglobulin	GO	Brain_Frontal_Cortex_BA9	HLA-DRB1,HLA-DQB1,ZP3	FALSE,FALSE,TRUE,FALSE	TRUE	3.35545868542627	gr1,gr2,gr3,gr4	0.1227,-0.3865,0.0777,0.7591	1.13e-18,1.01e-120,2.96e-08,7.5e-50
lysosome	GO	Brain_Frontal_Cortex_BA9	DRAM2,HYAL3,NAAA,MARCH1,AGA,HLA-DOB,HLA-DMA,GGH,SFTPD,TIAL1,CYB561A3,UNC93B1,PLBD2,CTNS,ANKRD27,ADA	FALSE,FALSE,FALSE	TRUE	-1.44743863297021	gr1,gr2,gr3	-0.1288,0.3735,-0.1021	1.51e-20,1.63e-102,1.69e-13
late endosome	GO	Brain_Frontal_Cortex_BA9	HLA-DMA,MAPK3,CTNS,MAP1LC3A	FALSE,FALSE,FALSE,FALSE	TRUE	-0.568509461124077	gr1,gr2,gr3,gr4	-0.2067,0.7354,-0.2087,-0.2754	2.49e-52,0,3.12e-53,2.86e-10
multivesicular body	GO	Brain_Frontal_Cortex_BA9	SLC40A1,HLA-DMA,ZP3	FALSE,FALSE,FALSE,FALSE	TRUE	-4.005479083038	gr1,gr2,gr3,gr4	-0.2243,0.8314,-0.2319,-0.1807	1.21e-64,0,1.02e-68,1.15e-05
autophagy	GO	Brain_Frontal_Cortex_BA9	ATG10,BNIP1,ZKSCAN3,MAP1LC3A,RGS19	FALSE,FALSE,FALSE	TRUE	2.37933614914064	gr1,gr2,gr3	0.6044,-0.358,-0.3891	0,4.34e-96,4.04e-176
response to oxidative stress	GO	Brain_Frontal_Cortex_BA9	ERCC3,GPX1,LIAS,ETFDH,RGS14,MICB,EGFR,PRDX5,PNKP,NDUFA6	FALSE,FALSE,FALSE	TRUE	-0.0672565257154361	gr1,gr2,gr3	-0.068,0.3507,-0.1508	8.98e-07,7.77e-93,1.95e-27
response to heat	GO	Brain_Frontal_Cortex_BA9	DNAJB4,CASQ1,PRKCD,SST,MICB,EIF2B2,TRPV2	FALSE,FALSE,FALSE,FALSE	TRUE	-3.28237978160129	gr1,gr2,gr3,gr4	-0.0984,0.4364,-0.1661,-0.2353	9.65e-13,3.31e-145,2.5e-33,1.36e-07
cell migration	GO	Brain_Frontal_Cortex_BA9	ASAP3,NRD1,SCYL3,TNN,LIMD1,CTHRC1,CDK1	TRUE	FALSE	-0.005973639158017	gr1	0.0513	0.000216
lung development	GO	Brain_Frontal_Cortex_BA9	NPHP3,BAG6,EGFR,EIF4EBP1,IFT88,CCDC40,ADA	FALSE,FALSE,FALSE,FALSE	TRUE	3.53575626654709	gr1,gr2,gr3,gr4	0.1717,-0.411,0.1208,-0.223	1.97e-35,1.75e-130,2.7e-18,1.25e-06
natural killer cell lectin-like receptor binding	GO	Brain_Frontal_Cortex_BA9	MICB,RAET1G,ULBP2	FALSE,FALSE,FALSE,FALSE	TRUE	-0.86177590599429	gr1,gr2,gr3,gr4	-0.1194,0.5217,-0.1897,-0.3063	2.49e-17,1.42e-192,3.7e-41,1.54e-11
inner ear development	GO	Brain_Frontal_Cortex_BA9	HLA-DMA,SLC25A27,FREM2	FALSE,FALSE,FALSE,FALSE	TRUE	-5.99628037255002	gr1,gr2,gr3,gr4	-0.2067,0.8421,-0.2562,-0.1886	2.8e-53,0,1.21e-80,1.58e-05
protein stabilization	GO	Brain_Frontal_Cortex_BA9	MUL1,PRKCD,BAG6,PEX6,IFT46,WNT10B,TESC	FALSE,FALSE,FALSE,FALSE	TRUE	3.2222957054058	gr1,gr2,gr3,gr4	0.1403,-0.386,0.1374,-0.2555	4.71e-24,1.5e-112,7.48e-23,2.17e-08
protein tetramerization	GO	Brain_Frontal_Cortex_BA9	HLA-DRB1,PEX5,OXA1L,DHRS4	FALSE,FALSE,FALSE	TRUE	2.53282285089183	gr1,gr2,gr4	0.0526,-0.1876,0.4224	0.000128,2.24e-29,1e-19
HATs acetylate histones	Reactome	Brain_Hippocampus	HIST1H2BD,ELP3,MORF4L1	FALSE,FALSE	TRUE	-1.77316319094592	gr1,gr3	0.1399,-0.1122	1.13e-23,1.04e-15
Regulation of Insulin-like Growth Factor (IGF) transport and uptake by Insulin-like Growth Factor Binding Proteins (IGFBPs)	Reactome	Brain_Hippocampus	SERPINC1,PAPPA2,SPARCL1,SPP1,C4A,FUCA2	FALSE,FALSE,FALSE	TRUE	0.36290553123233	gr1,gr2,gr3	0.1677,-0.5218,0.154	3.84e-34,8.5e-199,8.1e-29
Signaling by NOTCH	Reactome	Brain_Hippocampus	NOTCH4,PTCRA,MIB1,E2F1	FALSE,FALSE,FALSE	TRUE	3.09947010383281	gr1,gr2,gr4	0.1276,-0.2354,0.2626	3.81e-20,6.26e-44,1.67e-08
mRNA decay by 3' to 5' exoribonuclease	Reactome	Brain_Hippocampus	SKIV2L,HBS1L,EXOSC6,NT5C3B	FALSE,FALSE,FALSE	TRUE	1.16766672042255	gr1,gr2,gr3	0.0752,-0.3836,0.1745	5.67e-08,7.23e-109,5.6e-36
branching involved in blood vessel morphogenesis	GO	Brain_Hippocampus	NOTCH4,SRF,STK4	FALSE,FALSE,FALSE	TRUE	4.72532438591799	gr1,gr2,gr4	0.1486,-0.3317,0.3605	1.14e-26,8.14e-85,1.75e-14
cell fate determination	GO	Brain_Hippocampus	CYP26B1,NOTCH4,DSCAML1	FALSE,FALSE,FALSE,FALSE	TRUE	3.22682394776035	gr1,gr2,gr3,gr4	0.1303,-0.3319,0.059,0.3353	5.02e-21,1.46e-85,2.13e-05,6.5e-13
humoral immune response mediated by circulating immunoglobulin	GO	Brain_Hippocampus	HLA-DRB1,HLA-DQB1,ZP3	FALSE,FALSE,FALSE,FALSE	TRUE	3.31713726576529	gr1,gr2,gr3,gr4	0.1203,-0.4093,0.0933,0.8242	7.49e-19,2.77e-142,8.43e-12,9.4e-57
DNA-directed 5'-3' RNA polymerase activity	GO	Brain_Hippocampus	POLR1B,ZNRD1,POLR2I,POLR3H	FALSE,FALSE,FALSE	TRUE	2.88050783768664	gr1,gr2,gr3	0.2275,-0.4681,0.0587	3.71e-63,1.08e-159,1.92e-05
endopeptidase inhibitor activity	GO	Brain_Hippocampus	UCHL5,TFPI,SPINK2,CAST,C4A,USP14	FALSE,FALSE,FALSE,FALSE	TRUE	2.35721150365588	gr1,gr2,gr3,gr4	0.1668,-0.4924,0.1321,0.205	1.72e-33,9.99e-178,1.9e-21,2.86e-06
protein localization	GO	Brain_Hippocampus	CUTA,AKAP3,IST1,DDX42	FALSE,FALSE	TRUE	-3.56370210387657	gr1,gr2	-0.0629,0.1113	6.28e-06,9.18e-11
endosome membrane	GO	Brain_Hippocampus	VPS45,APPL1,ACAP2,HLA-DQA1,HLA-DQB1,ATP6V0E2,MRC1,IRF7,VPS29,TM9SF2,ERBB2,INSR,MARCH2	FALSE,FALSE	TRUE	2.24216901278309	gr1,gr4	0.0629,0.4573	6.13e-06,5.58e-23
ATPase activity	GO	Brain_Hippocampus	MSH2,HSPD1,TAP2,PEX6,CFTR,ATP5C1,ABCA6,ABCA10,MCM8,PICK1	FALSE,FALSE,FALSE	TRUE	-2.28583897568504	gr1,gr2,gr3	-0.081,0.2209,-0.0504	5.81e-09,2.72e-38,0.000295
antigen processing and presentation of endogenous peptide antigen via MHC class I	GO	Brain_Hippocampus	ERAP1,ERAP2,TAP2	FALSE,FALSE,FALSE,FALSE	TRUE	-2.32676671144541	gr1,gr2,gr3,gr4	-0.144,0.4538,-0.1317,-0.219	4.61e-25,7.63e-153,3.03e-21,7.78e-07
hemopoiesis	GO	Brain_Hippocampus	NOTCH4,SFRP1,FLT3,ZBTB32,ZNF160	FALSE,FALSE,FALSE	TRUE	4.32886689086443	gr1,gr2,gr4	0.0899,-0.2264,0.22	7.49e-11,3.06e-41,1.45e-06
regulation of complement activation	GO	Brain_Hippocampus	CD55,CD46,C4A	FALSE,FALSE,FALSE,FALSE	TRUE	5.4680986460842	gr1,gr2,gr3,gr4	0.2366,-0.7188,0.1972,0.2547	1.56e-65,0,2.08e-46,8.7e-09
mammary gland development	GO	Brain_Hippocampus	TDGF1,NOTCH4,GLI3,ERBB2	FALSE,FALSE,FALSE	TRUE	4.42299290692524	gr1,gr2,gr4	0.1312,-0.2595,0.3101	4.05e-21,1.35e-51,3.13e-11
early endosome membrane	GO	Brain_Hippocampus	APPL1,RUFY1,HLA-G,HLA-C,CFTR,SNX16,MARCH8,FAM21A,LLGL1,KIF16B	FALSE,FALSE,FALSE	TRUE	-1.44924103944154	gr1,gr2,gr3	-0.0849,0.2816,-0.1156	9.48e-10,9.64e-62,9.68e-17
mRNA transcription by RNA polymerase II	GO	Brain_Hippocampus	ARNT,POU5F1,SRF,LMO2	FALSE,FALSE	TRUE	-0.593923624111779	gr1,gr2	-0.0528,0.0914	0.000153,6.7e-08
cell motility	GO	Brain_Hippocampus	FSCN1,PTK2,TGFBR1	TRUE	FALSE	1.1511713631087	gr1	-0.0602	1.84e-05
Activation of DNA fragmentation factor	Reactome	Brain_Hypothalamus	DFFB,HIST1H1C,HIST1H1D	FALSE,FALSE	TRUE	-0.404336473418296	gr1,gr2	-0.0578,0.1202	4.24e-05,2.39e-12
DAP12 interactions	Reactome	Brain_Hypothalamus	HLA-C,KLRC2,SIRPB1	FALSE,FALSE,FALSE,FALSE	TRUE	-3.20913192613993	gr1,gr2,gr3,gr4	-0.1008,0.3898,-0.1748,0.1867	3.6e-13,3.53e-117,1.95e-36,4.79e-05
Mitochondrial tRNA aminoacylation	Reactome	Brain_Hypothalamus	WARS2,MARS2,LARS2,VARS2,NARS2	FALSE,FALSE,FALSE	TRUE	1.40672093837793	gr1,gr2,gr3	0.1933,-0.5075,0.1337	7.82e-45,1.15e-188,3.43e-22
release of cytochrome c from mitochondria	GO	Brain_Hypothalamus	BAK1,GGCT,CASP7	FALSE,FALSE	TRUE	-2.54619203364272	gr1,gr2	-0.0925,0.1664	2.59e-11,1.14e-21
humoral immune response mediated by circulating immunoglobulin	GO	Brain_Hypothalamus	HLA-DRB1,HLA-DQB1,ZP3	FALSE,FALSE,FALSE,FALSE	TRUE	3.06583021472462	gr1,gr2,gr3,gr4	0.1071,-0.3879,0.0878,0.7796	9.22e-15,1.39e-118,2.45e-10,2.15e-52
antigen binding	GO	Brain_Hypothalamus	MICB,RAET1G,CD40	FALSE,FALSE,FALSE,FALSE	TRUE	-3.34926972030084	gr1,gr2,gr3,gr4	-0.1012,0.5199,-0.1964,-0.4237	3.3e-13,2.36e-198,1.53e-45,3.87e-21
endocrine pancreas development	GO	Brain_Hypothalamus	NKX6-1,BAK1,SOX9	FALSE,FALSE	TRUE	-2.65810766187794	gr1,gr2	-0.0773,0.1343	2.22e-08,8.23e-15
heat shock protein binding	GO	Brain_Hypothalamus	BAK1,LIMK1,TFAM,TOMM34	FALSE,FALSE	TRUE	-0.416721591889254	gr1,gr2	-0.0676,0.1127	1e-06,6.24e-11
response to retinoic acid	GO	Brain_Hypothalamus	GDAP2,MICB,RBP4	FALSE,FALSE,FALSE,FALSE	TRUE	0.191104432285676	gr1,gr2,gr3,gr4	-0.0951,0.5531,-0.2342,-0.35	7.61e-12,3.19e-228,2.64e-64,1.76e-14
response to ethanol	GO	Brain_Hypothalamus	SLC6A3,BAK1,GGH,RBP4,MGMT,FECH	FALSE,FALSE	TRUE	-0.388372511743592	gr1,gr2	-0.0546,0.1058	8.03e-05,1.06e-09
chaperone binding	GO	Brain_Hypothalamus	AHSA2,HSPE1,BAK1,TIMM10,STIP1	FALSE,FALSE	TRUE	-2.93100897169799	gr1,gr2	-0.0817,0.1062	4.11e-09,6.81e-10
regulation of mitochondrial membrane potential	GO	Brain_Hypothalamus	PID1,BAK1,PRDX3,BCO2	FALSE,FALSE	TRUE	-3.5722721440418	gr1,gr2	-0.0787,0.1167	1.34e-08,2.15e-11
apoptotic signaling pathway	GO	Brain_Hypothalamus	ITGB3BP,BAK1,DIDO1	FALSE,FALSE	TRUE	-2.53323375896432	gr1,gr2	-0.0762,0.1533	5.21e-08,1.73e-18
extrinsic apoptotic signaling pathway in absence of ligand	GO	Brain_Hypothalamus	BAK1,LCN2,ST20	FALSE,FALSE	TRUE	-2.99019108696129	gr1,gr2	-0.0619,0.1419	7.63e-06,3.05e-16
negative regulation of dendritic cell differentiation	GO	Brain_Hypothalamus	HLA-G,TMEM176B,TMEM176A	FALSE,FALSE,FALSE	TRUE	3.04001740159028	gr1,gr2,gr3	0.1145,-0.3017,0.0744	2.26e-16,5.56e-66,1.23e-07
DAP12 interactions	Reactome	Brain_Nucleus_accumbens_basal_ganglia	HLA-C,FYN,KLRC2,CD300E	FALSE,FALSE,FALSE,FALSE	TRUE	-2.15536850792824	gr1,gr2,gr3,gr4	-0.1143,0.3341,-0.1247,0.1784	1.07e-16,5.74e-88,1.49e-19,4.39e-05
humoral immune response mediated by circulating immunoglobulin	GO	Brain_Nucleus_accumbens_basal_ganglia	HLA-DRB1,HLA-DQB1,ZP3	FALSE,FALSE,FALSE	TRUE	2.47255416686112	gr1,gr2,gr4	0.0869,-0.2885,0.783	5.21e-10,7.12e-68,2.35e-53
protein localization	GO	Brain_Nucleus_accumbens_basal_ganglia	CUTA,HAP1,DDX42,CEP250	FALSE,FALSE	TRUE	-4.75185302286746	gr1,gr2	-0.0907,0.1878	5.17e-11,9.8e-28
intracellular transport of viral protein in host cell	GO	Brain_Nucleus_accumbens_basal_ganglia	TAP2,DERL1,IFIT1	FALSE,FALSE,FALSE	TRUE	-2.47207850769441	gr1,gr2,gr3	-0.1129,0.3094,-0.0897	4.55e-16,5.37e-75,1.3e-10
antigen processing and presentation of endogenous peptide antigen via MHC class I	GO	Brain_Nucleus_accumbens_basal_ganglia	ERAP1,ERAP2,TAP2	FALSE,FALSE,FALSE	TRUE	-2.15840488308306	gr1,gr2,gr3	-0.0882,0.3161,-0.1162	3.43e-10,7.61e-75,1.35e-16
anchored component of membrane	GO	Brain_Nucleus_accumbens_basal_ganglia	CNTN6,TDGF1,CNTN3,LY6G6C,TNFRSF10C,LY6K,TECTB,GFRA1,DPEP3,RTN4R	FALSE,FALSE,FALSE	TRUE	-0.310880330321465	gr1,gr2,gr3	-0.1042,0.3125,-0.0989	4.13e-14,1.11e-75,8.06e-13
Activation of C3 and C5	Reactome	Cells_EBV-transformed_lymphocytes	C4A,C4B,C3	FALSE,FALSE,FALSE,FALSE	TRUE	0.740160287657949	gr1,gr2,gr3,gr4	0.0847,-0.2274,0.1033,-0.4195	2.41e-09,2.55e-39,3.62e-13,1.14e-17
humoral immune response mediated by circulating immunoglobulin	GO	Cells_EBV-transformed_lymphocytes	HLA-DRB1,HLA-DQB1,ZP3	FALSE,FALSE,FALSE,FALSE	TRUE	3.57226183543406	gr1,gr2,gr3,gr4	0.1347,-0.4144,0.0857,0.7508	2.76e-22,1.7e-138,9.04e-10,1.08e-47
threonine-type endopeptidase activity	GO	Cells_EBV-transformed_lymphocytes	PRSS50,PSMB8,PSMB9,PSMB1,PSMB3	FALSE,FALSE,FALSE	TRUE	-2.63614439063637	gr1,gr2,gr4	-0.0712,0.1427,-0.2154	2.8e-07,1.36e-17,1.72e-06
autophagy	GO	Cells_EBV-transformed_lymphocytes	ATG7,PIK3CB,DAP,ATG10,RAB24,ZKSCAN3,TECPR1,SUPT20H,TECPR2,ULK3,BECN1	FALSE,FALSE,FALSE	TRUE	0.33298657012102	gr1,gr2,gr3	0.4809,-0.1969,-0.3565	2.14e-272,6.2e-31,1.46e-147
defense response	GO	Cells_EBV-transformed_lymphocytes	SP140,HLA-B,TMEM8B,MICU1,MLF2,APAF1,RNASE6,COLEC12,P2RY11,ICOSLG	FALSE,FALSE,FALSE	TRUE	-2.67580971322367	gr1,gr2,gr3	-0.062,0.2223,-0.098	7.23e-06,7.33e-39,1.7e-12
lysosome organization	GO	Cells_EBV-transformed_lymphocytes	PPT1,ZKSCAN3,CLVS1,HPS1,ACP2,NAGPA,BECN1,GAA,HPS4	FALSE,FALSE,FALSE	TRUE	3.95795758306291	gr1,gr2,gr3	0.5062,-0.1993,-0.3825	1.77e-298,1.48e-31,2.82e-168
peripheral nervous system development	GO	Cells_EBV-transformed_lymphocytes	ZFP57,ALDH3A2,NF1	FALSE,FALSE	TRUE	-4.05145558948657	gr1,gr2	-0.2935,0.5284	9.64e-101,1.13e-197
negative regulation of autophagy	GO	Cells_EBV-transformed_lymphocytes	WDR6,DAP,ZKSCAN3,HERC1	FALSE,FALSE,FALSE	TRUE	3.18083773361312	gr1,gr2,gr3	0.7654,-0.3264,-0.5661	0,3.66e-81,0
positive regulation of calcium ion transport into cytosol	GO	Cells_EBV-transformed_lymphocytes	BAK1,CAV1,P2RX5	FALSE,FALSE	TRUE	-3.17009245770417	gr1,gr2	-0.0684,0.1385	9.29e-07,1.57e-15
negative regulation of gene expression	GO	Cells_EBV-transformed_lymphocytes	MAEL,BAK1,SFMBT2,CNPY2,BBS2,WWP2,FLCN,NME1-NME2,SLC35C2	FALSE,FALSE	TRUE	-2.78994818445604	gr1,gr2	-0.0539,0.0774	9.28e-05,6.01e-06
hydrolase activity, acting on acid anhydrides	GO	Cells_EBV-transformed_lymphocytes	SKIV2L,DDX11,DHX58,BRIP1,CHD6	FALSE,FALSE,FALSE	TRUE	1.94802448270947	gr1,gr2,gr3	0.0699,-0.2627,0.1118	3.91e-07,1.8e-54,8.17e-16
endocrine pancreas development	GO	Cells_EBV-transformed_lymphocytes	IL6R,BAK1,HNF4G	FALSE,FALSE	TRUE	-5.02043253643528	gr1,gr2	-0.079,0.1396	1.03e-08,4.55e-16
skeletal muscle cell differentiation	GO	Cells_EBV-transformed_lymphocytes	FOXN2,LEMD2,MED20	FALSE,FALSE	TRUE	-3.63344771202037	gr1,gr2	-0.0644,0.1392	3.7e-06,9.74e-16
negative regulation of MAPK cascade	GO	Cells_EBV-transformed_lymphocytes	LEMD2,CAV1,NF1	FALSE,FALSE	TRUE	-1.49482637896266	gr1,gr2	-0.0643,0.1567	4.01e-06,2.99e-19
regulation of mitochondrial membrane potential	GO	Cells_EBV-transformed_lymphocytes	PRELID1,BAK1,PRDX3	FALSE,FALSE	TRUE	-1.25785366642283	gr1,gr2	-0.0739,0.1665	1.08e-07,1.69e-21
positive regulation of release of cytochrome c from mitochondria	GO	Cells_EBV-transformed_lymphocytes	TNFSF10,BAK1,BIK	FALSE,FALSE	TRUE	-1.7434192170522	gr1,gr2	-0.0654,0.142	1.81e-06,1.79e-16
mRNA decay by 3' to 5' exoribonuclease	Reactome	DLPC_CMC	TTC37,SKIV2L,HBS1L,EXOSC3,EXOSC1,EXOSC6,NT5C3B	FALSE,FALSE	TRUE	0.788079079050693	gr2,gr3	-0.2485,0.1356	3.11e-48,1.33e-22
tissue homeostasis	GO	DLPC_CMC	CD34,BARD1,ITGA2,COL11A2,COL9A1,CUBN,P2RX4,ACACA,GNAS	FALSE	TRUE	0.196877422030418	gr2	-0.0912	1e-07
chondrocyte differentiation	GO	DLPC_CMC	WNT2B,WNT7A,IFT80,GPLD1,COL11A2,RUNX2,FGFR1,TRPS1,WNT10B,BMP4,MEF2A	FALSE	TRUE	-0.579599702942853	gr2	-0.0759	1.04e-05
inflammatory response to antigenic stimulus	GO	DLPC_CMC	HLA-DRB1,NOTCH1,AK7,RASGRP1	FALSE,FALSE	TRUE	1.7429699551798	gr2,gr4	-0.1131,0.4002	1.68e-11,8.84e-18
negative regulation of inflammatory response to antigenic stimulus	GO	DLPC_CMC	PSMB4,GPX1,HLA-DRB1	FALSE,FALSE	TRUE	0.958897531512711	gr2,gr4	-0.1111,0.4743	3.36e-11,1.95e-24
helicase activity	GO	DLPC_CMC	HFM1,DDX20,MOV10,TTF2,CHD1L,DDX59,DDX18,ERCC3,SMARCAL1,DHX30,RAD54L2,POLQ,HLTF,DDX60L,YTHDC2,SKIV2L,ASCC3,MCM9,WRN,RECQL4,ERCC6L2,DDX31,ERCC6,DNA2,HELLS,RECQL,DDX11,DDX55,DHX37,DDX51,FANCM,DDX24,TDRD9,PIF1,CHD9,DHX38,DDX52,MCM8,DHX35,DDX27,DDX17	FALSE,FALSE	TRUE	-0.232349569575537	gr2,gr3	-0.0994,0.0594	5.72e-09,1.68e-05
lysosome	GO	DLPC_CMC	MTOR,ATP13A2,LAPTM5,CTBS,KIAA1324,LAMTOR5,DRAM2,CTSS,CTSK,C1orf85,VAMP4,TMEM9,CHIT1,CD34,CCDC115,LRP2,GLB1,HYAL3,IDUA,NAAA,SCARB2,HPSE,LRBA,CTSO,AGA,HEXB,ARSB,MARCH3,GM2A,SLC36A1,SQSTM1,HLA-DRA,HLA-DMA,SLC17A5,CD164,RNASET2,EPDR1,RAMP3,CTSB,PEBP4,GGH,SNX16,CPQ,FNBP1,MARCH8,SFTPD,LIPA,HPS1,CTSD,TPP1,CAT,CTSF,TPCN2,CTSC,USP5,VPS36,CLN5,GALC,LGMN,RAB27A,HEXA,VPS33B,DOC2A,PLA2G15,CTNS,NAGLU,ABCA5,GAA…	FALSE	TRUE	-0.236375393054894	gr2	0.1423	2.01e-16
early endosome	GO	DLPC_CMC	ECE1,LDLRAP1,RAP1A,STX6,RPS6KC1,APOB,SNX17,HSPD1,TRAK2,ALS2,WDFY1,DNER,TRAK1,ACKR2,NISCH,EPHA3,CLCN3,ZFYVE16,KIAA0319,HFE,SNX13,STEAP2,CFTR,SNX16,DERL1,FKBP15,RAPGEF1,FAM21C,FAM21A,TRIM3,EHD1,VPS11,CD4,LRP6,FAM109A,VPS33A,ATP11A,NUMB,VIPAS39,RIN3,ANXA2,MAP2K1,MGRN1,MAPK3,ATP6V0D1,USP10,CHMP1A,RND2,ANKRD27,VPS16,KIF16B,RAB22A,PACSIN2,MLC1	FALSE	TRUE	1.54128410679075	gr2	-0.0668	9.25e-05
microtubule organizing center	GO	DLPC_CMC	FAM110C,SMEK2,PDCD6IP,NUDCD2,BOD1,FLOT1,CLIC5,LATS1,TCP1,BBS9,MCPH1,MTUS1,ERCC6L2,ALDOB,NEK6,CDK1,SNCG,TACC2,FRY,AKAP11,TUBGCP3,AJUBA,TUBGCP5,TUBGCP4,TRIP4,NEIL1,NUBP2,RBBP6,CHMP1A,EXOC7,YES1,UBXN6,MVB12A,KPTN,NINL,ARFGEF2,PCNT,TTC28,TRIOBP,ATF4,TUBGCP6	FALSE,FALSE	TRUE	1.33992363298764	gr2,gr3	-0.1138,0.0568	2.71e-11,3.84e-05
actin filament organization	GO	DLPC_CMC	ABL2,NCK1,SORBS2,FAT1,LRRC16A,BIN3,CFL1,PAK1,BCAR1,FHOD3,BCL2,KPTN	FALSE	FALSE	-1.10954684659032	gr2	0.1039	1.43e-09
axonogenesis	GO	DLPC_CMC	AMIGO1,ALS2,CREB1,RYK,SLITRK3,SLIT2,UCHL1,FLOT1,ACTB,FZD6,NOTCH1,PARD3,DRGX,FGFR2,PAX6,PAK1,SLITRK5,NUMB,NDN,MYH10,NTN1,LLGL1,MAPT,DCC,BCL2,RAB8A,SPTBN4,PARD6B,S100B	FALSE	TRUE	1.64289280034889	gr2	-0.1085	2.07e-10
mitochondrial fusion	GO	DLPC_CMC	MFF,MFN1,OPA1,BAK1,PLD6	FALSE	TRUE	-1.38516498161009	gr2	0.09	1.17e-07
kinase activity	GO	DLPC_CMC	PIK3CD,MTOR,PINK1,CMPK1,FGGY,CDC7,FAM20B,TLK1,PRKAR2A,GAK,PI4K2B,ALPK1,CDK7,CKMT2,JAKMIP2,HMGXB3,MAPK9,CSNK2B,EGFR,LRGUK,TPK1,FASTK,IDNK,ABL1,MASTL,MAPK8,CDK1,ATAD1,PSTK,DYRK4,EPS8,PIK3C2G,N4BP2L1,N4BP2L2,PCK2,CKMT1B,TRPM7,AKAP13,CDK10,FN3KRP,PIK3C3,BCR	FALSE	TRUE	-0.143840222576419	gr2	0.1183	4.95e-12
hydrolase activity, acting on acid anhydrides, in phosphorus-containing anhydrides	GO	DLPC_CMC	HLTF,SKIV2L,DDX11,NUDT14,NUDT7,BRIP1,ERCC2	FALSE,FALSE	TRUE	0.362182984547423	gr2,gr3	-0.2413,0.1122	1.04e-44,8.76e-16
protein domain specific binding	GO	DLPC_CMC	MTOR,DDX20,AIDA,XPO1,EPB41L5,ARHGEF4,ICA1L,RHOA,WNT5A,NCK1,RAP2B,SKIL,SENP2,SNCA,ARFIP1,SORBS2,SCAMP1,CCNG1,CSNK2B,RUNX2,AKAP7,ICA1,TWIST1,DBNL,YWHAG,UBQLN1,ABL1,MPP7,TACC2,PHRF1,MRPL17,RAB6A,TUBA1A,TUBA1C,ARL1,RAN,CENPJ,EFS,RAB27A,HOMER2,AXIN1,E2F4,CDH1,VPS4A,IST1,CHMP1A,CRK,CNTROB,AATF,WNT3,ITGA3,GRB2,CABYR,STRN4,LIN7B,PICK1	FALSE	TRUE	-2.33292147416422	gr2	0.1035	1.72e-09
lamellipodium assembly	GO	DLPC_CMC	CAPZB,VAV3,CCDC88A,ARHGEF4,NCKAP1,NCK1,LRRC16A,VCL,FGD4,SPATA13,WASF3,AJUBA,CYFIP1,CDH13,NUP85,PARVB	FALSE	FALSE	-2.00722681765318	gr2	0.0591	0.000556
peristalsis	GO	DLPC_CMC	AGT,DRD1,SSTR2	TRUE	FALSE	-1.26496907266141	gr2	-0.0636	0.000224
protein binding, bridging	GO	DLPC_CMC	FRG1,COL11A2,COL19A1,TRDN,COL14A1,ANXA1,CRADD,NUFIP1,FLRT2,CRK,TCAP,GATAD2A,COL6A2	FALSE	TRUE	0.207471254662054	gr2	-0.0865	4.07e-07
heat shock protein binding	GO	DLPC_CMC	BAK1,DNAJA1,TFAM,SLC18A2,KCNJ11,DNAJA4,DNAJA3,TOMM34	FALSE	TRUE	-1.69657566627011	gr2	0.0739	1.86e-05
animal organ regeneration	GO	DLPC_CMC	LPIN1,ATIC,PPARG,PPAT,BAK1,NRF1,TEK,BAAT,FPGS,CDK1,F7	FALSE	TRUE	-3.61595128816213	gr2	0.0603	0.000404
negative regulation of peptidyl-serine phosphorylation	GO	DLPC_CMC	GPD1L,PAQR3,BAK1,CNKSR3,MLXIPL,CAV1,DKK1,BDKRB2,SMAD7	FALSE	TRUE	-0.633553132557119	gr2	0.0888	2.43e-07
cellular response to UV	GO	DLPC_CMC	CASP9,RHBDD1,CDC25A,MAPK9,BAK1,PTPRK	FALSE	TRUE	-1.69652630576636	gr2	84	1.33e-06
limb morphogenesis	GO	DLPC_CMC	WNT5A,ZNF141,IDUA,FBN2,BAK1,ASPH,ALX4,LRP6,TBX3,RPGRIP1L,PCNT	FALSE	TRUE	-1.69242558495421	gr2	0.0881	2.81e-07
positive regulation of insulin secretion involved in cellular response to glucose stimulus	GO	DLPC_CMC	GPLD1,HLA-DRB1,SRI	FALSE,FALSE	TRUE	3.37769772805865	gr2,gr4	-0.118,0.3928	2.75e-12,2.15e-17
T-helper 1 type immune response	GO	DLPC_CMC	TLR1,HLA-DRB1,TRAF6	FALSE,FALSE	TRUE	-0.543779634554585	gr2,gr4	-0.1148,0.3901	1.03e-12,6.72e-18
negative regulation of T cell proliferation	GO	DLPC_CMC	PDE5A,HLA-DRB1,CD274,SFTPD,PAWR,LILRB1	FALSE,FALSE	TRUE	0.697320604428731	gr2,gr4	-0.0843,0.3107	6.42e-07,1.83e-11
response to hydrogen peroxide	GO	DLPC_CMC	GLRX2,GPX1,PRKCD,BAK1,TRPA1,APTX,CDK1,BCL2,LIG1,ADA,EP300	FALSE	TRUE	-1.12975578625471	gr2	0.0684	6.48e-05
membrane raft	GO	DLPC_CMC	EFHD2,CD55,ADAM17,MALL,DPP4,PLSCR1,HPSE,ITGA1,RGMB,CD14,RIPK1,FLOT1,EGFR,GNAI1,CD36,CAV2,CAV1,LYN,ANGPT1,JAK2,TEK,STOM,RET,FAS,PI4K2A,FADD,PPP2R1B,THY1,KCNA5,CD4,KRAS,LRRK2,STAT6,GRIP1,P2RX7,PSEN1,CSK,FLOT2,NPC1,DCC,SDC4,MLC1	FALSE	TRUE	1.93550976624319	gr2	-0.1211	1.42e-12
skeletal system morphogenesis	GO	DLPC_CMC	RYK,IDUA,HHIP,SPEF2,COL11A2,RUNX2,FGFR1,RECQL4,SGPL1,FGFR2,PLEKHA1,ALX4,LRP6,P2RX7,PSEN1,FMN1,WWOX	FALSE	TRUE	-0.435591281076601	gr2	-67	0.000106
negative regulation of cytokine secretion	GO	DLPC_CMC	BTN2A2,FFAR4,CIDEA	FALSE,FALSE	TRUE	1.08609900510478	gr2,gr3	-0.2556,0.1547	1.65e-51,6e-29
chaperone binding	GO	DLPC_CMC	AHSA2,DNAJC10,HSPD1,CP,GRPEL1,TBCA,BAK1,BAG4,TIMM10,HSCB,SLC25A17	FALSE	TRUE	-2.23458438157415	gr2	81	2.13e-06
protein tetramerization	GO	DLPC_CMC	HMGCL,HMGCR,HLA-DRB1,ME1,ACHE,CUTC,CAT,PEX5,DHRS4,SHMT1	FALSE,FALSE	TRUE	0.137504318309447	gr2,gr4	-0.0725,0.3232	1.86e-05,1.15e-12
vagina development	GO	DLPC_CMC	MERTK,WNT5A,BAK1,ESR1	FALSE	TRUE	-2.11701562313559	gr2	99	4.86e-09
E3 ubiquitin ligases ubiquitinate target proteins	Reactome	Brain_Caudate_basal_ganglia	HLTF,TMEM129,UBE2B,HLA-A,PEX5	FALSE,FALSE	TRUE	1.20851298825137	gr2,gr3	0.1513,-0.1056	7.65e-19,3.54e-14
Selenoamino acid metabolism	Reactome	Brain_Caudate_basal_ganglia	QARS,RPL29,RPL9,RARS,RPS18,RPL10A,GNMT,RPL35,RPL12,PAPSS2,RPS26,TXNRD1,RPL36AL,RPS17,RPL23,RPL38,RPS9	FALSE	TRUE	1.48646543906315	gr2	-0.0771	6.82e-06
magnesium ion binding	GO	Brain_Caudate_basal_ganglia	ABL2,NUAK2,PGM2,ATP8A1,SNCA,ATP10B,DXO,SRPK1,FIGNL1,GTPBP10,EPHX2,PPM1A,PIF1,NUDT7,ENO3,NT5C3B,PRPSAP1	TRUE	TRUE	-1.5853626698958	gr2	0.0694	5.32e-05
protein peptidyl-prolyl isomerization	GO	Brain_Caudate_basal_ganglia	PPIE,FKBPL,FKBP11	FALSE,FALSE,FALSE	TRUE	2.64995892508443	gr2,gr3,gr4	-0.2165,0.0575,0.4725	7.6e-41,1.75e-05,4.21e-23
mRNA binding	GO	Brain_Caudate_basal_ganglia	DHFR,DXO,SNRPC,RPL35,RPS26	TRUE	TRUE	-0.0464993414542837	gr2	0.0752	9.58e-06
lysosome	GO	Brain_Caudate_basal_ganglia	DRAM2,HYAL3,RAB7A,MAN2B2,NAAA,HEXB,ARSB,SLC36A1,NEU1,HLA-DOB,RRAGD,CTSB,PEBP4,GGH,SNX16,SFTPD,GOT1,LGMN,CTNS,UNC13D,NPC1,VPS4B,ANKRD27,CTSZ	FALSE	TRUE	-0.10149122590616	gr2	0.0863	5.05e-07
cellular defense response	GO	Brain_Caudate_basal_ganglia	GNLY,ITK,HLA-G,KLRG1,KLRC2	FALSE,FALSE	TRUE	-0.0680013492069026	gr2,gr3	-0.0756,0.0816	8.73e-06,3.76e-09
external side of plasma membrane	GO	Brain_Caudate_basal_ganglia	TNFRSF14,IL12RB2,IL1RL1,ITGAV,KDR,ANXA5,IL13,HLA-DRB1,GPIHBP1,FAS,GFRA1,UMODL1,TNFRSF13C,SCUBE1	FALSE	TRUE	0.137395244172292	gr2	-0.0862	4.26e-07
response to gamma radiation	GO	Brain_Caudate_basal_ganglia	GPX1,BAK1,XRCC2,CCL2	FALSE	TRUE	-0.584575348789552	gr2	0.0875	4.42e-07
response to ethanol	GO	Brain_Caudate_basal_ganglia	S100A9,IL13,BAK1,GGH,RBP4,MGMT,DRD2,HTR3A,ATP5G2,CCL2	FALSE	TRUE	0.545381809770929	gr2	0.0774	6.96e-06
chaperone binding	GO	Brain_Caudate_basal_ganglia	AHSA2,HSPE1,BAK1,TIMM10,AHSA1	FALSE	TRUE	0.181911907807842	gr2	0.0712	3.46e-05
regulation of mitochondrial membrane potential	GO	Brain_Caudate_basal_ganglia	NDUFS1,BAK1,BCO2,PANK2,C22orf29	FALSE	TRUE	-2.10217268226292	gr2	0.0753	1.43e-05
vagina development	GO	Brain_Caudate_basal_ganglia	MERTK,BAK1,RBP4	FALSE	TRUE	-0.434720465951007	gr2	0.0763	4.48e-06
extrinsic apoptotic signaling pathway in absence of ligand	GO	Brain_Caudate_basal_ganglia	ITGAV,BAK1,FAS,ERBB3,ST20	FALSE	TRUE	-0.355127079424726	gr2	0.0762	1.07e-05
positive regulation of mitochondrial outer membrane permeabilization involved in apoptotic signaling pathway	GO	Brain_Caudate_basal_ganglia	ATPIF1,BAK1,BID	FALSE,FALSE	TRUE	-0.411584991702735	gr2,gr3	0.1032,-0.0647	2.37e-09,2.97e-06
Protein ubiquitination	Reactome	Brain_Cerebellar_Hemisphere	RNF144A,UBA6,HLA-B,UBE2Z,PCNA	FALSE,FALSE	TRUE	-2.34044388289555	gr2,gr3	0.2044,-0.064	1.63e-33,4.33e-06
mRNA decay by 3' to 5' exoribonuclease	Reactome	Brain_Cerebellar_Hemisphere	SKIV2L,EXOSC6,NT5C3B	FALSE,FALSE	TRUE	0.0724686839573836	gr2,gr3	-0.1285,0.0893	3.03e-14,1.67e-10
transcription export complex	GO	Brain_Cerebellar_Hemisphere	ZC3H11A,DDX39B,POLDIP3	FALSE,FALSE,FALSE	TRUE	0.0935983419671896	gr2,gr3,gr4	-0.1196,0.0909,-0.3147	1.25e-12,7.96e-11,1.14e-11
protein import into nucleus	GO	Brain_Cerebellar_Hemisphere	ADAR,KPNA1,TMCO6,PRICKLE1,SNUPN	TRUE	FALSE	-0.0867301843805935	gr2	-0.0572	0.000813
negative regulation of cell growth	GO	Brain_Cerebellar_Hemisphere	MUL1,AGT,RTN4,PPARG,NME6,IP6K2,DCBLD2,APBB2,HSPA1B,ENPP1,CCDC85B,CAPRIN2,FLCN,GAS2L1	FALSE	TRUE	-0.086466444204972	gr2	-0.0679	7.62e-05
protein binding, bridging	GO	Brain_Cerebellar_Hemisphere	CNKSR1,RAD50,COL11A2,FSCN3	FALSE	TRUE	1.55517996823949	gr2	-0.0914	8.6e-08
regulation of mitochondrial membrane potential	GO	Brain_Cerebellar_Hemisphere	NDUFS1,CLIC1,BAK1	FALSE	TRUE	-1.90254553920917	gr2	0.1258	6.87e-13
roof of mouth development	GO	Brain_Cerebellar_Hemisphere	PRDM16,CSRNP1,BBS7,COL11A2,NPRL3	FALSE	TRUE	1.37148726317823	gr2	-0.0993	7.88e-09
DNA-binding transcription factor activity, RNA polymerase II-specific	GO	Brain_Cerebellum	ZNF496,KLF11,POU5F1,ZNF488,OVOL1,ZKSCAN2,ZSCAN18	FALSE,FALSE	TRUE	0.754876383755641	gr2,gr3	-0.2158,0.0959	1.16e-36,5.16e-12
B cell homeostasis	GO	Brain_Cerebellum	BAK1,LYN,TNFRSF13C	FALSE	TRUE	-1.84201728233511	gr2	0.0715	2.59e-05
T cell mediated immunity	GO	Brain_Cerebellum	CD8A,BTN3A2,BTN3A3	FALSE,FALSE	TRUE	3.99703336757109	gr2,gr3	-0.4326,0.2843	4.08e-136,1.96e-91
translation elongation factor activity	GO	Brain_Cerebellum	GFM1,NELFE,TSFM	FALSE,FALSE	TRUE	0.865392350621583	gr2,gr4	-0.0616,0.4016	0.000267,6.8e-17
cellular response to DNA damage stimulus	GO	Brain_Cerebellum	TP73,FOXO6,CHD1L,XPC,RNF168,FBXW7,RAD50,MICA,FOXO3,PMS2,XRCC2,LYN,APTX,MASTL,MGMT,C11orf82,MRE11A,XRCC3,RAD51,RPS27L,TIPIN,CIB1,XRCC1,MCM8,NCOA6,USP16	FALSE,FALSE	TRUE	1.09609982630164	gr2,gr4	-0.0726,0.1805	2.2e-05,5.75e-05
external side of plasma membrane	GO	Brain_Cerebellum	TNFRSF14,CD8A,IL1RL1,CXCR4,KCNJ3,ITGAV,ANXA5,CD74,HLA-DRB1,NRCAM,GPIHBP1,CD274,RTN4RL2,CD5,NCAM1,MCAM,LAMP1,SCNN1G,ITGAL,LDLR,TNFRSF13C	FALSE	TRUE	-2.07726508686978	gr2	-0.1133	3.69e-11
integral component of mitochondrial outer membrane	GO	Brain_Cerebellum	MUL1,BAK1,SYNJ2BP	FALSE	TRUE	-1.17569946654886	gr2	0.0717	2.94e-05
ubiquitin protein ligase binding	GO	Brain_Cerebellum	SKI,TNFRSF14,MUL1,BLZF1,CXCR4,CASP8,WFS1,RIPK1,POU5F1,ZNF746,KCNH2,LYN,UBE2W,FZD6,TRAF1,CACUL1,ATXN3,AXIN1,RNF40,MC1R,MC4R,CBS	FALSE,FALSE	TRUE	2.90989858446161	gr2,gr3	-0.1243,0.0487	3.13e-13,0.000458
endoplasmic reticulum calcium ion homeostasis	GO	Brain_Cerebellum	WFS1,BAK1,TMBIM6	FALSE	TRUE	-1.55928018595875	gr2	0.0898	1.44e-07
natural killer cell lectin-like receptor binding	GO	Brain_Cerebellum	MICA,MICB,RAET1G,ULBP1	FALSE,FALSE,FALSE	TRUE	-0.9105743279303	gr2,gr3,gr4	0.3559,-0.1914,-0.1587	2.09e-100,2.13e-43,0.000273
Nef mediated downregulation of MHC class I complex cell surface expression	Reactome	Brain_Cortex	HLA-A,PACS1,AP1M1	FALSE,FALSE	TRUE	0.441085564887065	gr2,gr3	0.1144,-0.1172	1.2e-11,4.46e-17
Protein ubiquitination	Reactome	Brain_Cortex	HLTF,HLA-A,UBE2H,VCP,PEX5,UBE2Z	FALSE,FALSE	TRUE	2.94752586463338	gr2,gr3	0.1198,-0.0942	2.73e-12,1.2e-11
mitochondrial outer membrane	GO	Brain_Cortex	MTX1,LPIN1,ACSL6,BAK1,AIFM2,VAMP1,AKAP1,CYB5A,BID	FALSE,FALSE	TRUE	-1.50825514202115	gr2,gr3	0.0931,-0.0576	9.11e-08,3.95e-05
external side of plasma membrane	GO	Brain_Cortex	PDPN,IL1RL1,KCNJ3,ANXA5,TLR2,HLA-DRB1,FAS,CD44,CD27,CLPTM1,ADA,UMODL1,TNFRSF13C,SCUBE1	FALSE	TRUE	1.17826979448768	gr2	-0.1108	9.12e-11
heat shock protein binding	GO	Brain_Cortex	BAK1,TFAM,SLC18A2	FALSE	TRUE	-2.65058626748844	gr2	0.1296	1.26e-13
animal organ regeneration	GO	Brain_Cortex	LPIN1,ATIC,BAK1,CDK4	FALSE	TRUE	-3.22305766270282	gr2	0.1282	1.2e-13
protein tetramerization	GO	Brain_Cortex	HMGCL,HLA-DRB1,PEX5,SHMT1	FALSE,FALSE	TRUE	2.29942315205495	gr2,gr4	-0.1796,0.4508	7.8e-26,3.22e-21
regulation of cell cycle	GO	Brain_Cortex	PHACTR4,TACC3,CCNO,BAK1,FIGNL1,CDK4,PKMYT1,RBL2,CNTD2,BCR,GAS2L1	FALSE	TRUE	-1.39944224164587	gr2	0.0742	1.68e-05
Chaperonin-mediated protein folding	Reactome	Brain_Frontal_Cortex_BA9	CCT7,SKIV2L,GNAI1,TUBA1C	FALSE,FALSE	TRUE	0.0392239621056249	gr2,gr3	-0.1675,0.1077	2.83e-23,1.35e-14
serine-type endopeptidase activity	GO	Brain_Frontal_Cortex_BA9	CELA3B,CELA3A,PRSS50,CFI,C2,TYSND1,TMPRSS5,HPR,LONP1,KLK6	FALSE,FALSE	TRUE	1.36057110178438	gr2,gr3	-0.073,0.0834	2.02e-05,2.43e-09
cellular defense response	GO	Brain_Frontal_Cortex_BA9	HLA-G,RELA,KLRC2,ADORA2A	FALSE,FALSE	TRUE	-0.735548504109264	gr2,gr3	-0.136,0.0866	1.46e-15,3.99e-10
external side of plasma membrane	GO	Brain_Frontal_Cortex_BA9	IL12RB2,IL1RL1,ANXA5,HLA-DRB1,FAS,TMEM123,CDH13,ADA,SCUBE1	FALSE,FALSE,FALSE	TRUE	-0.0205099558480527	gr2,gr3,gr4	-0.156,0.0611,0.2479	1.07e-19,1.14e-05,6.16e-08
hydrolase activity, acting on acid anhydrides, in phosphorus-containing anhydrides	GO	Brain_Frontal_Cortex_BA9	HLTF,SKIV2L,DDX11,NUDT7	FALSE,FALSE	TRUE	0.539365272347795	gr2,gr3	-0.1678,0.0945	7.07e-23,1.17e-11
Endosomal/Vacuolar pathway	Reactome	Brain_Hippocampus	CTSS,HLA-G,HLA-H,HLA-C	FALSE,FALSE,FALSE	TRUE	1.87000993470289	gr2,gr3,gr4	0.0915,-0.1659,0.2748	1.7e-09,4.52e-39,6.26e-11
cell morphogenesis	GO	Brain_Hippocampus	MAEL,WDR19,LST1,SMARCA4,STK4	FALSE,FALSE	TRUE	3.73520593947015	gr2,gr3	-0.1431,0.067	1.42e-17,1.33e-06
external side of plasma membrane	GO	Brain_Hippocampus	FCER1A,SLAMF7,FCGR3A,IL1RL1,ITGA6,CTLA4,HLA-DRB1,GPIHBP1,CD27,CLEC7A	FALSE,FALSE,FALSE	TRUE	-0.690802969995392	gr2,gr3,gr4	-0.1145,0.0554,0.2306	1.45e-11,6.79e-05,5.27e-07
dendrite development	GO	Brain_Hippocampus	DAB1,LST1,TULP1,TRAPPC4	FALSE,FALSE	TRUE	2.42290709681848	gr2,gr3	-0.1777,0.0837	9.6e-26,1.62e-09
protein tetramerization	GO	Brain_Hippocampus	HLA-DRB1,PEX5,OXA1L,DHRS4	FALSE,FALSE	TRUE	2.64783463860569	gr2,gr4	-0.1863,0.4467	7.19e-29,6.55e-22
DNA-binding transcription factor activity, RNA polymerase II-specific	GO	Brain_Hypothalamus	POU5F1,MAZ,MED1	FALSE,FALSE	TRUE	-3.16393625705345	gr2,gr3	-0.2485,0.1218	3.73e-49,2.99e-18
blastocyst development	GO	Brain_Hypothalamus	POU5F1,PSMC3,G2E3	FALSE,FALSE	TRUE	1.46025763798916	gr2,gr3	-0.2603,0.1311	4.14e-55,3.25e-21
negative regulation of gene expression	GO	Brain_Hypothalamus	MAEL,BCL11A,C1QTNF3,BAK1,UPK3B,SMO,HEY1,IFNA2,RNASEH2B,FLCN,NOS2,NME1-NME2	FALSE	TRUE	-0.673561353775771	gr2	0.0662	0.000112
ATPase activity	GO	Brain_Hypothalamus	CHD1L,TAP2,PEX6,PMS2,MCM4,ABCC8,PSMC3,PSMC5,ABCA8,ATP8B1,ABCG1,PICK1	FALSE	TRUE	0.212090105722847	gr2	0.1296	2.21e-14
cellular response to transforming growth factor beta stimulus	GO	Brain_Hypothalamus	WNT7A,WWOX,SOX9	TRUE	FALSE	-1.18476395380137	gr2	-0.06	0.000567
E3 ubiquitin ligases ubiquitinate target proteins	Reactome	Brain_Nucleus_accumbens_basal_ganglia	RNF181,HLTF,HLA-A,DERL1,PEX5,RNF40	FALSE,FALSE	TRUE	0.679467094622624	gr2,gr3	0.0713,-0.0691	3.07e-05,6.23e-07
Endosomal/Vacuolar pathway	Reactome	Brain_Nucleus_accumbens_basal_ganglia	HLA-G,HLA-H,HLA-A,HLA-C	FALSE,FALSE,FALSE	TRUE	-0.325543533068949	gr2,gr3,gr4	0.2622,-0.136,0.2833	1.88e-71,3.81e-28,8.9e-12
external side of plasma membrane	GO	Brain_Nucleus_accumbens_basal_ganglia	FCGR3A,IL1RL1,ANXA5,CD83,HLA-DRB1,FAS,GFRA1,SCUBE1	FALSE,FALSE	TRUE	0.838500550037766	gr2,gr4	-0.0997,0.252	3.98e-09,7.01e-08
regulation of defense response to virus by virus	GO	Brain_Nucleus_accumbens_basal_ganglia	HLA-A,FYN,PACS1	FALSE,FALSE	TRUE	-0.511271421857198	gr2,gr3	0.0936,-0.0959	2.11e-08,2.89e-12
protein tetramerization	GO	Brain_Nucleus_accumbens_basal_ganglia	HLA-DRB1,SBF2,PEX5,OXA1L,SHMT1	FALSE,FALSE	TRUE	2.65029297327865	gr2,gr4	-0.1492,0.3557	1.39e-18,6.07e-14
cellular response to tumor necrosis factor	GO	Brain_Nucleus_accumbens_basal_ganglia	PID1,TDGF1,HYAL3,ADAMTS7	TRUE	FALSE	0.766317455126401	gr2	0.0638	0.000228
Association of TriC/CCT with target proteins during biosynthesis	Reactome	Cells_EBV-transformed_lymphocytes	SKIV2L,KIFC3,CCT6B,NOP56,CCT8	FALSE,FALSE	TRUE	-0.0261684101184597	gr2,gr3	-0.2577,0.1324	2.33e-52,8.24e-22
Translesion synthesis by Y family DNA polymerases bypasses lesions on DNA template	Reactome	Cells_EBV-transformed_lymphocytes	MAD2L2,POLE4,TRIM25,POLI	TRUE	FALSE	-2.0851588852002	gr2	0.0645	0.000193
mRNA decay by 3' to 5' exoribonuclease	Reactome	Cells_EBV-transformed_lymphocytes	EXOSC9,TTC37,SKIV2L,EXOSC1,DCPS,NT5C3B,EXOSC5	FALSE,FALSE	TRUE	0.873846718159895	gr2,gr3	-0.2155,0.1059	4.71e-37,1.56e-14
antigen processing and presentation of exogenous peptide antigen via MHC class I, TAP-independent	GO	Cells_EBV-transformed_lymphocytes	CTSS,HLA-F,HLA-G,HLA-A,HLA-C,HLA-B,B2M	FALSE,FALSE,FALSE	TRUE	0.480243949364917	gr2,gr3,gr4	0.3912,-0.3166,0.3821	1.75e-122,1.93e-115,1.8e-16
mitochondrial outer membrane	GO	Cells_EBV-transformed_lymphocytes	MARC2,ATF2,MTX3,BAK1,VAMP1,ST20,PLD6,TOMM34,CYB5R3	FALSE	TRUE	-0.330077189512798	gr2	0.0755	1.04e-05
heat shock protein binding	GO	Cells_EBV-transformed_lymphocytes	PPID,BAK1,SLC18A2,TOMM34	FALSE	TRUE	-3.8957989629601	gr2	0.1107	1.77e-10
fat cell differentiation	GO	Cells_EBV-transformed_lymphocytes	ATF2,ERAP1,PSMB8,BBS2	FALSE,FALSE	TRUE	1.51578573633881	gr2,gr3	-0.1724,0.0886	3.36e-24,1.89e-10
protein tetramerization	GO	Cells_EBV-transformed_lymphocytes	HLA-DRB1,CAT,PEX5,SHMT1	FALSE,FALSE	TRUE	2.40900091675734	gr2,gr4	-0.1485,0.4341	3.1e-18,8.18e-21
regulation of cell cycle	GO	Cells_EBV-transformed_lymphocytes	PHACTR4,CTBP1,FGF2,CCNI2,BAK1,FIGNL1,MASTL,CCNDBP1,TSC2,RBL2,CSNK2A2,MNT	FALSE	TRUE	-0.928848068895617	gr2	0.0821	1.77e-06
nucleic acid phosphodiester bond hydrolysis	GO	Cells_EBV-transformed_lymphocytes	DDX1,DXO,MRE11A	FALSE,FALSE	TRUE	1.260615477233	gr2,gr4	0.0614,0.2102	0.00028,1.13e-05
lactation	GO	DLPC_CMC	NCOA1,EIF2AK3,CREB1,OXTR,UMPS,PPAT,PRLR,CDO1,CAV1,ATP7B,DHODH,NME1,NME1-NME2,NME2,USF2	TRUE	FALSE	-2.51927205861022	gr3	-0.05	0.000298
integral component of endoplasmic reticulum membrane	GO	DLPC_CMC	SLC35D1,PIGK,RHBDD1,SSR3,WFS1,BNIP1,TAP2,TAP1,ASPH,DERL1,DPM2,SGPL1,STIM1,DGAT2,DPAGT1,LRMP,ANKLE2,KTN1,SLC27A2,AMFR,SLC27A5,PIGT	FALSE	TRUE	-0.202401716327255	gr3	-0.0615	9.41e-06
negative regulation of type B pancreatic cell apoptotic process	GO	DLPC_CMC	NEUROD1,WFS1,CAST	FALSE	FALSE	-1.27373624126504	gr3	-0.0481	0.000358
integral component of endoplasmic reticulum membrane	GO	Brain_Caudate_basal_ganglia	RTN4,BNIP1,TAP2,KTN1,SLC27A2,AMFR	FALSE	TRUE	-3.21442474189996	gr3	-0.1011	2.71e-13
Transcriptional regulation of pluripotent stem cells	Reactome	Brain_Cerebellar_Hemisphere	TDGF1,POU5F1,POLR2C	FALSE,FALSE	TRUE	1.03171329271425	gr3,gr4	0.1086,0.1748	6.58e-15,7.97e-05
centriole	GO	Brain_Cerebellar_Hemisphere	CEP135,CCHCR1,AHI1,LRRCC1,CEP164,CCDC41,TUBGCP3,CEP128,FBF1,CEP192,CEP250,FTCD,SFI1	FALSE	TRUE	-2.36236965773034	gr3	-127	7.97e-20
nucleotide biosynthetic process	GO	Brain_Cerebellar_Hemisphere	DTYMK,DHFR,PRPSAP2,PRPSAP1	TRUE	FALSE	-0.37821710553742	gr3	-0.0477	0.000672
response to wounding	GO	Brain_Cerebellar_Hemisphere	GPX1,AIMP1,POU5F1	FALSE,FALSE	TRUE	1.02960989658295	gr3,gr4	0.1083,0.1819	7.69e-15,4.91e-05
transcription regulatory region DNA binding	GO	Brain_Cerebellar_Hemisphere	PAX8,PPARG,POU5F1,TFEB,IRF3	FALSE	TRUE	-0.755390964822998	gr3	0.0962	2.65e-12
tetrahydrofolate biosynthetic process	GO	Brain_Cerebellar_Hemisphere	ATIC,DHFR,GCH1	TRUE	FALSE	1.04902600893393	gr3	-0.0587	2.35e-05
centriole	GO	Brain_Cerebellum	CEP104,SCLT1,POC5,CCHCR1,AHI1,CEP41,LRRCC1,C2CD3,CEP164,IFT88,CENPJ,CEP128,FBF1,CEP192,CEP250,FTCD,SFI1	FALSE	TRUE	-2.01360584897024	gr3	-92	3.78e-11
nucleotide biosynthetic process	GO	Brain_Cerebellum	DHFR,PRPSAP2,PRPSAP1	TRUE	FALSE	-0.240887469961271	gr3	-51	0.000278
response to wounding	GO	Brain_Cerebellum	GPX1,NMNAT3,POU5F1,RAC1,VASH1	FALSE	TRUE	1.67984252953341	gr3	0.1037	8.49e-14
guanyl nucleotide binding	GO	Brain_Cerebellum	GNAI3,ARL5A,ARL8B,ARL3,GNA15	TRUE,FALSE	FALSE	-2.60677842359792	gr3,gr4	-0.0467,0.2019	0.000678,1.08e-05
somatic stem cell population maintenance	GO	Brain_Cerebellum	SKI,VANGL2,TCF7L1,POU5F1	FALSE	TRUE	0.584480886582254	gr3	0.1199	1.05e-17
transcription regulatory region DNA binding	GO	Brain_Cerebellum	TP73,KLF11,TCF7L1,PPARG,WNT5A,TCF7,POU5F1,TFEB,ZNF746,FOXH1,CDK5RAP2,TFAP4	FALSE	TRUE	-0.562316210802043	gr3	78	1.73e-08
Protein ubiquitination	Reactome	Brain_Hippocampus	HIST1H2BD,PEX5,UCHL3	FALSE	TRUE	-0.220492930572065	gr3	-0.1165	1.1e-16
integral component of endoplasmic reticulum membrane	GO	Brain_Hippocampus	ELOVL1,RTN4,TAP2,SLC37A4	FALSE,FALSE	TRUE	-3.5165340495298	gr3,gr4	-0.1101,-0.1717	2.61e-15,0.000101
Transcriptional regulation of pluripotent stem cells	Reactome	Brain_Hypothalamus	TDGF1,POU5F1,HIF3A	FALSE	TRUE	-0.276506897192499	gr3	0.1056	3.6e-14
integral component of endoplasmic reticulum membrane	GO	Brain_Hypothalamus	TAP2,ACER3,FITM2	FALSE	TRUE	-0.690975232894739	gr3	-103	1.43e-13
focal adhesion	GO	Brain_Nucleus_accumbens_basal_ganglia	CIDEC,LIMD1,ATF6B,EPHX2,TENC1,ARHGEF7,PEAK1	FALSE,FALSE	TRUE	-1.35322175507441	gr3,gr4	-0.106,-0.3699	2.87e-14,3.01e-16
endosome membrane	GO	Cells_EBV-transformed_lymphocytes	TMBIM1,IRAK2,UBE2D3,SNX2,HLA-DQA1,HLA-DQB1,HLA-DQA2,HLA-DQB2,RAB23,VPS37A,ATP6V0D2,RABEPK,TSG101,VPS37C,APPL2,SLC30A4,GGA2,VPS53,MARCH2	FALSE	TRUE	0.125367733901384	gr3	0.0748	7.43e-08
CS/DS degradation	Reactome	DLPC_CMC	BCAN,HYAL3,IDUA,HEXB,ARSB,DCN,HEXA,NCAN	TRUE	FALSE	0.258913072163197	gr4	0.1828	5.42e-05
Processing of SMDT1	Reactome	DLPC_CMC	C2orf47,PARL,MICU3,MICU1,SPG7	FALSE	FALSE	-2.62340813292591	gr4	-0.3454	1.7e-13
Synthesis of wybutosine at G37 of tRNA(Phe)	Reactome	DLPC_CMC	TYW3,TYW5,TYW1	FALSE	FALSE	-4.5552786584806	gr4	-0.3672	3.13e-16
male germ cell nucleus	GO	DLPC_CMC	MLH1,TRIP13,KIF6,STAG3,H2AFX,MLH3,TERF2,TCFL5	FALSE	FALSE	0.394481139356968	gr4	-0.1745	0.000158
protein-L-isoaspartate (D-aspartate) O-methyltransferase activity	GO	DLPC_CMC	TRMT61B,PCMTD1,AS3MT,PCMTD2	FALSE	FALSE	2.04812977598748	gr4	-0.1961	3.56e-05
folic acid binding	GO	DLPC_CMC	FTCDNL1,MTHFS,SLC46A1,FTCD	FALSE	FALSE	-5.24231928522981	gr4	-0.3088	3.13e-11
mitochondrial intermembrane space	GO	DLPC_CMC	AK2,NDUFS5,THEM4,PPOX,PNPT1,CHCHD5,NDUFS1,CHCHD4,CPOX,COX17,OPA1,NLN,SIRT5,LYN,CAT,TIMM10,DIABLO,CEP89,COX6B1,PANK2	TRUE	FALSE	-2.64262192463468	gr4	0.1724	0.000157
protein export from nucleus	GO	DLPC_CMC	ADAR,XPO1,CCHCR1,NUPL2,RAN,EIF5A	FALSE	TRUE	2.42971660458947	gr4	0.1797	5.29e-05
toxin metabolic process	GO	DLPC_CMC	FMO2,CYP1B1,AS3MT,ARL1	FALSE	FALSE	3.10508699433445	gr4	-0.2225	1.67e-06
magnesium ion transport	GO	DLPC_CMC	CLDN16,NIPAL1,NIPAL4,NIPAL2,CNNM2,ZDHHC17,KCNJ2	FALSE	FALSE	-3.94972850718956	gr4	0.2061	3.84e-06
synaptic vesicle exocytosis	GO	DLPC_CMC	STX7,TSNARE1,P2RX7,TRIM9,DOC2A	FALSE	FALSE	2.92130213156123	gr4	-0.1975	1.26e-05
tumor necrosis factor-mediated signaling pathway	GO	DLPC_CMC	TNFRSF25,TNFSF18,RIPK1,JAK2,CDIP1,TNFRSF11A,COMMD7	FALSE	FALSE	0.183940005089836	gr4	-0.1867	4.96e-05
maintenance of mitotic sister chromatid cohesion	GO	DLPC_CMC	DSCC1,RB1,MAU2	FALSE	FALSE	-2.45177382224595	gr4	-0.1737	0.000181
cellular respiration	GO	DLPC_CMC	FASTKD1,NDUFS1,PPARGC1A,NDUFS4,TBRG4,SLC25A13,NFATC3,COX10,FASTKD5	TRUE	FALSE	-3.39175199468602	gr4	-0.1995	1.26e-05
negative regulation of cell cycle	GO	DLPC_CMC	HPGD,CASP3,PTPRK,RPS6KA2,CDK6,THAP5,SIPA1,PRDM4,RB1,BMP4,PPP1R13B,RNF167,LILRB1,BMP7,MAPK12	TRUE	FALSE	-1.857225204092	gr4	-0.1663	0.000186
tRNA modification in the nucleus and cytosol	Reactome	Brain_Caudate_basal_ganglia	TRIT1,TYW5,NSUN2,TYW1,TRDMT1,NSUN6,OSGEP,ADAT1	FALSE	FALSE	-3.76408461916741	gr4	-0.2289	9.41e-07
oxidoreductase activity, acting on the aldehyde or oxo group of donors, NAD or NADP as acceptor	GO	Brain_Caudate_basal_ganglia	ALDH8A1,HTATIP2,ALDH3A1,ALDH16A1	TRUE	FALSE	-0.258240177536624	gr4	-0.1993	1.23e-05
late endosome membrane	GO	Brain_Caudate_basal_ganglia	CHMP3,HLA-DRB5,HLA-DRB1,SNX16,SLC29A3,VPS37B,SPPL2A,SNF8,NPC1,VPS4B,MCOLN1	FALSE	TRUE	5.29899212776392	gr4	0.4008	4.69e-18
Golgi cisterna membrane	GO	Brain_Caudate_basal_ganglia	SAR1B,HACE1,INPP5E,CSGALNACT2,FUT3	TRUE	FALSE	-0.225988197555599	gr4	-0.2065	6.63e-06
cytoplasmic microtubule	GO	Brain_Cerebellar_Hemisphere	KIF2C,ARL3,CKAP2,AXIN1	FALSE	FALSE	-3.61285161900346	gr4	0.2241	1.17e-06
microtubule binding	GO	Brain_Cerebellar_Hemisphere	KIF2C,CNN3,KIF21B,LRPPRC,REEP1,MAP6D1,CEP135,MAP1B,KIF25,DYNC1I1,KIFC2,KIF12,ARL3,JAKMIP3,NUSAP1,MAPT,KATNAL2,PRNP,GAS2L1	FALSE	FALSE	0.364616662229662	gr4	0.2128	3.61e-06
guanyl nucleotide binding	GO	Brain_Cerebellar_Hemisphere	ARL3,ARF6,GNA15	FALSE	FALSE	-3.11297467202387	gr4	0.2233	7.7e-07
GDP binding	GO	Brain_Cerebellar_Hemisphere	SUCLG1,ARL3,RAB21,RAB27A,SEPT12	FALSE	FALSE	-0.0875044289899246	gr4	0.1776	7.54e-05
photoreceptor connecting cilium	GO	Brain_Cerebellar_Hemisphere	IQCB1,IFT122,ARL3,IFT52	FALSE	FALSE	-2.8597220840038	gr4	0.1801	0.000106
regulation of cell proliferation	GO	Brain_Cerebellar_Hemisphere	AGT,GHRL,GNL3,PTK2,FXYD2,CHST11,NUAK1,E2F4,NOS2,JUP	FALSE	FALSE	0.473522556672688	gr4	0.1997	2.13e-05
microtubule cytoskeleton organization	GO	Brain_Cerebellum	CNTN2,MAP6D1,MAP1B,CDK5RAP2,ATXN3,RANBP10,TEKT3,MAPT,SS18	TRUE	FALSE	0.338075931085655	gr4	0.1663	0.0002
cytokinesis	GO	Brain_Cerebellum	ARL3,CHMP1A,PIK3C3,AURKC,CECR2	FALSE	FALSE	-1.6620632277863	gr4	0.1834	6.68e-05
RNA processing	GO	Brain_Cerebellum	EXOSC10,SNRNP40,RBM6,PDCD11,CSTF3,SFSWAP,LARP6,ADAT1,HNRNPUL1,TFIP11	FALSE	FALSE	-1.24134660854057	gr4	0.1951	2.67e-05
folic acid binding	GO	Brain_Frontal_Cortex_BA9	FTCDNL1,GNMT,FTCD	FALSE	FALSE	-3.87029288549815	gr4	-0.2338	4.13e-07
Transcriptional regulation of pluripotent stem cells	Reactome	Brain_Hippocampus	TDGF1,POU5F1,DKK1,POLR2I	FALSE	TRUE	-1.85780648105193	gr4	0.1732	0.000128
folic acid binding	GO	Brain_Hippocampus	FTCDNL1,GNMT,FOLR1,FTCD	FALSE	FALSE	-4.09517178183831	gr4	-0.2316	3.4e-07
mRNA processing	GO	Brain_Hippocampus	SSU72,ADAR,IWS1,PPP4R2,PTCD2,HNRNPA2B1,MAGOHB,RBM26	TRUE	FALSE	3.59468037565728	gr4	-0.1973	9.32e-06
response to unfolded protein	GO	Brain_Nucleus_accumbens_basal_ganglia	ATF6B,DNAJB6,DERL1	FALSE	TRUE	-1.54904483805662	gr4	-0.5278	8.54e-31
MAPK3 (ERK1) activation	Reactome	Cells_EBV-transformed_lymphocytes	IL6R,CDK1,MAPK3	FALSE	FALSE	0.443851563412451	gr4	-0.1675	0.000126
Oncogene Induced Senescence	Reactome	Cells_EBV-transformed_lymphocytes	AGO3,MDM4,MAPK3	FALSE	FALSE	3.33098679371772	gr4	-169	9.88e-05
focal adhesion	GO	Cells_EBV-transformed_lymphocytes	LIMS2,LIMD1,APBB1IP,ZNF384,ARHGEF7,MAPK3,GIT1,FERMT1,PARVB	FALSE	FALSE	2.77018923463847	gr4	-0.1709	0.000217
5'-3' exonuclease activity	GO	Cells_EBV-transformed_lymphocytes	CPSF3,DXO,FAN1	FALSE	TRUE	0.289528758695709	gr4	0.2056	1.05e-05
transferase activity	GO	Cells_EBV-transformed_lymphocytes	TRIT1,FTCDNL1,PET112,TGS1,TRMT12,ANKRD26,MOCOS,PIGN,UCKL1,GSTT1	FALSE	FALSE	-1.93731225975371	gr4	-191	2.19e-05
cytosolic small ribosomal subunit	GO	Cells_EBV-transformed_lymphocytes	RPSA,RPS23,RPS14,RPS18,RPS10,RPS26,MRPS7,RPS11,RPS5	TRUE	TRUE	1.45438554663101	gr4	-0.1793	8.36e-05
regulation of cytoskeleton organization	GO	Cells_EBV-transformed_lymphocytes	NEXN,CRIPAK,MAPK3	FALSE	FALSE	2.96637153594241	gr4	-0.1773	7.4e-05
Canonical and Non-canonical Notch signaling WP3845	WikiPathways	DLPC_CMC	DNER,NOTCH4,HEY1,NOTCH1,PSEN1,ADAM10	FALSE,FALSE,FALSE	TRUE	3.57083474640364	gr1,gr2,gr3	0.2025,-0.6235,0.1881	5.74e-49,5.28e-282,2.7e-42
Complement Activation WP545	WikiPathways	DLPC_CMC	C1QA,CD55,CFB,C4A,C4B,C5	FALSE,FALSE,FALSE	TRUE	4.16770755896146	gr1,gr2,gr3	0.1343,-0.3839,0.111	4.35e-23,1.55e-116,5.98e-16
Cytokines and Inflammatory Response WP530	WikiPathways	DLPC_CMC	HLA-DRA,HLA-DRB1,IL7,CD4	FALSE,TRUE,FALSE	TRUE	2.21888610307869	gr1,gr2,gr4	0.0827,-0.2176,0.272	3.42e-09,1.85e-38,2.82e-09
Epithelial to mesenchymal transition in colorectal cancer WP4239	WikiPathways	DLPC_CMC	PIK3CD,WNT2B,PKP1,TGFB2,FN1,WNT7A,NR2C2,CTNNB1,WNT5A,CLDN1,CLDN16,CDKL2,OCLN,SPARC,FOXQ1,NOTCH4,MAPK13,TWIST1,CLDN12,WNT2,WNT16,FZD3,FZD6,NOTCH1,MAPK8,TRAF6,PAK1,EED,LRP6,KRAS,WNT10B,NUBPL,SOS2,TGFB3,MAP2K1,MAPK3,MMP15,CDH1,JUP,WNT3,GRB2,MAPK12,MAPK11	FALSE,FALSE,FALSE	TRUE	2.00779513474804	gr1,gr2,gr3	0.067,-0.2289,0.0832	1.42e-06,1.9e-40,2.09e-09
Exercise-induced Circadian Regulation WP410	WikiPathways	DLPC_CMC	SF3A3,G0S2,PIGF,NCKAP1,ERC2,HLA-DMA,RBPMS,DNAJA1,GFRA1,GSTP1,DAZAP2,BTG1,PSMA4,VAPA	FALSE,FALSE,FALSE	TRUE	-2.13299755101683	gr1,gr2,gr3	-0.1374,0.3681,-0.0886	2.68e-23,2.44e-100,1.59e-10
Focal Adhesion-PI3K-Akt-mTOR-signaling pathway WP3932	WikiPathways	DLPC_CMC	PIK3CD,MTOR,CASP9,PRKAA2,JAK1,GNG5,LPAR3,THBS3,LAMC1,LAMB3,PPP2R5A,GNG4,EPAS1,ITGA6,ITGA4,ITGAV,COL5A2,CREB1,FN1,EIF4E2,ITGA9,PFKFB4,ITGB5,PPP2R3A,GNB4,FGF12,PPP2R2C,PPARGC1A,TBC1D1,SPP1,EIF4E,FGF2,PRLR,GHR,PELO,ITGA2,F2R,THBS4,EFNA5,FGF1,PPP2R2B,ATF6B,COL11A2,LAMA2,THBS2,EGFR,PIK3CG,LAMB1,MET,FGFR1,RAB2A,ANGPT1,JAK2,RPS6,TEK,TNC,LAMC3,ITGA8,PTEN,FGFR2,PPP2R2D,PDGFD,PPP2R1B,KRAS,HSP90B1,NOS1,CAB3…	FALSE	TRUE	1.03300894525341	gr1	0.0632	5.03e-06
G1 to S cell cycle control WP45	WikiPathways	DLPC_CMC	RPA2,MCM6,ORC4,CREB1,CDC25A,CDK7,ATF6B,CCND3,MCM3,RPA3,CDK6,MCM7,ORC5,MCM4,CDKN2B,CDK1,ATM,CCND2,PRIM1,POLE,RB1,CDKN2D,E2F1	FALSE	TRUE	-0.0169896642883361	gr1	103	7.65e-14
Hfe effect on hepcidin production WP3924	WikiPathways	DLPC_CMC	HFE,SMAD7	FALSE,FALSE	TRUE	-1.39040644574393	gr1,gr3	-0.095,0.0739	2.36e-14,5.79e-10
Histone Modifications WP2369	WikiPathways	DLPC_CMC	SMYD2,H3F3A,SMYD3,SMYD5,SMYD1,SETD9,HIST1H4B,HIST1H4C,HIST1H4F,HIST1H4H,EHMT1,EED,SETDB2,SETD6,SMYD4,SETD4	FALSE,FALSE,FALSE	TRUE	-2.30132174184743	gr1,gr2,gr3	-0.1345,0.1551,0.0484	2.67e-22,6.53e-20,0.000493
Human Complement System WP2806	WikiPathways	DLPC_CMC	FCGR3A,SELL,LAMC1,CD55,CR1,CD46,LRP2,PROS1,SPP1,KLKB1,ITGA2,F13A1,CFB,C4A,LAMB1,TXN,C5,CD59,DCN,ITGAX,ITGB3,GNA15,CD40,ITGB2	FALSE,FALSE,FALSE	TRUE	4.10478423032954	gr1,gr2,gr3	0.1406,-0.363,0.085	1.95e-24,8.82e-99,8.84e-10
LncRNA involvement in canonical Wnt signaling and colorectal cancer WP4258	WikiPathways	DLPC_CMC	CTNNBIP1,WNT2B,WNT7A,CTNNB1,WNT5A,RYK,DVL3,SENP2,NKD2,CSNK2B,CCND3,MAP3K7,CDK6,WNT2,WNT16,FZD3,SFRP1,FZD6,HNRNPK,ROR2,DKK1,FRAT2,CTBP2,CCND2,LRP6,WNT10B,WIF1,AXIN1,NKD1,SERPINF1,WNT3,KREMEN1	FALSE,FALSE,FALSE	TRUE	-2.40819653442094	gr1,gr2,gr3	-0.0756,0.1852,-0.052	5.4e-08,8.97e-28,0.000183
Myometrial Relaxation and Contraction Pathways WP289	WikiPathways	DLPC_CMC	GNG5,GNG4,RGS7,ADCY3,CREB1,IGFBP2,OXTR,PRKAR2A,PRKCD,GNB4,GRK4,CORIN,RXFP1,RGS14,ATF6B,ACTB,RAMP3,IGFBP3,CRCP,YWHAG,PRKCQ,PLCB3,ITPR2,NOS1,ADCY4,GNG2,RGS6,ADCY7,CRHR1,RGS9,GNG7,RYR1,GNAS,ATF4	FALSE	TRUE	-0.86756883042543	gr1	0.0818	2.88e-09
Neural Crest Differentiation WP2064	WikiPathways	DLPC_CMC	MPZ,HDAC11,CTNNB1,DVL3,MSX1,FGF2,CDH6,NOTCH4,COL11A2,HEY2,TWIST1,FZD3,FGFR1,NOTCH1,FGFR2,CTBP2,DCT,BMP4,AXIN1,CDH1,PMP22,BMP7,OLIG2	FALSE,FALSE,FALSE	TRUE	2.08735719294943	gr1,gr2,gr3	0.1337,-0.3783,0.1131	5.13e-22,5.51e-107,3.94e-16
Notch Signaling Pathway WP61	WikiPathways	DLPC_CMC	ADAM17,HES6,NOTCH4,HEY2,CUL1,HEY1,JAK2,NOTCH1,PSEN1,NUMB,SNW1,MAPT,ITCH,EP300	FALSE,FALSE,FALSE	TRUE	2.6047168452195	gr1,gr2,gr3	0.1162,-0.421,0.1536	4.72e-17,4.1e-132,1.95e-28
Notch Signaling WP268	WikiPathways	DLPC_CMC	ADAM17,KAT2B,DVL3,NOTCH4,DTX2,NOTCH1,CTBP2,PSEN1,NUMB	FALSE,FALSE,FALSE	TRUE	2.83528119719954	gr1,gr2,gr3	0.1537,-0.5012,0.1674	1.05e-28,5.71e-185,1.11e-33
Oxidative Damage WP3941	WikiPathways	DLPC_CMC	CASP9,C1QA,CASP3,TDP2,C4B,BAK1,MAPK13,BAG4,TRAF1,C5,TRAF6,APAF1,MAP3K9,BCL2	FALSE,FALSE,FALSE	TRUE	-2.77127261735424	gr1,gr2,gr3	-0.1101,0.2836,-0.0753	1.67e-15,2.03e-61,5.41e-08
PI3K-Akt Signaling Pathway WP4172	WikiPathways	DLPC_CMC	PIK3CD,MTOR,CASP9,PRKAA2,JAK1,GNG5,LPAR3,THEM4,THBS3,LAMC1,LAMB3,PPP2R5A,GNG4,TGFA,BCL2L11,ITGA6,ITGA4,ITGAV,CREB1,FN1,EIF4E2,ITGA9,ITGB5,PPP2R3A,GNB4,FGF12,PPP2R2C,FGF5,SPP1,EIF4E,FGF2,PRLR,GHR,ITGA1,ITGA2,F2R,THBS4,EFNA5,FGF1,PPP2R2B,ATF6B,CCND3,COL9A1,LAMA2,THBS2,EGFR,CDK6,PIK3CG,LAMB1,MET,FGFR1,IL7,ANGPT1,JAK2,RPS6,TEK,TNC,LAMC3,ITGA8,PTEN,FGFR2,PPP2R2D,PDGFD,PPP2R1B,CCND2,KRAS,HSP90B1,FLT3,P…	FALSE	TRUE	0.451740317763443	gr1	0.0513	0.000225
Proteasome Degradation WP183	WikiPathways	DLPC_CMC	PSMD4,PSMB4,RPN1,UCHL1,HIST1H2AB,HLA-F,HLA-A,HLA-C,HLA-B,PSMB8,PSMB9,PSMB1,PSMD5,PSMD13,PSMC3,H2AFX,UCHL3,PSMB5,PSMA4,PSMB6,PSMC5	FALSE,FALSE,FALSE	TRUE	-3.01577861778685	gr1,gr2,gr3	-0.2426,0.6975,-0.2053	1.4e-69,0,7.8e-50
Role of Osx and miRNAs in tooth development WP3971	WikiPathways	DLPC_CMC	ALPL,CTNNB1,NOTCH4,RUNX2,NOTCH1,DKK1,HNF1A,BMP7	FALSE,FALSE,FALSE	TRUE	3.28832065089897	gr1,gr2,gr3	0.201,-0.5221,0.1341	3.92e-48,1.7e-200,3.75e-22
Sudden Infant Death Syndrome (SIDS) Susceptibility Pathways WP706	WikiPathways	DLPC_CMC	ECE1,ACADM,CHRNB2,HADHB,SP3,NEUROD1,HSPD1,CREB1,THRB,GPD1L,SCN5A,CTNNB1,VIPR1,PRKAR2A,PPARGC1A,CASP3,TPPP,HTR1A,GABRA1,C4A,C4B,ADCYAP1R1,YWHAG,VIPR2,RET,DEAF1,TPH1,TPH2,PAH,HSP90B1,SSTR1,SSTR2,MBD1,PKNOX1,EP300	FALSE,FALSE,FALSE	TRUE	-0.792400500486647	gr1,gr2,gr3	0.059,-0.1848,0.0589	1.92e-05,6.02e-27,2.21e-05
Type II interferon signaling (IFNG) WP619	WikiPathways	DLPC_CMC	JAK1,PRKCD,IRF2,HLA-B,PSMB9,TAP1,IFNGR1,JAK2,NOS2	FALSE,FALSE,FALSE	TRUE	-2.98452691902462	gr1,gr2,gr3	-0.2138,0.6288,-0.1909	5.88e-54,5.74e-296,3.3e-43
VEGFA-VEGFR2 Signaling Pathway WP3888	WikiPathways	DLPC_CMC	MTOR,PLA2G5,MKNK1,PRKAA2,RAP1A,EIF2AK3,ITGAV,CREB1,CTNNB1,RHOA,PRKCD,FLNB,ITGB5,NCK1,EIF2A,IGFBP7,EIF4E,GAB1,OCLN,CTNNA1,MAPK9,NOTCH4,MYO6,MAP3K5,DNAJB9,CAV1,EGR3,RPS6,SHB,ANXA1,TXN,RAPGEF1,MAPK8,PRKG1,DKK1,VCL,FAS,CYP2C8,PTPRJ,PLCB3,CFL1,TPCN2,FADD,PAK1,CBL,STAT6,RAP1B,CAMKK2,KL,RHOJ,MAP2K1,CSK,IQGAP1,MAPK3,BCAR1,CRK,PFN1,ACACA,ITGB3,RPS6KB1,GRB2,ROCK1,BCL2,NFATC1,PRKD2,ITCH,RCAN1,ATF4,MAPK12	FALSE,FALSE	TRUE	2.70005537044081	gr1,gr2	0.0713,-0.1603	2.41e-07,1.18e-20
Viral Acute Myocarditis WP4298	WikiPathways	DLPC_CMC	DFFB,CASP9,JAK1,ABL2,CD55,PARP1,CREB1,IL12A,CASP6,CASP3,MICA,HLA-DMA,LAMA2,ACTB,CAV1,CAAP1,ENDOG,ABL1,CASP7,CD4,NOS1,JKAMP,BNIP2,MAPK3,BCL2,ITGB2,BID	FALSE,FALSE,FALSE	TRUE	-0.935976528352709	gr1,gr2,gr3	-0.1053,0.2978,-0.0876	2.11e-14,3.59e-67,2.67e-10
Wnt Signaling WP428	WikiPathways	DLPC_CMC	CTNNBIP1,WNT2B,VANGL1,VANGL2,WNT7A,CTNNB1,RHOA,WNT5A,RYK,DVL3,SENP2,NKD2,MAPK9,CSNK2B,CCND3,MAP3K7,WNT2,WNT16,PPP3CC,FZD3,SFRP1,FZD6,ROR2,INVS,MAPK8,DKK1,FRAT2,CTBP2,PLCB3,CCND2,LRP6,PRICKLE1,WNT10B,WIF1,DAAM1,AXIN1,NKD1,NFATC3,SERPINF1,WNT3,NFATC1,KREMEN1	FALSE,FALSE,FALSE	TRUE	-0.0424180636666129	gr1,gr2,gr3	-0.0657,0.1621,-0.049	2.18e-06,9.23e-22,0.000401
ncRNAs involved in Wnt signaling in hepatocellular carcinoma WP4336	WikiPathways	DLPC_CMC	CTNNBIP1,WNT2B,WNT7A,CTNNB1,WNT5A,RYK,DVL3,SENP2,NKD2,CSNK2B,CCND3,WNT2,WNT16,FZD3,SFRP1,MTDH,FZD6,ROR2,DKK1,FRAT2,CTBP2,CCND2,LRP6,WNT10B,WIF1,AXIN1,NKD1,SERPINF1,WNT3,KREMEN1	FALSE,FALSE,FALSE	TRUE	-1.83484442804917	gr1,gr2,gr3	-0.0768,0.1925,-0.0577	3.12e-08,4.97e-30,3.11e-05
Apoptosis-related network due to altered Notch3 in ovarian cancer WP2864	WikiPathways	Brain_Caudate_basal_ganglia	ANXA5,IER3,PTK2,TRAF1,CASP7,ERBB3	FALSE,FALSE,FALSE	TRUE	-2.47918795372719	gr1,gr2,gr3	-0.2239,0.6727,-0.1903	1.03e-59,0,1.97e-43
Cytokines and Inflammatory Response WP530	WikiPathways	Brain_Caudate_basal_ganglia	IL13,HLA-DRB1	FALSE,FALSE,FALSE,FALSE	TRUE	3.13222905113222	gr1,gr2,gr3,gr4	0.067,-0.25,0.0563,0.5391	1.09e-06,4.24e-52,4.57e-05,8.81e-28
Human Complement System WP2806	WikiPathways	Brain_Caudate_basal_ganglia	CR1,CD46,KLKB1,F11,C4A,ITGB3	FALSE,FALSE,FALSE,FALSE	TRUE	5.10400950997124	gr1,gr2,gr3,gr4	0.1873,-0.6366,0.1923,0.2865	2.87e-42,9.34999999999999e-293,2.4e-44,5.7e-11
Proteasome Degradation WP183	WikiPathways	Brain_Caudate_basal_ganglia	UBE2B,HLA-G,HLA-A,HLA-C,PSMD13,PSMC3,UCHL3,PSMB10,PSMD8	FALSE,FALSE,FALSE,FALSE	TRUE	-0.623702221699412	gr1,gr2,gr3,gr4	-0.0772,0.2834,-0.1276,0.1783	1.94e-08,7.43e-64,2.52e-20,9.24e-05
Sudden Infant Death Syndrome (SIDS) Susceptibility Pathways WP706	WikiPathways	Brain_Caudate_basal_ganglia	HES1,SLC9A3,IL13,C4A,HTR3A,PAH,CHRFAM7A,YWHAB	FALSE,FALSE,FALSE,FALSE	TRUE	3.25289352949673	gr1,gr2,gr3,gr4	0.1583,-0.4884,0.1405,0.1961	1.92e-30,5.86e-177,4.22e-24,8.77e-06
Vitamin D Receptor Pathway WP2877	WikiPathways	Brain_Caudate_basal_ganglia	S100A9,COLEC11,IL1RL1,SULT1C2,PTGER4,IRF4,HLA-DRB1,HLA-DQA1,HLA-DQA2,CYP1A1,ATP2C2,CYP2S1,CEACAM1,CYP2D6	FALSE,FALSE,FALSE,FALSE	TRUE	0.272172340497348	gr1,gr2,gr3,gr4	0.0588,-0.2749,0.099,0.2393	1.93e-05,2.41e-58,8.15e-13,1.47e-07
Apoptosis Modulation and Signaling WP1772	WikiPathways	Brain_Cerebellar_Hemisphere	DFFB,CASP8,CASP6,BAK1,AIFM2	FALSE,FALSE,FALSE	TRUE	-0.380938650959705	gr1,gr2,gr3	-0.0647,0.2267,-0.0846	3.13e-06,2.21e-38,1.1e-09
Apoptosis WP254	WikiPathways	Brain_Cerebellar_Hemisphere	DFFB,CASP8,CASP6,BAK1,TRAF1,HELLS,IRF3	FALSE,FALSE,FALSE	TRUE	-1.84882641212623	gr1,gr2,gr3	-0.046,0.1942,-0.0824	0.000899,6.43e-29,2.94e-09
Chromosomal and microsatellite instability in colorectal cancer WP4216	WikiPathways	Brain_Cerebellar_Hemisphere	MSH3,MAPK9,BAK1,AXIN1	FALSE,FALSE,FALSE	TRUE	-2.25870017478103	gr1,gr2,gr3	-0.0902,0.225,-0.0547	4.82e-11,6.29e-38,7.19e-05
Complement Activation WP545	WikiPathways	Brain_Cerebellar_Hemisphere	CFB,C4A	FALSE,FALSE,FALSE	TRUE	7.27265081358517	gr1,gr2,gr3	0.4025,-1.186,0.2934	2.07e-188,0,2.03e-103
DNA Damage Response (only ATM dependent) WP710	WikiPathways	Brain_Cerebellar_Hemisphere	PDK1,MAPK9,BAK1,AXIN1,RBL2,WNT3	FALSE,FALSE,FALSE	TRUE	-2.64692582402691	gr1,gr2,gr3	-0.0873,0.2027,-0.0499	2.26e-10,1.42e-31,0.00032
DNA IR-Double Strand Breaks (DSBs) and cellular response via ATM WP3959	WikiPathways	Brain_Cerebellar_Hemisphere	PARP1,RASSF1,RAD50,BAK1,PCNA	FALSE,FALSE,FALSE	TRUE	-3.18675806356705	gr1,gr2,gr3	-0.07,0.2092,-0.069	3.64e-07,3.31e-33,5.42e-07
Endometrial cancer WP4155	WikiPathways	Brain_Cerebellar_Hemisphere	BAK1,AXIN1	FALSE,FALSE,FALSE	TRUE	-2.5951216971194	gr1,gr2,gr3	-0.1136,0.3016,-0.0797	1.05e-16,1.75e-62,6.81e-09
Exercise-induced Circadian Regulation WP410	WikiPathways	Brain_Cerebellar_Hemisphere	G0S2,HLA-DMA	FALSE,FALSE,FALSE	TRUE	-4.32854866208477	gr1,gr2,gr3	-0.2592,1.0486,-0.2446	2.92e-98,0,5.81e-87
Hematopoietic Stem Cell Differentiation WP2849	WikiPathways	Brain_Cerebellar_Hemisphere	HES6,TNXB,SPI1,ITGA2B	FALSE,FALSE	TRUE	-1.69094566035978	gr1,gr3	0.0635,-0.0605	4.69e-06,1.41e-05
Human Complement System WP2806	WikiPathways	Brain_Cerebellar_Hemisphere	LAMC1,CD46,ADIPOQ,KLKB1,CFB,C4A,ITGA2B,GNA15,PRNP	FALSE,FALSE,FALSE	TRUE	4.35144754502682	gr1,gr2,gr3	0.1519,-0.459,0.1335	4.59e-28,4.24e-156,6.37e-22
Integrated Breast Cancer Pathway WP1984	WikiPathways	Brain_Cerebellar_Hemisphere	JAK1,CASP8,CDC25A,RAD50,BAK1,FILIP1,XRCC3,DCAKD,NUP85,ZMYND8	FALSE,FALSE,FALSE	TRUE	-0.941800216113241	gr1,gr2,gr3	-0.047,0.1341,-0.0451	0.000706,8.61e-15,0.00118
MECP2 and Associated Rett Syndrome WP3584	WikiPathways	Brain_Cerebellar_Hemisphere	GPRIN1,TAP1,POU3F2,CDON	FALSE,FALSE,FALSE	TRUE	-0.43238023531125	gr1,gr3,gr4	0.0615,0.0812,0.2505	1.12e-05,6.57e-09,6.8e-08
Mesodermal Commitment Pathway WP2857	WikiPathways	Brain_Cerebellar_Hemisphere	MIXL1,EPB41L5,POU5F1,NCAPG2,ZIC5,AXIN1,WNT3,DNMT3B,CEP250,BMP7	FALSE,FALSE,FALSE	TRUE	0.521747376136127	gr1,gr2,gr3	0.0738,-0.2089,0.0596	1.06e-07,2.13e-34,1.78e-05
NRF2 pathway WP2884	WikiPathways	Brain_Cerebellar_Hemisphere	SLC39A10,SLC6A7,SLC39A7,GSR,KEAP1,CBR1,GSTT2	FALSE,FALSE	TRUE	3.54665368628119	gr1,gr2	0.0541,-0.1141	9.42e-05,3.64e-11
Nanomaterial induced apoptosis WP2507	WikiPathways	Brain_Cerebellar_Hemisphere	CASP8,CASP6,BAK1	FALSE,FALSE,FALSE	TRUE	-1.152534225239	gr1,gr2,gr3	-0.088,0.2701,-0.0887	2.38e-10,5.49e-52,2.04e-10
Non-small cell lung cancer WP4255	WikiPathways	Brain_Cerebellar_Hemisphere	PDK1,RASSF1,BAK1,JAK3	FALSE,FALSE,FALSE,TRUE	TRUE	-1.47667328612707	gr1,gr2,gr3,gr4	-0.0933,0.2246,-0.0653,0.1763	1.48e-11,5.39e-37,2.49e-06,0.000116
Oxidative Damage WP3941	WikiPathways	Brain_Cerebellar_Hemisphere	BAK1,MAPK13,TRAF1,MAP3K9,PCNA	FALSE,FALSE,FALSE	TRUE	-2.05409387475296	gr1,gr2,gr3	-0.0451,0.1835,-0.0745	0.00103,8.08e-26,6.5e-08
Pancreatic adenocarcinoma pathway WP4263	WikiPathways	Brain_Cerebellar_Hemisphere	JAK1,MAPK9,BAK1,PEBP1	FALSE,FALSE,FALSE	TRUE	-2.97129586113408	gr1,gr2,gr3	-0.0822,0.237,-0.0674	2.69e-09,1.46e-41,1.21e-06
Parkin-Ubiquitin Proteasomal System pathway WP2359	WikiPathways	Brain_Cerebellar_Hemisphere	CASP8,HSPA1B,PSMD5,HSPA14,PSMD13,SIAH1,TUBB6	FALSE	TRUE	1.53626356874227	gr1	0.0564	4.46e-05
Photodynamic therapy-induced AP-1 survival signaling. WP3611	WikiPathways	Brain_Cerebellar_Hemisphere	BAK1,MAPK13,MAP2K3	FALSE,FALSE,FALSE	TRUE	-1.6679555364836	gr1,gr2,gr3	-0.0739,0.2575,-0.0949	9.89e-08,3.13e-47,8.99e-12
Photodynamic therapy-induced HIF-1 survival signaling WP3614	WikiPathways	Brain_Cerebellar_Hemisphere	BAK1,NOS2	FALSE,FALSE,FALSE	TRUE	-2.84750471465792	gr1,gr2,gr3	-0.0978,0.2894,-0.0879	8.64e-13,8.7e-58,1.66e-10
Proteasome Degradation WP183	WikiPathways	Brain_Cerebellar_Hemisphere	HLA-G,HLA-C,HLA-B,PSMD5,PSMD13,PSME2	FALSE,FALSE,FALSE,FALSE	TRUE	-1.45746748577459	gr1,gr2,gr3,gr4	-0.1839,0.4391,-0.1332,0.2796	2.9e-41,8.75e-153,3.21e-22,1.58e-09
Regulation of Apoptosis by Parathyroid Hormone-related Protein WP3872	WikiPathways	Brain_Cerebellar_Hemisphere	BAK1,PTHLH	FALSE,FALSE,FALSE	TRUE	-2.267378784525	gr1,gr2,gr3	-0.1054,0.3158,-0.0919	1.89e-14,1.68e-67,3.29e-11
Sudden Infant Death Syndrome (SIDS) Susceptibility Pathways WP706	WikiPathways	Brain_Cerebellar_Hemisphere	ACADM,CHRNB2,SLC9A3,POU5F1,C4A,POU3F2,PRKAR1B,CDCA7L,YWHAG,YWHAZ,DEAF1,TPH1,PAH,YWHAB	FALSE,FALSE,FALSE,FALSE	TRUE	2.40359776089371	gr1,gr2,gr3,gr4	0.2242,-0.6854,0.1921,0.2241	8.02e-60,0,6.32e-44,3.88e-07
The human immune response to tuberculosis WP4197	WikiPathways	Brain_Cerebellar_Hemisphere	JAK1,TAP1,IFIT1,TYK2	FALSE,FALSE	TRUE	2.43552461492533	gr1,gr4	0.0783,0.2773	1.62e-08,1.86e-09
Viral Acute Myocarditis WP4298	WikiPathways	Brain_Cerebellar_Hemisphere	DFFB,JAK1,PARP1,CASP8,CASP6,HLA-DMA,SGCA	FALSE,FALSE,FALSE	TRUE	-2.27726235472573	gr1,gr2,gr3	-0.1594,0.5663,-0.1808	2.73e-31,7.47e-222,1.75e-39
Vitamin D Receptor Pathway WP2877	WikiPathways	Brain_Cerebellar_Hemisphere	S100A2,G0S2,IL1RL1,SULT1C2,SERPINB1,HLA-DRB1,HLA-DQA1,HLA-DQA2,PNOC,NINJ1,ALOX5,COL13A1,LRP5,SLC37A2,PTHLH,ATP2B1,TPM1,ZNF257,ADAMTS5,CBS,CYP2D6	FALSE,FALSE,FALSE	TRUE	3.36087106747603	gr1,gr2,gr4	0.0789,-0.2146,0.1918	1.37e-08,5.95e-36,1.49e-05
Zinc homeostasis WP3529	WikiPathways	Brain_Cerebellar_Hemisphere	SLC39A10,SLC30A9,SLC39A7,MT1E	FALSE,FALSE	TRUE	4.75692074243971	gr1,gr2	0.0963,-0.1983	1.87e-12,1.4e-30
miRNA targets in ECM and membrane receptors WP2911	WikiPathways	Brain_Cerebellar_Hemisphere	LAMC1,TNXB,COL5A3,COL6A1	FALSE,FALSE	TRUE	-0.347807691435176	gr1,gr3	0.065,-0.0618	3.28e-06,1.05e-05
Aryl Hydrocarbon Receptor WP2586	WikiPathways	Brain_Cerebellum	PSRC1,GCLC,HRAS	TRUE	FALSE	0.614271681827918	gr1	-0.0498	0.000343
Classical pathway of steroidogenesis, including diseases WP4523	WikiPathways	Brain_Cerebellum	H6PD,CYP21A2,CYB5A	FALSE,FALSE,FALSE,FALSE	TRUE	-3.89053703729223	gr1,gr2,gr3,gr4	-0.2474,0.7395,-0.1918,-0.3241	8.7e-72,0,1.22e-43,1.8e-12
Complement and Coagulation Cascades WP558	WikiPathways	Brain_Cerebellum	CD55,CD46,KLKB1,C7,C4B,F7,BDKRB1	FALSE	TRUE	-2.19241564852204	gr1	-0.1609	1.77e-31
Corticotropin-releasing hormone signaling pathway WP2355	WikiPathways	Brain_Cerebellum	PARP1,CYP21A2,ERN1	FALSE,FALSE,FALSE,FALSE	TRUE	-5.42092523066552	gr1,gr2,gr3,gr4	-0.2639,0.7541,-0.1843,-0.35	1.77e-82,0,6.17e-41,3.63e-14
Cytokines and Inflammatory Response WP530	WikiPathways	Brain_Cerebellum	HLA-DRB1,IL7	FALSE,FALSE,FALSE,FALSE	TRUE	2.90962208662948	gr1,gr2,gr3,gr4	0.0827,-0.2846,0.0549,0.6357	6.44e-10,3.11e-70,4.73e-05,8.7e-41
Exercise-induced Circadian Regulation WP410	WikiPathways	Brain_Cerebellum	G0S2,ERC2,HLA-DMA,VAPA,CEBPB	FALSE,FALSE,FALSE	TRUE	-1.26039085282053	gr1,gr2,gr3	-0.1892,0.6201,-0.1735	1.27e-45,3.34e-261,9.83e-39
Human Complement System WP2806	WikiPathways	Brain_Cerebellum	GNAI3,LAMC1,CD55,CD46,KLKB1,C7,C4A,TXN,GNA15	FALSE,FALSE,FALSE,FALSE	TRUE	3.1864915836352	gr1,gr2,gr3,gr4	0.1873,-0.5843,0.1644,0.2436	4.77e-42,1.04e-246,1.27e-32,5.04e-08
Metapathway biotransformation Phase I and II WP702	WikiPathways	Brain_Cerebellum	AKR7A2,MGST3,FMO2,NAT8,SULT1C2,CYP4V2,CYP21A2,GAL3ST4,EPHX2,GSR,AKR1C1,AKR1C2,AKR1C3,GSTO1,GSTO2,CHST11,GSTZ1,CYP46A1,SULT1A1,KCNAB3,HS3ST3B1,CHST9,CYP4F12,CYP4F11,GSTT2B,GSTT2,CYP2D6	FALSE,FALSE	TRUE	-1.28070443389884	gr1,gr2	-0.1103,0.2387	1.38e-15,1.8e-44
Neural Crest Differentiation WP2064	WikiPathways	Brain_Cerebellum	TCF7L1,HDAC11,COL11A2,HDAC7,ASCL1,DCT,BMP4,AXIN1	FALSE,FALSE	TRUE	0.222475808938412	gr1,gr2	0.0492,-0.1418	0.000376,9.22e-17
Non-small cell lung cancer WP4255	WikiPathways	Brain_Cerebellum	PDK1,RARB,POLK,BAK1,FOXO3,HRAS,GADD45B,JAK3,AKT2	FALSE,FALSE	TRUE	0.00913691142863192	gr1,gr2	-0.0513,0.0685	0.000214,6.83e-05
Oxidative Damage WP3941	WikiPathways	Brain_Cerebellum	C4B,BAK1,MAPK13,TRAF1,MAP3K9	FALSE,FALSE,FALSE	TRUE	-5.03653682453955	gr1,gr2,gr3	-0.1974,0.6844,-0.2304	7.58e-47,0,4.25e-63
Spinal Cord Injury WP2431	WikiPathways	Brain_Cerebellum	PLA2G5,RTN4,GDNF,AIF1,FOXO3,RAC1,PTPRZ1,CHST11,APEX1,NOS2,ZFP36	FALSE,FALSE,FALSE	TRUE	-2.30824338525662	gr1,gr2,gr3	-0.1145,0.3675,-0.1227	9.79e-17,3.02e-102,7.4e-19
Sudden Infant Death Syndrome (SIDS) Susceptibility Pathways WP706	WikiPathways	Brain_Cerebellum	TP73,ACADM,SPTBN1,SLC9A3,POU5F1,C4A,C4B,TAC1,KCNH2,VIPR2,YWHAZ,ASCL1,SNAP25,YWHAB,CEBPB	FALSE,FALSE,FALSE	TRUE	1.20351533255192	gr1,gr2,gr3	0.0749,-0.2223,0.0593	6.12e-08,3.34e-39,1.87e-05
The effect of progerin on the involved genes in Hutchinson-Gilford Progeria Syndrome WP4320	WikiPathways	Brain_Cerebellum	H3F3A,HIST1H3A	FALSE,FALSE	TRUE	-1.5605819065771	gr1,gr2	-0.0863,0.1896	1.05e-12,1.01e-28
Type II interferon signaling (IFNG) WP619	WikiPathways	Brain_Cerebellum	JAK1,HLA-B,NOS2	FALSE,FALSE,FALSE,FALSE	TRUE	-0.711127408014707	gr1,gr2,gr3,gr4	-0.0841,0.2284,-0.1008,0.3572	1.32e-09,1.03e-41,4.57e-13,1.5e-14
Viral Acute Myocarditis WP4298	WikiPathways	Brain_Cerebellum	DFFB,JAK1,ABL2,CD55,PARP1,CXCR4,CASP8,CASP6,MICA,AIF1,HLA-DMA,ENDOG,CASP1,ITGAL,NOD2,SGCA	FALSE,FALSE,FALSE	TRUE	-3.39404324193128	gr1,gr2,gr3	-0.162,0.5854,-0.2059	2.51e-32,3.66e-247,1.25e-50
Canonical and Non-canonical Notch signaling WP3845	WikiPathways	Brain_Cortex	MAML3,NOTCH4	FALSE,FALSE,FALSE,FALSE	TRUE	6.12500754961101	gr1,gr2,gr3,gr4	0.3044,-1.1521,0.3288,0.4804	1.63e-115,0,6.28e-134,8.29e-31
Chromosomal and microsatellite instability in colorectal cancer WP4216	WikiPathways	Brain_Cortex	BAK1,AXIN1,SMAD4	FALSE,FALSE	TRUE	-5.33869225476463	gr1,gr2	-0.0543,0.1363	9.62e-05,4.61e-15
DNA Damage Response (only ATM dependent) WP710	WikiPathways	Brain_Cortex	WNT2B,PIK3R4,DVL3,BAK1,HRAS,PCK2,PPP2R5C,AXIN1,RBL2,WNT3,SMAD4,INSR	FALSE,FALSE	TRUE	-2.43881322387202	gr1,gr2	-0.0475,0.0961	0.000613,2.71e-08
Endometrial cancer WP4155	WikiPathways	Brain_Cortex	BAK1,HRAS,AXIN1	FALSE,FALSE	TRUE	-3.5540521150784	gr1,gr2	-0.0814,0.1597	5.59e-09,3.08e-20
Epithelial to mesenchymal transition in colorectal cancer WP4239	WikiPathways	Brain_Cortex	WNT2B,FN1,NOTCH4,MAPK13,HRAS,NUBPL,WNT3,SMAD4	FALSE,FALSE,FALSE	TRUE	0.788030945849876	gr1,gr2,gr3	0.1533,-0.5345,0.1796	1.25e-28,4.4e-209,2.28e-38
Exercise-induced Circadian Regulation WP410	WikiPathways	Brain_Cortex	GSTM3,NCKAP1,HLA-DMA	FALSE,FALSE,FALSE	TRUE	-4.13898847619361	gr1,gr2,gr3	-0.2145,0.8167,-0.2413	9.66e-60,0,5.26e-75
Focal Adhesion-PI3K-Akt-mTOR-signaling pathway WP3932	WikiPathways	Brain_Cortex	JAK1,LPAR3,TNN,FN1,EIF4E2,PIK3R4,IBSP,PRKAA1,FGFR4,ATF6B,TSC1,HRAS,PPP2R1B,HSP90B1,CAB39L,PPP2R5C,PHLPP2,COL1A1,CHAD,GNG7,INSR	FALSE	TRUE	2.31179254721299	gr1	0.0683	7.17e-07
G1 to S cell cycle control WP45	WikiPathways	Brain_Cortex	MCM6,ATF6B,MCM4,CDK4,POLE	FALSE	TRUE	1.03361101897459	gr1	0.1535	8.25e-30
Human Complement System WP2806	WikiPathways	Brain_Cortex	CD46,IBSP,TLR2,KLKB1,F11,C4A,FCN1,CD59,GNA15	FALSE,FALSE,FALSE	TRUE	4.71923876119238	gr1,gr2,gr3	0.0881,-0.2822,0.0849	2.42e-10,4.67e-60,1.06e-09
Myometrial Relaxation and Contraction Pathways WP289	WikiPathways	Brain_Cortex	GRK4,ATF6B,CAMK2B,YWHAZ,CALM1,GNG7,MYLK2	FALSE	TRUE	4.14459027803558	gr1	0.1492	5.16e-27
Nanomaterial induced apoptosis WP2507	WikiPathways	Brain_Cortex	BAK1,FAS,BID	FALSE,FALSE	TRUE	-1.65047501325139	gr1,gr2	-0.0542,0.1367	9.14e-05,4.58e-15
Neural Crest Differentiation WP2064	WikiPathways	Brain_Cortex	HDAC11,DVL3,NOTCH4,DCT,AXIN1	FALSE,FALSE,FALSE,FALSE	TRUE	1.25014525091004	gr1,gr2,gr3,gr4	0.2081,-0.7142,0.2228,0.2522	1.85e-52,0,1.45e-59,1.34e-08
Non-small cell lung cancer WP4255	WikiPathways	Brain_Cortex	BAK1,HRAS,CDK4,STK4	FALSE,FALSE	TRUE	-1.03019503134072	gr1,gr2	-0.0751,0.1327	5.88e-08,1.1e-14
Notch Signaling Pathway WP61	WikiPathways	Brain_Cortex	MAML3,NOTCH4,DTX1,MAPT	FALSE,FALSE,FALSE,FALSE	TRUE	3.15951965417953	gr1,gr2,gr3,gr4	0.2093,-0.7702,0.2364,0.3727	6.31e-54,0,3.35e-68,1.63e-18
Notch Signaling WP268	WikiPathways	Brain_Cortex	DVL3,MAML3,NOTCH4,DTX2,DTX1	FALSE,FALSE,FALSE,FALSE	TRUE	1.81481014087516	gr1,gr2,gr3,gr4	0.1922,-0.6875,0.2136,0.318	2.97e-45,0,2.4e-55,1.89e-13
Oxidative Damage WP3941	WikiPathways	Brain_Cortex	BAK1,MAPK13,TRAF1	FALSE,FALSE	TRUE	-3.42725151371414	gr1,gr2	-0.0686,0.1664	9.39e-07,2.33e-21
PI3K-Akt Signaling Pathway WP4172	WikiPathways	Brain_Cortex	JAK1,LPAR3,TNN,FN1,EIF4E2,FGF5,IBSP,TLR2,PRKAA1,FGFR4,ATF6B,TSC1,HRAS,PPP2R1B,CDK4,HSP90B1,FLT3,PCK2,PPP2R5C,RBL2,PHLPP2,COL1A1,CHAD,GNG7,INSR,COL6A1	FALSE	TRUE	1.29622471970237	gr1	0.0553	6.11e-05
Pancreatic adenocarcinoma pathway WP4263	WikiPathways	Brain_Cortex	JAK1,BAK1,CDK4,PEBP1,SMAD4	FALSE,FALSE	TRUE	-4.63128161725703	gr1,gr2	-0.0466,0.1218	0.000825,2e-12
Photodynamic therapy-induced AP-1 survival signaling. WP3611	WikiPathways	Brain_Cortex	BAK1,MAPK13,FAS,BID	FALSE,FALSE	TRUE	-2.22020458625907	gr1,gr2	-0.052,0.134	0.000186,1.81e-14
Photodynamic therapy-induced HIF-1 survival signaling WP3614	WikiPathways	Brain_Cortex	ARNT,BAK1,PFKL,BID	FALSE,FALSE	TRUE	-1.90795101821071	gr1,gr2	-0.0627,0.1383	7.02e-06,2.21e-15
Proteasome Degradation WP183	WikiPathways	Brain_Cortex	HLA-G,HLA-A,HLA-C,PSMD13	FALSE,FALSE,FALSE,FALSE	TRUE	-1.88207993193861	gr1,gr2,gr3,gr4	-0.1898,0.6323,-0.252,0.1953	8.74e-42,1.18e-305,2.29e-72,2.77e-05
Regulation of Apoptosis by Parathyroid Hormone-related Protein WP3872	WikiPathways	Brain_Cortex	BAK1,BID	FALSE,FALSE,FALSE	TRUE	-2.90013432018403	gr1,gr2,gr3	-0.0844,0.1857,-0.0479	8.07e-10,1.8e-26,0.00053
Role of Osx and miRNAs in tooth development WP3971	WikiPathways	Brain_Cortex	NOTCH4,SOST	FALSE,FALSE,FALSE,FALSE	TRUE	5.23043322583381	gr1,gr2,gr3,gr4	0.3218,-1.1518,0.3116,0.3933	4.24e-132,0,3.3e-122,5.67e-21
Sudden Infant Death Syndrome (SIDS) Susceptibility Pathways WP706	WikiPathways	Brain_Cortex	SP3,SLC9A3,C4A,YWHAZ,HSP90B1,RORA	FALSE,FALSE,FALSE	TRUE	2.42127990333472	gr1,gr2,gr3	0.1353,-0.3693,0.0931	1.27e-22,2.16e-104,1.7e-11
VEGFA-VEGFR2 Signaling Pathway WP3888	WikiPathways	Brain_Cortex	EIF2A,IGFBP7,PRKAA1,NOTCH4,EZR,TNFRSF10C,FAS,HRAS,CAMKK2,CRK	FALSE,FALSE,FALSE,FALSE	TRUE	2.28202561813919	gr1,gr2,gr3,gr4	0.1187,-0.4885,0.1822,0.1581	6.59e-18,1.18e-176,6.7e-40,0.000317
Viral Acute Myocarditis WP4298	WikiPathways	Brain_Cortex	DFFB,JAK1,ABL2,HLA-DMA,SGCA,BID	FALSE,FALSE,FALSE,FALSE	TRUE	-3.98907945006572	gr1,gr2,gr3,gr4	-0.1455,0.5767,-0.199,-0.1733	1.46e-26,4.75e-233,8.55e-48,8.99e-05
Vitamin D Receptor Pathway WP2877	WikiPathways	Brain_Cortex	IL1RL1,SULT1C2,KNG1,HLA-DRB1,HLA-DQA1,HLA-DQA2,ALOX5,MED9,CYP2D6	FALSE,FALSE,FALSE,FALSE	TRUE	-0.254870079967834	gr1,gr2,gr3,gr4	0.0694,-0.2649,0.0698,0.4186	5.18e-07,9.5e-56,4.99e-07,1.61e-18
Exercise-induced Circadian Regulation WP410	WikiPathways	Brain_Frontal_Cortex_BA9	HLA-DMA,GSTP1	FALSE,FALSE,FALSE,FALSE	TRUE	-6.54082560291048	gr1,gr2,gr3,gr4	-0.262,1.0539,-0.2675,-0.192	2.66e-92,0,1.39e-95,1.09e-06
Proteasome Degradation WP183	WikiPathways	Brain_Frontal_Cortex_BA9	HLA-G,HLA-A,HLA-C,UBE2D1,PSMD13,UCHL3,PSME2	FALSE,FALSE,FALSE	TRUE	0.0658615757254616	gr1,gr2,gr3	-0.0768,0.3675,-0.1759	2.25e-08,8.28e-105,3.14e-37
Viral Acute Myocarditis WP4298	WikiPathways	Brain_Frontal_Cortex_BA9	DFFB,CASP8,HLA-DMA,MAPK3,PYCARD,BID	FALSE,FALSE,FALSE,FALSE	TRUE	0.916122493732848	gr1,gr2,gr3,gr4	-0.1612,0.6118,-0.1944,-0.2466	6.08e-32,6.13e-256,1.33e-45,1.67e-08
Vitamin D Receptor Pathway WP2877	WikiPathways	Brain_Frontal_Cortex_BA9	SLC8A1,IL1RL1,SULT1C2,GXYLT2,CD200,KNG1,CLPTM1L,HLA-DRB1,HLA-DQA1,HLA-DQA2,CYP3A5,SFRP1,NINJ1,PRKCQ,CDKN2D,KLK6,CYP2D6	FALSE,FALSE,FALSE,FALSE	TRUE	0.715279882329027	gr1,gr2,gr3,gr4	0.0652,-0.2897,0.0967,0.2947	2.14e-06,4.1e-64,2.17e-12,3.09e-10
Complement Activation WP545	WikiPathways	Brain_Hippocampus	CD55,C4A	FALSE,FALSE,FALSE	TRUE	4.5526950152372	gr1,gr2,gr3	0.2783,-0.9292,0.2493	8.42e-96,0,6.88e-78
Epithelial to mesenchymal transition in colorectal cancer WP4239	WikiPathways	Brain_Hippocampus	CLDN11,NOTCH4,CLDN12,TGFBR1,WNT8B,WNT5B,LRP6	FALSE,FALSE,FALSE	TRUE	0.0691567886391289	gr1,gr2,gr4	0.0639,-0.1758,0.2111	4.01e-06,8.75e-25,4.49e-06
Human Complement System WP2806	WikiPathways	Brain_Hippocampus	FCGR3A,CD55,CD46,ADIPOQ,SPP1,C4A	FALSE,FALSE,FALSE,FALSE	TRUE	4.66496383149888	gr1,gr2,gr3,gr4	0.1776,-0.5018,0.1323,0.1738	6.72e-38,1.34e-186,1.33e-21,0.000154
Neural Crest Differentiation WP2064	WikiPathways	Brain_Hippocampus	NOTCH4,OLIG2	FALSE,FALSE,FALSE,FALSE	TRUE	4.09472382877279	gr1,gr2,gr3,gr4	0.165,-0.3808,0.0565,0.3511	2.08e-32,6.89e-112,5.24e-05,8.42e-14
Notch Signaling WP268	WikiPathways	Brain_Hippocampus	NOTCH4,PTCRA	FALSE,FALSE,FALSE	TRUE	4.99010226016293	gr1,gr2,gr4	0.1679,-0.3747,0.4	1.07e-33,9.54e-109,3.07e-17
Proteasome Degradation WP183	WikiPathways	Brain_Hippocampus	HLA-G,HLA-C,PSMD13,UCHL3,PSMD3	FALSE,FALSE,FALSE,FALSE	TRUE	-0.464239137232676	gr1,gr2,gr3,gr4	-0.1055,0.3955,-0.1752,0.1831	2.13e-14,1.62e-122,1.63e-36,8.24e-05
Pyrimidine metabolism WP4022	WikiPathways	Brain_Hippocampus	CDA,POLR1B,ZNRD1,NME3,DHODH,NT5C,POLR2I,POLR3H	FALSE,FALSE	TRUE	0.23154430801489	gr1,gr2	0.1714,-0.317	9.04e-36,4.56e-76
Role of Osx and miRNAs in tooth development WP3971	WikiPathways	Brain_Hippocampus	NOTCH4,DKK1	FALSE,FALSE,FALSE	TRUE	4.26822231419985	gr1,gr2,gr4	0.1755,-0.3831,0.3649	9.22e-37,1.21e-113,3.01e-14
Sudden Infant Death Syndrome (SIDS) Susceptibility Pathways WP706	WikiPathways	Brain_Hippocampus	FMO3,HADHB,SPTBN1,HSPD1,SLC9A3,POU5F1,C4A,ALDOA	FALSE,FALSE,FALSE,FALSE	TRUE	-0.0863903198559172	gr1,gr2,gr3,gr4	0.1007,-0.3751,0.1248,0.2352	2.38e-13,1.65e-108,1.84e-19,3.04e-07
VEGFA-VEGFR2 Signaling Pathway WP3888	WikiPathways	Brain_Hippocampus	NOTCH4,SRF,NDRG1,PTK2,DKK1,PRKCB,PRKD2,ATF4	FALSE,FALSE,FALSE	TRUE	5.75914295533928	gr1,gr2,gr4	0.0789,-0.1958,0.2138	1.36e-08,4.98e-30,3.15e-06
Apoptosis Modulation and Signaling WP1772	WikiPathways	Brain_Hypothalamus	DFFB,BAK1,AIFM2,CASP7	FALSE,FALSE,TRUE	TRUE	-1.02251288442348	gr1,gr2,gr3	-0.0598,0.1608,-0.0532	1.7e-05,2e-20,0.000129
Apoptosis WP254	WikiPathways	Brain_Hypothalamus	DFFB,BAK1,TRAF1,CASP7	FALSE,FALSE	TRUE	-1.31223050179059	gr1,gr2	-0.0536,0.1447	0.000114,6.49e-17
Chromosomal and microsatellite instability in colorectal cancer WP4216	WikiPathways	Brain_Hypothalamus	BAK1,AXIN2	FALSE,FALSE	TRUE	-2.08142520147799	gr1,gr2	-0.088,0.1946	3.07e-10,2.97e-28
DNA Damage Response (only ATM dependent) WP710	WikiPathways	Brain_Hypothalamus	DVL1,WNT7A,BAK1,CAT,RBL2,WNT3	FALSE,FALSE	TRUE	-1.86846632399259	gr1,gr2	-0.0542,0.0955	8.66e-05,3.19e-08
DNA IR-Double Strand Breaks (DSBs) and cellular response via ATM WP3959	WikiPathways	Brain_Hypothalamus	BAK1,E2F1	FALSE,FALSE	TRUE	-3.48664227587459	gr1,gr2	-0.0883,0.1914	2.54e-10,1.1e-27
Endometrial cancer WP4155	WikiPathways	Brain_Hypothalamus	CTNNA1,BAK1,AXIN2	FALSE,FALSE	TRUE	-1.40096326392321	gr1,gr2	-0.0537,0.154	0.000123,1.8e-18
Integrated Breast Cancer Pathway WP1984	WikiPathways	Brain_Hypothalamus	CDK7,BAK1,RHEB,NUP85,E2F1,MAP3K7CL	FALSE,FALSE	TRUE	-2.47949501750877	gr1,gr2	-0.0506,0.1133	0.000282,4.71e-11
Nanomaterial induced apoptosis WP2507	WikiPathways	Brain_Hypothalamus	BAK1,CASP7	FALSE,FALSE	TRUE	-2.79530336365085	gr1,gr2	-0.103,0.2038	1.44e-13,3.13e-31
Oxidative Damage WP3941	WikiPathways	Brain_Hypothalamus	BAK1,TRAF1	FALSE,FALSE	TRUE	-2.63253434563008	gr1,gr2	-0.0857,0.1753	1.19e-09,3.53e-23
Photodynamic therapy-induced HIF-1 survival signaling WP3614	WikiPathways	Brain_Hypothalamus	BAK1,NOS2	FALSE,FALSE	TRUE	-2.68489099048938	gr1,gr2	-0.0885,0.1729	1.95e-10,5.87e-23
Vitamin D Receptor Pathway WP2877	WikiPathways	Brain_Hypothalamus	COLEC11,IL1RL1,SATB1,HLA-DRB1,HLA-DQA1,HLA-DQA2,ZNF257,CD40,CYP2D6	FALSE,FALSE,FALSE,FALSE	TRUE	0.13426210871171	gr1,gr2,gr3,gr4	0.0944,-0.366,0.1169,0.2865	8.28e-12,4.02e-100,4.4e-17,1.49e-10
Proteasome Degradation WP183	WikiPathways	Brain_Nucleus_accumbens_basal_ganglia	HLA-G,HLA-A,HLA-C,PSMD13,UCHL3	FALSE,FALSE,FALSE,FALSE	TRUE	-0.776289896121216	gr1,gr2,gr3,gr4	-0.1134,0.4328,-0.1987,0.2343	2.24e-16,2.03e-148,1.27e-46,4.92e-07
Vitamin D Receptor Pathway WP2877	WikiPathways	Brain_Nucleus_accumbens_basal_ganglia	COLEC11,IL1RL1,SULT1C2,HLA-DRB1,HLA-DQA1,HLA-DQA2,COL13A1,RASGRP1,ZNF257,CYP2D6	FALSE,FALSE,FALSE,FALSE	TRUE	-1.01031511288723	gr1,gr2,gr3,gr4	0.0955,-0.2645,0.0599,0.1878	6.63e-12,3.74e-53,1.75e-05,3.94e-05
Apoptosis WP254	WikiPathways	Cells_EBV-transformed_lymphocytes	DFFB,TNFSF10,BAK1,APAF1	FALSE,FALSE	TRUE	-1.95488445066141	gr1,gr2	-0.0509,0.1343	0.000238,5.12e-15
Chromosomal and microsatellite instability in colorectal cancer WP4216	WikiPathways	Cells_EBV-transformed_lymphocytes	REL,RALB,MLH1,BAK1,RAC1,MAPK3	FALSE,FALSE	TRUE	0.132049604573101	gr1,gr2	-0.0545,0.1032	8.7e-05,2.1e-09
Complement Activation WP545	WikiPathways	Cells_EBV-transformed_lymphocytes	C1QB,C4A,C4B,C3	FALSE,FALSE,FALSE	TRUE	0.516225374334181	gr1,gr2,gr3	0.0527,-0.1801,0.0899	0.000161,1.01e-25,1.67e-10
Complement and Coagulation Cascades WP558	WikiPathways	Cells_EBV-transformed_lymphocytes	C1QB,C4B,C3	FALSE,FALSE	TRUE	-4.80687753688745	gr1,gr4	-0.2631,-0.4476	1.82e-82,6.06e-24
DNA IR-Double Strand Breaks (DSBs) and cellular response via ATM WP3959	WikiPathways	Cells_EBV-transformed_lymphocytes	ATF2,BAK1,RAD52,APAF1	FALSE,FALSE	TRUE	-2.36438008092154	gr1,gr2	-0.059,0.1367	2.11e-05,4.03e-15
Endometrial cancer WP4155	WikiPathways	Cells_EBV-transformed_lymphocytes	PIK3CB,FGF2,BAK1,MAPK3	FALSE,FALSE	TRUE	-2.07216868896334	gr1,gr2	-0.0514,0.1028	0.000222,3.68e-09
Human Complement System WP2806	WikiPathways	Cells_EBV-transformed_lymphocytes	LAMC1,TLR2,F13A1,C4A,FKBP2,C3	FALSE,FALSE,FALSE	TRUE	3.30891589245795	gr1,gr2,gr3	0.199,-0.7073,0.2372	4.78e-48,0,1.63e-67
Nanomaterial induced apoptosis WP2507	WikiPathways	Cells_EBV-transformed_lymphocytes	BAK1,ENDOG,APAF1	FALSE,FALSE	TRUE	-1.32286589687661	gr1,gr2	-0.0805,0.1509	6.4e-09,5.14e-18
Non-small cell lung cancer WP4255	WikiPathways	Cells_EBV-transformed_lymphocytes	PIK3CB,BAK1,MAPK3	FALSE,FALSE	TRUE	-1.19115813945653	gr1,gr2	-0.0622,0.1271	5.99e-06,2.12e-13
Oxidative Damage WP3941	WikiPathways	Cells_EBV-transformed_lymphocytes	C1QB,C4B,BAK1,APAF1	FALSE,FALSE,FALSE,FALSE	TRUE	-7.05248667153321	gr1,gr2,gr3,gr4	-0.285,0.8633,-0.2295,-0.2828	2.76e-97,0,2.2e-63,1.53e-10
Pancreatic adenocarcinoma pathway WP4263	WikiPathways	Cells_EBV-transformed_lymphocytes	RALB,PIK3CB,BAK1,RAC1,MAPK3	FALSE,FALSE	TRUE	-0.655828104050308	gr1,gr2	-0.052,0.1079	0.000193,5.31e-10
Photodynamic therapy-induced AP-1 survival signaling. WP3611	WikiPathways	Cells_EBV-transformed_lymphocytes	ATF2,TNFSF10,BAK1	FALSE,FALSE	TRUE	-1.96838233952155	gr1,gr2	-0.072,0.1647	1.97e-07,3.04e-21
Photodynamic therapy-induced HIF-1 survival signaling WP3614	WikiPathways	Cells_EBV-transformed_lymphocytes	IGFBP2,BAK1	FALSE,FALSE	TRUE	-3.38591719625182	gr1,gr2	-0.1015,0.189	8.2e-14,6.03e-28
Sudden Infant Death Syndrome (SIDS) Susceptibility Pathways WP706	WikiPathways	Cells_EBV-transformed_lymphocytes	IL6R,VIPR1,SLC9A3,C4A,C4B,YWHAZ,SSTR2,YWHAB,PKNOX1	FALSE,FALSE,FALSE	TRUE	-0.99847155615047	gr1,gr2,gr3	0.0514,-0.1349,0.0497	0.000225,5.75e-15,0.000373
The human immune response to tuberculosis WP4197	WikiPathways	Cells_EBV-transformed_lymphocytes	PSMB8,PIAS1	FALSE	TRUE	-0.310112981596436	gr1	0.0741	9.74e-08
Type II interferon signaling (IFNG) WP619	WikiPathways	Cells_EBV-transformed_lymphocytes	HLA-B,PSMB9	TRUE,FALSE,TRUE	TRUE	-4.76738221720321	gr1,gr2,gr3	-0.2814,0.976,-0.3522	3.61e-91,0,1.47e-141
Vitamin D Receptor Pathway WP2877	WikiPathways	Cells_EBV-transformed_lymphocytes	COLEC11,CD200,SERPINB1,HLA-DRB1,HLA-DQA1,HLA-DQA2,TREM1,CLMN,CYP2D6	FALSE,FALSE,FALSE,FALSE	TRUE	0.764507549223281	gr1,gr2,gr3,gr4	0.1068,-0.3573,0.0957,0.3553	1.11e-14,1.52e-97,6.29e-12,1.06e-14
Angiopoietin Like Protein 8 Regulatory Pathway WP3915	WikiPathways	DLPC_CMC	PIK3CD,MTOR,MAP3K6,PRKAA2,MAP4K4,MAP3K2,THRB,EIF4E,MAPK9,FLOT1,MAPK13,MAP3K7,MAP3K5,MAP3K4,RPS6KA2,MLXIPL,PIK3CG,LPL,RAPGEF1,MAP3K8,MAPK8,CBL,PIK3C2G,SLCO1C1,PRKAB1,SOS2,MAP4K5,MAP3K9,MAP2K1,MAP2K5,MAPK3,CRK,FLOT2,RPS6KB1,EXOC7,FASN,PIK3C3,MAPK12,MAPK11	FALSE	TRUE	1.9249522055	gr2	-0.1156	1.35e-11
DNA IR-Double Strand Breaks (DSBs) and cellular response via ATM WP3959	WikiPathways	DLPC_CMC	CASP9,PARP1,EXO1,RIF1,CASP3,BAK1,RNF8,LATS1,MCPH1,STK3,ABL1,TRAF6,ATM,H2AFX,CHEK1,RAD52,APAF1,BRCA2,TP53BP1,TERF2,BRCA1,E2F1,BID	FALSE	TRUE	-2.11403489629225	gr2	0.0597	0.000531
Insulin Signaling WP481	WikiPathways	DLPC_CMC	PIK3CD,MTOR,MAP3K6,PRKAA2,MAP4K4,MAP3K2,GRB14,PRKCD,EIF4E,GAB1,MAPK9,FLOT1,MAPK13,MAP3K7,ENPP1,MAP3K5,MAP3K4,RPS6KA2,SH2B2,PIK3CG,RAPGEF1,PRKCQ,MAP3K8,MAPK8,PTEN,EHD1,CBL,PIK3C2G,TBC1D4,SOS2,MAP4K5,RHOJ,MAP3K9,SNAP23,MAP2K1,MAP2K5,MAPK3,STX4,CRK,FLOT2,STXBP4,RPS6KB1,GRB2,PIK3C3,PFKL,XBP1,MAPK12,MAPK11	FALSE	TRUE	2.97130143126994	gr2	-0.1113	8.23e-11
Nanomaterial induced apoptosis WP2507	WikiPathways	DLPC_CMC	CASP9,CASP6,CASP3,BAK1,ENDOG,FAS,CASP7,FADD,APAF1,DIABLO,BCL2,BID	FALSE	TRUE	-0.466737028008538	gr2	0.0713	3.41e-05
Non-small cell lung cancer WP4255	WikiPathways	DLPC_CMC	PIK3CD,CASP9,RXRG,RASSF5,EML4,TGFA,BAK1,EGFR,CDK6,BRAF,KRAS,RB1,SOS2,MAP2K1,MAPK3,ERBB2,GRB2,E2F1	FALSE	TRUE	0.515355284200872	gr2	0.0616	0.000319
PI3K/AKT/mTOR - VitD3 Signalling WP4141	WikiPathways	DLPC_CMC	MTOR,PRKAA2,PFKFB4,IL12A,HLA-DRA	FALSE	TRUE	0.159476674700832	gr2	-0.0925	2.77e-08
Photodynamic therapy-induced AP-1 survival signaling. WP3611	WikiPathways	DLPC_CMC	TRAF5,BCL2L11,BAK1,MAPK13,MAP3K5,EGFR,MAPK8,FAS,TRAF6,RB1,BCL2,BID,MAPK12,MAPK11	FALSE	TRUE	-3.67731959071463	gr2	0.0654	0.000135
Photodynamic therapy-induced HIF-1 survival signaling WP3614	WikiPathways	DLPC_CMC	ARNT,EGLN1,TGFA,IGFBP2,BAK1,IGFBP3,ANGPT1,HIF1AN,BNIP3,TGFB3,NOS2,PFKL,BID	FALSE	TRUE	0.0668780585330065	gr2	0.0639	0.000195
Regulation of Apoptosis by Parathyroid Hormone-related Protein WP3872	WikiPathways	DLPC_CMC	ITGA6,BOK,BAK1,PIK3CG,BCL2,BCL2L13,BID	FALSE	TRUE	-0.277876212226043	gr2	0.0839	9.08e-07
Vitamin D Receptor Pathway WP2877	WikiPathways	DLPC_CMC	G0S2,LPGAT1,TGFB2,ASAP2,CREG2,IL1RL1,DNER,TRAK1,CD200,IL12A,SPP1,EFNA5,CD14,SERPINB1,CDKAL1,HLA-DRB1,HLA-DQA1,SOSTDC1,IGFBP3,CYP3A5,IRF5,TRPV6,SFRP1,TNFRSF11B,CDKN2B,PRKCQ,ALOX5,SLC37A2,HNF1A,KL,RASGRP1,CLEC16A,ATP2C2,CDKN2D,ZNF257,THBD,CD40,ADAMTS5,CBS	FALSE,FALSE	TRUE	-0.476319931156843	gr2,gr4	-0.1533,0.2403	2.55e-19,2.04e-07
Apoptosis Modulation and Signaling WP1772	WikiPathways	Brain_Caudate_basal_ganglia	DFFB,PTPN13,BAK1,TNFRSF10C,FAS,CASP7,BID	FALSE	TRUE	-0.0739392442570372	gr2	0.0647	0.000167
Chromosomal and microsatellite instability in colorectal cancer WP4216	WikiPathways	Brain_Caudate_basal_ganglia	RALB,LEF1,EXOC2,BAK1,SMAD2	FALSE	TRUE	-0.14449518246539	gr2	0.0791	3.6e-06
Cytoplasmic Ribosomal Proteins WP477	WikiPathways	Brain_Caudate_basal_ganglia	MRPL19,RPL29,RPL9,RPS18,RPL10A,RPL35,RPL12,RPS26,RPS17,RPL23,RPL38,RPS9	FALSE	TRUE	1.8129223080577	gr2	-0.0771	6.97e-06
DNA Damage Response (only ATM dependent) WP710	WikiPathways	Brain_Caudate_basal_ganglia	LEF1,BAK1,WNT11,RBL2,PIK3C3	FALSE	TRUE	-1.0134186462399	gr2	0.0876	3.44e-07
DNA IR-Double Strand Breaks (DSBs) and cellular response via ATM WP3959	WikiPathways	Brain_Caudate_basal_ganglia	RIF1,BAK1,RNF8,CHEK1,E2F1,BID	FALSE	TRUE	-1.59141358078258	gr2	0.0782	5.4e-06
Endometrial cancer WP4155	WikiPathways	Brain_Caudate_basal_ganglia	LEF1,BAK1,CDH1	FALSE	TRUE	-1.79145845167711	gr2	0.0891	2.19e-07
Nanomaterial induced apoptosis WP2507	WikiPathways	Brain_Caudate_basal_ganglia	BAK1,FAS,CASP7,BID	FALSE	TRUE	0.303231175547637	gr2	0.0797	3.55e-06
Non-small cell lung cancer WP4255	WikiPathways	Brain_Caudate_basal_ganglia	BAK1,PLCG2,STAT5A,E2F1	FALSE	TRUE	-0.903139009204902	gr2	0.0772	6.88e-06
Oxidative Damage WP3941	WikiPathways	Brain_Caudate_basal_ganglia	BAK1,TRAF1	FALSE,FALSE	TRUE	-1.69627594859373	gr2,gr3	0.1229,-0.0645	1.23e-12,3.22e-06
Pancreatic adenocarcinoma pathway WP4263	WikiPathways	Brain_Caudate_basal_ganglia	RALB,BAK1,SMAD2,PAK4,E2F1	FALSE,FALSE	TRUE	0.537615821115237	gr2,gr3	0.0836,-0.0486	1.26e-06,0.000467
Photodynamic therapy-induced AP-1 survival signaling. WP3611	WikiPathways	Brain_Caudate_basal_ganglia	BAK1,FAS,MAP2K6,BID	FALSE,FALSE	TRUE	1.041266602781	gr2,gr3	0.086,-0.0531	8.09e-07,0.00014
Photodynamic therapy-induced HIF-1 survival signaling WP3614	WikiPathways	Brain_Caudate_basal_ganglia	ARNT,BAK1,NOS2,BID	FALSE,FALSE	TRUE	-0.158658329569689	gr2,gr3	0.1056,-0.0573	1.14e-09,3.66e-05
Regulation of Apoptosis by Parathyroid Hormone-related Protein WP3872	WikiPathways	Brain_Caudate_basal_ganglia	BAK1,BID	FALSE,FALSE	TRUE	-0.663367879387822	gr2,gr3	0.1317,-0.0604	2.58e-14,1.08e-05
Neural Crest Differentiation WP2064	WikiPathways	Brain_Cerebellar_Hemisphere	HDAC11,COL11A2,TFAP2B,HEY2,DCT,ZIC5,AXIN1,LHX1,BMP7	FALSE	TRUE	-0.299829233687248	gr2	-0.0601	0.000432
Nonalcoholic fatty liver disease WP4396	WikiPathways	Brain_Cerebellar_Hemisphere	NDUFS5,COX7A2L,COX5B,CASP8,NDUFS1,NDUFA10,ADIPOQ,MAPK9,BAK1,COX6A2,ERN1,NDUFA11,COX6B1,NDUFA6	FALSE,FALSE	TRUE	-2.62428875821859	gr2,gr3	0.1266,-0.0588	2.28e-13,2.19e-05
Nuclear Receptors Meta-Pathway WP2882	WikiPathways	Brain_Cerebellar_Hemisphere	ACADM,DBI,SLC39A10,ACKR3,SLC6A7,POU5F1,SLC39A7,GSR,BAAT,SLCO2B1,DNAJC15,SULT1A1,KEAP1,SLC27A5,NCOA6,CBR1,GSTT2	FALSE	TRUE	2.35273161384779	gr2	-241	1.27e-44
Complement Activation WP545	WikiPathways	Brain_Cerebellum	CD55,C7,C4A,C4B	FALSE	TRUE	0.646999485413623	gr2	-0.1369	6.02e-16
Genotoxicity pathway WP4286	WikiPathways	Brain_Cerebellum	LCE1E,HIST1H2BC,BLOC1S2,TRIAP1,DAAM1	FALSE	TRUE	-1.29287986078165	gr2	-0.1152	9.59e-12
Histone Modifications WP2369	WikiPathways	Brain_Cerebellum	H3F3A,SETMAR,SETD9,HIST1H3A,SETDB2,SETD6,SMYD4	FALSE	TRUE	-2.59276482555158	gr2	0.0861	4.84e-07
Initiation of transcription and translation elongation at the HIV-1 LTR WP3414	WikiPathways	Brain_Cerebellum	PPP3R1,NELFE,HDAC7,SUPT4H1	FALSE,FALSE	TRUE	0.259155270777806	gr2,gr4	-0.0802,0.4016	2.2e-06,1.79e-17
Mesodermal Commitment Pathway WP2857	WikiPathways	Brain_Cerebellum	LEFTY1,MIXL1,CCDC88A,TCF7L1,EPB41L5,RARB,CHRD,POU5F1,ZFHX4,FOXH1,CCDC6,TBX3,BMP4,AXIN1,WNT3,CEP250,DIP2A	FALSE,FALSE	TRUE	-1.78456528575539	gr2,gr3	-0.1356,0.0482	1.31e-15,0.000485
Nanomaterial induced apoptosis WP2507	WikiPathways	Brain_Cerebellum	CASP8,CASP6,BAK1,ENDOG	FALSE	TRUE	1.11144437798149	gr2	0.0689	5.83e-05
Nuclear Receptors Meta-Pathway WP2882	WikiPathways	Brain_Cerebellum	ACADM,MGST3,FABP1,SLC6A6,ABCC5,POLK,SLC6A7,POU5F1,GCLC,GSR,TXN,SLC2A8,FTH1,SLC6A13,DNAJC15,AKAP13,SULT1A1,CES3,ABCC3,GADD45B,CYP4F12,NCOA6,GSTT2	FALSE	TRUE	1.34715277730678	gr2	-0.1061	6.09e-10
Pancreatic adenocarcinoma pathway WP4263	WikiPathways	Brain_Cerebellum	JAK1,POLK,BAK1,RAC1,PEBP1,RAD51,GADD45B,AKT2	FALSE	TRUE	-1.3032190654866	gr2	0.0588	0.000608
Photodynamic therapy-induced AP-1 survival signaling. WP3611	WikiPathways	Brain_Cerebellum	BAK1,MAPK13	FALSE	TRUE	-2.82172757530435	gr2	0.0754	1.04e-05
Photodynamic therapy-induced HIF-1 survival signaling WP3614	WikiPathways	Brain_Cerebellum	BAK1,ANGPT1,NOS2	FALSE	TRUE	-1.37607397648426	gr2	0.0572	0.000751
Proteasome Degradation WP183	WikiPathways	Brain_Cerebellum	HLA-F,HLA-G,HLA-A,HLA-C,HLA-B,PSMD13,PSMB5,PSMB10	FALSE,FALSE,FALSE	TRUE	0.475748181923474	gr2,gr3,gr4	0.1416,-0.1493,0.4183	1.75e-17,2.21e-27,6e-18
Regulation of Apoptosis by Parathyroid Hormone-related Protein WP3872	WikiPathways	Brain_Cerebellum	BAK1,BCL2L10	FALSE	TRUE	-2.33195845949491	gr2	0.0757	6.71e-06
Vitamin D Receptor Pathway WP2877	WikiPathways	Brain_Cerebellum	CDKN2C,S100A2,BGLAP,G0S2,SLC8A1,MXD1,IL1RL1,SULT1C2,HLA-DRB1,HLA-DQA1,HLA-DQA2,PNOC,NINJ1,STAM,COL13A1,CST6,SLC37A2,BDKRB1,TPM1,KRT34,ZNF257,ADAMTS5,CBS,CYP2D6	FALSE,FALSE	TRUE	1.07977390750218	gr2,gr4	-0.1511,0.2289	1.25e-18,3.07e-07
Apoptosis Modulation and Signaling WP1772	WikiPathways	Brain_Cortex	DFFB,PTPN13,BAK1,TNFRSF10C,AIFM2,FAS,MAP3K14,BID	FALSE	TRUE	0.04933171482108	gr2	0.0895	2.51e-07
Apoptosis WP254	WikiPathways	Brain_Cortex	DFFB,BAK1,TRAF1,FAS,BID	FALSE	TRUE	-0.890248362185189	gr2	0.1124	8.97e-11
DNA IR-Double Strand Breaks (DSBs) and cellular response via ATM WP3959	WikiPathways	Brain_Cortex	RIF1,BAK1,DCLRE1C,RAD52,BID	FALSE	TRUE	-2.89157800355642	gr2	0.1051	1.11e-09
Integrated Breast Cancer Pathway WP1984	WikiPathways	Brain_Cortex	JAK1,BAK1,TSC1,CDK4,CCNB1IP1,RALGAPA1,NUP85,SMAD4,BID,APOBEC3G	FALSE	TRUE	-3.04168405938714	gr2	0.0734	1.79e-05
Nonalcoholic fatty liver disease WP4396	WikiPathways	Brain_Cortex	COX7A2L,NDUFA10,PRKAA1,BAK1,FAS,CYP2E1,INSR,COX6B1,BID,NDUFA6	FALSE	TRUE	-1.11253875781494	gr2	0.0636	0.000221
Human Complement System WP2806	WikiPathways	Brain_Frontal_Cortex_BA9	ALB,IBSP,CFI,C2,GNA15	FALSE,FALSE	TRUE	1.38211630260911	gr2,gr3	-0.0613,0.0644	0.000271,3.38e-06
Nuclear Receptors WP170	WikiPathways	Brain_Frontal_Cortex_BA9	NR1I2,RXRB	FALSE	TRUE	0.758812320031558	gr2	-84	1.9e-07
Vitamin D Receptor Pathway WP2877	WikiPathways	Brain_Hippocampus	COLEC11,IL1RL1,SULT1C2,CTLA4,SPP1,SERPINB1,HLA-DRB1,HLA-DQA1,SFRP1,NINJ1,ZNF257,MX2,CYP2D6	FALSE,FALSE,FALSE	TRUE	0.947025682406286	gr2,gr3,gr4	-0.1652,0.0534,0.4094	8.74e-23,0.000117,1.51e-18
Mesodermal Commitment Pathway WP2857	WikiPathways	Brain_Hypothalamus	LEFTY1,POU5F1,ZNF462,TBX6,FOXC2,WNT3,AXIN2,DNMT3B,SNAI1	FALSE,FALSE	TRUE	-0.00052212309225732	gr2,gr3	-0.1393,0.0586	3.53e-16,2.66e-05
Nonalcoholic fatty liver disease WP4396	WikiPathways	Brain_Hypothalamus	NDUFS2,COX7A2L,NDUFA10,BAK1,CASP7,NR1H3,PRKAB1,SOCS3,COX6B1,COX7A1,NDUFA6	FALSE	TRUE	-1.98209743593875	gr2	0.0812	2.08e-06
Nuclear Receptors Meta-Pathway WP2882	WikiPathways	Brain_Hypothalamus	SLC5A9,PDE4B,GSTM4,FABP1,NR1I2,SLC6A3,POU5F1,NR1H3,PTGES3,DNAJC15,PSMC5,NCOA6,GSTT2	FALSE	TRUE	1.39211892811651	gr2	-0.0917	8.56e-08
Proteasome Degradation WP183	WikiPathways	Brain_Hypothalamus	HLA-G,HLA-A,HLA-C,PSMD13,PSMC3,UCHL3,PSMC5	FALSE,FALSE,FALSE	TRUE	1.83757495950378	gr2,gr3,gr4	0.0746,-0.1112,0.26	9.09e-06,1.14e-15,1.45e-08
Sudden Infant Death Syndrome (SIDS) Susceptibility Pathways WP706	WikiPathways	Brain_Hypothalamus	SLC9A3,POU5F1,CDCA7L,MAZ	FALSE,FALSE	TRUE	-2.02760831904216	gr2,gr3	-0.2135,0.0882	2.39e-36,2.25e-10
Apoptosis Modulation and Signaling WP1772	WikiPathways	Cells_EBV-transformed_lymphocytes	DFFB,TNFSF10,BAK1,BLK,ENDOG,APAF1,MAPK3,MAP3K14,BIK	FALSE	TRUE	1.0862202477239	gr2	0.0866	5.02e-07
DNA Damage Response (only ATM dependent) WP710	WikiPathways	Cells_EBV-transformed_lymphocytes	SCP2,PIK3R4,PIK3CB,BAK1,RAC1,CAT,RBL2,MLKL,BIK	FALSE	TRUE	-2.07359701856059	gr2	0.0859	6.82e-07
Proteasome Degradation WP183	WikiPathways	Cells_EBV-transformed_lymphocytes	UBE2D3,HLA-F,HLA-G,HLA-A,HLA-C,HLA-B,PSMB8,PSMB9,PSMB1,PSMD13,PSMB3	FALSE,FALSE,FALSE	TRUE	-2.80150172558233	gr2,gr3,gr4	0.4206,-0.283,0.2205	2.98e-138,1.19e-92,1.57e-06
Ebola Virus Pathway on Host WP4217	WikiPathways	DLPC_CMC	PIK3CD,IKBKE,ADAM17,MERTK,ITGA6,ITGA4,ITGAV,RHOA,FLNB,RASA2,ITGA1,ITGA2,HLA-F,HLA-A,HLA-C,HLA-B,HLA-DRA,HLA-DRB1,HLA-DQA1,HLA-DMA,HLA-DPA1,HLA-DPB1,ACTB,SCIN,EGFR,CAV2,CAV1,FLNC,CTSB,GSN,TPCN2,PAK1,VPS11,VPS33A,VPS39,MFGE8,IQGAP1,MAPK3,VPS4A,ITGB3,ITGA3,NPC1,CLEC4G,ICAM3,VPS16,CLTCL1,EP300	FALSE,FALSE	TRUE	0.418237700141851	gr3,gr4	-0.1712,0.1984	6.61e-35,1.05e-05
Cardiac Progenitor Differentiation WP2406	WikiPathways	Brain_Cerebellar_Hemisphere	MIXL1,POU5F1,THY1,TNNI3	FALSE	TRUE	0.21980206811728	gr3	0.0793	1.44e-08
Disorders of Folate Metabolism and Transport WP4259	WikiPathways	Brain_Cerebellar_Hemisphere	ATIC,DHFR,FTCD	TRUE	FALSE	-0.00733647815378396	gr3	-0.0634	6.36e-06
Ebola Virus Pathway on Host WP4217	WikiPathways	Brain_Cerebellar_Hemisphere	RHOC,ADAM17,KPNA1,HLA-G,HLA-C,HLA-B,HLA-DRB5,HLA-DRB1,HLA-DQA1,HLA-DQB1,HLA-DQA2,HLA-DOB,HLA-DMB,HLA-DMA,HLA-DOA,HLA-DPA1,HLA-DPB1,DDX58,TPCN2,IQGAP1,ICAM3,IRF3,CLTCL1	FALSE,FALSE	TRUE	0.0168970039374342	gr3,gr4	-0.1304,0.5516	7.66e-21,6.1e-31
Endoderm Differentiation WP2853	WikiPathways	Brain_Cerebellar_Hemisphere	LAMC1,MIXL1,LRPPRC,DUSP2,EPB41L5,SFMBT1,DAB2,POU5F1,NCAPG2,CER1,PTHLH,ZIC5,MAP2K3,LHX1,WNT3,TNRC6C,DNMT3B,CEP250,BMP7	FALSE	TRUE	0.343905098901854	gr3	0.0526	0.000146
Preimplantation Embryo WP3527	WikiPathways	Brain_Cerebellar_Hemisphere	POU5F1,TFAP2B,AQP3	FALSE,FALSE	TRUE	1.72520360918464	gr3,gr4	0.1315,0.2373	3.89e-21,1.22e-07
Wnt Signaling Pathway and Pluripotency WP399	WikiPathways	Brain_Cerebellar_Hemisphere	PPM1J,MAPK9,POU5F1,LRP5,PPP2R1B,AXIN1,WNT3	FALSE,FALSE	TRUE	0.612614569560646	gr3,gr4	0.0822,0.1626	3.28e-09,0.000381
Amino Acid metabolism WP3925	WikiPathways	Brain_Cerebellum	ACADM,SUCLG1,HIBCH,IDH1,CPS1,ADH5,GSR,ALDH18A1,GOT1,OAT,PDHX,FAH,CBS,FTCD	TRUE	FALSE	-0.355992844881317	gr3	-0.0516	0.000208
Cardiac Progenitor Differentiation WP2406	WikiPathways	Brain_Cerebellum	MIXL1,CXCR4,POU5F1,NCAM1,TBX5,BMP4	FALSE	TRUE	-0.606487335346106	gr3	92	3.22e-11
Ebola Virus Pathway on Host WP4217	WikiPathways	Brain_Cerebellum	ITGAV,FLNB,KPNA1,RAB7A,HLA-F,HLA-G,HLA-A,HLA-C,HLA-B,HLA-DRB5,HLA-DRB1,HLA-DQA1,HLA-DQB1,HLA-DQA2,HLA-DOB,HLA-DMB,HLA-DMA,HLA-DOA,HLA-DPA1,HLA-DPB1,RAC1,CTSB,VPS11,IQGAP1,NPC1	FALSE,FALSE	TRUE	1.29621423702366	gr3,gr4	-0.1497,0.5788	4.49e-27,1.79e-34
Endoderm Differentiation WP2853	WikiPathways	Brain_Cerebellum	LAMC1,MIXL1,LRPPRC,TCF7L1,EPB41L5,TCF7,POU5F1,ZFHX4,FOXH1,CER1,CAND1,WNT3,CEP250,DIP2A	FALSE	TRUE	-1.21917154437225	gr3	0.0508	0.000263
Preimplantation Embryo WP3527	WikiPathways	Brain_Cerebellum	MXD1,TCF7L1,POU5F1,AQP3,TBX3,ZFP36	FALSE	TRUE	1.38439607564421	gr3	0.1056	4.77e-14
Wnt Signaling Pathway and Pluripotency WP399	WikiPathways	Brain_Cerebellum	TCF7L1,WNT5A,TCF7,POU5F1,FZD6,FRAT1,LRP6,LRRK2,AXIN1,FZD2,WNT3,LDLR	FALSE	TRUE	0.0085599297187701	gr3	71	3.07e-07
Breast cancer pathway WP4262	WikiPathways	Brain_Cortex	WNT2B,DVL3,FGF5,NOTCH4,BAK1,HRAS,CDK4,AXIN1,WNT3	FALSE,FALSE	TRUE	-1.90977565565134	gr3,gr4	0.1508,0.2625	8.67e-28,3.98e-09
Disorders of Folate Metabolism and Transport WP4259	WikiPathways	Brain_Cortex	ATIC,DHFR,FTCD	TRUE	FALSE	-0.418150282461516	gr3	-47	0.000737
Ebola Virus Pathway on Host WP4217	WikiPathways	Brain_Cortex	RFC1,HLA-G,HLA-A,HLA-C,HLA-DRB5,HLA-DRB1,HLA-DQA1,HLA-DQB1,HLA-DQA2,HLA-DQB2,HLA-DOB,HLA-DMA,HLA-DPA1,VPS11,NPC1	FALSE,FALSE	TRUE	0.440345089879098	gr3,gr4	-0.1971,0.5247	1.58e-44,6.14e-25
Ebola Virus Pathway on Host WP4217	WikiPathways	Brain_Frontal_Cortex_BA9	HLA-G,HLA-A,HLA-C,HLA-DRB5,HLA-DRB1,HLA-DQA1,HLA-DQB1,HLA-DQA2,HLA-DOB,HLA-DMA,EGFR,RELA,MAPK3,ICAM3,CLTCL1	FALSE,FALSE	TRUE	2.9415727726512	gr3,gr4	-0.0874,0.59	3.69e-10,7.85e-33
Endoderm Differentiation WP2853	WikiPathways	Brain_Hypothalamus	CEBPZ,POU5F1,ZNF462,WNT3,DNMT3B	FALSE	TRUE	1.41765734648192	gr3	0.0818	4.84e-09
Wnt Signaling Pathway and Pluripotency WP399	WikiPathways	Brain_Hypothalamus	DVL1,WNT7A,POU5F1,WNT3,AXIN2	FALSE	TRUE	1.58255823199963	gr3	0.0889	1.71e-10
Disorders of Folate Metabolism and Transport WP4259	WikiPathways	Brain_Nucleus_accumbens_basal_ganglia	ATIC,DHFR,FTCD	TRUE	FALSE	-0.0528769642856106	gr3	-0.0536	0.000118
Focal Adhesion-PI3K-Akt-mTOR-signaling pathway WP3932	WikiPathways	Brain_Nucleus_accumbens_basal_ganglia	EFNA1,GNG4,AKT3,PIK3R4,VEGFC,ATF6B,MET,LAMC3,PIK3C2A,PPP2R1B,NOS2,COL5A3,ANGPT4	FALSE,FALSE	TRUE	-2.02407145612505	gr3,gr4	-0.0975,-0.294	2.14e-12,1.66e-10
Myometrial Relaxation and Contraction Pathways WP289	WikiPathways	Brain_Nucleus_accumbens_basal_ganglia	GNG4,OXTR,ATF6B,YWHAZ,CAMK2G,MYLK2	FALSE,FALSE	TRUE	0.303167142612999	gr3,gr4	-0.1261,-0.3489	1.1e-19,1.13e-14
PI3K-Akt Signaling Pathway WP4172	WikiPathways	Brain_Nucleus_accumbens_basal_ganglia	EFNA1,GNG4,AKT3,VEGFC,ATF6B,MET,LAMC3,BDNF,PPP2R1B,FLT3LG,ANGPT4	FALSE,FALSE	TRUE	-0.273653853423849	gr3,gr4	-0.0951,-0.2894	1.04e-11,4.18e-10
Ebola Virus Pathway on Host WP4217	WikiPathways	Cells_EBV-transformed_lymphocytes	REL,MERTK,PRKRA,PIK3CB,HLA-F,HLA-G,HLA-A,HLA-C,HLA-B,HLA-DRB5,HLA-DRB1,HLA-DQA1,HLA-DQB1,HLA-DQA2,HLA-DQB2,RAC1,CAV2,CAV1,TSG101,EIF2S1,MAPK3,VPS16,CLTCL1	FALSE,FALSE	TRUE	2.99097296675445	gr3,gr4	-0.1037,0.5488	8.54e-14,9.12e-29
Allograft Rejection WP2328	WikiPathways	DLPC_CMC	CASP9,C1QA,CD55,PECR,IL12A,CASP3,BHMT2,HLA-F,HLA-A,HLA-C,HLA-B,MICA,C4A,C4B,HLA-DRA,HLA-DRB1,HLA-DQA1,HLA-DMA,HLA-DPA1,HLA-DPB1,C5,VIM,FAS,CASP7,LRRK2,CD40	FALSE	TRUE	-1.48979269959862	gr4	0.3418	1.05e-13
Allograft Rejection WP2328	WikiPathways	Brain_Caudate_basal_ganglia	GNLY,IL13,HARS,HLA-G,HLA-A,HLA-C,C4A,HLA-DRB5,HLA-DRB1,HLA-DQA1,HLA-DQB1,HLA-DQA2,HLA-DOB,HLA-DPB1,FAS,CASP7,LRRK2	TRUE	TRUE	4.76227269107033	gr4	0.8315	1.21e-65
Ebola Virus Pathway on Host WP4217	WikiPathways	Brain_Caudate_basal_ganglia	MERTK,ITGAV,RAB7A,HLA-G,HLA-A,HLA-C,HLA-DRB5,HLA-DRB1,HLA-DQA1,HLA-DQB1,HLA-DQA2,HLA-DOB,HLA-DPB1,CAV2,CTSB,VPS11,ITGB3,NPC1	FALSE	TRUE	3.90893323698264	gr4	666	4.83e-43
Allograft Rejection WP2328	WikiPathways	Brain_Cerebellar_Hemisphere	GNLY,CASP8,HLA-G,HLA-C,HLA-B,C4A,HLA-DRB5,HLA-DRB1,HLA-DQA1,HLA-DQB1,HLA-DQA2,HLA-DOB,HLA-DMB,HLA-DMA,HLA-DOA,HLA-DPA1,HLA-DPB1	FALSE	TRUE	2.03145175571535	gr4	0.7803	6.61e-55
Type II interferon signaling (IFNG) WP619	WikiPathways	Brain_Cerebellar_Hemisphere	JAK1,HLA-B,TAP1,SPI1,NOS2	FALSE	TRUE	-0.536970238043457	gr4	0.3457	1.35e-13
Allograft Rejection WP2328	WikiPathways	Brain_Cerebellum	CD55,GNLY,CASP8,GDNF,C7,HARS,HLA-F,HLA-G,HLA-A,HLA-C,HLA-B,MICA,C4A,C4B,HLA-DRB5,HLA-DRB1,HLA-DQA1,HLA-DQB1,HLA-DQA2,HLA-DOB,HLA-DMB,HLA-DMA,HLA-DOA,HLA-DPA1,HLA-DPB1,LRRK2	FALSE	TRUE	0.629059839816712	gr4	0.7011	3.99e-49
IL-5 Signaling Pathway WP127	WikiPathways	Brain_Cerebellum	JAK1,FOXO3,LYN,MAPT	TRUE	FALSE	3.18434603928678	gr4	0.1684	0.000118
SREBF and miR33 in cholesterol and lipid homeostasis WP2011	WikiPathways	Brain_Cerebellum	ABCA1,SIRT6,LDLR	TRUE	FALSE	-0.724799592144776	gr4	-0.1617	0.000294
Allograft Rejection WP2328	WikiPathways	Brain_Cortex	HARS,HLA-G,HLA-A,HLA-C,C4A,HLA-DRB5,HLA-DRB1,HLA-DQA1,HLA-DQB1,HLA-DQA2,HLA-DOB,HLA-DMA,HLA-DPA1,FAS	FALSE	TRUE	1.48299145563842	gr4	0.7441	1.85e-47
Allograft Rejection WP2328	WikiPathways	Brain_Frontal_Cortex_BA9	CASP8,PECR,HLA-G,HLA-A,HLA-C,C2,HLA-DRB5,HLA-DRB1,HLA-DQA1,HLA-DQB1,HLA-DQA2,HLA-DOB,HLA-DMA,FAS	FALSE	TRUE	2.97840771172225	gr4	0.5493	1.75e-26
Allograft Rejection WP2328	WikiPathways	Brain_Hippocampus	CD55,GNLY,CTLA4,HLA-G,HLA-C,C4A,HLA-DRB5,HLA-DRB1,HLA-DQA1,HLA-DQB1,PRF1	TRUE	TRUE	3.51586124098483	gr4	0.8851	4.87e-66
Breast cancer pathway WP4262	WikiPathways	Brain_Hippocampus	NOTCH4,WNT5B,LRP6,ERBB2,E2F1	FALSE	TRUE	2.29944879708274	gr4	0.2691	3.78e-09
Ebola Virus Pathway on Host WP4217	WikiPathways	Brain_Hippocampus	ITGA6,HLA-G,HLA-C,HLA-DRB5,HLA-DRB1,HLA-DQA1,HLA-DQB1,IRF7,FOLR1,VPS11	FALSE	TRUE	1.69832367201545	gr4	0.8144	2.24e-55
Mitochondrial complex I assembly model OXPHOS system WP4324	WikiPathways	Brain_Hippocampus	NDUFS4,NDUFA2,FOXRED1	FALSE	FALSE	2.16159818446515	gr4	-0.1928	3.24e-05
Oxidative phosphorylation WP623	WikiPathways	Brain_Hippocampus	NDUFS4,NDUFA2	TRUE	FALSE	2.74621524382121	gr4	-234	4.18e-07
Allograft Rejection WP2328	WikiPathways	Brain_Hypothalamus	GNLY,HLA-G,HLA-A,HLA-C,HLA-DRB5,HLA-DRB1,HLA-DQA1,HLA-DQB1,HLA-DQA2,CASP7,CD40	FALSE	TRUE	2.96694907729139	gr4	0.7911	1.46e-55
Ebola Virus Pathway on Host WP4217	WikiPathways	Brain_Hypothalamus	RAB5A,RASA2,HLA-G,HLA-A,HLA-C,HLA-DRB5,HLA-DRB1,HLA-DQA1,HLA-DQB1,HLA-DQA2,HLA-DQB2,DDX58,ITGB1,VPS11,SOCS3	FALSE	TRUE	3.12868585948124	gr4	0.6733	1.38e-41
Allograft Rejection WP2328	WikiPathways	Brain_Nucleus_accumbens_basal_ganglia	GNLY,HLA-G,HLA-A,HLA-C,HLA-DRB5,HLA-DRB1,HLA-DQA1,HLA-DQB1,HLA-DQA2,HLA-DOB,C5,FAS,CASP7,LRRK2	FALSE	TRUE	2.4609670886438	gr4	0.6774	1.9e-43
Ebola Virus Pathway on Host WP4217	WikiPathways	Brain_Nucleus_accumbens_basal_ganglia	RAB5A,RASA2,HLA-G,HLA-A,HLA-C,HLA-DRB5,HLA-DRB1,HLA-DQA1,HLA-DQB1,HLA-DQA2,HLA-DOB,VPS41,CTSB,VPS11,CD300A	FALSE	TRUE	1.14185320952642	gr4	0.6848	9.78e-44
G1 to S cell cycle control WP45	WikiPathways	Brain_Nucleus_accumbens_basal_ganglia	CCNG2,ATF6B,MCM4,POLE,CCNA1,TFDP1	FALSE	TRUE	-0.213151298881681	gr4	-0.2901	1.58e-10
Allograft Rejection WP2328	WikiPathways	Cells_EBV-transformed_lymphocytes	C1QB,HLA-F,HLA-G,HLA-A,HLA-C,HLA-B,C4A,C4B,HLA-DRB5,HLA-DRB1,HLA-DQA1,HLA-DQB1,HLA-DQA2,CSNK2A2,C3	FALSE	TRUE	4.19158715159011	gr4	0.7712	7.35e-53
Cannabinoid receptor signaling WP3869	WikiPathways	Cells_EBV-transformed_lymphocytes	FAAH,DAGLB,MAPK3	FALSE	FALSE	2.36842395153589	gr4	-0.1781	6.82e-05
Common Pathways Underlying Drug Addiction WP2636	WikiPathways	Cells_EBV-transformed_lymphocytes	PPP1CB,MAPK3	FALSE	FALSE	5.04416825796809	gr4	-0.1716	1.93e-05
IL-2 Signaling Pathway WP49	WikiPathways	Cells_EBV-transformed_lymphocytes	LCK,MAPK3	TRUE	FALSE	2.59133583821038	gr4	-0.1981	3.57e-07
IL-4 Signaling Pathway WP395	WikiPathways	Cells_EBV-transformed_lymphocytes	ATF2,MAPK3	FALSE	FALSE	3.93376063233152	gr4	-0.2045	6.46e-06
Integrated Breast Cancer Pathway WP1984	WikiPathways	Cells_EBV-transformed_lymphocytes	RASGRP3,MAP3K13,CDK7,BAK1,RAC1,PKIA,IMPA1,RALGAPA1,XRCC3,PIAS1,TSC2,NF1,NUP85,ITPKC	TRUE	TRUE	0.0672718571083235	gr4	0.1823	4.16e-05
MAPK Cascade WP422	WikiPathways	Cells_EBV-transformed_lymphocytes	MAP3K2,MAPK3	FALSE	FALSE	3.51825674786605	gr4	-0.1863	2.88e-05
Neural Crest Differentiation WP2064	WikiPathways	Cells_EBV-transformed_lymphocytes	FGF2,TBX6	FALSE	FALSE	-4.36452429938458	gr4	0.1586	0.000268
Oncostatin M Signaling Pathway WP2374	WikiPathways	Cells_EBV-transformed_lymphocytes	RICTOR,MAPK3,CCL2	FALSE	FALSE	2.06201091574899	gr4	-0.1806	3.65e-05
Resistin as a regulator of inflammation WP4481	WikiPathways	Cells_EBV-transformed_lymphocytes	PIK3CB,MAPK3	FALSE	FALSE	1.7231891635333	gr4	-0.1389	0.000353
Thymic Stromal LymphoPoietin (TSLP) Signaling Pathway WP2203	WikiPathways	Cells_EBV-transformed_lymphocytes	LCK,STAT4,MAPK3	FALSE	FALSE	2.60728084646218	gr4	-0.1888	1.81e-05
ABA:Neuron	CMCGeneSet	DLPC_CMC	PTPRN,UCHL1,ATP6V1G2,YWHAG,NEFL,KIFC2,SH3GL2,KIAA1045,CHST1,MADD,RAB6A,GRIA4,CLSTN3,SNRPN,MAP2K1,FLYWCH1,CX3CL1	FALSE,FALSE,FALSE	TRUE	2.61752096217329	gr1,gr2,gr3	0.1198,-0.3691,0.1152	5.93e-18,9.86e-102,1.3e-16
CTX:orange_M5_Microglia(Type2)	CMCGeneSet	DLPC_CMC	SLC2A5,IFI44,IFI16,CHI3L1,IL1RL1,TMBIM1,PLSCR1,LAP3,TAP2,PSMB9,DYNLT1,LYN,NFIL3,ALOX5,FAS,TRIM22,PHF11,SAMD4A,GCH1,LGALS3,LIMK2	FALSE,FALSE,FALSE	TRUE	-2.55064915403689	gr1,gr2,gr3	-0.0472,0.2777,-0.1191	0.000636,5.75e-59,8.82e-18
CTX:yellow_M18	CMCGeneSet	DLPC_CMC	C1orf174,DNAJC11,PLEKHM2,ATPIF1,PHC2,MRPS15,C1orf109,SF3A3,EBNA1BP2,DNAJC6,LEPR,LRRC40,ACADM,AK5,DR1,SLC25A24,CLCC1,BCAS2,SDHC,CREG1,VAMP4,CACYBP,MRPS14,EDEM3,LPGAT1,PPP1CB,QPCT,DYNC2LI1,PIGF,MSH2,C1D,C2orf42,DDX18,IMP4,CCNT2,KLHL23,TLK1,DNAJC10,NCKAP1,NAB1,CREB1,SPAG16,CHPF,CUL3,CHL1,ARL8B,TMEM43,SLC4A7,EPM2AIP1,HIGD1A,SCAP,NCKIPSD,WDR6,THOC7,IFT57,PVRL3,CEP63,NCK1,ARMC8,ECT2,MFN1,TBCCD1,NCBP2,S…	FALSE,FALSE	TRUE	-2.33533543012167	gr1,gr2	-0.0676,0.1232	9.95e-07,5.82e-13
HBA:CA4_field_localMarker(FC>2)_IN_Hippocampal_Formation	CMCGeneSet	DLPC_CMC	WNT5A,ABI3BP,BHMT,C4B,B3GAT2,ANGPT1,TRPS1,TNC,ADRA2A,UNC13C,RASL12	FALSE,FALSE,FALSE	TRUE	-2.92081458052311	gr1,gr2,gr3	-0.0868,0.2292,-0.0627	3.48e-10,6.64e-41,6.87e-06
HBA:Occipital_Lobe_localMarker(top200)_IN_Cerebral_Cortex	CMCGeneSet	DLPC_CMC	SLC44A5,VAV3,GPR161,IRF6,STON1,FBLN7,IGFBP2,DCLK3,DCBLD2,SEMA5B,SLC12A8,ACPL2,N4BP2,PRDM8,HPSE,TIFA,CCDC152,CCNO,PRR16,SH3RF2,GABRA6,HIST1H1D,HCG4,EYA4,VWDE,EEPD1,VSTM2A,MET,CADPS2,PXDNL,PENK,C8orf47,COL14A1,FBXO32,KCNT1,RASSF4,RTKN2,KCNIP2,SLC17A6,LRRC55,CTSC,NAALAD2,VAMP1,C1RL,HELB,OXGR1,SPTB,TC2N,SLC24A4,FMN1,UNC13C,THSD4,LYSMD4,RHBDL3,TMEM132E,WNT3,ITGB3,ANKRD62,DMKN,PCP4,MIAT	FALSE,FALSE	TRUE	1.69651513406038	gr1,gr2	0.0584,-0.0929	2.23e-05,4.89e-08
HBA:Substantia_Nigra,_pars_reticulata_localMarker(FC>2)_IN_Mesencephalon	CMCGeneSet	DLPC_CMC	C1QA,CD53,CD84,FCGR3A,P2RY12,ADAMTS19,LY86,HLA-DRA,HLA-DPA1,SCIN,AOAH,FGL2,AZGP1,LYN,DOCK8,ALOX5,MS4A7,ARHGDIB,PPP1R1A,HELB,ALOX5AP,ITGAX,MYO1F,ITGB2	FALSE,FALSE	TRUE	-0.220478346521517	gr1,gr2	0.0669,-0.1245	1.42e-06,6.24e-13
HBA:Supraoptic_Nucleus_localMarker(FC>2)_IN_Hypothalamus	CMCGeneSet	DLPC_CMC	TIE1,IFI44,S100A10,IFI16,DDR2,F5,FMOD,CD34,NID1,ARHGAP25,CNGA3,IL1R1,STEAP3,SLC38A11,ITGA6,TTN,MYO1B,KCNE4,SP140L,ADPRH,PARP9,PLXND1,PLS1,CP,ST6GAL1,SPON2,RELL1,SPP1,SLC39A8,TACR3,ITGA1,SLIT3,STK10,HLA-F,HLA-A,HLA-C,HLA-B,C4B,HLA-DRA,HLA-DPA1,CD109,SCIN,GPNMB,OSBPL3,FGL2,CADPS2,SLC13A4,SLC7A2,LYN,RDH10,SNX31,ASPN,ECM2,LAMC3,ITIH2,RHOBTB1,HHEX,ACSL5,CASP7,EMX2OS,EBF3,TRIM22,APLNR,MS4A7,CTSC,CLEC7A…	FALSE,FALSE,FALSE	TRUE	-1.5476881025727	gr1,gr2,gr3	-0.046,0.2717,-0.1297	0.000855,2.09e-56,9.22e-21
HBA:Supraoptic_Nucleus_localMarker(top200)_IN_Hypothalamus	CMCGeneSet	DLPC_CMC	S100A10,F5,CNGA3,IL1R1,SLC38A11,TTN,ADPRH,CP,RELL1,STK10,HLA-DRA,HLA-DPA1,CD109,SCIN,FGL2,SLC7A2,LYN,RDH10,SNX31,ASPN,TRIM22,APLNR,MS4A7,CLEC7A,CAPRIN2,LYZ,OLFM4,MYO5C,ZNF646,SLFN11,CA4,C1QTNF1,CTSZ,COL6A2,APOBEC3G,MCHR1	FALSE,FALSE	TRUE	-0.0712695339975572	gr1,gr2	0.0578,-0.0946	2.93e-05,3.24e-08
HBA:Vermis_localMarker(top200)_IN_Cerebellar_Cortex	CMCGeneSet	DLPC_CMC	F5,KIAA1841,STEAP3,LRP1B,NEB,UPP2,WDR52,PPARGC1A,KIAA1239,PRDM5,HSPA4L,GALNTL6,SPEF2,SV2C,EFNA5,ACSL6,PCDHB5,BTNL9,ZNF165,DCBLD1,INTS4L1,SEMA3C,WNT16,IQUB,GRM8,RHOBTB2,UNC5D,EFCAB1,PENK,C8orf47,ITGA8,SLC39A12,RET,PRKG1,INA,VAMP1,SLC4A8,CSRP2,TSPAN19,SLC24A4,GJD2,SLC27A2,ALDH1A2,SERPINF1,CHST9,SHD,CPAMD8,P2RX6,P2RX6P,MIAT	FALSE,FALSE,FALSE	TRUE	1.14998184981058	gr1,gr2,gr3	0.2106,-0.0882,-0.1498	1.4e-52,2.25e-07,1.91e-27
HBA:frontal_part,_inferior_bank_of_gyrus_localMarker(top200)_IN_Cingulate_Gyrus	CMCGeneSet	DLPC_CMC	DFFB,SLC2A5,LDLRAP1,LAPTM5,LPAR3,CD53,OLFML3,S100A10,MNDA,VANGL2,CD34,TNFAIP6,P2RY12,TLR1,HLA-DRA,HLA-DPA1,TREM2,SCIN,STK31,AOAH,FGL2,WDR86,SFRP1,DOCK8,HDHD3,ALOX5,TPH1,PRSS23,KLRC2,RNASE6,TSHR,GREM1,DNAH2,JUP,C18orf56,CHST9,LIPG,MYO1F,PDYN,ZNF831,RSPH1,ITGB2	FALSE,FALSE	TRUE	-0.597308093602044	gr1,gr2	0.0622,-0.0972	6.97e-06,1.68e-08
HBA:medial_parabrachial_nucleus_localMarker(top200)_IN_Pontine_Tegmentum	CMCGeneSet	DLPC_CMC	PTGER3,C1orf173,KCNT2,CCDC85A,RPRM,SCN7A,STAT4,C2orf80,SPHKAP,NEK10,SIDT1,PLCH1,CDH9,RGMB,CTXN3,SPINK9,ZNF391,CACNA2D1,UNC5D,EFCAB1,EPB41L4B,PBX3,FRMPD2,CYP26A1,EBF3,SLC17A6,LRRC55,APLNR,RASGRP2,KCNA5,NOS1,PCDH8,KLHL1,COCH,SYT16,NGB,SLC27A2,DOC2A,WNT3,SLC26A11,ST8SIA3,ZFR2,MAN2B1,SLC1A6,TMEM91,SLC8A2,WFDC2,RFPL1S	FALSE	TRUE	2.82918250750178	gr1	-0.0642	3.59e-06
HBA:pontine_raphe_nucleus_localMarker(FC>2)_IN_Pontine_Tegmentum	CMCGeneSet	DLPC_CMC	COL5A2,CP,C4B,PENK,TPH2	FALSE,FALSE,FALSE	TRUE	-1.11087546338496	gr1,gr2,gr3	-0.1389,0.3661,-0.0911	5.24e-24,9.41e-104,5.12e-11
HBA:pontine_raphe_nucleus_localMarker(top200)_IN_Pontine_Tegmentum	CMCGeneSet	DLPC_CMC	CR1,EXO1,GDF7,LTBP1,STON1,IL18R1,LYPD1,COL5A2,C2orf82,IRAK2,WNT5A,CP,SERPINI2,WDR49,RNF212,C1QTNF7,GAB1,C1QTNF3,HTR1A,LY6G5B,C4B,HCRTR2,HEY2,TXLNB,AEBP1,PLEKHA2,PENK,CRISPLD1,MATN2,SNX31,TNC,NOTCH1,ST8SIA6,ZNF503,CYP2C8,ANKRD2,JAKMIP3,APLNR,SLCO1C1,TPH2,MC1R,NTN1,TRIM16L,DCC,ZNF229,CBFA2T2	FALSE,FALSE,FALSE	TRUE	-1.60080913837887	gr1,gr2,gr3	-0.074,0.2409,-0.0779	7.51e-08,6.37e-45,1.72e-08
HumanMeta:pink_M10_Microglia(Type1)	CMCGeneSet	DLPC_CMC	SLC2A5,C1QA,LAPTM5,CD53,OLFML3,CTSS,MNDA,CREG1,CAPG,GPX1,HCLS1,MFSD1,ST6GAL1,LAP3,CD14,SERPINB1,LY86,HLA-F,HLA-A,HLA-C,HLA-B,HLA-DRA,HLA-DRB1,HLA-DMA,HLA-DPA1,HLA-DPB1,DSE,RNASET2,SCIN,CPVL,LYN,SLA,PTGS1,TRIM22,ARHGDIB,ALOX5AP,ABCC4,CYFIP1,BNIP2,PFN1,GRN,DCXR,MYO1F,MAN2B1,FCGBP,ITGB2	FALSE,FALSE,FALSE	TRUE	-1.86094586039842	gr1,gr2,gr3	-0.1463,0.511,-0.1945	2.55e-26,6.46e-193,9.34e-45
HumanMeta:red_M11_Neuron	CMCGeneSet	DLPC_CMC	PINK1,NDUFS5,DR1,BCAS2,NDUFS2,MGST3,KIFAP3,SMYD3,LRPPRC,MSH2,ACTR2,IMMT,TXNDC9,RALB,OLA1,ATP5G3,HIGD1A,CD200,SERPINI1,NDUFB5,FGF12,SLC30A9,G3BP2,GLRB,C5orf22,NNT,NDUFS4,TAF9,COMMD10,CSNK1G3,RNF14,GABRG2,EEF1E1,ATP6V1G2,TMEM14A,AMPH,CHCHD2,CACNA2D1,DLD,MRPS33,GGH,TMEM70,TPD52,ZFAND1,TSPYL5,ATP6V1C1,SLC25A32,SLC1A1,TXN,ATP5C1,KIAA1279,GHITM,RAB6A,TMEM126B,NDUFA9,CCDC91,SLC25A3,AKAP11,SUCLA2,ACTR10,…	FALSE,FALSE,FALSE	TRUE	-1.15790597186858	gr1,gr2,gr3	0.0494,-0.1754,0.058	0.00035,9.2e-25,2.78e-05
HumanMeta:yellow_M15_unknown	CMCGeneSet	DLPC_CMC	TNFRSF25,PLEKHM2,CD84,FMO2,FMO4,PAPPA2,GMPPA,IL17RC,LIMD1,ALS2CL,TREX1,HTR1F,GAK,DRD5,KIAA1109,SRP19,TBC1D9B,STK19,COL11A2,LYRM2,RAMP3,MSRA,PIWIL2,SLC20A2,NOL8,TRIM14,TBC1D13,REXO4,TCTN3,AVPI1,FANCF,CFL1,KLRG1,DDX11,OGFOD2,GPR12,DCT,PPP2R3C,RIN3,TUBGCP5,MYO5C,AP3S2,CIB1,ELAC2,COX10,NEUROD2,UBE2Z,CYB561,TAF4B,EPS15L1,PRKD2,ZNF419,CD40,ARFRP1,GGT1,DEPDC5,NAGA	FALSE,FALSE,FALSE	TRUE	0.52619155661999	gr1,gr2,gr3	0.0507,-0.1668,0.0592	0.000252,1.38e-22,1.97e-05
MO:Endoplasmic_Reticulum_Foster	CMCGeneSet	DLPC_CMC	H6PD,RPS8,PRDX1,FAAH,CRYZ,FMO5,HSD17B7,MCFD2,DPP4,MYO1B,RHOA,RPL9,HSD17B13,MTTP,ACSL1,CYP4V2,ANXA6,CANX,ELOVL2,C4B,TCP1,SND1,CALU,CYP7B1,ALDOB,ACSL5,CYP2E1,HSD17B12,EHD1,CFL1,RAB21,HSP90B1,DHRS1,TMED10,SLC27A2,HAGH,CCT6B,VAPA,LMAN1,CYB5A,RAB8A,RAB4B	FALSE,FALSE	TRUE	-2.6507552927179	gr1,gr2	-0.0752,0.1057	5.9e-08,7.89e-10
MO:Plasma_membrane_Foster	CMCGeneSet	DLPC_CMC	AKR7A2,RPS8,CRYZ,HSD17B7,ACTR2,CPS1,GPD1L,RHOA,TKT,COPB2,GAK,WDR1,RPL9,HSD17B13,ABCE1,ACSL1,AP3B1,RPS23,C4B,SNX9,ASL,C5,VIM,VPS26A,ACSL5,BBOX1,KRAS,KRT5,PYGL,EIF5,SLC27A2,SNX1,FAH,HAGH,ENO3,AP2B1,ACLY,PRPSAP1,RAB8A,RAB4B,SNX5,PYGB,CCT8,GSTT1	FALSE,FALSE	TRUE	0.20087092294375	gr1,gr2	-0.0494,0.1123	0.000364,6.95e-11
MO:PresynapticCompartmentProteins_Morciano	CMCGeneSet	DLPC_CMC	RAB3B,SLC30A3,ATP6V1E2,SEPT2,ANXA5,ATP6V1G2,ACTB,NEFL,RAB2A,ATP6V1C1,INA,AP2A2,TUBA1C,SV2B,ATP6V0D1,AP2B1,PFKL	FALSE,FALSE,FALSE	TRUE	3.76005772609397	gr1,gr2,gr3	0.119,-0.3813,0.1194	6.07e-18,2.55e-111,7.24e-18
MouseMeta:salmon_M12_Ribosome	CMCGeneSet	DLPC_CMC	SSU72,ATPIF1,NDUFS5,EBNA1BP2,PSMB4,HAX1,MRPL24,GAS5,MRPS14,SLC30A3,MCEE,MRPL35,FARSB,MRPL44,RPL24,COX17,NDUFS4,TBCA,SRA1,NDUFA2,HIST1H2BC,PDCD2,TOMM7,MRPS33,RPL8,ATP5C1,NSMCE4A,MRPL17,MRPL21,TMEM126A,CWC15,REXO2,RPS26,CNPY2,VTI1B,SRP14,TM2D3,MRPL27,PDCD5,RPS5,MRPL39,NDUFA6	FALSE	TRUE	-1.10532954572067	gr1	-0.0498	0.000346
Neuronal proteome:PSD	CMCGeneSet	DLPC_CMC	PGD,EFHD2,AKR7A2,CAPZB,PRDX1,SGIP1,LRRC7,AK5,RAP1A,PHGDH,TPM3,BCAN,NDUFS2,CACYBP,PPFIA4,CDC42BPA,GNPAT,ACTN2,FMN2,RGS7,HADHB,MAPRE3,PPP1CB,EHD3,COX7A2L,LRPPRC,ACTR2,SFXN5,CAPG,IMMT,SEPT10,SLC25A12,NCKAP1,HSPD1,ABI2,NDUFS1,ATIC,ARPC2,FARSB,PPP1R7,SEPT2,PDCD6IP,RPL14,CTNNB1,NCKIPSD,PRKAR2A,ERC2,PDHB,TOMM70A,SNX4,CHCHD6,RPN1,DNAJC13,GNB4,MAP6D1,OPA1,UCHL1,SEPT11,ANXA5,HSPA4L,TRIM2,ENPP6,SORBS2,EXOC3…	FALSE,FALSE	TRUE	0.178116977701271	gr1,gr2	0.0698,-0.165	4.51e-07,4.54e-22
Sugino/Winden:green_glutamatergicNeurons	CMCGeneSet	DLPC_CMC	PLEKHG5,CASP9,KIF17,LEPROT,DBT,CHD1L,CREG1,TNNT2,NTSR2,WDFY1,MINA,ANAPC13,RAP2B,ECE2,SEPT11,ERBB2IP,SNCAIP,NME5,ZMAT2,RGS14,HLA-DMA,ME1,HIVEP2,GPR37,ASPH,KLF10,ARHGAP12,FGFR2,RNH1,RRAS2,KCNC1,SLC17A6,ASRGL1,RIN1,DGAT2,RAP1B,RAB3IP,KCNMB4,CKAP4,CAMKK2,POLR1D,MRPL52,NDNL2,SLC12A6,RASGRP1,CA12,RPP25,ABAT,MYH3,NEUROD2,YES1,B4GALT6,LIN7B,MYADM,ZNF274,PFKL,COL6A2	FALSE,FALSE,FALSE	TRUE	-2.72166207976447	gr1,gr2,gr3	-0.0596,0.2164,-0.0726	1.69e-05,1.45e-36,1.69e-07
Sugino/Winden:purple_pyramidalNeurons_Layers5&6/basolateralAmygdala	CMCGeneSet	DLPC_CMC	DDI2,NDUFS5,MED8,ZNF644,APOA1BP,PECR,SLC33A1,TTC14,ABCC5,RAB24,CSNK2B,MKRN1,PSMD13,TP53BP1,DECR2,NUBP2,RNPS1,ORMDL3,KIF3B,RANGAP1	FALSE,FALSE	TRUE	-3.50585466330332	gr1,gr2	-0.0722,0.153	2.02e-07,2.16e-19
Torkamani:Module_1	CMCGeneSet	DLPC_CMC	PINK1,PEF1,PPIE,EIF2B3,UQCRH,SLC35D1,EXTL2,CLCC1,ADAR,NDUFS2,LAMB3,NSL1,ACTN2,MTR,SMYD3,SNX17,EHD3,IMMT,REEP1,GTDC1,OLA1,ATP5G3,ADAM23,GPD1L,DHX30,DALRD3,IFT122,MAEA,UCHL1,ETFDH,PCYOX1L,GPX3,NOP16,ATP6V1G2,RNF8,SNAP91,ZNF292,MAP3K5,HIVEP2,HEATR2,AMPH,ASNS,MKRN1,NDUFB2,MRPS33,INTS8,NCALD,ARPC5L,ATP5C1,SEC61A2,RASSF4,CISD1,PPA1,WAPAL,BMPR1A,CUEDC2,INA,CASP7,TRIM3,FIBP,PCF11,ME3,NDUFA9,RECQL,ITPR2,A…	FALSE,FALSE	TRUE	1.97521746334059	gr1,gr2	0.0576,-0.1476	3.03e-05,4.04e-18
deJong:Tan	CMCGeneSet	DLPC_CMC	EXOSC10,DNAJC8,SCAMP3,SNX17,PPM1G,LBH,TATDN2,SDHA,CSNK2B,CCND3,DAGLB,KBTBD2,DBNL,NCALD,PRKCQ,XPNPEP1,LHPP,RNH1,TRIM44,SF3B2,GCN1L1,CCDC92,DHRS1,DDX24,ANXA2,NUP93,GEMIN4,CNDP2,PLEKHF1,FCGBP,TOMM34,COMT,RANGAP1	FALSE,FALSE	TRUE	-1.75849642460003	gr1,gr2	-0.0464,0.1141	0.00082,2.67e-11
CTX:blue_M16_Neuron	CMCGeneSet	DLPC_CMC	AKR7A2,PLA2G5,DR1,PHTF1,PRUNE,S100A1,BCAN,COPA,SDHC,VAMP4,FAM20B,EDEM3,TMCC2,CD46,MARK1,LGALS8,KIDINS220,ITGB1BP1,ITSN2,NCOA1,FEZ2,LRPPRC,MCFD2,CEP68,ACTR2,MRPL35,TXNDC9,CHST10,DDX18,RALB,RAB3GAP1,R3HDM1,SCRN3,ATP5G3,AGPS,DNAJC10,NAB1,MYO1B,HSPD1,ABI2,NDUFS1,CREB1,LANCL1,ARPC2,CUL3,EIF4E2,PLCL2,TRAK1,RBM6,PDHB,ARL6IP5,MINA,TOMM70A,CD200,ITGB5,SNX4,PLXND1,CDV3,KPNA4,NMD3,SERPINI1,MFN1,NDUFB5,ST6GA…	FALSE,FALSE	TRUE	-0.755941163408944	gr2,gr3	-0.0947,0.066	3.78e-08,2.02e-06
CTX:brown_M15_Astrocyte	CMCGeneSet	DLPC_CMC	PINK1,MED8,PRDX1,PPAP2B,CYP2J2,PGM1,LEPROT,SLC35D1,GNG5,CTBS,RBM15,PHGDH,SELENBP1,S100A13,KCNN3,RIT1,NDUFS2,ALDH9A1,KIFAP3,VAMP4,CACYBP,LAMC1,PPP2R5A,SMYD2,AGT,GPR137B,ACTN2,SMYD3,ADI1,LPIN1,KCNS3,HADHB,SLC30A3,PRKD3,EPAS1,EFEMP1,SLC1A4,GGCX,IMMT,REEP1,LIMS1,MERTK,RALB,ERCC3,PRPF40A,ITGA6,ITGAV,ADAM23,IDH1,ARPC2,PTPRN,PPP1R7,GPD1L,IL17RB,LRIG1,SUCLG2,SLC15A2,ITGB5,OSBPL11,ALDH1L1,RBP1,PLSCR4,SERP…	FALSE	TRUE	-2.14402802665933	gr2	-0.0805	2.82e-06
CTX:green_M10_GlutamatergicSynapticFunction	CMCGeneSet	DLPC_CMC	CTNNBIP1,EFHD2,ATP13A2,NBL1,RAP1GAP,NUDC,PEF1,HPCA,LRP8,TMED5,KIF21B,C1orf95,GREB1,KCNK3,MAPRE3,PIGF,FANCL,XPO1,EIF2AK3,HIBCH,LRRFIP2,VIPR1,HIGD1A,DHX30,NEK4,MINA,PTPLB,SCHIP1,MCCC1,RGS12,YTHDC1,ADH5,TRIM2,PAIP1,ANKRA2,TBCA,CAST,SAR1B,PPP2R2B,SNCB,SSR1,FAM8A1,FLOT1,TAPBP,ENPP4,SENP6,ZNF292,ASF1A,LSM5,MSRA,LY6E,SPTLC1,CDK9,C9orf16,PPP2R4,TFAM,SNCG,CTBP2,UROS,DEAF1,AP2A2,CTSD,TRIM3,TMEM41B,C11orf58…	FALSE	TRUE	0.954967443024121	gr2	-0.0942	4.36e-08
CTX:purple_M4_Microglia(Type1)	CMCGeneSet	DLPC_CMC	C1QA,LAPTM5,CD53,NCOA1,HCLS1,HLA-DRA,HLA-DMA,HLA-DPA1,RNASET2,SLA,ARHGDIB,ITGB2	FALSE,FALSE	TRUE	-0.73557272435874	gr2,gr3	0.2376,-0.0986	1.41e-43,1.54e-12
CTX:red_M19	CMCGeneSet	DLPC_CMC	PAFAH2,TIE1,MED8,MKNK1,ARNT,FMO4,PAPPA2,TGFB2,HNMT,GTDC1,RIF1,ASB1,THAP4,OXTR,IL17RC,MLH1,DLEC1,ZNF197,PRKAR2A,DRD5,GNRHR,TDO2,SEMA6A,GDF9,CTNNA1,ADAM19,TBC1D9B,SIRT5,HFE,CCHCR1,ROS1,SNX13,FASTK,TRIM14,RPP38,ERCC6,AVPI1,NAP1L4,UBE2L6,RIN1,EXPH5,VPS11,KLRG1,CCDC53,OGFOD2,DLEU1,DCT,SYNE2,LTBP2,SPTLC2,NUSAP1,PLA2G4B,MYO5C,CA12,MAN2C1,CLUAP1,IQCK,POLR3E,WWOX,UBE2G1,COX10,PCGF2,NEUROD2,DBF4B,CABYR,EPS…	FALSE	TRUE	-1.57962613254249	gr2	-0.0657	0.000108
De novos: SCZ NS	CMCGeneSet	DLPC_CMC	CEP104,MTOR,EMC1,LUZP1,PHC2,CCDC30,TTC4,DNAJC6,LPAR3,CELSR2,SLC6A17,MOV10,ARHGEF11,PAPPA2,SOAT1,TDRD5,TOR1AIP1,RBBP5,RASSF5,OBSCN,ASAP2,GTF3C2,PLEKHH2,EML6,ALMS1,TMEM87B,RIF1,NEB,TLK1,SLC25A12,ITGA6,TTN,FN1,SPEG,CUL3,RPUSD3,NUP210,PLCL2,TRAK1,ZNF445,LIMD1,ALS2CL,NCKIPSD,RAD54L2,DNAH1,KCTD6,CNTN3,CRYBG3,CRYBG3,ST3GAL6,HPS3,SERPINI1,ZNF721,RGS12,SLIT2,AASDH,YTHDC1,ADAMTS3,NUP54,GPRIN3,LARP7,METTL14…	FALSE	TRUE	-2.1211091474551	gr2	61	0.00036
HBA:CA4_field_localMarker(top200)_IN_Hippocampal_Formation	CMCGeneSet	DLPC_CMC	PDPN,GSTM5,C1orf95,LTBP1,TNS1,DLEC1,WNT5A,ABI3BP,PLSCR4,SERPINI2,WDR49,CD38,ANTXR2,FGF5,C4orf22,BMP3,BHMT,SPARC,GALNT10,C4B,LHFPL5,B3GAT2,AEBP1,EGFR,FAM167A,ANGPT1,TRPS1,TNC,CDK5RAP2,PRKCQ,C10orf105,SNCG,ADRA2A,FIBIN,TSPAN18,C12orf39,DBX2,MYBPC1,UNC13C,RASL12,IGDCC4,ZNF646,TPPP3,RND2,PLCD3,SLC14A1	FALSE	TRUE	-0.72062913351986	gr2	0.0696	4.67e-05
HBA:Epithalamus_globalMarker(top200)	CMCGeneSet	DLPC_CMC	FHAD1,TCTEX1D1,WDR78,LPAR3,C1orf110,F5,SPATA17,DNAH6,TSGA10,GALNT3,CERKL,EFHB,DLEC1,CCDC13,DNAH12,WDR52,CP,ZBBX,SERPINI2,WDR49,SPON2,C4orf22,DNAH5,LOX,SLC27A6,MAK,DCDC2,C4B,CD109,PPIL6,ECT2L,DNAH11,CD36,EFCAB1,C8orf34,CRISPLD1,RGS22,SNX31,TNFRSF11B,ANXA1,ECM2,ARMC3,C10orf107,C10orf105,TTC18,DYDC2,DCDC1,EHF,CCDC81,EXPH5,CASC1,CCDC65,WDR66,DNAH10,AK7,MNS1,DNAH2,WDR16,MYCBPAP,ST6GALNAC2,CCDC11,CAPS,…	FALSE	TRUE	-0.348094282348259	gr2	0.0733	1.89e-05
HBA:Frontal_Lobe_localMarker(top200)_IN_Cerebral_Cortex	CMCGeneSet	DLPC_CMC	COL16A1,KANK4,LPAR3,TSPAN2,PRRX1,ARHGAP25,LRP2,SPHKAP,TIMP4,WNT7A,GBE1,CRYBG3,CRYBG3,RBP1,ZIC4,PLCH1,IQCG,SPON2,CD38,MTTP,NDST3,PRSS12,SPRY1,DCHS2,ENPP6,ITGA2,CTXN3,SLC27A6,GPX3,SPARC,NIPAL4,C4B,MDGA1,LAMA2,AEBP1,RAMP3,SEMA3C,ZNF804B,PEBP4,RHOBTB2,ANGPT1,ANXA1,TNC,AKR1C1,ITGA8,ARMC3,GDF10,TMEM26,C10orf105,NRIP2,KCNA5,AMDHD1,DNAH10,GREM1,ANXA2,PCSK6,WFDC1,EMILIN2,ONECUT2,CBLN2,CAPS,CHST8,PCP4	FALSE	TRUE	0.110540892368443	gr2	93	4.99e-08
HBA:Head_of_Caudate_Nucleus_localMarker(top200)_IN_Striatum	CMCGeneSet	DLPC_CMC	FHAD1,DNALI1,S100A10,GNG4,EFEMP1,SCN9A,TTN,DLEC1,DNAH12,ABI3BP,C3orf52,ROPN1B,CP,SERPINI2,WDR49,MMRN1,PRLR,ITGA2,LOX,SLC27A6,MAK,C4B,CD109,ENPP1,DNAH11,CA1,MATN2,RGS22,SNX31,ANGPT1,PTGS1,ARMC3,C10orf105,EHF,CCDC81,WIF1,PTPRQ,ACADS,DNAH10,SHISA2,AK7,MNS1,ANXA2,PLIN1,TPPP3,MRC2,LIPG,CAPS,PDYN,C20orf26	FALSE	TRUE	0.497782744117363	gr2	0.0995	5.04e-09
HBA:Hypothalamus_globalMarker(top200)	CMCGeneSet	DLPC_CMC	PTGER3,FMO2,DNAH14,TRIM58,QPCT,STON1,TMEM17,CNGA3,SCN9A,PPP1R1C,OXTR,DLEC1,ABI3BP,ECE2,RTP1,MSX1,KIAA1239,TACR3,QRFPR,ANKRD55,GPX3,SPARC,C4B,TMEM196,AEBP1,IGFBP3,UNC5D,CRISPLD1,RSPO2,CD274,SUSD1,NANOS1,EBF3,PDGFD,VWA5A,SYT10,AMIGO2,TSPAN19,KLHL1,INSM2,SSTR1,GCH1,NGB,OCA2,IGDCC4,MCTP2,TRPV2,SLC26A11,CPAMD8	FALSE	TRUE	0.804570389432582	gr2	0.0984	9.47e-09
HBA:Lateral_Hemisphere_localMarker(top200)_IN_Cerebellar_Cortex	CMCGeneSet	DLPC_CMC	DFFB,TSTD1,EPCAM,ROBO1,SNCA,CCNO,CNOT8,KIAA0319,LRRC16A,MRAP2,OSTM1,PPIL6,WIPF3,DPY19L1,CDK6,C8orf34,TRIB1,ST3GAL1,TEK,GOLM1,ASS1,ATOH7,EXOC6,CRTAC1,VAX1,LRRC56,C1RL,LGALS3,WFIKKN1,MGRN1,TMEM132E,SSTR2,RBBP8,CABP7	FALSE	FALSE	-1.14609192998015	gr2	0.0547	0.00147
HBA:Lateral_group_of_Nuclei,_Dorsal_Division_localMarker(top200)_IN_Dorthal_Thalamus	CMCGeneSet	DLPC_CMC	SLC2A5,C1QA,LAPTM5,CITED4,SLC44A5,LPAR3,CD53,FCGR3A,ANKRD45,STON1,MEIS1,IGFBP2,WNT5A,EPHA3,HCLS1,RBP1,RNF212,SERPINB1,HFE,HLA-DPA1,KIF6,RNASET2,LAMB1,LRRC61,DOCK8,SLC1A1,FRMPD1,ST8SIA6,ZWINT,C10orf105,TSPAN14,MYOF,FANK1,LRP4,C1RL,CPM,SHISA2,ALOX5AP,ABCC4,BAZ1A,PYGL,NRXN3,GLCE,THSD4,ITGAX,CDH1,WDR16,NETO1,FBXO15,MYO1F,PLTP,ADAMTS5,ITGB2,CYTH4,PARVB	FALSE	TRUE	1.43839056202616	gr2	-57	0.000882
HBA:Mesencephalon_globalMarker(top200)	CMCGeneSet	DLPC_CMC	PLA2G5,KANK4,VAV3,KCNN3,DDR2,GPR161,TRIM58,NTSR2,STON1,EFEMP1,TNFAIP6,SCN9A,PPP1R1C,COL5A2,OXTR,LMOD3,GBE1,PLCH1,CLDN1,BEND4,TACR3,GALNTL6,HPGD,HTR1A,SV2C,ADAMTS19,GPX3,SPARC,C4B,COL12A1,ENPP1,AEBP1,CADPS2,TMEM176B,TMEM176A,TTPA,SNX31,RSPO2,TYRP1,TNC,ST8SIA6,RET,GFRA1,SLC18A2,NANOS1,EBF3,TPH1,BBOX1,PDGFD,C12orf39,SLC2A13,AMIGO2,TPH2,MYBPC1,KLHL1,PYGL,GCH1,RGS6,NGB,CHRM5,RASL12,NTN1,TRPV2,ITGB3,KC…	FALSE	TRUE	-2.95690913884675	gr2	0.1041	1.32e-09
HBA:Midbrain_Raphe_Nuclei_localMarker(FC>2)_IN_Mesencephalon	CMCGeneSet	DLPC_CMC	NBL1,CRYZ,CAMK1G,SMYD3,TP53I3,QPCT,CNGA3,TMEM87B,LYPD6,COL5A2,CPNE4,CP,ZBBX,KIAA1239,GABRA2,EPHA5,CCDC109B,NPY2R,HTR1A,RGMB,PCDHA9,PCDHA11,C4B,HCRTR2,CD36,CACNA2D1,HTR5A,UNC5D,EFCAB1,PENK,RGS22,NCALD,GLDC,ARMC3,DYDC2,CCDC147,TPH1,PRSS23,CPNE8,AMIGO2,TPH2,WDR66,GNG2,GCH1,AK7,TDRD9,ALDH1A2,CDYL2,CPNE7,DNAH2,WDR16,TMEM132E,CCDC11,CRLF1,PDYN	FALSE	TRUE	-0.320954734932858	gr2	0.1035	1.8e-09
HBA:Midbrain_Raphe_Nuclei_localMarker(top200)_IN_Mesencephalon	CMCGeneSet	DLPC_CMC	NBL1,CRYZ,CAMK1G,SMYD3,QPCT,CNGA3,LYPD6,COL5A2,ABI3BP,CPNE4,CP,ZBBX,KIAA1239,GABRA2,EPHA5,CCDC109B,NPY2R,HTR1A,PCDHA9,PCDHA11,C4B,HCRTR2,AEBP1,CD36,CACNA2D1,HTR5A,UNC5D,EFCAB1,PENK,RGS22,NCALD,GLDC,ARMC3,DYDC2,CCDC147,TPH1,PRSS23,CPNE8,AMIGO2,TPH2,WDR66,GNG2,GCH1,AK7,TDRD9,ALDH1A2,TPPP3,CDYL2,CPNE7,DNAH2,WDR16,TMEM132E,CCDC11,CRLF1,PDYN	FALSE	TRUE	-0.810492037602873	gr2	0.0999	6.66e-09
HBA:Substantia_Nigra,_pars_reticulata_localMarker(top200)_IN_Mesencephalon	CMCGeneSet	DLPC_CMC	C1QA,CD53,MNDA,IFI16,CD84,FCGR3A,FAM163A,PLEK,ARHGAP25,LRP2,CPS1,C2orf82,P2RY12,GNB4,ENPP6,ITGA2,ADAMTS19,LY86,HLA-DRA,HLA-DMA,HLA-DPA1,TREM2,SCIN,AOAH,FGL2,AZGP1,LYN,JPH1,CNGB3,SNX31,SLA,GPIHBP1,DOCK8,ALOX5,TMEM26,MS4A7,ARHGDIB,SLCO1A2,PPP1R1A,HELB,CMKLR1,ALOX5AP,ITGAX,MT1M,MYO1F,LILRB1,PABPC1L,ITGB2	FALSE,FALSE	TRUE	-1.27790675658052	gr2,gr3	0.1103,-0.0478	1.62e-10,0.000586
HBA:White_Matter_globalMarker(top200)	CMCGeneSet	DLPC_CMC	PADI2,LDLRAP1,CLCA4,FCGR3A,RASGRP3,TSGA10,LRP2,LRRC2,PXK,ART3,SPP1,GAB1,ENPP6,ITGA2,MAN2A1,SLC27A6,SH3TC2,NIPAL4,HLA-DRA,HLA-DPA1,KIF6,B3GAT2,CNKSR3,SCIN,ANLN,FLNC,SFRP1,GPIHBP1,ANKRD18A,SEMA4D,ANP32B,FAM107B,CTNNA3,CHST3,TLL2,APLNR,SLCO1A2,GALNT6,ERBB3,LRIG3,CPM,GLTP,SMOC1,GLDN,ANXA2,DAPK2,PDE8A,PCSK6,ITGAX,LPCAT2,TPPP3,ADAMTS18,ABCA8,C18orf56,LIPG,CCDC11,CDH19,PLIN3,BMP7,C1QTNF6,MICALL1	FALSE	TRUE	1.31905736914546	gr2	-0.0842	8.67e-07
HBA:central_glial_substance_localMarker(FC>2)_IN_Myelencephalon	CMCGeneSet	DLPC_CMC	TNFRSF25,PDPN,FHAD1,UBXN10,KIF17,UBXN11,COL16A1,DNALI1,ZMYND12,CCDC30,WDR65,C1orf228,SPATA6,RAVER2,TCTEX1D1,WDR78,C1orf173,SLC44A5,LPAR3,ODF2L,GBP3,VANGL1,SELENBP1,VANGL2,F11R,TSTD1,C1orf110,NME7,ANKRD45,HHAT,TRAF5,SPATA17,TGFB2,AGT,EFCAB2,RAD51AP2,WDR35,IFT172,PLB1,FAM179A,LTBP1,GALM,MORN2,DYNC2LI1,STON1,EFEMP1,AHSA2,WDR92,ALMS1,ALMS1P,DNAH6,KCNIP3,CNGA3,TSGA10,SULT1C4,BCL2L11,RABL2A,STEAP3,LYPD…	FALSE	TRUE	1.92007854809809	gr2	-0.0596	0.000518
HBA:dorsal_motor_nucleus_of_the_vagus_localMarker(FC>2)_IN_Myelencephalon	CMCGeneSet	DLPC_CMC	RAB3B,CRYZ,KIAA1324,FMO2,KCNT2,CAMK1G,GNG4,TRIM58,TP53I3,EPCAM,SLC1A4,RPRM,SCN9A,SLC40A1,CHL1,OXTR,NT5DC2,PRKCD,WNT5A,TMEM108,ECE2,CD38,KIAA1239,CCDC109B,PDE5A,NPY2R,HMGCS1,RGMB,EFNA5,GPX3,C4B,PERP,MET,UNC5D,IL33,FRMPD1,DAPK1,AKR1C1,RET,ADRA2A,SLC2A13,AMIGO2,SLC41A2,KLHL1,GNG2,AK7,ANXA2,RASL12,TMEM159,TRPV2,TMEM132E,PNMT,CYB561,SSTR2,SLC26A11,ONECUT2,CPAMD8,FUT1,SLC25A1,ARVCF	FALSE	TRUE	-0.988413419165798	gr2	0.0922	7.63e-08
HBA:dorsal_motor_nucleus_of_the_vagus_localMarker(top200)_IN_Myelencephalon	CMCGeneSet	DLPC_CMC	RAB3B,CRYZ,FMO2,CAMK1G,GNG4,TRIM58,TP53I3,EPCAM,SLC1A4,RPRM,SCN9A,SLC40A1,CHL1,NT5DC2,WNT5A,TMEM108,ECE2,CD38,KIAA1239,CCDC109B,PDE5A,NPY2R,HMGCS1,RGMB,EFNA5,GPX3,C4B,MET,UNC5D,IL33,FRMPD1,DAPK1,AKR1C1,RET,ADRA2A,SLC2A13,AMIGO2,SLC41A2,KLHL1,GNG2,AK7,ANXA2,TMEM159,TRPV2,TMEM132E,PNMT,CYB561,SLC26A11,ONECUT2,CPAMD8,FUT1,ARVCF	FALSE	TRUE	-0.546912588256754	gr2	0.0927	6.23e-08
HBA:frontal_part,_superior_bank_of_gyrus_localMarker(top200)_IN_Cingulate_Gyrus	CMCGeneSet	DLPC_CMC	TSPAN2,FMO2,ANGPTL1,FAM163A,GREM2,ATP6V1C2,GALM,SCN9A,SCN7A,SPHKAP,CPNE4,PLCH1,DRD5,CCDC109B,PRSS12,SEMA5A,CDH6,BTNL9,C4B,TMEM196,AEBP1,CD36,FGFR1,C8orf34,ANGPT1,SLA,ST3GAL1,GCNT1,ITGA8,CUBN,GDF10,C10orf105,CCDC147,KCNA5,AMIGO2,AMDHD1,DIAPH3,KLHL1,STXBP6,AK7,TNFAIP8L3,ALDH1A2,ANXA2,IQCH,ADAMTS18,CCBE1,CPAMD8,CRLF1,CHST8,PROKR2,SGSM1,SERHL2	FALSE	TRUE	0.687568374770802	gr2	0.1031	1.48e-09
HBA:subcuneiform_nucleus_localMarker(top200)_IN_Mesencephalon	CMCGeneSet	DLPC_CMC	DFFB,SUSD4,SLC30A3,DCAF17,ITGA4,ZDHHC11,CDH9,FAM153B,FAM153C,MICA,COL11A2,COL19A1,SOSTDC1,SSPO,DLGAP2,PDGFRL,SLCO5A1,DDX31,LIPJ,OPALIN,VAX1,ADAM12,CTSC,B4GALNT3,KCNA5,DNAJC22,OXGR1,SLC27A2,CDH1,TTLL6,CABYR,CLEC4G,ZNF208,ZNF547,MOV10L1	FALSE	TRUE	0.232463790813345	gr2	-55	0.00129
HBA:ventral_tegmental_area_localMarker(top200)_IN_Mesencephalon	CMCGeneSet	DLPC_CMC	RAB3B,LEPR,LRRC7,GPR161,KLHL29,AFF3,ITGA9,WNT5A,ERC2,SIDT1,MUC20,RASL11B,PRDM8,TRIP13,GPR98,CAMK4,F13A1,LY6G5B,IMPG1,MAD1L1,CADPS2,NCALD,DENND3,GPIHBP1,FRMPD1,DAPK1,C5,ITIH2,PKD2L1,GPR26,LRRC56,APLNR,STYK1,LRMP,STAT6,NTN4,PCDH8,NRXN3,CHRM5,UNC13C,SV2B,GRIN2A,CDH8,CDH13,JPH3,SSTR2,DCC,CCDC68,SLC8A2,FUT1,MCHR1	FALSE	TRUE	-0.976237775901613	gr2	0.0944	2.35e-08
HumanChimp:brown_Cortex	CMCGeneSet	DLPC_CMC	CLCN6,PINK1,EBNA1BP2,SLC35D1,MGST3,IKBKE,CAMK1G,SLC30A3,QPCT,RALB,TLK1,STAT4,ADAM23,CHL1,NKTR,PVRL3,SERPINI1,ECE2,ST6GAL1,UCHL1,EPHA5,SEPT11,GLRB,TPPP,CDH12,NNT,CAST,SRP19,ZNF184,FUT9,PTPRK,MAP3K5,ASNS,CTSB,NEFL,NCALD,ATP6V1C1,LY6H,SLC1A1,C9orf16,PITRM1,OPTN,RHOBTB1,GHITM,SNCG,INA,MXI1,RIN1,RAB6A,CCND2,DDX11,WNT10B,SLITRK5,VTI1B,RGS6,CHGA,PPP2R5C,EIF5,MRPL28,RBBP6,DOC2A,CDH13,GOSR1,DUSP3,SP2,SEPT…	FALSE	TRUE	1.78440092773285	gr2	-0.0555	0.00121
HumanChimp:turquoise_Cerebellum	CMCGeneSet	DLPC_CMC	DFFB,TNFRSF25,EXOSC10,PHC2,NDUFS5,ZCCHC11,INADL,CDC7,CELSR2,PHTF1,NHLH2,SEMA6C,VAMP4,PPFIA4,CDC42BPA,TAF5L,LYST,GREB1,ITSN2,GTF3C2,FANCL,AHSA2,XPO1,MEIS1,GCC2,ERCC3,IMP4,ARHGEF4,CCNT2,NEUROD1,PMS1,NAB1,DNAH7,ADAM23,CREB1,ASB1,SNED1,CAMK1,TIMP4,EPM2AIP1,NKTR,DHX30,CD200,STXBP5L,TMCC1,ANAPC13,ARMC8,NDUFB5,RFC4,PCGF3,GABRA2,POLR2B,RCHY1,ART3,FGF5,SPARCL1,CLGN,TLL1,ZNF131,PDE8B,MAN2A1,CAMK4,YTHDC2,NM…	FALSE	TRUE	-2.33005879978151	gr2	-0.0923	6.89e-08
HumanMeta:brown_M3_Astrocytes	CMCGeneSet	DLPC_CMC	PPAP2B,CYP2J2,LEPROT,TNNI3K,GNG5,SNX7,GSTM1,GSTM5,SELENBP1,S100A13,S100A1,KCNN3,ALDH9A1,PRRX1,TOR1AIP1,LAMC1,AGT,GPR137B,NTSR2,HADHB,STON1,EFEMP1,SLC1A4,MERTK,HNMT,ITGA6,SCLY,SEPT2,IL17RB,LRIG1,SUCLG2,GRAMD1C,ITGB5,OSBPL11,ALDH1L1,RBP1,PLSCR4,SERP1,GOLIM4,TNIK,NCBP2,IQCG,WFS1,GPR125,IGFBP7,SPARCL1,PDLIM5,ADH5,BDH2,HADH,ANXA5,FGF2,SCRG1,LIFR,ERBB2IP,GRAMD3,ALDH7A1,SPARC,GALNT10,CCNG1,MAPK9,ELOVL2,…	FALSE	TRUE	0.854298592793084	gr2	-0.0971	1.41e-08
HumanMeta:turquoise_M14_Nucleus	CMCGeneSet	DLPC_CMC	ATAD3A,NBL1,RAP1GAP,LUZP1,ZMPSTE24,FPGT,ACADM,PIGK,TMED5,AGL,RAP1A,BLZF1,EDEM3,CD46,EGLN1,SH3YL1,KIDINS220,ADCY3,PPP1CB,PIGF,CRIPT,FANCL,XPO1,C1D,EIF2AK3,CHST10,DDX18,ARHGEF4,CCNT2,SP3,AGPS,ITGAV,PMS1,HIBCH,HSPD1,CREB1,IDH1,SPAG16,CHPF,NCKIPSD,WDR6,RBM6,NISCH,NEK4,SENP7,PTPLB,ZXDC,MGLL,NCK1,SCHIP1,MFN1,PDS5A,TMEM33,ATP10D,YTHDC1,RCHY1,NUP54,PAQR3,MRPS18C,HSD17B11,PKD2,EIF4E,HSPA4L,ABCE1,ARFIP1,TR…	FALSE	TRUE	-2.91320593998443	gr2	78	5.26e-06
MO:GlutamatergicNeuronsInMouseCortex_Sugino	CMCGeneSet	DLPC_CMC	PLEKHG5,EFHD2,LEPROT,TMEM56,EXTL2,PSRC1,COPA,OLFML2B,STX6,TNNT2,CYB5R1,CD34,GRHL1,ITSN2,REEP1,KCNIP3,LIMS1,TMEM163,R3HDM1,NEUROD1,ITGAV,CTNNB1,HTR1F,RAP2B,SCHIP1,SENP2,UCHL1,RASL11B,PRSS12,TDO2,EMB,ELOVL7,MAN2A1,CCNG1,MAT2B,SLIT3,RGS14,HLA-DMA,HIVEP2,SYNJ2,RAMP3,CALN1,GNAI1,SLC26A4,FOXP2,GRM8,NEFL,STMN4,SCARA3,CYP7B1,KLF10,RSPO2,SH3GL2,GALT,GSN,C9orf16,TSPAN14,INA,PSMD13,SYT9,BTBD10,SPON1,RRAS2,S…	FALSE	TRUE	-2.08488042317658	gr2	0.1502	1.27e-18
MouseMeta:green_M5_Mitochondria	CMCGeneSet	DLPC_CMC	PGD,AKR7A2,RPA2,PSMD4,APOA1BP,NAGK,TEX264,PARL,EIF2B5,UCHL1,DDAH2,CUTA,ASL,SRI,ABCF2,MPDZ,NANS,PSMD13,AP2A2,PSMC3,PPP1R14B,CTSF,NDUFA9,CCNDBP1,COMMD4,PFN1,TXNL4A,MRPL34,SUPT5H,RAB4B,LIN7B,CTSA,TST,SAMM50	FALSE,FALSE	TRUE	1.37643978908561	gr2,gr3	-0.1438,0.0608	5.4e-17,1.24e-05
Torkamani:Module_2	CMCGeneSet	DLPC_CMC	AKR7A2,PPAP2B,CYP2J2,PGM1,LEPR,LEPROT,AK5,GNG5,SELENBP1,KCNN3,ALDH9A1,MRPS14,TOR1AIP1,TGFB2,SLC30A10,AGT,GPR137B,ADI1,NTSR2,HADHB,LTBP1,PRKD3,EPAS1,EFEMP1,LIMS1,IL17RB,LRIG1,SUCLG2,GRAMD1C,ITGB5,ALDH1L1,PLSCR4,WFS1,GPR125,IGFBP7,PDLIM5,BDH2,FGF2,SCRG1,FAT1,CDH12,IL6ST,MCCC2,GRAMD3,ALDH7A1,CCNG1,ELOVL2,DDAH2,TPD52L1,HEY2,EPB41L2,HEBP2,SASH1,DYNLT1,AEBP1,SRI,MDFIC,ADCK2,SCARA3,LYN,ASPH,CPNE3,DECR1,…	FALSE	TRUE	0.213633703122939	gr2	-0.0965	1.98e-08
Zhang:Astrocyte	CMCGeneSet	DLPC_CMC	SLC25A34,ALPL,ACOT11,PPAP2B,RAVER2,KCNN3,SLC30A10,AGT,GRHL1,GREB1,LTBP1,CYP1B1,SFXN5,CYBRD1,IGFBP2,LRIG1,SLC15A2,ALDH1L1,NPHP3,DZIP1L,RASA2,ARHGEF26,PLCH1,SORCS2,FRAS1,PTPN13,ALPK1,ITGA2,CCNO,ACSL6,ELOVL2,C4B,PLA2G7,TPBG,PPIL6,DDO,EGFR,SLC7A2,EPHX2,SCARA3,FGFR1,TTPA,ADHFE1,TRPS1,FRMPD1,MAMDC2,TNC,SLC39A12,PAX6,PAMR1,FOLH1,CCND2,LRRC23,LRRK2,DBX2,FREM2,TRIM9,AQP9,IGDCC4,ALPK3,MFGE8,EMP2,ADORA2B,ER…	FALSE,FALSE	TRUE	0.437869307339885	gr2,gr3	0.1024,-0.0484	2.05e-09,0.00048
Zhang:Endothelial	CMCGeneSet	DLPC_CMC	TNFRSF25,PLEKHG5,TCEA3,ZFP69,TIE1,KANK4,LEPR,IFI44,ABCA4,ARHGAP29,SLC25A24,PCP4L1,CD55,CD34,NID1,POMC,RASGRP3,CDC42EP3,DYSF,CAPG,IL1R1,MALL,LY75,DPP4,SLC38A11,NOSTRIN,CCDC141,ITGA4,TFPI,SLC40A1,MYO1B,FN1,SGPP2,BOK,IL17RC,SLC6A6,CRYBG3,CRYBG3,RBP1,BCHE,ATP13A5,IQCG,MSX1,ATP10D,IGFBP7,ART3,ANXA3,MMRN1,SLC39A8,TACR3,CASP6,PDE5A,MGST2,SEPP1,ITGA1,CCDC125,OCLN,CAST,N4BP3,FOXQ1,SERPINB9,GCNT2,NOTCH4,CL…	FALSE,FALSE	TRUE	-1.53533605756971	gr2,gr3	-0.1598,0.0606	8.23e-21,1.14e-05
GWAS:PGC2 SCZ	CMCGeneSet	DLPC_CMC	SLC45A1,CD46,SDCCAG8,FANCL,CYP26B1,DPP4,ANKRD44,SF3B1,HSPD1,TYW5,C2orf47,CUL3,EFHD1,GIGYF2,C2orf82,TRANK1,NISCH,NT5DC2,GNL3,GLT8D1,NEK4,TMEM110,THOC7,PPP2R3A,PCCB,SLC35G2,NCK1,DNAJC19,SLC39A8,NEK1,CLCN3,C4orf27,MAN2A1,KDM3B,REEP2,CTNNA1,CD14,NDUFA2,WDR55,ZMAT2,PCDHA2,PCDHA4,PCDHA6,PCDHA7,PCDHA8,PCDHA9,PCDHA10,GALNT10,SNAP91,FUT9,MAD1L1,MPP6,DFNA5,OSBPL3,EPHX2,TSNARE1,ARL3,WBP1L,C10orf32,AS3MT,CNN…	FALSE	FALSE	-1.04087109666632	gr4	-0.3648	4.23e-15
