# Supplementary material for: Distinct genetic liability profiles define clinically relevant patient strata across common diseases
Source: Nat Commun. 2024 Jul 1;15:5534. doi: 10.1038/s41467-024-49338-2 (PMC11217418; doi:10.1038/s41467-024-49338-2)
Supplement: Supplementary file 15 — Supplementary Data 12 [file 41467_2024_49338_MOESM15_ESM.txt]

Macro	UKBiobank Class	UKBiobank Field	UKBiobank Meaning	CRM	Group-specific Test	Beta	SE Beta	P-value	P-value BH corrected	Conf. Int. (lower)	Conf. Int. (upper)
	Blood_count	White blood cell (leukocyte) count	NA	4075,699256	gr1_vs_all	0,281779318	0,013423488	6,47E-97	6,47E-94	0,255469765	0,308088871
	Blood_count	Red blood cell (erythrocyte) count	NA	1155,062914	gr1_vs_all	0,084303428	0,013540857	4,87E-10	4,20E-09	0,057763835	0,11084302
	Blood_count	Haemoglobin concentration	NA	2250,970327	gr1_vs_all	0,201159988	0,013487398	4,56E-50	6,51E-48	0,174725174	0,227594803
	Blood_count	Haematocrit percentage	NA	1742,073887	gr1_vs_all	0,164871235	0,013508942	3,75E-34	3,75E-32	0,138394196	0,191348275
	Blood_count	Mean corpuscular volume	NA	1211,873868	gr1_vs_all	0,064336809	0,013545872	2,05E-06	8,44E-06	0,037787387	0,09088623
	Blood_count	Mean corpuscular haemoglobin	NA	1795,097648	gr1_vs_all	0,095637457	0,013537844	1,66E-12	2,27E-11	0,06910377	0,122171144
	Blood_count	Mean corpuscular haemoglobin concentration	NA	881,8668538	gr1_vs_all	0,133886885	0,013524044	4,64E-23	1,85E-21	0,107380247	0,160393524
	Blood_count	Red blood cell (erythrocyte) distribution width	NA	1306,356229	gr1_vs_all	-0,072884961	0,013544387	7,47E-08	4,02E-07	-0,099431472	-0,04633845
	Blood_count	Platelet count	NA	1784,408701	gr1_vs_all	0,095731987	0,013537785	1,58E-12	2,22E-11	0,069198416	0,122265558
	Blood_count	Platelet crit	NA	2144,281364	gr1_vs_all	0,133097858	0,013523982	8,27E-23	3,06E-21	0,106591341	0,159604375
	Blood_count	Lymphocyte count	NA	3735,138557	gr1_vs_all	0,26364012	0,013439706	5,61E-85	2,80E-82	0,237298781	0,289981459
	Blood_count	Monocyte count	NA	2735,971764	gr1_vs_all	0,192805658	0,013492338	4,00E-46	4,99E-44	0,166361162	0,219250155
	Blood_count	Neutrophill count	NA	2794,223932	gr1_vs_all	0,207635215	0,013482453	3,02E-53	6,03E-51	0,181210093	0,234060338
	Blood_count	Eosinophill count	NA	2970,971869	gr1_vs_all	0,243744105	0,013456385	8,06E-73	2,01E-70	0,217370076	0,270118134
	Blood_count	Eosinophill percentage	NA	2147,242941	gr1_vs_all	0,158765752	0,013510862	8,62E-32	6,63E-30	0,132284949	0,185246555
	Blood_count	Reticulocyte percentage	NA	2180,942166	gr1_vs_all	0,161042252	0,013510341	1,17E-32	9,71E-31	0,134562471	0,187522033
	Blood_count	Reticulocyte count	NA	2347,712799	gr1_vs_all	0,17187159	0,013504262	5,58E-37	6,20E-35	0,145403723	0,198339457
	Blood_count	Mean reticulocyte volume	NA	2293,94558	gr1_vs_all	-0,151650424	0,013515511	3,86E-29	2,41E-27	-0,178140338	-0,12516051
	Blood_count	Mean sphered cell volume	NA	965,1371632	gr1_vs_all	-0,067405949	0,013545249	6,53E-07	2,99E-06	-0,093954149	-0,040857748
	Blood_count	High light scatter reticulocyte percentage	NA	1680,270812	gr1_vs_all	0,119106128	0,013529799	1,42E-18	3,95E-17	0,09258821	0,145624046
	Blood_count	High light scatter reticulocyte count	NA	1853,061052	gr1_vs_all	0,130742372	0,013524937	4,60E-22	1,59E-20	0,104233982	0,157250763
	Blood_count_ratio	Platelet-to-Lymphocyte ratio	NA	2578,068072	gr1_vs_all	-0,161444229	0,013510465	8,18E-33	7,43E-31	-0,187924253	-0,134964205
	Blood_count_ratio	Eosinophill-to-Lymphocyte ratio	NA	1918,592976	gr1_vs_all	0,14383568	0,013518281	2,24E-26	1,18E-24	0,117340336	0,170331024
	Blood_pressure	Pulse rate, automated reading	NA	930,8796666	gr1_vs_all	0,094819619	0,013538376	2,56E-12	3,37E-11	0,068284889	0,12135435
	Blood_pressure	Diastolic blood pressure, automated reading	NA	1468,777046	gr1_vs_all	0,157184499	0,013512987	3,47E-31	2,48E-29	0,13069953	0,183669467
Cognitive Tests	Fluid_intelligence	FI1 : numeric addition test	NA	187,7692	gr1_vs_all	-0,04882059	0,013548999	0,000314917	0,000830915	-0,075376139	-0,02226504
Cognitive Tests	Fluid_intelligence	FI3 : word interpolation	NA	171,9483439	gr1_vs_all	-0,037601817	0,013549854	0,005523446	0,011295391	-0,064159044	-0,01104459
Cognitive Tests	Fluid_intelligence	FI7 : synonym	NA	142,9182119	gr1_vs_all	-0,034922827	0,013550788	0,009967212	0,019167715	-0,061481884	-0,00836377
Cognitive Tests	Fluid_intelligence	FI8 : chained arithmetic	NA	185,8034323	gr1_vs_all	0,041771631	0,013550032	0,002053283	0,004614119	0,015214056	0,068329207
Cognitive Tests	Fluid_intelligence	FI13 : subset inclusion logic	NA	117,2023437	gr1_vs_all	0,031653537	0,013551433	0,019509902	0,034839111	0,005093216	0,058213858
Cognitive Tests	Fluid_intelligence	Fluid intelligence score	NA	669,6257914	gr1_vs_all	-0,106368893	0,013534728	4,04E-15	8,41E-14	-0,132896472	-0,079841315
Cognitive Tests	Numeric_memory	Maximum digits remembered correctly	NA	207,9286097	gr1_vs_all	0,046525495	0,013549488	0,00059636	0,001490899	0,019968988	0,073082003
Cognitive Tests	Pairs_matching	Number of incorrect matches in round	NA	365,3603265	gr1_vs_all	0,066464421	0,013545144	9,32E-07	4,10E-06	0,039916426	0,093012416
Cognitive Tests	Pairs_matching	Time to complete round	NA	910,5692524	gr1_vs_all	0,138099944	0,013521952	1,96E-24	8,90E-23	0,111597405	0,164602482
	Prospective_memory	Duration screen displayed	NA	747,6161015	gr1_vs_all	0,153237347	0,013514736	1,02E-29	6,77E-28	0,126748951	0,179725743
Cognitive Tests	Prospective_memory	Prospective memory result	NA	336,7269578	gr1_vs_all	0,083815495	0,013541018	6,13E-10	5,15E-09	0,057275587	0,110355402
Cognitive Tests	Reaction_time	Mean time to correctly identify matches	NA	510,2162856	gr1_vs_all	0,073796005	0,013544338	5,13E-08	2,88E-07	0,047249591	0,100342418
	Smoking	Past tobacco smoking	NA	850,9927924	gr1_vs_all	-0,136019026	0,013523122	9,47E-24	3,99E-22	-0,162523857	-0,109514195
	Smoking	Smoking status	Never	918,7994497	gr1_vs_all	-0,136006443	0,013523213	9,56E-24	3,99E-22	-0,162511453	-0,109501434
	Smoking	Ever smoked	NA	798,7337822	gr1_vs_all	0,133781992	0,013524051	5,01E-23	1,93E-21	0,10727534	0,160288645
Cognitive Tests	Symbol_digit_substitution	Number of symbol digit matches made correctly	NA	6,577232355	gr1_vs_all	0,030211771	0,01355173	0,025799228	0,0447127	0,00365087	0,056772673
Cognitive Tests	Symbol_digit_substitution	Duration to entering value	NA	83,22897626	gr1_vs_all	0,099833902	0,01353693	1,70E-13	2,66E-12	0,073302006	0,126365798
Cognitive Tests	Trail_making	Duration to complete numeric path (trail #1)	NA	307,2723332	gr1_vs_all	0,074008874	0,013543606	4,69E-08	2,68E-07	0,047463894	0,100553855
Cognitive Tests	Trail_making	Duration to complete alphanumeric path (trail #2)	NA	620,7852226	gr1_vs_all	0,131859176	0,013524936	2,05E-22	7,33E-21	0,105350788	0,158367564
	Blood_biochemistry	Alkaline phosphatase	NA	996,7480302	gr1_vs_all	0,052756335	0,013548337	9,89E-05	0,000286702	0,026202082	0,079310588
	Blood_biochemistry	Apolipoprotein A	NA	1073,950628	gr1_vs_all	0,09001129	0,013539401	3,04E-11	3,20E-10	0,063474552	0,116548029
	Blood_biochemistry	Aspartate aminotransferase	NA	2237,496706	gr1_vs_all	0,20589903	0,013484177	2,21E-52	3,69E-50	0,179470528	0,232327532
	Blood_biochemistry	Direct bilirubin	NA	938,4991885	gr1_vs_all	0,080636612	0,013542471	2,65E-09	1,99E-08	0,054093856	0,107179367
	Blood_biochemistry	Creatinine	NA	1563,933575	gr1_vs_all	-0,116470811	0,013531184	7,94E-18	2,09E-16	-0,142991445	-0,089950178
	Blood_biochemistry	C-reactive protein	NA	1053,766932	gr1_vs_all	0,080724204	0,013541858	2,54E-09	1,96E-08	0,05418265	0,107265759
	Blood_biochemistry	Cystatin C	NA	1096,153998	gr1_vs_all	-0,05294551	0,01354849	9,34E-05	0,000271478	-0,079500063	-0,026390958
	Blood_biochemistry	Gamma glutamyltransferase	NA	1211,359917	gr1_vs_all	0,083710734	0,013541018	6,44E-10	5,36E-09	0,057170827	0,110250641
	Blood_biochemistry	Glycated haemoglobin (HbA1c)	NA	2047,860856	gr1_vs_all	-0,150360945	0,013516446	1,13E-28	6,29E-27	-0,176852693	-0,123869197
	Blood_biochemistry	HDL cholesterol	NA	897,9151299	gr1_vs_all	0,067120956	0,013545399	7,28E-07	3,31E-06	0,040572463	0,093669449
	Blood_biochemistry	IGF-1	NA	1252,963619	gr1_vs_all	0,089199883	0,013538158	4,53E-11	4,53E-10	0,062665581	0,115734185
	Blood_biochemistry	Total bilirubin	NA	1971,279786	gr1_vs_all	0,122663683	0,013528727	1,32E-19	3,88E-18	0,096147864	0,149179501
	Blood_biochemistry	Total protein	NA	2834,552468	gr1_vs_all	0,254806521	0,013446275	1,80E-79	6,01E-77	0,228452307	0,281160735
	Blood_biochemistry	Triglycerides	NA	1060,464474	gr1_vs_all	0,089933712	0,013539923	3,16E-11	3,26E-10	0,06339595	0,116471473
	Blood_biochemistry	Urate	NA	1364,375939	gr1_vs_all	-0,109348322	0,013533466	6,80E-16	1,51E-14	-0,135873428	-0,082823217
	Blood_count	White blood cell (leukocyte) count	NA	7261,382191	gr2_vs_all	-0,502026081	0,016475254	6,26E-200	6,26E-197	-0,534316985	-0,469735177
	Blood_count	Red blood cell (erythrocyte) count	NA	2218,217903	gr2_vs_all	-0,161898863	0,016772772	5,29E-22	1,26E-20	-0,194772892	-0,129024834
	Blood_count	Haemoglobin concentration	NA	3187,127742	gr2_vs_all	-0,284820538	0,016701663	8,32E-65	1,04E-62	-0,317555196	-0,25208588
	Blood_count	Haematocrit percentage	NA	2481,861768	gr2_vs_all	-0,234885339	0,016735654	1,46E-44	9,44E-43	-0,267686618	-0,20208406
	Blood_count	Mean corpuscular haemoglobin	NA	1437,873631	gr2_vs_all	-0,076605625	0,016799689	5,14E-06	1,43E-05	-0,10953241	-0,043678841
	Blood_count	Mean corpuscular haemoglobin concentration	NA	1216,328633	gr2_vs_all	-0,184665577	0,016763337	3,77E-28	1,51E-26	-0,217521115	-0,15181004
	Blood_count	Red blood cell (erythrocyte) distribution width	NA	2340,788653	gr2_vs_all	0,130598596	0,016785506	7,53E-15	7,11E-14	0,097699609	0,163497584
	Blood_count	Platelet count	NA	4237,024162	gr2_vs_all	-0,227312689	0,016739794	7,74E-42	4,55E-40	-0,260122083	-0,194503296
	Blood_count	Platelet crit	NA	4403,419953	gr2_vs_all	-0,273325028	0,016709666	8,45E-60	9,39E-58	-0,306075372	-0,240574684
	Blood_count	Platelet distribution width	NA	746,3358158	gr2_vs_all	0,047224084	0,016804581	0,004955424	0,008912633	0,014287711	0,080160457
	Blood_count	Lymphocyte count	NA	6656,712768	gr2_vs_all	-0,469855809	0,016516885	5,99E-175	2,99E-172	-0,502228309	-0,43748331
	Blood_count	Monocyte count	NA	4136,941673	gr2_vs_all	-0,291532893	0,01669608	7,82E-68	1,12E-65	-0,324256608	-0,258809177
	Blood_count	Neutrophill count	NA	5150,396397	gr2_vs_all	-0,382719385	0,016614887	4,42E-116	7,36E-114	-0,415283966	-0,350154805
	Blood_count	Eosinophill count	NA	4933,538049	gr2_vs_all	-0,404756716	0,016592543	9,12E-130	1,82E-127	-0,437277503	-0,372235929
	Blood_count	Basophill count	NA	770,5289789	gr2_vs_all	-0,137474746	0,01678329	2,72E-16	3,13E-15	-0,170369389	-0,104580103
	Blood_count	Lymphocyte percentage	NA	799,9653873	gr2_vs_all	-0,064512471	0,016802355	0,000123623	0,000280962	-0,097444482	-0,031580461
	Blood_count	Monocyte percentage	NA	1471,033619	gr2_vs_all	0,10674385	0,016790036	2,09E-10	1,09E-09	0,073835984	0,139651716
	Blood_count	Neutrophill percentage	NA	941,0075786	gr2_vs_all	0,080247201	0,016798942	1,79E-06	5,36E-06	0,04732188	0,113172523
	Blood_count	Eosinophill percentage	NA	3318,206931	gr2_vs_all	-0,245346071	0,016727478	1,74E-48	1,34E-46	-0,278131325	-0,212560817
	Blood_count	Reticulocyte percentage	NA	3256,031606	gr2_vs_all	-0,240427587	0,016731427	1,28E-46	9,14E-45	-0,273220581	-0,207634593
	Blood_count	Reticulocyte count	NA	3595,817336	gr2_vs_all	-0,263242951	0,016716083	1,39E-55	1,39E-53	-0,296005872	-0,230480029
	Blood_count	Mean reticulocyte volume	NA	3900,841353	gr2_vs_all	0,25788068	0,016720538	2,13E-53	1,94E-51	0,225109029	0,290652332
	Blood_count	Mean sphered cell volume	NA	2440,528272	gr2_vs_all	0,170448439	0,016769362	3,22E-24	8,71E-23	0,137581094	0,203315785
	Blood_count	High light scatter reticulocyte percentage	NA	2277,427259	gr2_vs_all	-0,161435609	0,016773469	6,94E-22	1,61E-20	-0,194311004	-0,128560215
	Blood_count	High light scatter reticulocyte count	NA	2612,448447	gr2_vs_all	-0,184320807	0,016762939	4,71E-28	1,81E-26	-0,217175564	-0,151466049
	Blood_count_ratio	Lymphocyte-to-Monocyte ratio	NA	1849,255004	gr2_vs_all	-0,133450166	0,016782593	1,92E-15	1,96E-14	-0,166343444	-0,100556888
	Blood_count_ratio	Platelet-to-Lymphocyte ratio	NA	3959,210469	gr2_vs_all	0,247934369	0,01672704	1,78E-49	1,49E-47	0,215149974	0,280718765
	Blood_count_ratio	Neutrophill-to-Lymphocyte ratio	NA	876,0604584	gr2_vs_all	0,072359834	0,016800913	1,66E-05	4,31E-05	0,03943065	0,105289018
	Blood_count_ratio	Eosinophill-to-Lymphocyte ratio	NA	2879,057249	gr2_vs_all	-0,215841068	0,016745411	6,99E-38	3,49E-36	-0,248661471	-0,183020665
	Blood_pressure	Diastolic blood pressure, automated reading	NA	2092,248631	gr2_vs_all	-0,223906721	0,016742286	1,23E-40	6,81E-39	-0,256720998	-0,191092444
	Body_size_measures	Hip circumference	NA	1920,26546	gr2_vs_all	0,158121731	0,016774105	4,63E-21	9,64E-20	0,12524509	0,190998372
	Body_size_measures	Body mass index (BMI)	NA	1261,361009	gr2_vs_all	0,10024177	0,016794485	2,43E-09	1,09E-08	0,067325183	0,133158356
	Body_size_measures	Weight	NA	2147,126766	gr2_vs_all	0,148506752	0,016778389	9,29E-19	1,43E-17	0,115621713	0,181391791
	dMRI_skeleton	Mean L1 in posterior corona radiata on FA skeleton (left)	NA	751,2443018	gr2_vs_all	-0,187105821	0,016762209	7,40E-29	3,08E-27	-0,219959148	-0,154252495
Cognitive Tests	Fluid_intelligence	FI2 : identify largest number	NA	306,4789026	gr2_vs_all	0,084756757	0,016798232	4,56E-07	1,50E-06	0,051832827	0,117680687
Cognitive Tests	Fluid_intelligence	FI3 : word interpolation	NA	196,4700471	gr2_vs_all	0,042964245	0,016804313	0,010572255	0,017949499	0,010028397	0,075900092
Cognitive Tests	Fluid_intelligence	FI9 : concept interpolation	NA	216,880422	gr2_vs_all	-0,052943922	0,016804252	0,001631312	0,003198651	-0,085879652	-0,020008192
Cognitive Tests	Fluid_intelligence	FI13 : subset inclusion logic	NA	173,6704292	gr2_vs_all	0,04690421	0,016804983	0,005257459	0,009421969	0,01396705	0,079841371
Cognitive Tests	Fluid_intelligence	Fluid intelligence score	NA	1024,646046	gr2_vs_all	0,162763244	0,016773251	3,21E-22	7,83E-21	0,129888276	0,195638212
	Fluid_intelligence	Number of fluid intelligence questions attempted within time limit	NA	923,1577465	gr2_vs_all	0,204712903	0,016752381	3,11E-34	1,48E-32	0,171878839	0,237546966
	Fluid_intelligence	Fluid intelligence score (Online)	NA	810,1293524	gr2_vs_all	0,155295659	0,016776265	2,29E-20	4,39E-19	0,122414784	0,188176533
Cognitive Tests	Pairs_matching	Number of incorrect matches in round	NA	759,0922268	gr2_vs_all	-0,138090049	0,016782021	2,00E-16	2,32E-15	-0,170982205	-0,105197892
Cognitive Tests	Pairs_matching	Time to complete round	NA	1450,039569	gr2_vs_all	-0,219917796	0,016744389	2,93E-39	1,54E-37	-0,252736195	-0,187099396
	Prospective_memory	Duration screen displayed	NA	890,1886658	gr2_vs_all	-0,182460154	0,016764022	1,61E-27	5,94E-26	-0,215317034	-0,149603274
Cognitive Tests	Prospective_memory	Prospective memory result	NA	315,6935216	gr2_vs_all	-0,078580013	0,016798966	2,92E-06	8,51E-06	-0,111505381	-0,045654645
Cognitive Tests	Reaction_time	Mean time to correctly identify matches	NA	269,8550266	gr2_vs_all	-0,039030943	0,01680598	0,020217808	0,032556857	-0,071970059	-0,006091827
	Sleep	Sleep duration	NA	880,9274973	gr2_vs_all	-0,142649492	0,016780999	2,00E-17	2,44E-16	-0,175539647	-0,109759338
	Smoking	Past tobacco smoking	NA	1114,44807	gr2_vs_all	0,178128584	0,016766451	2,65E-26	8,84E-25	0,145266945	0,210990223
	Smoking	Smoking status	Never	1027,161748	gr2_vs_all	0,152046909	0,016777809	1,38E-19	2,50E-18	0,119163008	0,18493081
	Smoking	Smoking status	Previous	814,4694844	gr2_vs_all	-0,151405696	0,01677776	1,95E-19	3,30E-18	-0,184289501	-0,118521891
	Smoking	Ever smoked	NA	929,3350183	gr2_vs_all	-0,155656732	0,016776192	1,87E-20	3,66E-19	-0,188537463	-0,122776001
Cognitive Tests	Symbol_digit_substitution	Number of symbol digit matches made correctly	NA	15,05971019	gr2_vs_all	-0,069175072	0,0168018	3,85E-05	9,46E-05	-0,102105994	-0,03624415
Cognitive Tests	Symbol_digit_substitution	Duration to entering value	NA	110,5452048	gr2_vs_all	-0,132599963	0,016784914	2,92E-15	2,89E-14	-0,165497789	-0,099702137
Cognitive Tests	Trail_making	Duration to complete numeric path (trail #1)	NA	256,5652994	gr2_vs_all	-0,0617957	0,016802143	0,000235752	0,000512504	-0,094727296	-0,028864104
Cognitive Tests	Trail_making	Duration to complete alphanumeric path (trail #2)	NA	712,9861375	gr2_vs_all	-0,151443303	0,016777953	1,91E-19	3,30E-18	-0,184327487	-0,118559119
	Blood_biochemistry	Alkaline phosphatase	NA	1003,399503	gr2_vs_all	-0,053108387	0,016803907	0,00157716	0,003104176	-0,086043439	-0,020173335
	Blood_biochemistry	Apolipoprotein A	NA	2152,999499	gr2_vs_all	-0,180449881	0,016764664	5,93E-27	2,12E-25	-0,213308019	-0,147591744
	Blood_biochemistry	Aspartate aminotransferase	NA	4595,738825	gr2_vs_all	-0,4229093	0,016572822	1,20E-141	3,00E-139	-0,455391434	-0,390427167
	Blood_biochemistry	Direct bilirubin	NA	1238,084713	gr2_vs_all	-0,106377243	0,01679301	2,42E-10	1,23E-09	-0,139290939	-0,073463547
	Blood_biochemistry	Calcium	NA	935,5349742	gr2_vs_all	-0,10639704	0,016792986	2,41E-10	1,23E-09	-0,139310688	-0,073483392
	Blood_biochemistry	Cholesterol	NA	1290,000783	gr2_vs_all	-0,132879345	0,016784912	2,55E-15	2,55E-14	-0,165777168	-0,099981522
	Blood_biochemistry	Creatinine	NA	1795,038185	gr2_vs_all	0,133681863	0,016784638	1,74E-15	1,79E-14	0,100784577	0,166579148
	Blood_biochemistry	C-reactive protein	NA	2444,276709	gr2_vs_all	-0,187244719	0,016761261	6,70E-29	2,91E-27	-0,220096187	-0,15439325
	Blood_biochemistry	Cystatin C	NA	2961,47408	gr2_vs_all	0,143042636	0,016781114	1,64E-17	2,04E-16	0,110152256	0,175933015
	Blood_biochemistry	Gamma glutamyltransferase	NA	2175,726873	gr2_vs_all	-0,150353079	0,016777481	3,44E-19	5,64E-18	-0,183236338	-0,117469821
	Blood_biochemistry	Glucose	NA	1096,829766	gr2_vs_all	0,15922551	0,016774571	2,48E-21	5,39E-20	0,126347956	0,192103065
	Blood_biochemistry	Glycated haemoglobin (HbA1c)	NA	3198,500625	gr2_vs_all	0,23484485	0,016735786	1,51E-44	9,44E-43	0,202043313	0,267646387
	Blood_biochemistry	HDL cholesterol	NA	1909,35936	gr2_vs_all	-0,142728439	0,016780812	1,92E-17	2,37E-16	-0,175618226	-0,109838653
	Blood_biochemistry	IGF-1	NA	2046,849581	gr2_vs_all	-0,145717513	0,016777631	4,03E-18	5,44E-17	-0,178601066	-0,11283396
	Blood_biochemistry	Phosphate	NA	1093,92368	gr2_vs_all	-0,125436255	0,016787323	8,18E-14	6,87E-13	-0,158338804	-0,092533707
	Blood_biochemistry	Total bilirubin	NA	2741,654306	gr2_vs_all	-0,170600549	0,016769892	2,95E-24	8,19E-23	-0,203468933	-0,137732165
	Blood_biochemistry	Testosterone	NA	942,4631419	gr2_vs_all	-0,135827226	0,016783841	6,12E-16	6,80E-15	-0,16872295	-0,102931502
	Blood_biochemistry	Total protein	NA	5151,782726	gr2_vs_all	-0,463109379	0,016524112	5,87E-170	1,96E-167	-0,495496044	-0,430722715
	Blood_biochemistry	Triglycerides	NA	1792,221641	gr2_vs_all	-0,151991084	0,016777647	1,42E-19	2,53E-18	-0,184874667	-0,119107501
	Blood_biochemistry	Urate	NA	1818,608442	gr2_vs_all	0,145752923	0,016779832	3,99E-18	5,44E-17	0,112865056	0,17864079
	Mental_health	Risk taking	NA	804,9480535	gr2_vs_all	-0,156581939	0,016775835	1,11E-20	2,27E-19	-0,189461972	-0,123701907
	Blood_count	White blood cell (leukocyte) count	NA	843,1914225	gr3_vs_all	0,058295249	0,013606377	1,84E-05	0,00114986	0,031627241	0,084963257
	Blood_count	Mean corpuscular volume	NA	850,2083814	gr3_vs_all	-0,045136458	0,013608639	0,000912132	0,014405338	-0,0718089	-0,018464016
	Blood_count	Mean corpuscular haemoglobin	NA	898,6684624	gr3_vs_all	-0,04787838	0,013608304	0,000435132	0,010119344	-0,074550166	-0,021206593
	Blood_count	Platelet count	NA	1282,774802	gr3_vs_all	0,068819761	0,013604338	4,25E-07	0,000141826	0,042155749	0,095483773
	Blood_count	Platelet crit	NA	956,9691219	gr3_vs_all	0,059400106	0,013606329	1,27E-05	0,000848789	0,032732191	0,086068021
	Blood_count	Neutrophill count	NA	745,7900256	gr3_vs_all	0,055418705	0,013606756	4,66E-05	0,00202573	0,028749954	0,082087457
	Body_size_measures	Hip circumference	NA	845,9946738	gr3_vs_all	-0,069662317	0,013603691	3,07E-07	0,000141826	-0,096325062	-0,042999573
	Body_size_measures	Weight	NA	1179,664534	gr3_vs_all	-0,081591898	0,013601135	2,02E-09	2,02E-06	-0,108249632	-0,054934165
Cognitive Tests	Fluid_intelligence	FI2 : identify largest number	NA	150,4282305	gr3_vs_all	-0,041600935	0,013609419	0,002239906	0,024755672	-0,068274906	-0,014926964
Cognitive Tests	Fluid_intelligence	FI4 : positional arithmetic	NA	183,1538324	gr3_vs_all	-0,041577932	0,013609539	0,002252766	0,024755672	-0,068252139	-0,014903725
Cognitive Tests	Fluid_intelligence	FI13 : subset inclusion logic	NA	214,7228901	gr3_vs_all	-0,057991494	0,013606993	2,04E-05	0,001197172	-0,084660709	-0,031322278
Cognitive Tests	Numeric_memory	Maximum digits remembered correctly	NA	210,7563425	gr3_vs_all	-0,047158221	0,013608762	0,000530646	0,011290335	-0,073830903	-0,020485538
Cognitive Tests	Reaction_time	Mean time to correctly identify matches	NA	337,1137426	gr3_vs_all	-0,048759022	0,013608673	0,00034046	0,008511488	-0,075431532	-0,022086513
Cognitive Tests	Trail_making	Duration to complete numeric path (trail #1)	NA	177,7936947	gr3_vs_all	-0,042822961	0,013608866	0,00165339	0,019524332	-0,069495848	-0,016150075
Cognitive Tests	Trail_making	Duration to complete alphanumeric path (trail #2)	NA	191,9667216	gr3_vs_all	-0,040775091	0,013609758	0,002738234	0,028823516	-0,067449726	-0,014100456
	Blood_biochemistry	Cystatin C	NA	1061,683231	gr3_vs_all	-0,051280532	0,013608144	0,00016473	0,005147808	-0,077952004	-0,024609061
	Blood_count	Platelet count	NA	3228,057551	gr4_vs_all	-0,173182502	0,044360949	9,49E-05	0,039017866	-0,260128364	-0,086236639
	Blood_biochemistry	Direct bilirubin	NA	1885,940725	gr4_vs_all	0,162041557	0,044364028	0,000260236	0,043372705	0,075089661	0,248993454
	Blood_biochemistry	Glycated haemoglobin (HbA1c)	NA	2441,966998	gr4_vs_all	-0,179297565	0,044361329	5,32E-05	0,039017866	-0,266244172	-0,092350958
	Blood_biochemistry	Total bilirubin	NA	2684,299998	gr4_vs_all	0,167031654	0,044363512	0,000166921	0,039017866	0,080080769	0,253982539
