# Supplementary material for: Distinct genetic liability profiles define clinically relevant patient strata across common diseases
Source: Nat Commun. 2024 Jul 1;15:5534. doi: 10.1038/s41467-024-49338-2 (PMC11217418; doi:10.1038/s41467-024-49338-2)
Supplement: Supplementary file 16 — Supplementary Data 13 [file 41467_2024_49338_MOESM16_ESM.xlsx]

## Sheet: Prior_feature_list
# GEO Accession	Sample Name	Type	Name in PriLer
GSM906394	adipose	ChIP-Seq H3K27ac	AdiposeNuclei
GSM916066	adipose nuclei	ChIP-Seq H3K27ac	AdiposeNuclei
GSM896163	adrenal gland	ChIP-Seq H3K27ac	adrenal_gland
GSM1013126	adrenal gland	ChIP-Seq H3K27ac	adrenal_gland
GSM1120339	adrenal gland	ChIP-Seq H3K27ac	adrenal_gland
GSM1160190	adrenal gland, fetal day97 M	ChIP-Seq H3K27ac	adrenal_gland
GSM1273660	AFG	ChIP-Seq H3K27ac	H7_dAFG
GSM1273650	APS	ChIP-Seq H3K27ac	H7_dAPS
GSM773016	brain, angular gyrus	ChIP-Seq H3K27ac	angular_gyrus
GSM1112807	brain, angular gyrus	ChIP-Seq H3K27ac	angular_gyrus
GSM772832	brain, anterior caudate	ChIP-Seq H3K27ac	anterior_caudate
GSM1112811	brain, anterior caudate	ChIP-Seq H3K27ac	anterior_caudate
GSM773011	brain, cingulate gyrus	ChIP-Seq H3K27ac	cingulate_gyrus
GSM1112813	brain, cingulate gyrus	ChIP-Seq H3K27ac	cingulate_gyrus
GSM773020	brain, hippocampus middle	ChIP-Seq H3K27ac	hippocampus_middle
GSM916035	brain, hippocampus middle	ChIP-Seq H3K27ac	hippocampus_middle
GSM1112791	brain, hippocampus middle	ChIP-Seq H3K27ac	hippocampus_middle
GSM772995	brain, inferior temporal lobe	ChIP-Seq H3K27ac	inferior_temporal_lobe
GSM1112812	brain, inferior temporal lobe	ChIP-Seq H3K27ac	inferior_temporal_lobe
GSM773015	brain, mid frontal, Brodmann area 9/46, dorsolateral prefrontal cortex	ChIP-Seq H3K27ac	mid_frontal_lobe
GSM1112810	brain, mid frontal, Brodmann area 9/46, dorsolateral prefrontal cortex	ChIP-Seq H3K27ac	mid_frontal_lobe
GSM997258	brain, substantia nigra	ChIP-Seq H3K27ac	substantia_nigra
GSM1112778	brain, substantia nigra	ChIP-Seq H3K27ac	substantia_nigra
GSM1102782	CD14 primary cells	ChIP-Seq H3K27ac	CD14_primary_cells
GSM1027287	CD19 primary cells	ChIP-Seq H3K27ac	CD19_primary_cells
GSM1058764	CD3 primary cells	ChIP-Seq H3K27ac	CD3_primary_cells
GSM772885	CD34 mobilized primary cells	ChIP-Seq H3K27ac	CD34
GSM772894	CD34 mobilized primary cells	ChIP-Seq H3K27ac	CD34
GSM772963	CD4 memory primary cells	ChIP-Seq H3K27ac	CD45RO_CD4
GSM772997	CD4 memory primary cells	ChIP-Seq H3K27ac	CD45RO_CD4
GSM772835	CD4 naive primary cells	ChIP-Seq H3K27ac	CD45RA_CD4
GSM772934	CD4 naive primary cells	ChIP-Seq H3K27ac	CD45RA_CD4
GSM773004	CD4+ CD25- CD45RA+ naive primary cells	ChIP-Seq H3K27ac	CD25_CD45RA_naive
GSM997239	CD4+ CD25- Th primary cells	ChIP-Seq H3K27ac	CD25_Th
GSM997233	CD4+ CD25+ CD127- Treg primary cells	ChIP-Seq H3K27ac	CD25_CD127_Treg
GSM916026	CD4+ CD25int CD127+ Tmem primary cells	ChIP-Seq H3K27ac	CD25int_CD127_Tmem
GSM997260	CD4+ CD25int CD127+ Tmem primary cells	ChIP-Seq H3K27ac	CD25int_CD127_Tmem
GSM1027288	CD56 primary cells	ChIP-Seq H3K27ac	CD56_primary_cells
GSM772880	CD8 memory primary cells	ChIP-Seq H3K27ac	CD45RO_CD8
GSM772949	CD8 naive primary cells	ChIP-Seq H3K27ac	CD45RA_CD8
GSM772976	CD8 naive primary cells	ChIP-Seq H3K27ac	CD45RA_CD8
GSM1112780	colon smooth muscle	ChIP-Seq H3K27ac	colon_smooth_muscle
GSM1112779	colonic mucosa	ChIP-Seq H3K27ac	colonic_mucosa
GSM1112802	colonic mucosa	ChIP-Seq H3K27ac	colonic_mucosa
GSM1112790	duodenum mucosa	ChIP-Seq H3K27ac	Duodenum_mucosa
GSM1521740	ERG	ChIP-Seq H3K27ac	ERG
GSM1521745	ERG	ChIP-Seq H3K27ac	ERG
GSM906393	esophagus	ChIP-Seq H3K27ac	dTrophoblastesophagus
GSM1013127	esophagus	ChIP-Seq H3K27ac	dTrophoblastesophagus
GSM2199917	FPC_neuronal_ATAC_R2	ATAC-Seq	FPC_neuronal_ATAC_R2
GSM2199919	FPC_neuronal_ATAC_R4	ATAC-Seq	FPC_neuronal_ATAC_R4
GSM910555	gastric	ChIP-Seq H3K27ac	gastric
GSM1013122	gastric	ChIP-Seq H3K27ac	gastric
GSM1013128	gastric	ChIP-Seq H3K27ac	gastric
GSM1227053	gastric	ChIP-Seq H3K27ac	gastric
GSM753425	H1 BMP4 derived mesendoderm cultured cells	ChIP-Seq H3K27ac	dMES
GSM753426	H1 BMP4 derived mesendoderm cultured cells	ChIP-Seq H3K27ac	dMES
GSM864035	H1 BMP4 derived mesendoderm cultured cells	ChIP-Seq H3K27ac	dMES
GSM864799	H1 BMP4 derived mesendoderm cultured cells	ChIP-Seq H3K27ac	dMES
GSM767341	H1 derived mesenchymal stem cells	ChIP-Seq H3K27ac	dMesenchymal
GSM767342	H1 derived mesenchymal stem cells	ChIP-Seq H3K27ac	dMesenchymal
GSM753429	H1 derived neuronal progenitor cultured cells	ChIP-Seq H3K27ac	dNPCs
GSM767343	H1 derived neuronal progenitor cultured cells	ChIP-Seq H3K27ac	dNPCs
GSM818031	H1 derived neuronal progenitor cultured cells	ChIP-Seq H3K27ac	dNPCs
GSM896162	H1 derived neuronal progenitor cultured cells	ChIP-Seq H3K27ac	dNPCs
GSM956008	H1 derived neuronal progenitor cultured cells	ChIP-Seq H3K27ac	dNPCs
GSM1273645	H7_ESC	ChIP-Seq H3K27ac	hESC_H7
GSM1876021	HCASMC_ATAC_Control_D1	ATAC-Seq	CAD_H3K27ac_ATAC_merged
GSM1876025	HCASMC_ATAC_Control_D2	ATAC-Seq	CAD_H3K27ac_ATAC_merged
GSM1876036	HCASMC_ChIP_H3K27ac_D1	ChIP-Seq H3K27ac	CAD_H3K27ac_ATAC_merged
GSM1876037	HCASMC_ChIP_H3K27ac_D2	ChIP-Seq H3K27ac	CAD_H3K27ac_ATAC_merged
GSM1876038	HCASMC_ChIP_H3K27ac_D3	ChIP-Seq H3K27ac	CAD_H3K27ac_ATAC_merged
GSM906392	heart, aorta	ChIP-Seq H3K27ac	heart_aorta
GSM1227055	heart, aorta	ChIP-Seq H3K27ac	heart_aorta
GSM906396	heart, left ventricle	ChIP-Seq H3K27ac	heart_left_ventricle
GSM908951	heart, left ventricle	ChIP-Seq H3K27ac	heart_left_ventricle
GSM1127173	heart, left ventricle	ChIP-Seq H3K27ac	heart_left_ventricle
GSM910557	heart, right atrium	ChIP-Seq H3K27ac	heart_right_atrium
GSM1013124	heart, right ventricle	ChIP-Seq H3K27ac	heart_right_ventricle
GSM1220280	heart, right ventricle	ChIP-Seq H3K27ac	heart_right_ventricle
GSM1112830	hESC-derived CD184+ endoderm cultured cells	ChIP-Seq H3K27ac	HUES64_derived_CD184
GSM1112831	hESC-derived CD184+ endoderm cultured cells	ChIP-Seq H3K27ac	HUES64_derived_CD184
GSM1112824	hESC-derived CD56+ ectoderm cultured cells	ChIP-Seq H3K27ac	CD56_ectoderm
GSM1112829	hESC-derived CD56+ ectoderm cultured cells	ChIP-Seq H3K27ac	CD56_ectoderm
GSM1112825	hESC-derived CD56+ mesoderm cultured cells	ChIP-Seq H3K27ac	CD56_mesoderm
GSM1112832	hESC-derived CD56+ mesoderm cultured cells	ChIP-Seq H3K27ac	CD56_mesoderm
GSM469966	IMR90 cell line	ChIP-Seq H3K27ac	IMR90_cell_line
GSM469967	IMR90 cell line	ChIP-Seq H3K27ac	IMR90_cell_line
GSM1112799	kidney	ChIP-Seq H3K27ac	kidney
GSM1112806	kidney	ChIP-Seq H3K27ac	kidney
GSM1058765	large intestine, fetal day108 M	ChIP-Seq H3K27ac	large_intestine_fetal_day108_M
GSM1112808	liver	ChIP-Seq H3K27ac	liver
GSM1112809	liver	ChIP-Seq H3K27ac	liver
GSM906395	lung	ChIP-Seq H3K27ac	lung
GSM1013123	lung	ChIP-Seq H3K27ac	lung
GSM1273670	MHG	ChIP-Seq H3K27ac	H7_dMHG
GSM1521750	MRG	ChIP-Seq H3K27ac	MRG
GSM1521755	MRG	ChIP-Seq H3K27ac	MRG
GSM1058767	muscle, leg, fetal day110 F	ChIP-Seq H3K27ac	muscle_leg_fetal_day110_F
GSM1160189	muscle, trunk, fetal day115 F	ChIP-Seq H3K27ac	muscle_trunk_fetal_day115_F
GSM1521730	NE	ChIP-Seq H3K27ac	NE
GSM1521735	NE	ChIP-Seq H3K27ac	NE
GSM1876029	Normal_Artery_ATAC_D1	ATAC-Seq	CAD_H3K27ac_ATAC_merged
GSM1876030	Normal_Artery_ATAC_D2	ATAC-Seq	CAD_H3K27ac_ATAC_merged
GSM1876031	Normal_Artery_ATAC_D3	ATAC-Seq	CAD_H3K27ac_ATAC_merged
GSM956009	ovary	ChIP-Seq H3K27ac	ovary
GSM906397	pancreas	ChIP-Seq H3K27ac	pancreas
GSM1013129	pancreas	ChIP-Seq H3K27ac	pancreas
GSM1273665	PFG	ChIP-Seq H3K27ac	PFG
GSM1102784	placenta, day 113	ChIP-Seq H3K27ac	placenta_day_113
GSM910556	psoas muscle	ChIP-Seq H3K27ac	psoas_muscle
GSM1013130	psoas muscle	ChIP-Seq H3K27ac	psoas_muscle
GSM1127171	psoas muscle	ChIP-Seq H3K27ac	psoas_muscle
GSM1227054	psoas muscle	ChIP-Seq H3K27ac	psoas_muscle
GSM1112795	rectal mucosa	ChIP-Seq H3K27ac	rectal_mucosa
GSM1112801	rectal mucosa	ChIP-Seq H3K27ac	rectal_mucosa
GSM1112796	rectal smooth muscle	ChIP-Seq H3K27ac	rectal_smooth_muscle
GSM910559	sigmoid colon	ChIP-Seq H3K27ac	sigmoid_colon
GSM915331	sigmoid colon	ChIP-Seq H3K27ac	sigmoid_colon
GSM916064	skeletal muscle	ChIP-Seq H3K27ac	skeletal_muscle
GSM1058766	small intestine, fetal day108 M	ChIP-Seq H3K27ac	small_intestine_fetal_day108_M
GSM906398	spleen	ChIP-Seq H3K27ac	spleen
GSM1013132	spleen	ChIP-Seq H3K27ac	spleen
GSM1120338	spleen	ChIP-Seq H3K27ac	spleen
GSM1013125	thymus	ChIP-Seq H3K27ac	thymus
GSM1027289	thymus, fetal day110 F	ChIP-Seq H3K27ac	Fetal_Thymus_d110
GSM733771	GM12878	ChIP-Seq H3K27ac	GM12878
	Corona Artery Disease GWAS	GWAS	CAD_gwas_bin
	Schizophrenia GWAS	GWAS	PGC_gwas_bin

## Sheet: Tissue-specific_prior_usage
Tissue	Prior features
Dorsolateral Prefrontal Cortex	ERG,MRG,substantia_nigra,anterior_caudate,mid_frontal_lobe,angular_gyrus,cingulate_gyrus,hippocampus_middle,inferior_temporal_lobe,NE,dNPCs,FPC_neuronal_ATAC_R2,FPC_neuronal_ATAC_R4,Ctrl_150_allPeaks_cellRanger,PGC_gwas_bin
Adipose Subcutaneous	AdiposeNuclei,dMES,CAD_gwas_bin
Adipose Visceral Omentum	AdiposeNuclei,dMES,CAD_gwas_bin
Adrenal Gland	adrenal_gland
Artery Aorta	heart_aorta,heart_left_ventricle,heart_right_atrium,heart_right_ventricle,CD56_mesoderm,CAD_H3K27ac_ATAC_merged,CAD_gwas_bin
Artery Coronary	heart_aorta,heart_left_ventricle,heart_right_atrium,heart_right_ventricle,CD56_mesoderm,CAD_H3K27ac_ATAC_merged,CAD_gwas_bin
Artery Tibial	heart_aorta,heart_left_ventricle,heart_right_atrium,heart_right_ventricle,CD56_mesoderm,CAD_H3K27ac_ATAC_merged,CAD_gwas_bin
Brain Caudate basal ganglia	ERG,MRG,substantia_nigra,anterior_caudate,mid_frontal_lobe,angular_gyrus,cingulate_gyrus,hippocampus_middle,inferior_temporal_lobe,NE,dNPCs,FPC_neuronal_ATAC_R2,FPC_neuronal_ATAC_R4,Ctrl_150_allPeaks_cellRanger,PGC_gwas_bin
Brain Cerebellar Hemisphere	ERG,MRG,substantia_nigra,anterior_caudate,mid_frontal_lobe,angular_gyrus,cingulate_gyrus,hippocampus_middle,inferior_temporal_lobe,NE,dNPCs,FPC_neuronal_ATAC_R2,FPC_neuronal_ATAC_R4,Ctrl_150_allPeaks_cellRanger,PGC_gwas_bin
Brain Cerebellum	ERG,MRG,substantia_nigra,anterior_caudate,mid_frontal_lobe,angular_gyrus,cingulate_gyrus,hippocampus_middle,inferior_temporal_lobe,NE,dNPCs,FPC_neuronal_ATAC_R2,FPC_neuronal_ATAC_R4,Ctrl_150_allPeaks_cellRanger,PGC_gwas_bin
Brain Cortex	ERG,MRG,substantia_nigra,anterior_caudate,mid_frontal_lobe,angular_gyrus,cingulate_gyrus,hippocampus_middle,inferior_temporal_lobe,NE,dNPCs,FPC_neuronal_ATAC_R2,FPC_neuronal_ATAC_R4,Ctrl_150_allPeaks_cellRanger,PGC_gwas_bin
Brain Frontal Cortex BA9	ERG,MRG,substantia_nigra,anterior_caudate,mid_frontal_lobe,angular_gyrus,cingulate_gyrus,hippocampus_middle,inferior_temporal_lobe,NE,dNPCs,FPC_neuronal_ATAC_R2,FPC_neuronal_ATAC_R4,Ctrl_150_allPeaks_cellRanger,PGC_gwas_bin
Brain Hippocampus	ERG,MRG,substantia_nigra,anterior_caudate,mid_frontal_lobe,angular_gyrus,cingulate_gyrus,hippocampus_middle,inferior_temporal_lobe,NE,dNPCs,FPC_neuronal_ATAC_R2,FPC_neuronal_ATAC_R4,Ctrl_150_allPeaks_cellRanger,PGC_gwas_bin
Brain Hypothalamus	ERG,MRG,substantia_nigra,anterior_caudate,mid_frontal_lobe,angular_gyrus,cingulate_gyrus,hippocampus_middle,inferior_temporal_lobe,NE,dNPCs,FPC_neuronal_ATAC_R2,FPC_neuronal_ATAC_R4,Ctrl_150_allPeaks_cellRanger,PGC_gwas_bin
Brain Nucleus accumbens basal_ganglia	ERG,MRG,substantia_nigra,anterior_caudate,mid_frontal_lobe,angular_gyrus,cingulate_gyrus,hippocampus_middle,inferior_temporal_lobe,NE,dNPCs,FPC_neuronal_ATAC_R2,FPC_neuronal_ATAC_R4,Ctrl_150_allPeaks_cellRanger,PGC_gwas_bin
Cells EBV-transformed lymphocytes	GM12878,PGC_gwas_bin
Colon Sigmoid	colonic_mucosa,Duodenum_mucosa,gastric,large_intestine_fetal_day108_M,rectal_mucosa,rectal_smooth_muscle,small_intestine_fetal_day108_M,CD56_mesoderm
Colon Transverse	colonic_mucosa,Duodenum_mucosa,gastric,large_intestine_fetal_day108_M,rectal_mucosa,rectal_smooth_muscle,small_intestine_fetal_day108_M,CD56_mesoderm
Esophagus Gastroesophageal Junction	colonic_mucosa,Duodenum_mucosa,gastric,large_intestine_fetal_day108_M,rectal_mucosa,rectal_smooth_muscle,small_intestine_fetal_day108_M,CD56_mesoderm
Esophagus Mucosa	colonic_mucosa,Duodenum_mucosa,gastric,large_intestine_fetal_day108_M,rectal_mucosa,rectal_smooth_muscle,small_intestine_fetal_day108_M,CD56_mesoderm
Esophagus Muscularis	colonic_mucosa,Duodenum_mucosa,gastric,large_intestine_fetal_day108_M,rectal_mucosa,rectal_smooth_muscle,small_intestine_fetal_day108_M,CD56_mesoderm
Heart Atrial Appendage	heart_aorta,heart_left_ventricle,heart_right_atrium,heart_right_ventricle,CD56_mesoderm,CAD_H3K27ac_ATAC_merged,CAD_gwas_bin
Heart Left Ventricle	heart_aorta,heart_left_ventricle,heart_right_atrium,heart_right_ventricle,CD56_mesoderm,CAD_H3K27ac_ATAC_merged,CAD_gwas_bin
Liver	liver,CAD_gwas_bin
Lung	lung
Muscle Skeletal	skeletal_muscle,HSMM
Pancreas	pancreas
Skin Not Sun Exposed Suprapubic	CD56_ectoderm
Skin Sun Exposed Lower leg	CD56_ectoderm
Small Intestine Terminal Ileum	colonic_mucosa,Duodenum_mucosa,gastric,large_intestine_fetal_day108_M,rectal_mucosa,rectal_smooth_muscle,small_intestine_fetal_day108_M,CD56_mesoderm
Spleen	spleen
Stomach	colonic_mucosa,Duodenum_mucosa,gastric,large_intestine_fetal_day108_M,rectal_mucosa,rectal_smooth_muscle,small_intestine_fetal_day108_M,CD56_mesoderm
Thyroid	HUES64_derived_CD184
Whole Blood	CD14_primary_cells,CD19_primary_cells,CD3_primary_cells,CD56_primary_cells,HUVEC,GM12878
